# Supplementary material for: Inactivity of Peptidase ClpP Causes Primary Accumulation of Mitochondrial Disaggregase ClpX with Its Interacting Nucleoid Proteins, and of mtDNA
Source: Cells. 2021 Nov 29;10(12):3354. doi: 10.3390/cells10123354 (PMC8699119; doi:10.3390/cells10123354)
Supplement: Supplementary file 1 [file cells-10-03354-s001.zip]

Archive with 12 entries (11 files):
- cells-1469176-supplementary resubmitted-final/
- cells-1469176-supplementary resubmitted-final/KeyAuburger-FigureS1_flat.tif
- cells-1469176-supplementary resubmitted-final/KeyAuburger-FigureS2_flat.tif
- cells-1469176-supplementary resubmitted-final/KeyAuburger-TableS1.xlsx
- cells-1469176-supplementary resubmitted-final/KeyAuburger-TableS2.xlsx
- cells-1469176-supplementary resubmitted-final/KeyAuburger-TableS3.xlsx
- cells-1469176-supplementary resubmitted-final/KeyAuburger-TableS4.xlsx
- cells-1469176-supplementary resubmitted-final/KeyAuburger-TableS5.xlsx
- cells-1469176-supplementary resubmitted-final/KeyAuburger-TableS6.xlsx
- cells-1469176-supplementary resubmitted-final/KeyAuburger-TableS7.xlsx
- cells-1469176-supplementary resubmitted-final/KeyAuburger-TableS8.xlsx
- cells-1469176-supplementary resubmitted-final/Supplementary figures.pdf
