# Supplementary material for: Inactivity of Peptidase ClpP Causes Primary Accumulation of Mitochondrial Disaggregase ClpX with Its Interacting Nucleoid Proteins, and of mtDNA
Source: Cells. 2021 Nov 29;10(12):3354. doi: 10.3390/cells10123354 (PMC8699119; doi:10.3390/cells10123354)
Supplement: Supplementary file 1 [file cells-10-03354-s001.zip › cells-1469176-supplementary resubmitted-final/KeyAuburger-TableS1.xlsx]

## Sheet: Data_analysis_with_impu
	Majority protein IDs	Protein names	Gene names	-Log Student's t-test p-value KO_WT	Student's t-test Difference KO_WT	p-value	fold change with Imputation	Student's t-test Test statistic KO_WT	Significant up	Significant down	LFQ intensity KO_C1	LFQ intensity KO_C2	LFQ intensity KO_C3	LFQ intensity WT_C1	LFQ intensity WT_C2	LFQ intensity WT_C3	GOBP slim name	GOCC slim name	GOMF name	KEGG name	Student's t-test Significant KO_WT	Student's t-test Significant KO_WT_	Peptides	Razor + unique peptides	Unique peptides	Sequence coverage [%]	Unique + razor sequence coverage [%]	Unique sequence coverage [%]	Mol. weight [kDa]	Q-value	Score	Intensity	MS/MS Count	Peptides KO_C1	Peptides KO_C2	Peptides KO_C3	Peptides WT_C1	Peptides WT_C2	Peptides WT_C3	Razor + unique peptides KO_C1	Razor + unique peptides KO_C2	Razor + unique peptides KO_C3	Razor + unique peptides WT_C1	Razor + unique peptides WT_C2	Razor + unique peptides WT_C3	Unique peptides KO_C1	Unique peptides KO_C2	Unique peptides KO_C3	Unique peptides WT_C1
	P38647	Stress-70 protein, mitochondrial	Hspa9	6.75971	0.49692	1.73898e-07	1.4112	76.6198	+		35.339	35.3295	35.3177	34.828	34.8329	34.8347	cellular metabolic process;cellular process;establishment of localization;macromolecule metabolic process;metabolic process;nuclear transport;nucleocytoplasmic transport;primary metabolic process;protein folding;protein metabolic process;protein targeting;protein transport;transport	cell part;cytoplasm;intracellular membrane-bounded organelle;intracellular non-membrane-bounded organelle;intracellular organelle;mitochondrion;nucleolus;organelle	adenyl nucleotide binding;adenyl ribonucleotide binding;ATP binding;binding;enzyme binding;nucleotide binding;protein binding;purine nucleotide binding;purine ribonucleoside triphosphate binding;purine ribonucleotide binding;ribonucleotide binding	ko05152;RNA degradation	+	+	33	33	33	58.8	58.8	58.8	73.46	0	323.31	145100000000	702	31	32	31	29	30	31	31	32	31	29	30	31	31	32	31	29
	Q8BZF8	Phosphoglucomutase-like protein 5	Pgm5	5.24308	1.24438	5.71373e-06	2.36916	31.9595	+		31.7795	31.8484	31.8776	30.5861	30.6378	30.5485	alcohol metabolic process;biological adhesion;carbohydrate metabolic process;cell adhesion;cellular metabolic process;cellular process;metabolic process;primary metabolic process;small molecule metabolic process	cell part;dystrophin-associated glycoprotein complex;macromolecular complex;membrane;plasma membrane;protein complex	binding;cation binding;ion binding;magnesium ion binding;metal ion binding;protein binding		+	+	23	23	23	58.9	58.9	58.9	62.219	0	323.31	11432000000	169	19	20	21	18	19	19	19	20	21	18	19	19	19	20	21	18
	Q07797	Galectin-3-binding protein	Lgals3bp	4.61665	2.00215	2.41739e-05	4.00596	22.2456	+		31.8471	31.8479	31.8373	29.6818	29.8511	29.9929	biological adhesion;cell adhesion;cellular component organization;cellular membrane organization;cellular process;endocytosis;establishment of localization;membrane invagination;membrane organization;transport;vesicle-mediated transport	cell part;extracellular matrix;extracellular organelle;membrane;organelle;proteinaceous extracellular matrix;vesicle	binding;cargo receptor activity;protein binding;receptor activity;scavenger receptor activity		+	+	10	10	10	28.6	28.6	28.6	64.49	0	323.31	12187000000	82	10	10	10	6	8	9	10	10	10	6	8	9	10	10	10	6
	Q9D323;Q8C3V4;Q3TW11;Q8C8M3;A0A087WSP5;Q8C497;P42225;Q99K94	Signal transducer and activator of transcription;Signal transducer and activator of transcription 1	Stat1	4.58231	1.77352	2.61631e-05	3.41888	21.8072	+		30.7906	30.6417	30.6811	29.0449	28.9383	28.8096	anatomical structure development;biological regulation;biosynthetic process;blood circulation;cell death;cell differentiation;cell proliferation;cellular metabolic process;cellular nitrogen compound metabolic process;cellular process;circulatory system process;death;developmental process;macromolecule metabolic process;metabolic process;multicellular organismal process;multi-organism process;nitr…	cell part;cell projection;cytoplasm;cytosol;intracellular membrane-bounded organelle;intracellular non-membrane-bounded organelle;intracellular organelle;neuron projection;nucleolus;nucleus;organelle	binding;calcium ion binding;cation binding;core promoter binding;core promoter proximal region DNA binding;core promoter proximal region sequence-specific DNA binding;core promoter sequence-specific DNA binding;DNA binding;double-stranded DNA binding;ion binding;metal ion binding;molecular transducer activity;nucleic acid binding;nucleic acid binding transcription factor activity;protein binding;…	Chemokine signaling pathway;Hepatitis C;Jak-STAT signaling pathway;ko05152;Leishmaniasis;Measles;Osteoclast differentiation;Pancreatic cancer;Pathways in cancer;Toll-like receptor signaling pathway;Toxoplasmosis	+	+	25	25	25	39.5	39.5	39.5	87.28	0	171.28	5286600000	89	23	23	22	14	17	17	23	23	22	14	17	17	23	23	22	14
	E9Q179;Q8C5Q4;Q8C298	G-rich sequence factor 1	Grsf1	4.47474	2.21434	3.35166e-05	4.64068	20.4883	+		28.9116	28.6061	28.794	26.6321	26.6017	26.4348	anatomical structure morphogenesis;cellular metabolic process;cellular nitrogen compound metabolic process;cellular process;developmental process;macromolecule metabolic process;metabolic process;mRNA metabolic process;mRNA processing;nitrogen compound metabolic process;nucleobase-containing compound metabolic process;primary metabolic process;RNA metabolic process;RNA processing;tRNA metabolic p…	cell part;intracellular membrane-bounded organelle;intracellular non-membrane-bounded organelle;intracellular organelle;mitochondrion;organelle	binding;nucleic acid binding;nucleotide binding;RNA binding		+	+	10	10	10	43.4	43.4	43.4	41.61	0	98.167	1413900000	33	9	9	9	3	7	6	9	9	9	3	7	6	9	9	9	3
	Q9QXJ2;Q3UDU1;E9QJX9;Q9QZE4;Q3U5W1;Q9WVL2	Signal transducer and activator of transcription;Signal transducer and activator of transcription 2	Stat2	4.27571	1.74671	5.30023e-05	3.35592	18.2517	+		28.9606	29.0387	29.2677	27.3588	27.3764	27.2917	biosynthetic process;cellular metabolic process;cellular nitrogen compound metabolic process;cellular process;macromolecule metabolic process;metabolic process;nitrogen compound metabolic process;nucleobase-containing compound metabolic process;primary metabolic process;RNA metabolic process	cell part;cytoplasm;intracellular membrane-bounded organelle;intracellular organelle;membrane;nucleus;organelle;plasma membrane	binding;calcium ion binding;cation binding;DNA binding;ion binding;metal ion binding;molecular transducer activity;nucleic acid binding;nucleic acid binding transcription factor activity;protein binding;sequence-specific DNA binding transcription factor activity;signal transducer activity	Chemokine signaling pathway;Hepatitis C;Jak-STAT signaling pathway;ko05152;Measles;Osteoclast differentiation	+	+	15	15	6	25.8	25.8	11.2	105.38	0	170.59	1568900000	53	13	14	13	9	9	5	13	14	13	9	9	5	5	5	4	4
	Q8CGA1;Q542W1;Q3TBV5;Q542C7;P25085	Interleukin-1 receptor antagonist protein	Il1rn	4.26873	-1.72299	5.38605e-05	-3.3012	-18.1778		+	25.8987	25.7928	25.9761	27.4964	27.7619	27.5782	behavior;biological regulation;cellular homeostasis;cellular ion homeostasis;cellular ketone metabolic process;cellular metabolic process;cellular process;establishment of localization;homeostatic process;hormone transport;immune system process;lipid metabolic process;metabolic process;multicellular organismal process;multi-organism process;neurological system process;organic acid metabolic proce…	cell part;centrosome;cytoplasm;extracellular region;extracellular space;intracellular membrane-bounded organelle;intracellular non-membrane-bounded organelle;intracellular organelle;microtubule organizing center;nucleus;organelle;vesicle			+	+	5	5	5	61.6	61.6	61.6	17.995	0	24.01	765510000	10	1	2	4	5	4	3	1	2	4	5	4	3	1	2	4	5
	Q9ESZ9;P54320	Elastin	Eln	4.24784	-1.78281	5.65151e-05	-3.44096	-17.9583		+	26.827	26.7956	26.6181	28.6464	28.3898	28.5529	anatomical structure development;biological regulation;cellular component assembly;cellular component organization;cellular process;cytoskeleton organization;developmental process;extracellular matrix organization;extracellular structure organization;multicellular organismal process;organelle organization;regulation of organelle organization;tissue remodeling	cell part;extracellular matrix;intracellular membrane-bounded organelle;intracellular organelle;mitochondrion;organelle;proteinaceous extracellular matrix	binding;extracellular matrix binding;extracellular matrix constituent conferring elasticity;extracellular matrix structural constituent;protein binding;structural molecule activity	Protein digestion and absorption	+	+	1	1	1	1.9	1.9	1.9	67.203	0.0016895	2.9599	397330000	8	1	1	1	1	1	1	1	1	1	1	1	1	1	1	1	1
	Q7TMG7;P70180	Atrial natriuretic peptide receptor 3	Npr3	4.22637	-0.774463	5.93786e-05	-1.71055	-17.7355		+	26.3538	26.3521	26.4442	27.0978	27.1725	27.2033	anatomical structure development;biological regulation;cell proliferation;cellular process;developmental process;establishment of localization;multicellular organismal process;regulation of body fluid levels;response to stimulus;secretion;signal transduction;transport	cell part	binding;G-protein coupled receptor activity;hormone binding;molecular transducer activity;natriuretic peptide receptor activity;peptide binding;peptide hormone binding;peptide receptor activity;peptide receptor activity, G-protein coupled;receptor activity;signal transducer activity;signaling receptor activity;transmembrane signaling receptor activity		+	+	5	5	5	13.1	13.1	13.1	59.766	0	12.357	811400000	14	4	4	4	5	4	3	4	4	4	5	4	3	4	4	4	5
	Q4FJR9;Q64339	Ubiquitin-like protein ISG15	Isg15	4.17919	3.99441	6.61923e-05	15.9381	17.2552	+		30.9923	30.5805	30.836	27.0382	26.9729	26.4144	biological regulation;catabolic process;cellular metabolic process;cellular process;immune system process;macromolecule metabolic process;macromolecule modification;metabolic process;multi-organism process;primary metabolic process;protein metabolic process;protein modification process;proteolysis;proteolysis involved in cellular protein catabolic process;regulation of protein modification proces…	cell part;cytoplasm;extracellular region	binding;protein binding;protein tag	RIG-I-like receptor signaling pathway	+	+	6	6	6	41.6	41.6	41.6	17.897	0	220	5942800000	38	5	6	6	4	3	2	5	6	6	4	3	2	5	6	6	4
	Q60597;Z4YJV4	2-oxoglutarate dehydrogenase, mitochondrial	Ogdh	4.03219	0.209267	9.28567e-05	1.1561	15.8388	+		32.3477	32.3051	32.3379	32.1221	32.1153	32.1255	alcohol metabolic process;anatomical structure development;carbohydrate metabolic process;catabolic process;cell development;cell motility;cellular component movement;cellular ketone metabolic process;cellular metabolic process;cellular nitrogen compound metabolic process;cellular process;cofactor metabolic process;developmental process;generation of precursor metabolites and energy;heterocycle m…	cell part;intracellular membrane-bounded organelle;intracellular organelle;macromolecular complex;membrane;mitochondrion;organelle;oxoglutarate dehydrogenase complex;protein complex	binding;catalytic activity;cation binding;coenzyme binding;cofactor binding;ion binding;metal ion binding;oxidoreductase activity;oxidoreductase activity, acting on the aldehyde or oxo group of donors;oxidoreductase activity, acting on the aldehyde or oxo group of donors, disulfide as acceptor;oxidoreductase activity, acting on the aldehyde or oxo group of donors, NAD or NADP as acceptor;oxogluta…	Citrate cycle (TCA cycle);Lysine degradation;Tryptophan metabolism	+	+	33	33	29	45.6	45.6	40.7	116.45	0	323.31	25273000000	290	31	32	32	33	32	32	31	32	32	33	32	32	27	28	28	29
	O35459;F7B227	Delta(3,5)-Delta(2,4)-dienoyl-CoA isomerase, mitochondrial	Ech1	4.02192	1.23305	9.50775e-05	2.35064	15.7442	+		29.5537	29.679	29.6425	28.2621	28.4968	28.4171	catabolic process;cellular ketone metabolic process;cellular lipid metabolic process;cellular metabolic process;cellular process;lipid metabolic process;metabolic process;organic acid metabolic process;primary metabolic process;small molecule metabolic process	cell part;intracellular membrane-bounded organelle;intracellular organelle;microbody;mitochondrion;organelle;peroxisome	catalytic activity;isomerase activity	Peroxisome	+	+	9	9	9	41	41	41	36.118	0	250.51	2959600000	50	7	8	8	7	6	6	7	8	8	7	6	6	7	8	8	7
	G3XA10;Q8C290;Q8VEK3;O88568;Q3ULH5;Q3TXW2;Q3TWN5;Q3TVV6;Q3TGN5;Q3TS50	Heterogeneous nuclear ribonucleoprotein U	Gm28062;Hnrnpu	3.98589	-0.278154	0.000103301	-1.21264	-15.4167		+	33.2754	33.2622	33.2949	33.5468	33.5346	33.5855	biological regulation;cellular metabolic process;cellular nitrogen compound metabolic process;cellular process;macromolecule metabolic process;metabolic process;mRNA metabolic process;mRNA processing;nitrogen compound metabolic process;nucleobase-containing compound metabolic process;primary metabolic process;RNA metabolic process;RNA processing;RNA splicing	cell part;cell surface;intracellular membrane-bounded organelle;intracellular organelle;macromolecular complex;nucleus;organelle;protein complex;ribonucleoprotein complex;spliceosomal complex	adenyl nucleotide binding;adenyl ribonucleotide binding;ATP binding;binding;DNA binding;nucleic acid binding;nucleotide binding;protein binding;purine nucleotide binding;purine ribonucleoside triphosphate binding;purine ribonucleotide binding;ribonucleotide binding;RNA binding	Spliceosome	+	+	23	23	23	37.8	37.8	37.8	86.805	0	323.31	60193000000	375	20	22	21	21	21	20	20	22	21	21	21	20	20	22	21	21
	F7A6H4;E9Q555	E3 ubiquitin-protein ligase RNF213	Rnf213	3.92751	1.57563	0.000118164	2.98066	14.8999	+		31.3722	31.4794	31.5071	29.8942	29.7008	30.037	catabolic process;cellular metabolic process;cellular nitrogen compound metabolic process;cellular process;heterocycle metabolic process;macromolecule metabolic process;macromolecule modification;metabolic process;nitrogen compound metabolic process;nucleobase-containing compound catabolic process;nucleobase-containing compound metabolic process;nucleobase-containing small molecule metabolic proc…	cell part;cytoplasm	acid-amino acid ligase activity;adenyl nucleotide binding;adenyl ribonucleotide binding;ATP binding;ATPase activity;binding;catalytic activity;cation binding;hydrolase activity;hydrolase activity, acting on acid anhydrides;hydrolase activity, acting on acid anhydrides, in phosphorus-containing anhydrides;ion binding;ligase activity;ligase activity, forming carbon-nitrogen bonds;metal ion binding;…		+	+	96	96	96	25.9	25.9	25.9	584.78	0	323.31	9159800000	230	80	86	87	44	57	46	80	86	87	44	57	46	80	86	87	44
	D3YYT0;Q8BSI9;Q3UIC2;P15116	Cadherin-2	Cdh2	3.85074	-0.513983	0.000141014	-1.42799	-14.2459		+	29.3439	29.3865	29.3618	29.8184	29.8799	29.9358	anatomical structure morphogenesis;biological adhesion;biological regulation;cell adhesion;cell differentiation;cell motility;cellular component movement;cellular process;developmental process;locomotion;response to chemical stimulus;response to external stimulus;response to stimulus	cell part;cell projection;macromolecular complex;membrane;protein complex;synapse	binding;calcium ion binding;cation binding;enzyme binding;ion binding;metal ion binding;phosphatase binding;protein binding;protein phosphatase binding	Arrhythmogenic right ventricular cardiomyopathy (ARVC);Cell adhesion molecules (CAMs)	+	+	15	15	15	29.2	29.2	29.2	93.856	0	154.47	3876700000	71	12	13	11	12	15	15	12	13	11	12	15	15	12	13	11	12
	Q78UK8;Q91Z40;Q6KAN1		Gbp7	3.80392	2.93821	0.000157064	7.66458	13.8608	+		25.979	25.7772	26.2745	22.8146	23.0506	23.3509	biological adhesion;cellular process;interspecies interaction between organisms;multi-organism process;response to biotic stimulus;response to chemical stimulus;response to stimulus;response to stress	cell part;intracellular organelle;membrane;organelle;vesicle	binding;catalytic activity;GTP binding;GTPase activity;guanyl nucleotide binding;guanyl ribonucleotide binding;hydrolase activity;hydrolase activity, acting on acid anhydrides;hydrolase activity, acting on acid anhydrides, in phosphorus-containing anhydrides;nucleoside-triphosphatase activity;nucleotide binding;purine nucleotide binding;purine ribonucleoside triphosphate binding;purine ribonucleo…		+	+	2	1	1	4.1	2.2	2.2	72.162	0	56.153	118550000	3	2	2	2	0	0	0	1	1	1	0	0	0	1	1	1	0
	O08804;F7B9A0		Serpinb6b	3.78967	-2.33626	0.000162306	-5.0499	-13.7455		+	25.7527	25.2419	25.4399	27.9256	27.6537	27.8641	anatomical structure development;biological regulation;developmental process	cell part;extracellular space;intracellular	endopeptidase inhibitor activity;endopeptidase regulator activity;enzyme inhibitor activity;enzyme regulator activity;peptidase inhibitor activity;peptidase regulator activity;serine-type endopeptidase inhibitor activity	Amoebiasis	+	+	7	7	7	25.7	25.7	25.7	42.535	0	121.14	598240000	23	2	4	3	6	6	5	2	4	3	6	6	5	2	4	3	6
	V9PVS1;U5NJN6;J7NUP1;Q60766;Q5NCB5	Immunity-related GTPase family M protein 1	Irgm1	3.77273	1.30851	0.000168761	2.47686	13.6098	+		31.1287	31.1128	31.232	29.938	29.6722	29.9378	autophagy;catabolic process;cellular metabolic process;cellular process;immune system process;metabolic process;response to stimulus;response to stress	cell part;cell projection;endoplasmic reticulum;endosome;intracellular membrane-bounded organelle;intracellular organelle;lysosome;membrane;organelle;vacuole	binding;catalytic activity;GTP binding;guanyl nucleotide binding;guanyl ribonucleotide binding;hydrolase activity;hydrolase activity, acting on acid anhydrides;nucleotide binding;purine nucleotide binding;purine ribonucleoside triphosphate binding;purine ribonucleotide binding;ribonucleotide binding		+	+	14	14	13	50.6	50.6	48.9	44.901	0	189.11	7006300000	88	12	14	13	10	12	12	12	14	13	10	12	12	12	13	12	10
	Q9D154;Q8BK60;Z4YK03	Leukocyte elastase inhibitor A	Serpinb1a	3.74564	-0.602201	0.00017962	-1.51803	-13.3955		+	27.9006	27.9662	28.0172	28.5863	28.5046	28.5996	biological regulation	cell part;cytoplasm;extracellular space	endopeptidase inhibitor activity;endopeptidase regulator activity;enzyme inhibitor activity;enzyme regulator activity;peptidase inhibitor activity;peptidase regulator activity;serine-type endopeptidase inhibitor activity	Amoebiasis	+	+	8	8	8	28.2	28.2	28.2	42.574	0	52.5	1854300000	44	7	7	7	6	8	7	7	7	7	6	8	7	7	7	7	6
	P10493	Nidogen-1	Nid1	3.67942	-0.498204	0.000209211	-1.41245	-12.8849		+	31.9598	31.9978	32.0612	32.5461	32.46	32.5073	biological adhesion;biological regulation;cell adhesion;cellular component organization;cellular process;extracellular matrix organization;extracellular structure organization	cell part;extracellular matrix;extracellular region;proteinaceous extracellular matrix	binding;calcium ion binding;cation binding;collagen binding;extracellular matrix binding;ion binding;laminin binding;laminin-1 binding;metal ion binding;protein binding		+	+	36	36	36	44.4	44.4	44.4	136.54	0	323.31	24458000000	268	30	33	33	32	33	32	30	33	33	32	33	32	30	33	33	32
	G3UXV6;G3UY21;G3UYX7;Q9R1B9;B2RX05;Q5DTL5;B7ZNW9;G3X909	Slit homolog 2 protein;Slit homolog 2 protein N-product;Slit homolog 2 protein C-product	Slit2	3.63216	-0.945795	0.000233262	-1.92625	-12.5321		+	30.1913	30.0972	30.1856	31.238	31.0084	31.0651	anatomical structure development;anatomical structure morphogenesis;biological adhesion;biological regulation;cell adhesion;cell death;cell growth;cell motility;cellular component morphogenesis;cellular component movement;cellular component organization;cellular process;circulatory system process;death;developmental process;embryo development;establishment of localization;growth;locomotion;multic…	cell part;cell surface;cytoplasm;extracellular space	binding;calcium ion binding;carbohydrate binding;cation binding;chemorepellent activity;enzyme inhibitor activity;enzyme regulator activity;glycosaminoglycan binding;GTPase inhibitor activity;GTPase regulator activity;heparin binding;ion binding;metal ion binding;nucleoside-triphosphatase regulator activity;pattern binding;polysaccharide binding;protein binding;receptor binding;Roundabout binding	Axon guidance	+	+	32	32	32	32.2	32.2	32.2	168.78	0	323.31	9401000000	194	31	30	28	30	32	31	31	30	28	30	32	31	31	30	28	30
	Q8CCC0;Q3TZ21;Q9DCJ7	Aurora kinase A-interacting protein	Aurkaip1	3.6016	1.67629	0.000250265	3.19606	12.3089	+		25.9532	25.8777	25.6446	23.9908	24.1229	24.3329	biological regulation;cellular metabolic process;cellular process;macromolecule metabolic process;macromolecule modification;metabolic process;primary metabolic process;protein metabolic process;protein modification by small protein conjugation or removal;protein modification process	cell part;intracellular membrane-bounded organelle;intracellular organelle;macromolecular complex;mitochondrion;nucleus;organelle;protein complex;ubiquitin ligase complex	catalytic activity;kinase activity;transferase activity;transferase activity, transferring phosphorus-containing groups		+	+	1	1	1	5	5	5	23.314	0.0027988	2.5305	147330000	5	1	1	1	0	1	1	1	1	1	0	1	1	1	1	1	0
	Q8K0D5	Elongation factor G, mitochondrial	Gfm1	3.60057	1.39091	0.000250858	2.62244	12.3015	+		30.013	29.9512	29.933	28.7923	28.4328	28.4993	biosynthetic process;cellular metabolic process;cellular process;macromolecule metabolic process;metabolic process;translational elongation	cell part;intracellular membrane-bounded organelle;intracellular organelle;mitochondrion;organelle	binding;catalytic activity;GTP binding;GTPase activity;guanyl nucleotide binding;guanyl ribonucleotide binding;hydrolase activity;hydrolase activity, acting on acid anhydrides;hydrolase activity, acting on acid anhydrides, in phosphorus-containing anhydrides;nucleic acid binding;nucleoside-triphosphatase activity;nucleotide binding;purine nucleotide binding;purine ribonucleoside triphosphate bind…		+	+	17	17	17	32.2	32.2	32.2	83.549	0	159.72	3646500000	64	16	16	16	15	13	13	16	16	16	15	13	13	16	16	16	15
	O35074;Q8BXC0	Prostacyclin synthase	Ptgis	3.55071	-1.16398	0.00028138	-2.24075	-11.9456		+	31.0801	31.1356	31.1232	32.1082	32.282	32.4406	biological regulation;biosynthetic process;cellular ketone metabolic process;cellular lipid metabolic process;cellular metabolic process;cellular process;lipid metabolic process;metabolic process;organic acid metabolic process;primary metabolic process;response to chemical stimulus;response to stimulus;response to stress;small molecule metabolic process	cell part;endoplasmic reticulum;extracellular space;intracellular membrane-bounded organelle;intracellular organelle;membrane;nucleus;organelle	binding;catalytic activity;cation binding;heme binding;intramolecular oxidoreductase activity;ion binding;iron ion binding;isomerase activity;metal ion binding;monooxygenase activity;oxidoreductase activity;oxidoreductase activity, acting on paired donors, with incorporation or reduction of molecular oxygen;prostaglandin-I synthase activity;tetrapyrrole binding;transition metal ion binding	Arachidonic acid metabolism	+	+	17	17	17	43.5	43.5	43.5	57.046	0	203.88	8536500000	117	15	16	15	14	17	13	15	16	15	14	17	13	15	16	15	14
	K4DI63		Creg1	3.54237	3.96276	0.000286836	15.5923	11.8871	+		26.5201	26.3214	26.6893	22.0498	22.4591	23.1335	biological regulation	cell part;macromolecular complex;protein complex;transcription factor complex	binding;catalytic activity;coenzyme binding;cofactor binding;FMN binding;nucleotide binding;oxidoreductase activity;protein binding;transcription factor binding		+	+	2	2	1	21.3	21.3	9.6	11.021	0	5.7761	290300000	6	2	1	1	1	1	1	2	1	1	1	1	1	1	0	0	0
	B7ZNH7;K3W4R4;Q80X19;F7D5Y4	Collagen alpha-1(XIV) chain	Col14a1	3.53955	-1.77204	0.000288703	-3.41537	-11.8674		+	24.3594	24.6355	24.5862	26.0549	26.3989	26.4434	anatomical structure development;biological adhesion;biological regulation;cell adhesion;cellular component organization;cellular process;developmental process;extracellular matrix organization;extracellular structure organization;homeostatic process	extracellular matrix;extracellular space;proteinaceous extracellular matrix		Protein digestion and absorption	+	+	7	7	7	7.2	7.2	7.2	192.75	0	23.992	212380000	13	3	2	1	7	5	4	3	2	1	7	5	4	3	2	1	7
	S4R1S7;A3KGT0;A0A0R4J2B0;V9GX43;S4R2U7;E9QA47;Q9Z0H4	CUGBP Elav-like family member 2	Celf2	3.52093	-1.22105	0.000301353	-2.33116	-11.7378		+	27.5075	27.4042	27.3782	28.8197	28.6468	28.4864	cellular component assembly;cellular component organization;cellular macromolecular complex assembly;cellular process;macromolecular complex assembly;ribonucleoprotein complex assembly	cell part;cytoplasm;intracellular membrane-bounded organelle;intracellular organelle;nucleus;organelle	binding;nucleic acid binding;nucleotide binding;RNA binding		+	+	7	7	7	19.1	19.1	19.1	49.977	0	96.431	1821800000	44	6	6	6	7	7	7	6	6	6	7	7	7	6	6	6	7
	F6SQH7;Q91VA6	Polymerase delta-interacting protein 2	Poldip2	3.48296	1.05714	0.000328879	2.0808	11.4779	+		28.4381	28.6857	28.6058	27.5419	27.4128	27.6036	anatomical structure morphogenesis;cellular component morphogenesis;cellular component organization;cellular process;developmental process;mitochondrion organization;organelle organization	cell part;intracellular membrane-bounded organelle;intracellular organelle;mitochondrion;nucleus;organelle	binding;binding, bridging;DNA binding;nucleic acid binding;protein binding;protein binding, bridging		+	+	8	8	8	42.3	42.3	42.3	32.545	0	82.872	1730800000	26	6	5	7	3	5	4	6	5	7	3	5	4	6	5	7	3
	D0QMC3;A0A087WRA4	Myeloid cell nuclear differentiation antigen-like protein	Mndal	3.44809	1.46058	0.000356378	2.75219	11.244	+		24.1548	23.8651	23.9554	22.3774	22.7125	22.5036	biological regulation	cell part;intracellular membrane-bounded organelle;intracellular organelle;nucleus;organelle			+	+	6	2	2	17.3	5	5	60.526	0	6.3148	42823000	5	6	5	6	3	2	3	2	1	2	1	1	0	2	1	2	1
	Q08619;B7ZNS3	Interferon-activable protein 205-B	Ifi205b;Mnda	3.41782	1.1289	0.000382102	2.18692	11.0446	+		31.1574	31.2794	31.2179	29.9573	30.276	30.0349	biological regulation;biosynthetic process;cellular metabolic process;cellular nitrogen compound metabolic process;cellular process;macromolecule metabolic process;metabolic process;nitrogen compound metabolic process;nucleobase-containing compound metabolic process;primary metabolic process;RNA metabolic process	cell part;intracellular membrane-bounded organelle;intracellular organelle;nucleus;organelle	binding;protein binding		+	+	15	15	2	61.2	61.2	16.5	46.977	0	315.82	5020800000	71	15	13	13	10	12	11	15	13	13	10	12	11	2	1	2	1
	E9Q6R7;O08614		Utrn	3.38365	-0.449411	0.000413377	-1.36548	-10.8236		+	31.9556	31.9089	31.9557	32.4664	32.3521	32.3498	anatomical structure development;biological regulation;developmental process;regulation of transport	cell part;cell projection;cytoplasm;dystrophin-associated glycoprotein complex;filopodium;intracellular membrane-bounded organelle;intracellular organelle;macromolecular complex;membrane;nucleus;organelle;plasma membrane;protein complex;synapse	binding;calcium ion binding;cation binding;ion binding;metal ion binding;protein binding;transition metal ion binding;zinc ion binding		+	+	107	107	107	44.5	44.5	44.5	392.7	0	323.31	22943000000	457	87	87	87	94	93	83	87	87	87	94	93	83	87	87	87	94
	Q5DTS8;Q9D077;Q921D5;Q542F4;P49717;Q8C1Z0;Q3UA65	DNA replication licensing factor MCM4	Mcm4	3.33418	-0.691699	0.00046326	-1.61518	-10.5109		+	27.4112	27.4742	27.5833	28.1757	28.1107	28.2575	cell cycle;cellular metabolic process;cellular nitrogen compound metabolic process;cellular process;DNA geometric change;DNA metabolic process;macromolecule metabolic process;metabolic process;nitrogen compound metabolic process;nucleobase-containing compound metabolic process;primary metabolic process	cell part;intracellular membrane-bounded organelle;intracellular organelle;macromolecular complex;nucleus;organelle;protein complex	adenyl nucleotide binding;adenyl ribonucleotide binding;ATP binding;ATPase activity;ATPase activity, coupled;ATP-dependent DNA helicase activity;ATP-dependent helicase activity;binding;catalytic activity;DNA binding;DNA helicase activity;DNA-dependent ATPase activity;helicase activity;hydrolase activity;hydrolase activity, acting on acid anhydrides;hydrolase activity, acting on acid anhydrides, i…	Cell cycle;Cell cycle - yeast;DNA replication;Meiosis - yeast	+	+	9	9	9	17.7	17.7	17.7	76.886	0	81.951	1510600000	39	9	7	7	9	8	6	9	7	7	9	8	6	9	7	7	9
	D3YUW8;D3YUX1;Q3TSQ2;Q0VGT3;B9EIG6;Q8BZH4	Pogo transposable element with ZNF domain	Pogz	3.32201	-1.45762	0.000476416	-2.74655	-10.4354		+	25.2549	25.3476	25.3025	26.8683	26.4869	26.9226	cellular component assembly;cellular component organization;cellular macromolecular complex assembly;cellular process;chromosome organization;macromolecular complex assembly;organelle assembly;organelle organization;protein complex assembly	cell part;cytoplasm	binding;cation binding;DNA binding;ion binding;metal ion binding;nucleic acid binding		+	+	3	3	3	3.8	3.8	3.8	144.86	0	15.016	313740000	4	2	3	3	3	3	3	2	3	3	3	3	3	2	3	3	3
	Q5K4Q9;Q8C6B0;Q1XG79;Q9D7S5;H3BJI7;Q76I24;Q5I0W6;Q76I26		Mettl7a1;mCG_20149;Methig1;UbiE2;Mettl7a2	3.32033	0.301811	0.000478268	1.23269	10.425	+		27.0432	27.1048	27.1335	26.7734	26.8126	26.7901		cell part	catalytic activity;methyltransferase activity;transferase activity;transferase activity, transferring one-carbon groups		+	+	5	5	5	26.4	26.4	26.4	27.798	0	22.294	575440000	10	4	5	5	3	4	3	4	5	5	3	4	3	4	5	5	3
	Q3UJ34;Q3UEJ7;P16460;J3QNG0	Argininosuccinate synthase	Ass1;Gm5424	3.31894	0.844262	0.000479798	1.79535	10.4164	+		32.846	32.6123	32.6637	31.8999	31.7846	31.9048	amine metabolic process;biosynthetic process;cellular amide metabolic process;cellular amino acid metabolic process;cellular ketone metabolic process;cellular metabolic process;cellular nitrogen compound metabolic process;cellular process;metabolic process;nitrogen compound metabolic process;nitrogen cycle metabolic process;organic acid metabolic process;primary metabolic process;small molecule m…	cell part;intracellular membrane-bounded organelle;intracellular organelle;mitochondrion;organelle	adenyl nucleotide binding;adenyl ribonucleotide binding;argininosuccinate synthase activity;ATP binding;binding;catalytic activity;ligase activity;ligase activity, forming carbon-nitrogen bonds;nucleotide binding;purine nucleotide binding;purine ribonucleoside triphosphate binding;purine ribonucleotide binding;ribonucleotide binding	Alanine, aspartate and glutamate metabolism;Arginine and proline metabolism	+	+	21	21	21	54.1	54.1	54.1	46.584	0	323.31	29495000000	188	20	20	19	19	18	19	20	20	19	19	18	19	20	20	19	19
	Q9EQH2;Q8C9W5;Q8C4S7	Endoplasmic reticulum aminopeptidase 1	Erap1	3.31448	0.774328	0.000484756	1.71039	10.3888	+		28.5226	28.5565	28.6245	27.8844	27.6599	27.8362	biological regulation;immune system process;macromolecule metabolic process;metabolic process;multi-organism process;primary metabolic process;protein metabolic process;proteolysis;response to biotic stimulus;response to stimulus	cell part;cytoplasm;extracellular region;membrane	aminopeptidase activity;binding;catalytic activity;cation binding;cytokine receptor binding;exopeptidase activity;growth factor receptor binding;hydrolase activity;interleukin-6 receptor binding;ion binding;metal ion binding;metalloexopeptidase activity;metallopeptidase activity;peptidase activity;peptidase activity, acting on L-amino acid peptides;protein binding;receptor binding;transition meta…		+	+	12	12	12	17	17	17	106.6	0	103.5	1713600000	41	10	10	11	8	10	9	10	10	11	8	10	9	10	10	11	8
	L7N451;Q80SU7	Interferon-induced very large GTPase 1	Gvin1	3.28575	3.13811	0.0005179	8.80371	10.2132	+		31.4164	31.1809	31.3545	28.4182	28.5344	27.5848		cell part;cytosol;intracellular membrane-bounded organelle;intracellular organelle;nucleus;organelle	binding;GTP binding;guanyl nucleotide binding;guanyl ribonucleotide binding;nucleotide binding;purine nucleotide binding;purine ribonucleoside triphosphate binding;purine ribonucleotide binding;ribonucleotide binding		+	+	56	56	56	30	30	30	280.78	0	323.31	6057900000	128	49	50	53	19	21	17	49	50	53	19	21	17	49	50	53	19
	D3YTR7;Q9CYT6;Q8BKZ3	Adenylyl cyclase-associated protein;Adenylyl cyclase-associated protein 2	Cap2	3.27224	-0.791049	0.000534268	-1.73033	-10.1315		+	26.9892	26.7793	26.9704	27.7282	27.6259	27.758	anatomical structure morphogenesis;cell morphogenesis;cellular component morphogenesis;cellular component organization;cellular process;cytoskeleton organization;developmental process;organelle organization	cell part;membrane;plasma membrane			+	+	10	9	9	36.3	34.1	34.1	39.877	0	41.574	766780000	19	8	8	8	9	10	8	7	7	7	8	9	7	7	7	7	8
	Q3TYK3	Nuclear factor 1	Nfix	3.26991	-0.608836	0.000537146	-1.52503	-10.1175		+	28.4253	28.5185	28.6044	29.1865	29.093	29.0951	anatomical structure development;biological regulation;biosynthetic process;cell differentiation;cellular metabolic process;cellular nitrogen compound metabolic process;cellular process;developmental process;DNA metabolic process;DNA replication;macromolecule metabolic process;metabolic process;nitrogen compound metabolic process;nucleobase-containing compound metabolic process;primary metabolic …	cell part;intracellular membrane-bounded organelle;intracellular organelle;nucleus;organelle	binding;DNA binding;nucleic acid binding;nucleic acid binding transcription factor activity;sequence-specific DNA binding transcription factor activity		+	+	10	10	3	45.5	45.5	15.9	43.594	0	201.74	2614700000	37	9	8	7	9	8	10	9	8	7	9	8	10	2	2	2	2
	Q63870	Collagen alpha-1(VII) chain	Col7a1	3.26226	0.856527	0.000546691	1.81067	10.0716	+		30.4869	30.3801	30.4591	29.7431	29.5058	29.5076	biological adhesion;cell adhesion;cellular process	extracellular region	binding;endopeptidase inhibitor activity;endopeptidase regulator activity;enzyme inhibitor activity;enzyme regulator activity;identical protein binding;peptidase inhibitor activity;peptidase regulator activity;protein binding;serine-type endopeptidase inhibitor activity		+	+	40	39	39	22.3	22	22	295.23	0	323.31	4514700000	96	33	30	31	23	24	24	32	29	30	22	23	23	32	29	30	22
	A0A0A0MQA5;P68368	Tubulin alpha-4A chain	Tuba4a	3.23519	0.416889	0.000581853	1.33505	9.91072	+		29.4357	29.3188	29.4246	28.9684	28.9469	29.0131	cellular component assembly;cellular component organization;cellular macromolecular complex assembly;cellular process;macromolecular complex assembly;protein complex assembly;protein polymerization	cell part;cytoplasm;macromolecular complex;protein complex	binding;catalytic activity;GTP binding;GTPase activity;guanyl nucleotide binding;guanyl ribonucleotide binding;hydrolase activity;hydrolase activity, acting on acid anhydrides;hydrolase activity, acting on acid anhydrides, in phosphorus-containing anhydrides;nucleoside-triphosphatase activity;nucleotide binding;purine nucleotide binding;purine ribonucleoside triphosphate binding;purine ribonucleo…	Gap junction;Pathogenic Escherichia coli infection;Phagosome	+	+	20	4	4	52.4	11.3	11.3	52.793	0	33.489	2849800000	42	20	20	20	19	20	19	4	4	4	4	4	4	4	4	4	4
	Q58EU7;Q00915	Retinol-binding protein 1	Rbp1	3.23118	-1.48791	0.000587244	-2.80482	-9.88713		+	29.9154	29.878	29.4802	31.352	31.1565	31.2288	biological regulation;biosynthetic process;cellular ketone metabolic process;cellular lipid metabolic process;cellular metabolic process;cellular process;hormone metabolic process;lipid metabolic process;metabolic process;organic acid metabolic process;primary metabolic process;response to chemical stimulus;response to external stimulus;response to extracellular stimulus;response to stimulus;smal…	cell body;cell part;cytosol	binding;isoprenoid binding;lipid binding;retinal binding;retinoid binding;retinol binding;transporter activity;vitamin binding		+	+	11	11	11	68.9	68.9	68.9	15.846	0	184.82	10201000000	63	8	8	6	10	8	8	8	8	6	10	8	8	8	8	6	10
	P13864;J3QNW0;Q3UHZ3;Q7TSJ0;Q3UPE8	DNA (cytosine-5)-methyltransferase 1;DNA (cytosine-5)-methyltransferase	Dnmt1	3.18965	-0.572729	0.000646174	-1.48733	-9.64554		+	27.6708	27.7936	27.7568	28.3437	28.221	28.3747	biological regulation;biosynthetic process;cellular component organization;cellular metabolic process;cellular nitrogen compound metabolic process;cellular process;chromatin modification;chromatin organization;chromosome organization;DNA metabolic process;DNA modification;gene silencing;macromolecule metabolic process;macromolecule modification;metabolic process;nitrogen compound metabolic proces…	cell part;cytoplasm;intracellular membrane-bounded organelle;intracellular organelle;nucleus;organelle	binding;catalytic activity;cation binding;chromatin binding;DNA (cytosine-5-)-methyltransferase activity;DNA binding;DNA-methyltransferase activity;ion binding;metal ion binding;methyl-CpG binding;methyltransferase activity;nucleic acid binding;nucleotide binding;protein binding;RNA binding;S-adenosylmethionine-dependent methyltransferase activity;sequence-specific DNA binding;transferase activit…	Cysteine and methionine metabolism	+	+	12	12	12	10.9	10.9	10.9	183.19	0	73.533	520320000	18	9	5	9	9	10	7	9	5	9	9	10	7	9	5	9	9
	U5NJF8;Q8BN19;Q62293;Q60711;Q3T9E4;Q8K242;Q566I8;Q4FK68		Irgb6_2;Tgtp1;GTP2;Tgtp	3.15522	2.74935	0.000699481	6.72415	9.44945	+		25.9224	25.6079	25.8587	22.7233	22.8244	23.5932	catabolic process;cellular metabolic process;cellular nitrogen compound metabolic process;cellular process;heterocycle metabolic process;immune system process;metabolic process;multi-organism process;nitrogen compound metabolic process;nucleobase-containing compound catabolic process;nucleobase-containing compound metabolic process;nucleobase-containing small molecule metabolic process;nucleotide…	cell part;intracellular;membrane	binding;catalytic activity;GTP binding;GTPase activity;guanyl nucleotide binding;guanyl ribonucleotide binding;hydrolase activity;hydrolase activity, acting on acid anhydrides;hydrolase activity, acting on acid anhydrides, in phosphorus-containing anhydrides;nucleoside-triphosphatase activity;nucleotide binding;purine nucleotide binding;purine ribonucleoside triphosphate binding;purine ribonucleo…		+	+	4	4	2	17.1	17.1	12.3	47.168	0	10.928	178930000	9	4	3	3	2	1	0	4	3	3	2	1	0	2	1	1	1
	J7PDL1;Q9DCE9;Q811M6;U5NG76;Q8C2M8		Ifggd1;Igtp;Irgm3	3.14995	3.46507	0.000708034	11.0431	9.41972	+		27.024	27.3689	27.6168	23.3255	23.8383	24.4507	catabolic process;cellular metabolic process;cellular nitrogen compound metabolic process;cellular process;heterocycle metabolic process;metabolic process;nitrogen compound metabolic process;nucleobase-containing compound catabolic process;nucleobase-containing compound metabolic process;nucleobase-containing small molecule metabolic process;nucleotide metabolic process;primary metabolic process;…	cell part;cytosol;membrane	binding;catalytic activity;GTP binding;GTPase activity;guanyl nucleotide binding;guanyl ribonucleotide binding;hydrolase activity;hydrolase activity, acting on acid anhydrides;hydrolase activity, acting on acid anhydrides, in phosphorus-containing anhydrides;nucleoside-triphosphatase activity;nucleotide binding;purine nucleotide binding;purine ribonucleoside triphosphate binding;purine ribonucleo…	Toxoplasmosis	+	+	6	6	5	22.8	22.8	18.4	46.088	0	27.327	364490000	11	4	5	5	2	1	2	4	5	5	2	1	2	3	4	4	2
	P11440;Q99JW7;D3Z2T9;Q8R4A4	Cyclin-dependent kinase 1	Cdk1	3.1474	-0.439862	0.000712189	-1.35647	-9.40544		+	29.2197	29.3274	29.3133	29.7912	29.691	29.6978	aging;anatomical structure development;anatomical structure morphogenesis;biological regulation;cell cycle;cell death;cell development;cellular component assembly;cellular component organization;cellular localization;cellular metabolic process;cellular nitrogen compound metabolic process;cellular process;chromosome organization;death;developmental process;DNA metabolic process;DNA packaging;local…	cell part;centrosome;cytoplasm;intracellular membrane-bounded organelle;intracellular non-membrane-bounded organelle;intracellular organelle;macromolecular complex;microtubule organizing center;midbody;mitochondrion;nucleoplasm;nucleus;organelle;protein complex	adenyl nucleotide binding;adenyl ribonucleotide binding;ATP binding;binding;catalytic activity;cyclin-dependent protein kinase activity;heat shock protein binding;histone kinase activity;Hsp70 protein binding;kinase activity;nucleotide binding;phosphotransferase activity, alcohol group as acceptor;protein binding;protein kinase activity;protein serine/threonine kinase activity;purine nucleotide b…	Cell cycle;Gap junction;Oocyte meiosis;p53 signaling pathway;Progesterone-mediated oocyte maturation	+	+	13	13	11	55.6	55.6	49.2	34.106	0	127.54	5375100000	61	13	9	10	11	11	11	13	9	10	11	11	11	11	8	9	9
	Q5FW82;Q4FJY6;Q64345;E9PV48;Q8BPC3;Q3UAB1	Interferon-induced protein with tetratricopeptide repeats 3	Ifit3;I830012O16Rik	3.14498	4.05423	0.000716171	16.6129	9.39184	+		29.3511	28.7962	28.5877	25.2011	25.2467	24.1245	biological regulation;cellular process;immune system process;multi-organism process;response to biotic stimulus;response to chemical stimulus;response to stimulus;response to stress	cell part;cytoplasm;intracellular membrane-bounded organelle;intracellular organelle;mitochondrion;organelle	binding;protein binding		+	+	12	12	12	38	38	38	47.222	0	159.19	1092900000	30	11	10	11	3	4	3	11	10	11	3	4	3	11	10	11	3
	Q102J0;Q8R242	Di-N-acetylchitobiase	Ctbs	3.12612	-0.636041	0.000747957	-1.55406	-9.2866		+	26.4596	26.5989	26.4299	27.1056	27.0719	27.2189	amine metabolic process;carbohydrate metabolic process;catabolic process;macromolecule metabolic process;metabolic process;nitrogen compound metabolic process;oligosaccharide metabolic process;polysaccharide metabolic process;primary metabolic process	cell part;intracellular membrane-bounded organelle;intracellular organelle;lysosome;organelle;vacuole	catalytic activity;chitinase activity;hydrolase activity;hydrolase activity, acting on glycosyl bonds;hydrolase activity, hydrolyzing O-glycosyl compounds		+	+	3	3	3	9.6	9.6	9.6	41.295	0	6.1289	239610000	6	3	2	3	3	1	3	3	2	3	3	1	3	3	2	3	3
	P37889	Fibulin-2	Fbln2	3.11282	-0.389184	0.000771218	-1.30965	-9.21303		+	35.9296	35.9734	35.9146	36.2522	36.3749	36.358	biological regulation	extracellular matrix;proteinaceous extracellular matrix	binding;calcium ion binding;cation binding;extracellular matrix binding;ion binding;metal ion binding;protein binding		+	+	45	45	2	60.5	60.5	1.4	131.83	0	323.31	290420000000	1364	43	43	41	45	41	41	43	43	41	45	41	41	1	2	2	2
	Q3UTR5;Q922W5;A2ABZ2	Pyrroline-5-carboxylate reductase;Pyrroline-5-carboxylate reductase 1, mitochondrial	Pycr1	3.09582	-0.247906	0.000802012	-1.18748	-9.11977		+	29.2036	29.2531	29.2495	29.5128	29.4969	29.4402	amine metabolic process;biosynthetic process;cellular amino acid metabolic process;cellular ketone metabolic process;cellular metabolic process;cellular nitrogen compound metabolic process;cellular process;heterocycle metabolic process;metabolic process;nitrogen compound metabolic process;organic acid metabolic process;primary metabolic process;response to chemical stimulus;response to oxidative …	cell part;intracellular membrane-bounded organelle;intracellular organelle;mitochondrion;organelle	catalytic activity;oxidoreductase activity;oxidoreductase activity, acting on the CH-NH group of donors;oxidoreductase activity, acting on the CH-NH group of donors, NAD or NADP as acceptor;pyrroline-5-carboxylate reductase activity	Arginine and proline metabolism	+	+	9	6	6	40.8	29.8	29.8	32.373	0	106.01	3895000000	42	8	8	8	8	8	8	5	5	6	5	5	5	5	5	6	5
	Q4ZJN6;D3YZ61;Q9ES30	Complement C1q tumor necrosis factor-related protein 3	C1qtnf3	3.08481	1.01017	0.000822602	2.01415	9.05986	+		27.2323	27.4895	27.579	26.5035	26.3734	26.3934	biological regulation;cellular component assembly;cellular component organization;homeostatic process;macromolecular complex assembly;protein complex assembly;regulation of transport	extracellular region;extracellular space	binding;identical protein binding;protein binding		+	+	2	2	2	8.1	8.1	8.1	26.828	0.0085174	1.7939	637130000	11	2	2	2	1	2	2	2	2	2	1	2	2	2	2	2	1
	E9PWG6		Ncapg	3.07972	-1.22894	0.000832306	-2.34395	-9.03227		+	25.2295	25.3545	25.5531	26.7407	26.6668	26.4163	cellular component organization;cellular metabolic process;cellular nitrogen compound metabolic process;cellular process;chromosome organization;DNA metabolic process;DNA packaging;macromolecule metabolic process;metabolic process;nitrogen compound metabolic process;nucleobase-containing compound metabolic process;organelle organization;primary metabolic process	cell part;centrosome;chromosome;condensin complex;cytoplasm;cytoskeleton;intracellular non-membrane-bounded organelle;intracellular organelle;macromolecular complex;microtubule organizing center;organelle;protein complex		Cell cycle - yeast	+	+	8	8	8	13.6	13.6	13.6	112.87	0	27.142	428080000	9	3	5	4	6	7	7	3	5	4	6	7	7	3	5	4	6
	A0A0M3HEP3;Q8CCZ4;D3Z6I3;Q99M04	Lipoyl synthase, mitochondrial	Lias	3.07602	2.02454	0.000839418	4.06862	9.01229	+		27.8887	27.8731	28.1262	25.52	26.1586	26.1359	anatomical structure formation involved in morphogenesis;biosynthetic process;cellular ketone metabolic process;cellular lipid metabolic process;cellular metabolic process;cellular process;cofactor metabolic process;developmental process;heterocycle metabolic process;lipid metabolic process;macromolecule metabolic process;macromolecule modification;metabolic process;organic acid metabolic process…	cell part;intracellular membrane-bounded organelle;intracellular organelle;mitochondrion;organelle	4 iron, 4 sulfur cluster binding;binding;catalytic activity;cation binding;ion binding;iron-sulfur cluster binding;ligase activity;ligase activity, forming carbon-nitrogen bonds;lipoate synthase activity;lipoate-protein ligase activity;metal cluster binding;metal ion binding;radical SAM enzyme activity;sulfurtransferase activity;transferase activity;transferase activity, transferring sulfur-conta…	Lipoic acid metabolism	+	+	5	5	5	22.1	22.1	22.1	32.173	0	25.618	282660000	13	4	5	4	4	3	3	4	5	4	4	3	3	4	5	4	4
	Q8BWT1;Q3UKH3	3-ketoacyl-CoA thiolase, mitochondrial	Acaa2	3.05209	-0.299463	0.000886978	-1.23069	-8.88391		+	31.119	31.0168	31.0365	31.3755	31.333	31.3622	cellular ketone metabolic process;cellular lipid metabolic process;cellular metabolic process;cellular process;lipid metabolic process;metabolic process;organic acid metabolic process;primary metabolic process;small molecule metabolic process	cell part;intracellular membrane-bounded organelle;intracellular organelle;membrane;mitochondrion;organelle	acetyl-CoA C-acyltransferase activity;C-acyltransferase activity;catalytic activity;transferase activity;transferase activity, transferring acyl groups;transferase activity, transferring acyl groups other than amino-acyl groups	Benzoate degradation;Fatty acid elongation in mitochondria;Fatty acid metabolism;Valine, leucine and isoleucine degradation	+	+	16	16	16	63.5	63.5	63.5	41.829	0	323.31	13275000000	146	16	15	14	14	14	15	16	15	14	14	14	15	16	15	14	14
	Q8C6I2	Succinate dehydrogenase assembly factor 2, mitochondrial	Sdhaf2	3.04977	2.94497	0.00089172	7.7006	8.87158	+		27.0497	26.1975	26.3315	23.6132	23.2191	23.9114	biological regulation;cellular metabolic process;cellular process;generation of precursor metabolites and energy;macromolecule metabolic process;macromolecule modification;metabolic process;phosphorus metabolic process;primary metabolic process;protein dephosphorylation;protein metabolic process;protein modification process	cell part;intracellular membrane-bounded organelle;intracellular non-membrane-bounded organelle;intracellular organelle;mitochondrion;nucleolus;organelle			+	+	5	5	5	41.5	41.5	41.5	19.431	0	22.419	292630000	15	4	4	3	2	1	4	4	4	3	2	1	4	4	4	3	2
	O55201	Transcription elongation factor SPT5	Supt5h	3.04832	-0.311379	0.000894711	-1.24089	-8.86384		+	29.1792	29.1274	29.1797	29.5299	29.4655	29.425	biological regulation;biosynthetic process;cellular metabolic process;cellular nitrogen compound metabolic process;cellular process;macromolecule metabolic process;metabolic process;nitrogen compound metabolic process;nucleobase-containing compound metabolic process;primary metabolic process;RNA metabolic process;transcription elongation, DNA-dependent	cell part;macromolecular complex;protein complex;transcription elongation factor complex	binding;chromatin binding		+	+	23	23	23	34.7	34.7	34.7	120.66	0	233.31	2622600000	77	18	21	20	18	20	20	18	21	20	18	20	20	18	21	20	18
	B7ZWC4;Q07113;B9EKB8;Q8C2F9	Cation-independent mannose-6-phosphate receptor	Igf2r	3.04323	-0.370494	0.000905247	-1.2928	-8.83684		+	31.7747	31.775	31.7459	32.1949	32.1548	32.0575	anatomical structure development;anatomical structure morphogenesis;biological regulation;developmental process;multicellular organismal process;post-embryonic development;response to chemical stimulus;response to external stimulus;response to extracellular stimulus;response to stimulus	cell part;cell surface;cytoplasmic membrane-bounded vesicle;endosome;extracellular space;intracellular membrane-bounded organelle;intracellular organelle;macromolecular complex;membrane;nucleus;organelle;plasma membrane;protein complex;vesicle	binding;carbohydrate binding;carboxylic acid binding;glycoprotein binding;G-protein coupled receptor activity;growth factor binding;insulin-like growth factor binding;isoprenoid binding;lipid binding;mannose binding;molecular transducer activity;monocarboxylic acid binding;monosaccharide binding;phosphoprotein binding;protein binding;receptor activity;retinoic acid binding;retinoid binding;signal…	Lysosome	+	+	56	56	52	31.1	31.1	29.6	273.86	0	323.31	21077000000	270	47	43	45	48	46	41	47	43	45	48	46	41	43	41	42	45
	I6L9G8;Q3UIR3	E3 ubiquitin-protein ligase DTX3L	Dtx3l	2.98723	2.28327	0.00102985	4.86779	8.5444	+		27.5638	27.691	27.6066	25.1197	25.8638	25.0282	cellular component organization;cellular metabolic process;cellular nitrogen compound metabolic process;cellular process;chromatin modification;chromatin organization;chromosome organization;DNA metabolic process;DNA repair;histone modification;macromolecule metabolic process;macromolecule modification;metabolic process;nitrogen compound metabolic process;nucleobase-containing compound metabolic …	cell part;cytoplasm;intracellular membrane-bounded organelle;intracellular organelle;nucleus;organelle	acid-amino acid ligase activity;binding;catalytic activity;cation binding;histone binding;ion binding;ligase activity;ligase activity, forming carbon-nitrogen bonds;metal ion binding;protein binding;small conjugating protein ligase activity;transition metal ion binding;ubiquitin-protein ligase activity;zinc ion binding	Notch signaling pathway	+	+	8	8	8	16.9	16.9	16.9	76.577	0	39.693	362750000	19	8	8	8	3	4	4	8	8	8	3	4	4	8	8	8	3
	Q5SS00	DBF4-type zinc finger-containing protein 2 homolog	Zdbf2	2.98297	-1.67184	0.00104	-3.1862	-8.52252		+	20.9241	21.2492	21.225	22.4987	23.0691	22.846					+	+	1	1	1	0.8	0.8	0.8	273.74	0.00034644	3.4663	14159000	1	1	1	1	1	0	0	1	1	1	1	0	0	1	1	1	1
	Q3U055;E9Q718;Q9R0B9	Procollagen-lysine,2-oxoglutarate 5-dioxygenase 2	Plod2	2.98179	-1.00362	0.00104283	-2.00502	-8.51646		+	29.4589	29.5367	29.5886	30.7205	30.5404	30.3341	response to chemical stimulus;response to stimulus;response to stress	cell part;endoplasmic reticulum;intracellular membrane-bounded organelle;intracellular organelle;membrane;organelle	binding;carboxylic acid binding;catalytic activity;cation binding;ion binding;iron ion binding;L-ascorbic acid binding;metal ion binding;oxidoreductase activity;oxidoreductase activity, acting on paired donors, with incorporation or reduction of molecular oxygen;oxidoreductase activity, acting on paired donors, with incorporation or reduction of molecular oxygen, 2-oxoglutarate as one donor, and …	Lysine degradation	+	+	19	19	19	32.3	32.3	32.3	86.885	0	211.18	6170700000	107	15	17	15	17	18	17	15	17	15	17	18	17	15	17	15	17
	E9PZ16;B1B0C7;Q05793;Q3UHH3	Basement membrane-specific heparan sulfate proteoglycan core protein;Endorepellin;LG3 peptide	Hspg2	2.96328	-0.29626	0.00108824	-1.22796	-8.42206		+	34.5307	34.5477	34.5643	34.8759	34.7762	34.8793	anatomical structure development;anatomical structure formation involved in morphogenesis;anatomical structure morphogenesis;cell differentiation;cellular component organization;cellular process;developmental process;extracellular matrix organization;extracellular structure organization;localization;multicellular organismal process	cell part;extracellular matrix;extracellular organelle;extracellular region;extracellular space;organelle;proteinaceous extracellular matrix;vesicle	binding;cation binding;enzyme binding;ion binding;metal ion binding;protease binding;protein binding	ECM-receptor interaction	+	+	100	100	100	38.7	38.7	38.7	469.78	0	323.31	146120000000	1104	98	95	97	97	95	89	98	95	97	97	95	89	98	95	97	97
	Q3UDI8;Q3U4T8;Q3V122;Q61881	DNA helicase;DNA replication licensing factor MCM7	Mcm7	2.94922	-0.674485	0.00112405	-1.59603	-8.35098		+	28.1712	28.3183	28.2502	29.0583	28.857	28.8479	biological regulation;cell cycle;cell proliferation;cellular metabolic process;cellular nitrogen compound metabolic process;cellular process;DNA geometric change;DNA metabolic process;macromolecule metabolic process;metabolic process;nitrogen compound metabolic process;nucleobase-containing compound metabolic process;primary metabolic process;response to chemical stimulus;response to DNA damage s…	cell part;cytosol;intracellular membrane-bounded organelle;intracellular organelle;macromolecular complex;nucleus;organelle;protein complex	adenyl nucleotide binding;adenyl ribonucleotide binding;ATP binding;ATPase activity;ATPase activity, coupled;ATP-dependent DNA helicase activity;ATP-dependent helicase activity;binding;catalytic activity;DNA binding;DNA helicase activity;DNA-dependent ATPase activity;helicase activity;hydrolase activity;hydrolase activity, acting on acid anhydrides;hydrolase activity, acting on acid anhydrides, i…	Cell cycle;Cell cycle - yeast;DNA replication;Meiosis - yeast	+	+	16	16	16	31.7	31.7	31.7	81.196	0	64.482	1614000000	41	12	13	13	12	14	12	12	13	13	12	14	12	12	13	13	12
	Q3TB10;Q922B3;Q4FK06;Q3UE52;Q3UDJ5;Q3UAU5;Q3U8M7;Q3U7T2;Q3U7Q9;Q3THH5;Q3TB21;P13597;Q3UDC5	Intercellular adhesion molecule 1	Icam1	2.93451	0.967854	0.00116276	1.95593	8.27724	+		26.2537	26.6155	26.3339	25.4828	25.3531	25.4638	aging;biological adhesion;biological regulation;cell activation;cell adhesion;cell communication;cell motility;cellular component movement;cellular component organization;cellular homeostasis;cellular process;developmental process;homeostatic process;immune system process;locomotion;membrane docking;regulation of organelle organization;regulation of protein modification process;regulation of tran…	cell part;extracellular space	binding;integrin binding;protein binding;protein complex binding;receptor binding	African trypanosomiasis;Cell adhesion molecules (CAMs);Leukocyte transendothelial migration;Malaria;Natural killer cell mediated cytotoxicity;Rheumatoid arthritis;Staphylococcus aureus infection;Viral myocarditis	+	+	5	5	5	13.9	13.9	13.9	51.331	0	12.618	313450000	13	5	4	5	4	5	5	5	4	5	4	5	5	5	4	5	4
	Q9CQM9	Glutaredoxin-3	Glrx3	2.92858	0.151032	0.00117875	1.11036	8.24766	+		31.9658	31.9373	31.9679	31.8215	31.8213	31.7752	biological regulation;cellular homeostasis;cellular process;homeostatic process	cell cortex;cell part	binding;catalytic activity;cation binding;disulfide oxidoreductase activity;electron carrier activity;ion binding;iron-sulfur cluster binding;metal cluster binding;metal ion binding;oxidoreductase activity;oxidoreductase activity, acting on a sulfur group of donors;protein binding;protein disulfide oxidoreductase activity		+	+	12	12	12	39.5	39.5	39.5	37.778	0	234.66	13272000000	147	12	12	11	12	11	11	12	12	11	12	11	11	12	12	11	12
	Q3TVW6;Q8VEE1;Q8BVZ6	LIM and cysteine-rich domains protein 1	Lmcd1	2.92736	1.34518	0.00118206	2.54062	8.24159	+		29.6369	29.8501	29.8146	28.6956	28.3889	28.1816	biological regulation;biosynthetic process;cellular metabolic process;cellular nitrogen compound metabolic process;cellular process;macromolecule metabolic process;metabolic process;nitrogen compound metabolic process;nucleobase-containing compound metabolic process;primary metabolic process;RNA metabolic process	cell part;cytoplasm;extracellular matrix;extracellular space;intracellular membrane-bounded organelle;intracellular organelle;nucleus;organelle	binding;cation binding;ion binding;metal ion binding;protein binding;protein binding transcription factor activity;transcription cofactor activity;transcription corepressor activity;transcription factor binding transcription factor activity;transition metal ion binding;zinc ion binding		+	+	15	15	15	57.3	57.3	57.3	40.996	0	126.38	2988600000	56	13	15	11	11	14	11	13	15	11	11	14	11	13	15	11	11
	Q3TG75;P29758;Q3UKT3;Q3UJK5	Ornithine aminotransferase, mitochondrial	Oat	2.91757	1.06579	0.001209	2.09332	8.19303	+		33.9668	34.0296	34.1346	33.0759	32.7382	33.1196	amine metabolic process;biosynthetic process;cellular amino acid metabolic process;cellular component assembly;cellular component organization;cellular ketone metabolic process;cellular metabolic process;cellular nitrogen compound metabolic process;cellular process;heterocycle metabolic process;macromolecular complex assembly;metabolic process;nitrogen compound metabolic process;organic acid meta…	cell part;intracellular membrane-bounded organelle;intracellular organelle;mitochondrion;organelle	binding;catalytic activity;cofactor binding;ornithine-oxo-acid transaminase activity;pyridoxal phosphate binding;transaminase activity;transferase activity;transferase activity, transferring nitrogenous groups;vitamin B6 binding;vitamin binding	Arginine and proline metabolism	+	+	17	17	17	64.2	64.2	64.2	48.354	0	323.31	68149000000	248	16	17	17	15	16	15	16	17	17	15	16	15	16	17	17	15
	Q9DB77	Cytochrome b-c1 complex subunit 2, mitochondrial	Uqcrc2	2.8767	0.567245	0.0013283	1.48169	7.99302	+		33.1328	33.0784	32.9888	32.5074	32.3966	32.5943	metabolic process	cell part;intracellular membrane-bounded organelle;intracellular organelle;macromolecular complex;membrane;mitochondrion;organelle;protein complex;respiratory chain complex III	binding;catalytic activity;cation binding;endopeptidase activity;hydrolase activity;ion binding;metal ion binding;metalloendopeptidase activity;metallopeptidase activity;peptidase activity;peptidase activity, acting on L-amino acid peptides	Alzheimer's disease;Cardiac muscle contraction;Huntington's disease;Oxidative phosphorylation;Parkinson's disease	+	+	13	13	13	45.9	45.9	45.9	48.234	0	147.38	22721000000	139	11	13	12	11	10	11	11	13	12	11	10	11	11	13	12	11
	Q9WVQ5	Methylthioribulose-1-phosphate dehydratase	Apip	2.82281	-0.177176	0.00150381	-1.13067	-7.73599		+	29.4266	29.4841	29.461	29.6631	29.6091	29.6311	amine metabolic process;biological regulation;biosynthetic process;cell death;cellular amino acid metabolic process;cellular ketone metabolic process;cellular metabolic compound salvage;cellular metabolic process;cellular nitrogen compound metabolic process;cellular process;cofactor metabolic process;death;heterocycle metabolic process;metabolic process;nitrogen compound metabolic process;nucleob…	cell part;cytoplasm	binding;carbon-oxygen lyase activity;catalytic activity;cation binding;hydro-lyase activity;ion binding;lyase activity;metal ion binding;methylthioribulose 1-phosphate dehydratase activity;transition metal ion binding;zinc ion binding	Cysteine and methionine metabolism	+	+	9	9	9	58.5	58.5	58.5	26.949	0	116.52	3338700000	66	8	9	8	8	8	9	8	9	8	8	8	9	8	9	8	8
	Q99JF8;Q05CD2;A2BI12;F6RB63	PC4 and SFRS1-interacting protein	Psip1	2.80488	-0.598728	0.00156719	-1.51438	-7.65215		+	29.4258	29.1906	29.2975	29.9323	29.8266	29.9512	biological regulation;cellular component assembly;cellular component organization;cellular macromolecular complex assembly;cellular process;macromolecular complex assembly;response to abiotic stimulus;response to chemical stimulus;response to heat;response to oxidative stress;response to stimulus;response to stress;ribonucleoprotein complex assembly	cell part;intracellular membrane-bounded organelle;intracellular organelle;nucleoplasm;nucleus;organelle	activating transcription factor binding;binding;chromatin binding;DNA binding;nucleic acid binding;protein binding;protein binding transcription factor activity;RNA polymerase II transcription coactivator activity;RNA polymerase II transcription cofactor activity;RNA polymerase II transcription factor binding transcription factor activity;RNA polymerase II transcription factor binding transcripti…		+	+	11	11	11	24.1	24.1	24.1	59.696	0	126.92	2119300000	52	9	9	9	8	10	10	9	9	9	8	10	10	9	9	9	8
	Q3TJA9;Q99M87	DnaJ homolog subfamily A member 3, mitochondrial	Dnaja3	2.80089	1.21799	0.00158166	2.32622	7.6336	+		29.2322	28.7319	28.9386	27.8669	27.6376	27.7443	aging;biological regulation;biosynthetic process;cell activation;cell death;cell differentiation;cellular component organization;cellular localization;cellular membrane organization;cellular metabolic process;cellular nitrogen compound metabolic process;cellular process;death;developmental process;DNA metabolic process;DNA replication;immune system process;localization;macromolecule metabolic pro…	cell part;cytosol;I-kappaB/NF-kappaB complex;intracellular membrane-bounded organelle;intracellular non-membrane-bounded organelle;intracellular organelle;macromolecular complex;membrane;mitochondrion;nucleus;organelle;protein complex;synapse	adenyl nucleotide binding;adenyl ribonucleotide binding;ATP binding;binding;cation binding;enzyme regulator activity;GTPase regulator activity;ion binding;metal ion binding;nucleoside-triphosphatase regulator activity;nucleotide binding;protein binding;purine nucleotide binding;purine ribonucleoside triphosphate binding;purine ribonucleotide binding;receptor binding;receptor tyrosine kinase bindi…		+	+	10	10	10	35.3	35.3	35.3	49.486	0	184.86	2074600000	47	10	10	9	9	7	8	10	10	9	9	7	8	10	10	9	9
	Q9D8T2	Gasdermin-D	Gsdmdc1	2.79425	0.915792	0.00160603	1.88661	7.60281	+		26.6514	26.6484	26.4474	25.6685	25.8385	25.4929	cell communication;cellular process;response to external stimulus;response to extracellular stimulus;response to stimulus				+	+	5	5	5	14.8	14.8	14.8	53.237	0	15.983	394250000	14	4	4	5	3	4	4	4	4	5	3	4	4	4	4	5	3
	Q3UJN1;P97310;Q3UK39	DNA helicase;DNA replication licensing factor MCM2	Mcm2	2.7897	-0.862928	0.00162293	-1.81873	-7.58181		+	28.4157	28.3437	28.5523	29.2428	29.1702	29.4875	cell cycle;cellular component assembly;cellular component organization;cellular macromolecular complex assembly;cellular metabolic process;cellular nitrogen compound metabolic process;cellular process;chromatin organization;chromosome organization;DNA geometric change;DNA metabolic process;macromolecular complex assembly;macromolecule metabolic process;metabolic process;nitrogen compound metaboli…	cell part;intracellular membrane-bounded organelle;intracellular organelle;macromolecular complex;nucleus;organelle;origin recognition complex;protein complex	adenyl nucleotide binding;adenyl ribonucleotide binding;ATP binding;binding;catalytic activity;cation binding;DNA binding;DNA helicase activity;DNA replication origin binding;helicase activity;histone binding;hydrolase activity;hydrolase activity, acting on acid anhydrides;hydrolase activity, acting on acid anhydrides, in phosphorus-containing anhydrides;ion binding;metal ion binding;nucleic acid…	Cell cycle;Cell cycle - yeast;DNA replication;Meiosis - yeast	+	+	20	20	20	28.4	28.4	28.4	103.15	0	137.49	2012500000	51	15	11	15	16	14	15	15	11	15	16	14	15	15	11	15	16
	Q3UH70;Q9ESU6;B2RSE4;B0V2V8;Q3U3Z2;Q3SYK2;B0V2V6;Q63ZX2	Bromodomain-containing protein 4	Brd4	2.78968	-0.581532	0.00162302	-1.49644	-7.5817		+	25.249	25.1926	25.2415	25.9582	25.7423	25.7271	biological regulation;biosynthetic process;cell differentiation;cell proliferation;cellular component organization;cellular metabolic process;cellular nitrogen compound metabolic process;cellular process;chromatin modification;chromatin organization;chromosome organization;chromosome segregation;developmental process;histone modification;macromolecule metabolic process;macromolecule modification;…	cell part;chromosome;cytoplasm;intracellular membrane-bounded organelle;intracellular non-membrane-bounded organelle;intracellular organelle;macromolecular complex;nuclear chromosome;nucleus;organelle;protein complex;transcription elongation factor complex	binding;chromatin binding;DNA binding;histone acetyl-lysine binding;histone binding;nucleic acid binding;p53 binding;protein binding		+	+	6	4	4	6.2	4.6	4.6	156.05	0	25.384	282020000	8	5	3	4	6	4	4	4	2	3	4	3	3	4	2	3	4
	F7ASG0;Q9CWV0	Mitochondrial assembly of ribosomal large subunit protein 1	Malsu1	2.76497	2.24141	0.00171801	4.72858	7.46845	+		25.0969	25.9127	25.5286	22.9689	23.2354	23.6097	biological regulation;cellular process;regulation of organelle organization;regulation of translation;ribosomal large subunit biogenesis	cell part;intracellular membrane-bounded organelle;intracellular organelle;mitochondrion;organelle			+	+	2	2	2	10.1	10.1	10.1	26.02	0	16.668	152750000	5	2	1	1	0	1	1	2	1	1	0	1	1	2	1	1	0
	A2ACV6;Q8CD47;Q8CBB8;Q69ZW6;E1U8D0	Protein SOGA1;N-terminal form;C-terminal 80 kDa form	Soga1	2.76053	-0.473445	0.00173568	-1.38842	-7.44824		+	24.2649	24.2634	24.249	24.8577	24.6873	24.6527	biological regulation;cellular process;response to chemical stimulus;response to endogenous stimulus;response to stimulus;signal transduction	extracellular space			+	+	3	3	3	2.8	2.8	2.8	183.14	0	12.547	80561000	7	3	3	3	3	3	2	3	3	3	3	3	2	3	3	3	3
	Q2NL41;A7MCW7;Q3U3N2;P83626	Tumor necrosis factor receptor superfamily member 26	Tnfrsf26	2.75984	1.83006	0.00173845	3.55551	7.44509	+		25.3211	25.6996	25.7766	23.9255	24.0125	23.3692		cell part			+	+	1	1	1	6.5	6.5	6.5	22.32	0	16.326	95239000	3	1	1	1	0	1	0	1	1	1	0	1	0	1	1	1	0
	Q5M9L7;Q8BT90;P63276;Q3TK12	40S ribosomal protein S17	Rps17	2.74956	-0.340841	0.00178008	-1.26649	-7.39855		+	31.8318	31.9069	31.8116	32.2344	32.1199	32.2184	biosynthetic process;cellular component assembly;cellular component organization;cellular macromolecular complex assembly;cellular metabolic process;cellular process;macromolecular complex assembly;macromolecule metabolic process;metabolic process;primary metabolic process;protein metabolic process;ribonucleoprotein complex assembly;translation;translational elongation	cell part;macromolecular complex;ribonucleoprotein complex;small ribosomal subunit	structural constituent of ribosome;structural molecule activity	Ribosome	+	+	7	7	7	45.9	45.9	45.9	15.524	0	174.88	21475000000	114	6	7	7	7	6	7	6	7	7	7	6	7	6	7	7	7
	A1L0V6;A7YY79;Q6Q899;Q3U1I9;Q3KQQ7;Q05CC6;A2AP29	Probable ATP-dependent RNA helicase DDX58	Ddx58	2.74525	0.889565	0.00179784	1.85262	7.3791	+		30.2706	30.0493	30.0775	29.4378	29.1699	29.1211	biological regulation;detection of stimulus;immune system process;multi-organism process;regulation of transport;response to biotic stimulus;response to chemical stimulus;response to external stimulus;response to stimulus;response to stress	cell part;cytoskeleton;cytosol;intracellular non-membrane-bounded organelle;intracellular organelle;organelle	adenyl nucleotide binding;adenyl ribonucleotide binding;ATP binding;binding;catalytic activity;cation binding;DNA binding;double-stranded DNA binding;double-stranded RNA binding;helicase activity;hydrolase activity;hydrolase activity, acting on acid anhydrides;hydrolase activity, acting on acid anhydrides, in phosphorus-containing anhydrides;ion binding;metal ion binding;nucleic acid binding;nucl…	Cytosolic DNA-sensing pathway;Hepatitis C;Measles;RIG-I-like receptor signaling pathway	+	+	25	25	25	33.5	33.5	33.5	105.68	0	304.64	5156700000	98	21	24	22	18	16	18	21	24	22	18	16	18	21	24	22	18
	Q3UVD6;A2AKD7;Q61234	Alpha-1-syntrophin	Snta1	2.73619	-0.947124	0.00183572	-1.92803	-7.3384		+	24.8227	25.0267	24.7117	25.9813	25.7162	25.705	biological regulation;cellular component organization;cellular homeostasis;cellular ion homeostasis;cellular process;homeostatic process	cell part;cytoplasm;cytoskeleton;intracellular;intracellular non-membrane-bounded organelle;intracellular organelle;macromolecular complex;membrane;organelle;plasma membrane;protein complex;synapse	binding;channel regulator activity;ion channel binding;protein binding;sodium channel regulator activity		+	+	4	4	4	11.8	11.8	11.8	53.312	0	35.317	259830000	11	1	3	3	3	3	2	1	3	3	3	3	2	1	3	3	3
	A0A0R4J088;P20352;Q8R3Q1	Tissue factor	F3	2.73022	-0.947415	0.00186113	-1.92841	-7.31168		+	29.6067	29.6916	29.94	30.7287	30.5365	30.8154	biological regulation;coagulation;macromolecule metabolic process;metabolic process;multicellular organismal process;primary metabolic process;protein maturation;protein metabolic process;regulation of body fluid levels	cell part;cell surface;extracellular matrix;extracellular space	binding;lipid binding;phospholipid binding	Complement and coagulation cascades	+	+	9	9	9	34.7	34.7	34.7	32.923	0	194.34	5787300000	94	8	9	9	9	9	9	8	9	9	9	9	9	8	9	9	9
	Q3TSS2;Q3UZI5;Q9CSX6;P63089;B0LAE3;Q3TSL7;Q9CYE5	Pleiotrophin	Ptn	2.72384	-0.646207	0.00188869	-1.56505	-7.2832		+	29.3284	29.3697	29.4365	29.8856	30.0152	30.1725	anatomical structure development;behavior;biological regulation;developmental process;multicellular organismal process;neurological system process;response to stimulus	cell part;endoplasmic reticulum;extracellular matrix;intracellular membrane-bounded organelle;intracellular organelle;organelle;proteinaceous extracellular matrix	binding;carbohydrate binding;glycosaminoglycan binding;heparin binding;pattern binding;polysaccharide binding		+	+	3	3	3	32	32	32	17.04	0	115.06	5674700000	81	3	3	3	3	3	3	3	3	3	3	3	3	3	3	3	3
	B7ZP42;O70589;A0A067XG53	Peripheral plasma membrane protein CASK	Cask	2.7197	0.419216	0.00190678	1.3372	7.26478	+		30.8627	30.8258	30.8864	30.5408	30.4241	30.3523	biological regulation;cellular process;establishment of localization;ion transport;regulation of transport;transmembrane transport;transport	cell part;cytoplasm;cytosol;intracellular membrane-bounded organelle;intracellular non-membrane-bounded organelle;intracellular organelle;membrane;nucleolus;nucleus;organelle;synapse	adenyl nucleotide binding;adenyl ribonucleotide binding;ATP binding;binding;catalytic activity;kinase activity;neurexin family protein binding;nucleotide binding;phosphotransferase activity, alcohol group as acceptor;protein binding;protein kinase activity;protein serine/threonine kinase activity;purine nucleotide binding;purine ribonucleoside triphosphate binding;purine ribonucleotide binding;ri…	Tight junction	+	+	24	24	0	33.4	33.4	0	104.44	0	279.81	9544200000	145	24	21	21	24	21	20	24	21	21	24	21	20	0	0	0	0
	Q8CC88	von Willebrand factor A domain-containing protein 8	Vwa8	2.70854	0.797172	0.00195639	1.73769	7.21536	+		29.665	29.8352	29.9087	28.8625	29.1522	29.0027		cell part;extracellular region;intracellular membrane-bounded organelle;intracellular organelle;mitochondrion;organelle	adenyl nucleotide binding;adenyl ribonucleotide binding;ATP binding;ATPase activity;binding;catalytic activity;hydrolase activity;hydrolase activity, acting on acid anhydrides;hydrolase activity, acting on acid anhydrides, in phosphorus-containing anhydrides;nucleoside-triphosphatase activity;nucleotide binding;purine nucleotide binding;purine ribonucleoside triphosphate binding;purine ribonucleo…		+	+	27	27	27	18.7	18.7	18.7	213.42	0	97.806	2064900000	65	18	25	23	16	24	14	18	25	23	16	24	14	18	25	23	16
	Q9CXL3;A0A0G2JEY4	Uncharacterized protein C7orf50 homolog		2.69637	-0.326345	0.00201201	-1.25383	-7.16177		+	27.0463	27.1468	27.2003	27.4688	27.448	27.4556					+	+	2	2	2	12.3	12.3	12.3	22.168	0	6.9155	173490000	11	1	2	2	1	2	2	1	2	2	1	2	2	1	2	2	1
	Q61245;Q3TST6	Collagen alpha-1(XI) chain	Col11a1	2.6962	-0.89595	0.0020128	-1.86084	-7.16102		+	29.722	29.5398	29.6531	30.7083	30.5727	30.3216	anatomical structure development;anatomical structure morphogenesis;biological adhesion;biological regulation;cell adhesion;cell development;cell differentiation;cellular component organization;cellular metabolic process;cellular process;detection of stimulus;developmental process;extracellular matrix organization;extracellular structure organization;homeostatic process;macromolecule metabolic pr…	extracellular matrix;proteinaceous extracellular matrix	binding;carbohydrate binding;cation binding;extracellular matrix structural constituent;glycosaminoglycan binding;heparin binding;ion binding;metal ion binding;pattern binding;polysaccharide binding;structural molecule activity	Amoebiasis;ECM-receptor interaction;Focal adhesion;Protein digestion and absorption	+	+	28	23	23	26.6	23	23	181.03	0	323.31	4283200000	86	22	22	24	28	23	23	17	17	19	23	18	19	17	17	19	23
	Q7TMR8;E9QPE2;E9QN12;Q3UYC9;P05622;Q3TZ27;Q003I5	Platelet-derived growth factor receptor beta;Receptor protein-tyrosine kinase	Pdgfrb	2.67281	-0.153873	0.00212419	-1.11255	-7.05902		+	30.9083	30.912	30.8669	31.0174	31.0702	31.0612	amine metabolic process;anatomical structure development;anatomical structure formation involved in morphogenesis;anatomical structure morphogenesis;biological regulation;biosynthetic process;carbohydrate metabolic process;cell differentiation;cell motility;cell proliferation;cellular component assembly;cellular component movement;cellular component organization;cellular lipid metabolic process;c…	cell part;cell surface;cytoplasm;cytoplasmic membrane-bounded vesicle;intracellular membrane-bounded organelle;intracellular organelle;membrane;nucleus;organelle;plasma membrane;vesicle	adenyl nucleotide binding;adenyl ribonucleotide binding;ATP binding;binding;catalytic activity;growth factor binding;kinase activity;molecular transducer activity;nucleotide binding;phosphotransferase activity, alcohol group as acceptor;platelet-derived growth factor beta-receptor activity;platelet-derived growth factor binding;platelet-derived growth factor-activated receptor activity;protein bi…	Calcium signaling pathway;Cytokine-cytokine receptor interaction;Focal adhesion;Gap junction;Glioma;MAPK signaling pathway;Melanoma;Pathways in cancer;Prostate cancer;Regulation of actin cytoskeleton	+	+	24	24	23	29.4	29.4	28.7	122.93	0	323.31	12267000000	171	22	20	21	21	20	20	22	20	21	21	20	20	21	19	20	20
	H7CHP8;A0A0H2UH19;Q5DW34;Q8C3T0;A0A0K0K1H2;Q8BRN2;E9Q5A3;Z4YJZ7	Histone-lysine N-methyltransferase EHMT1	Ehmt1	2.6478	-0.751188	0.00225008	-1.68318	-6.95141		+	26.601	26.5823	26.8722	27.3774	27.3877	27.544	biological regulation;cellular component organization;cellular metabolic process;cellular nitrogen compound metabolic process;cellular process;chromatin modification;chromatin organization;chromosome organization;developmental process;DNA metabolic process;DNA modification;embryo development;histone modification;macromolecule metabolic process;macromolecule modification;metabolic process;nitrogen…	cell part;chromosome;intracellular membrane-bounded organelle;intracellular non-membrane-bounded organelle;intracellular organelle;nucleus;organelle	binding;C2H2 zinc finger domain binding;catalytic activity;cation binding;histone methyltransferase activity;histone methyltransferase activity (H3-K27 specific);histone methyltransferase activity (H3-K9 specific);histone-lysine N-methyltransferase activity;ion binding;lysine N-methyltransferase activity;metal ion binding;methyltransferase activity;N-methyltransferase activity;protein binding;pro…	Lysine degradation	+	+	3	3	3	3.5	3.5	3.5	135.89	0	7.5965	100290000	9	3	1	3	1	3	2	3	1	3	1	3	2	3	1	3	1
	Q9CZE1;Q545N1;P56873;Q9D002	Sjoegren syndrome/scleroderma autoantigen 1 homolog	Sssca1	2.64777	-0.333865	0.00225023	-1.26039	-6.95129		+	27.9635	27.8636	27.9188	28.3218	28.2342	28.1914			binding;identical protein binding;protein binding		+	+	6	6	6	51.8	51.8	51.8	21.37	0	42.755	529590000	30	5	4	4	5	4	4	5	4	4	5	4	4	5	4	4	5
	Q8VDP3;E9PUI4	Protein-methionine sulfoxide oxidase MICAL1	Mical1	2.64777	-0.347711	0.00225025	-1.27254	-6.95127		+	30.0678	30.0561	30.1821	30.5091	30.4236	30.4164	biological regulation;cellular component disassembly;cellular component organization;cellular metabolic process;cellular process;cytoskeleton organization;metabolic process;organelle organization;protein depolymerization;regulation of protein modification process;sulfur compound metabolic process	cell part;cytoplasm;cytoskeleton;intracellular non-membrane-bounded organelle;intracellular organelle;organelle	actin binding;binding;catalytic activity;cation binding;coenzyme binding;cofactor binding;cytoskeletal protein binding;enzyme binding;FAD binding;flavin adenine dinucleotide binding;GTPase binding;ion binding;metal ion binding;monooxygenase activity;oxidoreductase activity;oxidoreductase activity, acting on paired donors, with incorporation or reduction of molecular oxygen;oxidoreductase activity…		+	+	25	25	25	33.3	33.3	33.3	116.78	0	150.51	4028900000	92	22	21	24	17	22	18	22	21	24	17	22	18	22	21	24	17
	Q4VC33;Q9CVN2;A0A0J9YVB4	Macrophage erythroblast attacher	Maea	2.64474	-0.54218	0.00226601	-1.45617	-6.93833		+	24.6942	24.8699	24.734	25.3834	25.3454	25.1958	anatomical structure development;biological adhesion;biological regulation;cell adhesion;cell cycle;cell development;cell division;cell maturation;cellular component organization;cellular process;cytoskeleton organization;developmental maturation;developmental process;organelle organization	cell part;cytoskeleton;intracellular non-membrane-bounded organelle;intracellular organelle;organelle	actin binding;binding;cytoskeletal protein binding;protein binding		+	+	4	4	4	13.4	13.4	13.4	45.336	0	19.751	218990000	13	4	4	4	4	4	2	4	4	4	4	4	2	4	4	4	4
	A0A0A0MQD1;Q8K1H1	Tudor domain-containing protein 7	Tdrd7	2.64185	0.59188	0.00228114	1.50721	6.926	+		26.3099	26.3975	26.5952	25.8236	25.8689	25.8345	anatomical structure development;anatomical structure morphogenesis;biological regulation;cell development;cell differentiation;cellular process;developmental process;multicellular organismal process	cell part;cytoplasm;intracellular non-membrane-bounded organelle;intracellular organelle;macromolecular complex;organelle;ribonucleoprotein complex	binding;mRNA binding;nucleic acid binding;protein binding;RNA binding		+	+	3	3	3	3.9	3.9	3.9	125.84	0	7.8493	105480000	9	3	2	3	1	2	2	3	2	3	1	2	2	3	2	3	1
	F2Z4A3;Q9QXA3		Fat1	2.63227	-0.304382	0.00233198	-1.23489	-6.88531		+	32.4622	32.4142	32.4782	32.8351	32.7091	32.7236	anatomical structure formation involved in morphogenesis;anatomical structure morphogenesis;biological adhesion;biological regulation;cell adhesion;cell morphogenesis;cell motility;cellular component morphogenesis;cellular component movement;cellular component organization;cellular process;cytoskeleton organization;developmental process;establishment or maintenance of cell polarity;locomotion;org…	cell leading edge;cell part;cell projection;filopodium;intracellular membrane-bounded organelle;intracellular organelle;membrane;neuron projection;nucleus;organelle;plasma membrane	binding;calcium ion binding;cation binding;ion binding;metal ion binding;protein binding		+	+	100	100	100	31.1	31.1	31.1	506.26	0	323.31	34671000000	549	80	84	80	89	86	86	80	84	80	89	86	86	80	84	80	89
	Q8JZN5	Acyl-CoA dehydrogenase family member 9, mitochondrial	Acad9	2.6245	-0.334918	0.00237409	-1.26131	-6.85244		+	28.6847	28.5755	28.5365	28.8935	28.9608	28.947		cell part;cell projection;intracellular membrane-bounded organelle;intracellular organelle;mitochondrion;neuron projection;nucleus;organelle	acyl-CoA dehydrogenase activity;binding;catalytic activity;coenzyme binding;cofactor binding;flavin adenine dinucleotide binding;oxidoreductase activity;oxidoreductase activity, acting on the CH-CH group of donors	Geraniol degradation;Naphthalene degradation	+	+	15	15	15	34.2	34.2	34.2	68.721	0	195.19	2701600000	60	9	8	9	10	11	11	9	8	9	10	11	11	9	8	9	10
	Q8BK72;Q80ZI4	28S ribosomal protein S27, mitochondrial	Mrps27	2.61781	0.782033	0.00241095	1.71955	6.82424	+		28.3875	28.3001	28.3243	27.3927	27.5041	27.769		cell part;intracellular membrane-bounded organelle;intracellular non-membrane-bounded organelle;intracellular organelle;macromolecular complex;mitochondrion;organelle;ribonucleoprotein complex;ribosome			+	+	8	8	8	24.3	24.3	24.3	47.778	0	20.383	1127500000	33	7	8	8	8	8	7	7	8	8	8	8	7	7	8	8	8
	B1AQR8;G3X9T7;O08573	Galectin;Galectin-9	Lgals9	2.61624	1.3955	0.00241968	2.63079	6.81763	+		30.5583	30.6889	30.6381	29.2892	29.5497	28.8598	biological adhesion;cell adhesion;cellular process	cell part;cytoplasm;extracellular region	binding;carbohydrate binding;galactoside binding;monosaccharide binding;sugar binding		+	+	9	9	9	29.5	29.5	29.5	39.907	0	140.25	5418000000	58	8	7	8	7	6	5	8	7	8	7	6	5	8	7	8	7
	Q91UZ1;V9GXQ9;Q8BXH1;A2AT91;Q5FWA6	Phosphoinositide phospholipase C	Plcb4	2.60755	-0.512918	0.00246858	-1.42693	-6.7812		+	25.5238	25.4064	25.4902	26.0883	26.011	25.8598	biological regulation;catabolic process;cellular process;lipid metabolic process;metabolic process;primary metabolic process;response to stimulus;signal transduction	cell part;cell projection;endoplasmic reticulum;intracellular membrane-bounded organelle;intracellular organelle;neuron projection;nucleus;organelle	binding;calcium ion binding;catalytic activity;cation binding;hydrolase activity;hydrolase activity, acting on ester bonds;ion binding;lipase activity;metal ion binding;molecular transducer activity;phosphatidylinositol phospholipase C activity;phospholipase activity;phospholipase C activity;phosphoric diester hydrolase activity;phosphoric ester hydrolase activity;protein binding;signal transduce…	African trypanosomiasis;Alzheimer's disease;Amoebiasis;Calcium signaling pathway;Chagas disease (American trypanosomiasis);Chemokine signaling pathway;Endocrine and other factor-regulated calcium reabsorption;Gap junction;Gastric acid secretion;GnRH signaling pathway;Huntington's disease;Inositol phosphate metabolism;Long-term depression;Long-term potentiation;Melanogenesis;Pancreatic secretion;P…	+	+	7	7	7	8.9	8.9	8.9	134.53	0	24.859	201480000	12	5	3	4	4	3	5	5	3	4	4	3	5	5	3	4	4
	B1AQF4;Q9D7X3;Q3V2Y9;H3BKL8;H3BKD1	Dual specificity protein phosphatase 3	Dusp3	2.60421	0.319206	0.00248763	1.24764	6.76724	+		29.2438	29.2078	29.272	28.8366	28.9513	28.978	biological regulation;cellular metabolic process;cellular process;developmental process;embryo development;macromolecule metabolic process;macromolecule modification;metabolic process;phosphorus metabolic process;primary metabolic process;protein dephosphorylation;protein metabolic process;protein modification process;regulation of cell cycle;regulation of mitotic cell cycle;regulation of protein…	cell part;cytosol;intracellular membrane-bounded organelle;intracellular organelle;nucleus;organelle	catalytic activity;hydrolase activity;hydrolase activity, acting on ester bonds;MAP kinase phosphatase activity;phosphatase activity;phosphoprotein phosphatase activity;phosphoric ester hydrolase activity;protein tyrosine phosphatase activity;protein tyrosine/serine/threonine phosphatase activity	MAPK signaling pathway	+	+	4	4	4	29.5	29.5	29.5	23.223	0	111.31	3020100000	42	4	4	4	3	3	4	4	4	4	3	3	4	4	4	4	3
	P21550;Q4FK59;Q5SX59	Beta-enolase;Enolase	Eno3	2.59555	-0.887988	0.00253776	-1.85059	-6.73114		+	27.1866	26.9789	27.0064	28.1725	27.8592	27.8041	aging;alcohol metabolic process;anatomical structure development;anatomical structure morphogenesis;carbohydrate metabolic process;catabolic process;cellular metabolic process;cellular process;developmental process;generation of precursor metabolites and energy;growth;metabolic process;primary metabolic process;response to chemical stimulus;response to drug;response to stimulus;small molecule met…	cell part;macromolecular complex;membrane;protein complex	binding;carbon-oxygen lyase activity;catalytic activity;cation binding;hydro-lyase activity;ion binding;lyase activity;magnesium ion binding;metal ion binding;phosphopyruvate hydratase activity	Glycolysis / Gluconeogenesis;Methane metabolism;RNA degradation	+	+	8	6	6	33.6	24.4	24.4	47.024	0	49.444	1104700000	17	5	4	4	7	6	6	3	2	2	5	4	4	3	2	2	5
	Q6ZQM8;Q5FW80;E9PXN7;D3Z748;Q62452	UDP-glucuronosyltransferase 1-7C;UDP-glucuronosyltransferase 1-9	Ugt1a7c;Ugt1a10;Ugt1a8;Ugt1a9	2.58226	-0.619663	0.00261663	-1.53652	-6.67609		+	28.5785	28.6968	28.7425	29.3115	29.147	29.4183	alcohol metabolic process;anatomical structure development;anatomical structure morphogenesis;carbohydrate metabolic process;catabolic process;cellular aromatic compound metabolic process;cellular ketone metabolic process;cellular lipid metabolic process;cellular metabolic process;cellular process;developmental process;heterocycle metabolic process;lipid metabolic process;metabolic process;organi…	cell part;macromolecular complex;membrane;protein complex	binding;carbohydrate binding;carboxylic acid binding;catalytic activity;enzyme inhibitor activity;enzyme regulator activity;glucuronosyltransferase activity;isoprenoid binding;lipid binding;monocarboxylic acid binding;retinoic acid binding;retinoid binding;steroid binding;transferase activity;transferase activity, transferring glycosyl groups;transferase activity, transferring hexosyl groups;UDP-…	Ascorbate and aldarate metabolism;Drug metabolism - cytochrome P450;Drug metabolism - other enzymes;Metabolism of xenobiotics by cytochrome P450;Other types of O-glycan biosynthesis;Pentose and glucuronate interconversions;Porphyrin and chlorophyll metabolism;Retinol metabolism;Starch and sucrose metabolism;Steroid hormone biosynthesis	+	+	9	9	5	28.2	28.2	16.6	59.757	0	185.33	3348800000	77	6	8	9	8	8	8	6	8	9	8	8	8	3	4	5	4
	Q69ZW3	EH domain-binding protein 1	Ehbp1	2.57307	-0.367657	0.00267257	-1.29026	-6.63827		+	28.005	28.1562	28.0613	28.3799	28.4509	28.4948		cell part;cytoplasm;membrane	binding;protein binding		+	+	10	10	9	12.2	12.2	11.1	139.1	0	101.1	554830000	30	8	9	8	8	9	10	8	9	8	8	9	10	7	8	8	7
	Q6PB66	Leucine-rich PPR motif-containing protein, mitochondrial	Lrpprc	2.56447	0.407435	0.00272602	1.32633	6.60302	+		32.1602	32.1803	32.2489	31.678	31.8416	31.8475	biological regulation;biosynthetic process;cellular metabolic process;cellular nitrogen compound metabolic process;cellular process;establishment of localization;macromolecule metabolic process;metabolic process;nitrogen compound metabolic process;nucleobase-containing compound metabolic process;nucleobase-containing compound transport;primary metabolic process;regulation of organelle organizatio…	cell part;chromosome;cytoplasm;cytoskeleton;intracellular membrane-bounded organelle;intracellular non-membrane-bounded organelle;intracellular organelle;macromolecular complex;membrane;mitochondrion;nuclear chromosome;nucleoplasm;nucleus;organelle;protein complex;ribonucleoprotein complex	beta-tubulin binding;binding;cytoskeletal protein binding;DNA binding;nucleic acid binding;protein binding;RNA binding;single-stranded DNA binding;structure-specific DNA binding;tubulin binding		+	+	57	57	57	53.6	53.6	53.6	156.61	0	323.31	19178000000	317	50	55	55	44	49	51	50	55	55	44	49	51	50	55	55	44
	Q91WD1	DNA-directed RNA polymerase III subunit RPC4	Polr3d	2.56225	-0.57322	0.00273999	-1.48784	-6.59395		+	25.1551	25.077	25.0459	25.5344	25.6508	25.8124	biological regulation;biosynthetic process;cellular metabolic process;cellular nitrogen compound metabolic process;cellular process;immune system process;macromolecule metabolic process;metabolic process;multi-organism process;nitrogen compound metabolic process;nucleobase-containing compound metabolic process;primary metabolic process;response to biotic stimulus;response to stimulus;response to …	cell part;intracellular membrane-bounded organelle;intracellular organelle;macromolecular complex;nucleus;organelle;protein complex;RNA polymerase complex	binding;catalytic activity;chromatin binding;DNA binding;DNA-directed RNA polymerase activity;nucleic acid binding;nucleotidyltransferase activity;RNA polymerase activity;transferase activity;transferase activity, transferring phosphorus-containing groups	Cytosolic DNA-sensing pathway;Purine metabolism;Pyrimidine metabolism;RNA polymerase	+	+	5	5	5	17.6	17.6	17.6	44.356	0	10.309	134590000	10	2	4	3	3	5	4	2	4	3	3	5	4	2	4	3	3
	Q8K3X4	Interferon regulatory factor 2-binding protein-like	Irf2bpl	2.55608	-0.879865	0.00277922	-1.8402	-6.56878		+	26.0421	25.9243	25.9555	26.9703	26.5958	26.9954		cell part;intracellular membrane-bounded organelle;intracellular organelle;nucleus;organelle	binding;cation binding;ion binding;metal ion binding		+	+	8	5	5	18.6	11.9	11.9	80.564	0	20.195	341230000	12	5	6	6	6	8	6	3	4	4	4	5	4	3	4	4	4
	Q4FK28;Q4FJZ7;P03958	Adenosine deaminase	Ada	2.54186	-0.670975	0.0028717	-1.59215	-6.51114		+	29.2737	29.2233	29.0868	29.7796	29.7783	30.0388	aging;amine transport;anatomical structure development;behavior;biological adhesion;biological regulation;biosynthetic process;catabolic process;cell activation;cell adhesion;cell differentiation;cellular aromatic compound metabolic process;cellular metabolic compound salvage;cellular metabolic process;cellular nitrogen compound metabolic process;cellular process;developmental process;embryo deve…	cell body;cell part;cytoplasm;cytosol;extracellular space;intracellular membrane-bounded organelle;intracellular organelle;lysosome;neuronal cell body;organelle;vacuole	adenosine deaminase activity;binding;catalytic activity;cation binding;deaminase activity;hydrolase activity;hydrolase activity, acting on carbon-nitrogen (but not peptide) bonds;hydrolase activity, acting on carbon-nitrogen (but not peptide) bonds, in cyclic amidines;ion binding;metal ion binding;nucleoside binding;purine nucleoside binding;transition metal ion binding;zinc ion binding	Primary immunodeficiency;Purine metabolism	+	+	13	13	13	49.4	49.4	49.4	39.991	0	204.23	4681100000	63	9	9	8	11	12	6	9	9	8	11	12	6	9	9	8	11
	Q03963;Q91YN2;Q78E06	Interferon-induced, double-stranded RNA-activated protein kinase	Eif2ak2	2.53796	0.947516	0.00289763	1.92855	6.49539	+		28.8449	29.0206	29.2952	28.1666	27.9779	28.1736	biological regulation;biosynthetic process;cellular metabolic process;cellular nitrogen compound metabolic process;cellular process;immune system process;macromolecule metabolic process;macromolecule modification;metabolic process;multi-organism process;nitrogen compound metabolic process;nucleobase-containing compound metabolic process;phosphorus metabolic process;primary metabolic process;prote…	cell part;cytoplasm;intracellular membrane-bounded organelle;intracellular organelle;nucleus;organelle	adenyl nucleotide binding;adenyl ribonucleotide binding;ATP binding;binding;catalytic activity;double-stranded RNA binding;kinase activity;non-membrane spanning protein tyrosine kinase activity;nucleic acid binding;nucleotide binding;phosphotransferase activity, alcohol group as acceptor;protein binding;protein kinase activity;protein serine/threonine kinase activity;protein tyrosine kinase activ…	Hepatitis C;Measles;Protein processing in endoplasmic reticulum	+	+	12	12	12	36.7	36.7	36.7	58.279	0	107.31	1881200000	35	11	11	10	7	10	8	11	11	10	7	10	8	11	11	10	7
	D3YUG5;D3YUI2;Q3U1I6;Q8K4J6	MKL/myocardin-like protein 1	Mkl1	2.53621	-0.677583	0.0029093	-1.59946	-6.48836		+	26.9484	27.0494	27.2614	27.7842	27.8368	27.6709	biological regulation;biosynthetic process;cell differentiation;cellular metabolic process;cellular nitrogen compound metabolic process;cellular process;developmental process;macromolecule metabolic process;metabolic process;nitrogen compound metabolic process;nucleobase-containing compound metabolic process;primary metabolic process;RNA metabolic process	cell part;cytoplasm;intracellular membrane-bounded organelle;intracellular organelle;nucleus;organelle	actin binding;actin monomer binding;binding;cytoskeletal protein binding;DNA binding;nucleic acid binding;nucleic acid binding transcription factor activity;protein binding;protein binding transcription factor activity;regulatory region DNA binding;regulatory region nucleic acid binding;sequence-specific DNA binding;sequence-specific DNA binding transcription factor activity;transcription coactiv…		+	+	4	4	4	10.4	10.4	10.4	74.767	0	11.992	380010000	13	3	3	3	3	4	3	3	3	3	3	4	3	3	3	3	3
	P54116;Q8BPA1	Erythrocyte band 7 integral membrane protein	Stom	2.53433	0.29826	0.00292192	1.22966	6.48079	+		30.5565	30.4966	30.6014	30.2345	30.2049	30.3202	biological regulation;cellular component assembly;cellular component organization;macromolecular complex assembly;protein complex assembly;regulation of transport	cell part;cytoplasmic membrane-bounded vesicle;cytoskeleton;extracellular organelle;intracellular membrane-bounded organelle;intracellular non-membrane-bounded organelle;intracellular organelle;organelle;vesicle	binding;identical protein binding;protein binding;protein dimerization activity;protein homodimerization activity		+	+	11	11	11	51.4	51.4	51.4	31.375	0	290.56	7674300000	97	11	11	11	11	11	8	11	11	11	11	11	8	11	11	11	11
	A2RRY6;Q9D1D6	Collagen triple helix repeat-containing protein 1	Cthrc1	2.53269	-1.03702	0.00293297	-2.05198	-6.47419		+	28.9362	28.8711	28.7686	29.8541	29.6546	30.1782	anatomical structure morphogenesis;biological regulation;cell motility;cellular component movement;cellular component organization;cellular process;developmental process;locomotion;multicellular organismal process;response to stimulus;signal transduction	cell part;cytoplasm;extracellular matrix;extracellular space;proteinaceous extracellular matrix	binding;frizzled binding;G-protein-coupled receptor binding;protein binding;receptor binding;Wnt-protein binding		+	+	7	7	7	38	38	38	26.434	0	126.66	3495400000	36	6	7	7	7	7	5	6	7	7	7	7	5	6	7	7	7
	Q3UH59;Q61879;Q5SV64;Q80T68;Q4KMN4	Myosin-10	Myh10	2.53203	-0.457391	0.00293744	-1.37306	-6.47154		+	35.3588	35.3726	35.4684	35.9654	35.7517	35.855	anatomical structure development;anatomical structure formation involved in morphogenesis;anatomical structure morphogenesis;biological adhesion;biological regulation;cell adhesion;cell development;cell motility;cell proliferation;cellular component assembly;cellular component morphogenesis;cellular component movement;cellular component organization;cellular membrane organization;cellular process…	cell body;cell cortex;cell part;cell projection;cytoplasm;cytosol;macromolecular complex;midbody;neuron projection;neuronal cell body;protein complex;site of polarized growth	actin-dependent ATPase activity;adenyl nucleotide binding;adenyl ribonucleotide binding;ADP binding;ATP binding;ATPase activity;ATPase activity, coupled;binding;catalytic activity;hydrolase activity;hydrolase activity, acting on acid anhydrides;hydrolase activity, acting on acid anhydrides, in phosphorus-containing anhydrides;microfilament motor activity;motor activity;nucleoside-triphosphatase a…	Tight junction;Viral myocarditis	+	+	109	95	90	53.9	48	45.2	233.45	0	323.31	217310000000	1252	104	102	100	100	104	96	90	88	86	86	90	82	85	83	81	82
	A0A0J9YUD8;Q8C7C4;Q8BNM0;A0A0J9YUZ4;Q8BQ02;Q6P202;Q58EV5;Q497Z6;Q3UBK2;P63158;Q3UJK0	High mobility group protein B1	Hmgb1	2.53185	-0.443139	0.00293864	-1.35956	-6.47083		+	31.6074	31.5728	31.712	32.182	32.0129	32.0267	biological regulation;cellular metabolic process;cellular nitrogen compound metabolic process;cellular process;DNA ligation;DNA metabolic process;DNA recombination;immune system process;macromolecule metabolic process;metabolic process;nitrogen compound metabolic process;nucleobase-containing compound metabolic process;primary metabolic process;regulation of transport;response to stimulus;respons…	cell part;cell surface;chromosome;cytoplasm;extracellular region;extracellular space;intracellular membrane-bounded organelle;intracellular non-membrane-bounded organelle;intracellular organelle;macromolecular complex;nucleus;organelle;protein complex;transcriptional repressor complex	binding;carbohydrate binding;DNA binding;glycosaminoglycan binding;heparin binding;lipid binding;nucleic acid binding;nucleic acid binding transcription factor activity;pattern binding;phosphatidylserine binding;phospholipid binding;polysaccharide binding;protein binding;sequence-specific DNA binding transcription factor activity	Base excision repair	+	+	5	5	5	31.6	31.6	31.6	19.774	0	128.86	25398000000	92	5	5	5	4	5	5	5	5	5	4	5	5	5	5	5	4
	F6X5P5;Q6PE15	Mycophenolic acid acyl-glucuronide esterase, mitochondrial	Abhd10	2.53033	-0.983504	0.002949	-1.97726	-6.46469		+	24.7215	24.5607	24.333	25.4298	25.41	25.726	carbohydrate metabolic process;catabolic process;cellular metabolic process;cellular process;metabolic process;primary metabolic process	cell part;cytosol;intracellular membrane-bounded organelle;intracellular organelle;mitochondrion;organelle	catalytic activity;hydrolase activity;hydrolase activity, acting on glycosyl bonds;hydrolase activity, hydrolyzing O-glycosyl compounds		+	+	3	3	3	18.5	18.5	18.5	27.73	0	9.2258	198430000	7	3	2	3	2	3	2	3	2	3	2	3	2	3	2	3	2
	G3X8P6;Q99MD6	Thioredoxin reductase 3	Txnrd3	2.5292	0.22813	0.00295665	1.17132	6.46017	+		23.5972	23.5982	23.6835	23.3776	23.3773	23.4396	amine metabolic process;biological regulation;cell differentiation;cellular amino acid metabolic process;cellular homeostasis;cellular ketone metabolic process;cellular metabolic process;cellular nitrogen compound metabolic process;cellular process;developmental process;homeostatic process;metabolic process;multicellular organismal development;multicellular organismal process;nitrogen compound me…	cell part;endoplasmic reticulum;intracellular membrane-bounded organelle;intracellular organelle;nucleus;organelle	antioxidant activity;binding;catalytic activity;coenzyme binding;cofactor binding;disulfide oxidoreductase activity;electron carrier activity;flavin adenine dinucleotide binding;NADP binding;nucleotide binding;oxidoreductase activity;oxidoreductase activity, acting on a sulfur group of donors;oxidoreductase activity, acting on a sulfur group of donors, NAD or NADP as acceptor;oxidoreductase activ…	Pyrimidine metabolism;Selenocompound metabolism	+	+	1	1	1	1.8	1.8	1.8	67.504	0.00034584	3.4317	63139000	2	1	1	1	1	1	1	1	1	1	1	1	1	1	1	1	1
	E9QKL6		Ifi204	2.52808	2.53598	0.00296427	5.79969	6.45568	+		29.0074	29.4035	29.266	26.0025	26.7718	27.2947					+	+	15	9	1	36.8	20.7	1.9	69.437	0	198.57	541850000	26	14	10	11	6	5	6	8	5	6	3	2	2	1	0	0	0
	O09131	Glutathione S-transferase omega-1	Gsto1	2.52085	0.48354	0.00301406	1.39817	6.42673	+		34.8665	34.9884	34.8217	34.2968	34.4771	34.4521	biological regulation;catabolic process;cellular ketone metabolic process;cellular metabolic process;cellular process;metabolic process;organic acid metabolic process;regulation of transport;response to chemical stimulus;response to stimulus;small molecule metabolic process;vitamin metabolic process;xenobiotic metabolic process	cell part;cytoplasm;cytosol	antioxidant activity;catalytic activity;disulfide oxidoreductase activity;glutathione dehydrogenase (ascorbate) activity;glutathione disulfide oxidoreductase activity;glutathione transferase activity;methylarsonate reductase activity;oxidoreductase activity;oxidoreductase activity, acting on a sulfur group of donors;oxidoreductase activity, acting on a sulfur group of donors, quinone or similar c…	Drug metabolism - cytochrome P450;Glutathione metabolism;Metabolism of xenobiotics by cytochrome P450	+	+	16	16	16	68.3	68.3	68.3	27.497	0	282.82	143240000000	311	16	16	16	15	16	16	16	16	16	15	16	16	16	16	16	15
	Q8BN43;Q3UNG3;Q3U7A2;Q3U5N2;Q3U5K8;Q64282;Q3U726	Interferon-induced protein with tetratricopeptide repeats 1	Ifit1	2.5135	4.63047	0.00306549	24.7691	6.39743	+		31.1412	29.4972	29.666	26.4703	25.0407	24.902	cellular process;immune system process;multi-organism process;response to biotic stimulus;response to chemical stimulus;response to stimulus;response to stress	cell part;cytoplasm	binding;nucleic acid binding;protein binding;RNA binding	Hepatitis C	+	+	17	17	17	40.2	40.2	40.2	53.738	0	323.31	2606500000	53	16	14	13	4	4	6	16	14	13	4	4	6	16	14	13	4
	Q8VD75;A0A0J9YUA3	Huntingtin-interacting protein 1	Hip1	2.49859	-0.359811	0.00317258	-1.28326	-6.33833		+	27.6548	27.5886	27.7321	28.008	27.9569	28.09	biological regulation;biosynthetic process;cell death;cell differentiation;cellular component assembly;cellular component organization;cellular macromolecular complex assembly;cellular membrane organization;cellular metabolic process;cellular nitrogen compound metabolic process;cellular process;death;developmental process;endocytosis;establishment of localization;macromolecular complex assembly;m…	cell part;cytoplasmic membrane-bounded vesicle;Golgi apparatus;intracellular membrane-bounded organelle;intracellular organelle;membrane;nucleus;organelle;vesicle	binding;clathrin binding;lipid binding;phosphatidylinositol binding;phospholipid binding;protein binding	Huntington's disease	+	+	13	13	13	20.5	20.5	20.5	115.2	0	59.135	1247800000	28	9	12	10	7	10	11	9	12	10	7	10	11	9	12	10	7
	Q8R2G6	Coiled-coil domain-containing protein 80	Ccdc80	2.4902	0.894077	0.00323441	1.85842	6.30531	+		28.6195	28.8966	28.9195	27.7689	28.118	27.8665	biological regulation;cellular component organization;cellular process;extracellular matrix organization;extracellular structure organization	extracellular matrix;proteinaceous extracellular matrix	binding;carbohydrate binding;fibronectin binding;glycosaminoglycan binding;heparin binding;pattern binding;polysaccharide binding;protein binding		+	+	15	15	15	21	21	21	107.61	0	119.84	1815500000	45	14	14	13	8	12	9	14	14	13	8	12	9	14	14	13	8
	Q9JJ44;Q9CQ43;Q8VCG1		Dut	2.48403	-0.947367	0.00328069	-1.92835	-6.2811		+	25.4216	25.135	25.0196	26.3219	26.0275	26.0689	cellular metabolic process;cellular nitrogen compound metabolic process;cellular process;heterocycle metabolic process;metabolic process;nitrogen compound metabolic process;nucleobase-containing compound metabolic process;nucleobase-containing small molecule metabolic process;nucleotide metabolic process;primary metabolic process;small molecule metabolic process	cell part;intracellular membrane-bounded organelle;intracellular organelle;mitochondrion;organelle	catalytic activity;dUTP diphosphatase activity;hydrolase activity;hydrolase activity, acting on acid anhydrides;hydrolase activity, acting on acid anhydrides, in phosphorus-containing anhydrides;nucleoside-triphosphate diphosphatase activity;pyrophosphatase activity	Pyrimidine metabolism	+	+	4	4	4	36.4	36.4	36.4	17.414	0	35.036	302870000	11	2	1	2	4	3	3	2	1	2	4	3	3	2	1	2	4
	Q3TIC8;Q9CZ13;Q3THM1;Q8K2S8	Cytochrome b-c1 complex subunit 1, mitochondrial	Uqcrc1	2.48341	0.723323	0.00328541	1.65098	6.27866	+		32.3386	32.2598	32.2377	31.7378	31.3544	31.5739	cellular metabolic process;cellular process;generation of precursor metabolites and energy;metabolic process;response to chemical stimulus;response to stimulus	cell part;intracellular membrane-bounded organelle;intracellular organelle;macromolecular complex;membrane;mitochondrion;organelle;protein complex;respiratory chain complex III	binding;catalytic activity;cation binding;ion binding;metal ion binding;protein binding	Alzheimer's disease;Cardiac muscle contraction;Huntington's disease;Oxidative phosphorylation;Parkinson's disease	+	+	14	14	14	49	49	49	52.752	0	323.31	22001000000	132	14	13	13	14	12	11	14	13	13	14	12	11	14	13	13	14
	Q3TI70;Q8BGR2;D3YV62	Volume-regulated anion channel subunit LRRC8D	Lrrc8d	2.48221	0.286094	0.00329453	1.21933	6.27394	+		24.8225	24.8718	24.7448	24.4739	24.5485	24.5585	establishment of localization;ion transport;transport	cell part;membrane;plasma membrane			+	+	2	2	2	3.5	3.5	3.5	98.106	0	4.7609	30551000	3	2	2	2	1	2	2	2	2	2	1	2	2	2	2	2	1
	Q921X9	Protein disulfide-isomerase A5	Pdia5	2.48043	-0.234863	0.003308	-1.17679	-6.26701		+	31.7793	31.7506	31.8615	32.0512	32.0474	31.9975	biological regulation;cellular homeostasis;cellular metabolic process;cellular process;homeostatic process;macromolecule metabolic process;metabolic process;primary metabolic process;protein folding;protein metabolic process;response to stimulus;response to stress	cell part;endoplasmic reticulum;intracellular membrane-bounded organelle;intracellular organelle;organelle	catalytic activity;intramolecular oxidoreductase activity;intramolecular oxidoreductase activity, interconverting keto- and enol-groups;intramolecular oxidoreductase activity, transposing S-S bonds;isomerase activity;protein disulfide isomerase activity		+	+	17	17	17	51.6	51.6	51.6	59.266	0	323.31	18236000000	146	17	16	15	15	17	15	17	16	15	15	17	15	17	16	15	15
	Q7TMY2;Q9DBL1;E9Q5L3;Q3V2R9	Short/branched chain specific acyl-CoA dehydrogenase, mitochondrial	Acadsb	2.47937	0.415952	0.00331612	1.33418	6.26285	+		30.5702	30.6698	30.7904	30.2508	30.2975	30.2343	cellular ketone metabolic process;cellular lipid metabolic process;cellular metabolic process;cellular process;lipid metabolic process;metabolic process;organic acid metabolic process;primary metabolic process;small molecule metabolic process	cell part;intracellular membrane-bounded organelle;intracellular organelle;mitochondrion;organelle	acyl-CoA dehydrogenase activity;binding;catalytic activity;coenzyme binding;cofactor binding;flavin adenine dinucleotide binding;oxidoreductase activity;oxidoreductase activity, acting on the CH-CH group of donors	Fatty acid metabolism;Valine, leucine and isoleucine degradation	+	+	14	14	14	42.4	42.4	42.4	47.878	0	286.86	7871700000	88	13	14	12	11	11	10	13	14	12	11	11	10	13	14	12	11
	Q3TIJ7;P80313;Q3TJN2;Q3THH8;Q3TET0;A0A0N4SV00;Q8C5Q5;Q3UIJ0;Q3UDB1	T-complex protein 1 subunit eta	Cct7	2.47712	-0.208192	0.00333337	-1.15524	-6.25405		+	33.0307	32.9904	33.0327	33.2739	33.17	33.2345	cell recognition;cellular metabolic process;cellular process;macromolecule metabolic process;metabolic process;primary metabolic process;protein folding;protein metabolic process	cell body;cell part;intracellular membrane-bounded organelle;intracellular organelle;macromolecular complex;mitochondrion;organelle;protein complex	adenyl nucleotide binding;adenyl ribonucleotide binding;ATP binding;binding;identical protein binding;nucleotide binding;protein binding;purine nucleotide binding;purine ribonucleoside triphosphate binding;purine ribonucleotide binding;ribonucleotide binding		+	+	29	29	29	73.3	73.3	73.3	59.652	0	323.31	48766000000	372	29	28	28	28	29	26	29	28	28	28	29	26	29	28	28	28
	Q3UHU8;Q9ESZ8;G3UYD0;G3UYJ6	General transcription factor II-I	Gtf2i	2.46785	-0.366779	0.00340528	-1.28947	-6.21796		+	28.9082	28.7073	28.8155	29.197	29.1616	29.1728	biological regulation;biosynthetic process;cellular homeostasis;cellular ion homeostasis;cellular metabolic process;cellular nitrogen compound metabolic process;cellular process;homeostatic process;macromolecule metabolic process;metabolic process;nitrogen compound metabolic process;nucleobase-containing compound metabolic process;primary metabolic process;RNA metabolic process	cell body;cell part;cell projection;cytoplasm;intracellular membrane-bounded organelle;intracellular organelle;neuronal cell body;nucleus;organelle	binding;DNA binding;enzyme binding;kinase binding;mitogen-activated protein kinase binding;nucleic acid binding;protein binding;protein kinase binding	Basal transcription factors	+	+	14	14	14	25.2	25.2	25.2	108.35	0	111.32	1596000000	50	11	11	12	12	12	13	11	11	12	12	12	13	11	11	12	12
	Q3TFH8;Q9CYR6;Q3U5N1;Q8BZ65;Q8BME1;Q8BLS4;Q8BWW3	Phosphoacetylglucosamine mutase	Pgm3	2.46755	-0.226364	0.00340762	-1.16988	-6.2168		+	29.7209	29.7183	29.7827	30.0076	29.9091	29.9843	alcohol metabolic process;anatomical structure development;biosynthetic process;carbohydrate metabolic process;cellular metabolic process;cellular nitrogen compound metabolic process;cellular process;developmental process;metabolic process;multicellular organismal process;nitrogen compound metabolic process;nucleobase-containing compound metabolic process;nucleotide-sugar metabolic process;primar…	cell part;cytosol	binding;catalytic activity;cation binding;intramolecular transferase activity;intramolecular transferase activity, phosphotransferases;ion binding;isomerase activity;magnesium ion binding;metal ion binding;phosphoacetylglucosamine mutase activity;phosphoglucomutase activity	Amino sugar and nucleotide sugar metabolism	+	+	16	16	16	39.7	39.7	39.7	59.478	0	168.99	3873700000	63	12	12	13	11	14	12	12	12	13	11	14	12	12	12	13	11
	Q91VJ2	Protein kinase C delta-binding protein	Prkcdbp	2.46386	0.727432	0.00343668	1.65569	6.20249	+		30.4041	30.2286	30.3109	29.792	29.53	29.4392	biological regulation;cellular component organization;cellular process;cytoskeleton organization;organelle organization	cell part;macromolecular complex;protein complex	binding;enzyme binding;kinase binding;protein binding;protein kinase binding;protein kinase C binding		+	+	9	9	9	54.2	54.2	54.2	27.853	0	146.28	4603700000	60	9	9	9	8	8	8	9	9	9	8	8	8	9	9	9	8
	Q3TI14;Q99LZ4;Q8VE22;F7ARZ1;A7M7Q8;Q3THH3	28S ribosomal protein S23, mitochondrial	Mrps23	2.46373	0.741397	0.00343774	1.67179	6.20198	+		27.8906	27.6766	27.7584	27.0526	27.2003	26.8485	biosynthetic process;cellular metabolic process;cellular process;macromolecule metabolic process;metabolic process;primary metabolic process;protein metabolic process;translation	cell part;cytoskeleton;intracellular membrane-bounded organelle;intracellular non-membrane-bounded organelle;intracellular organelle;macromolecular complex;membrane;mitochondrion;organelle;ribonucleoprotein complex;small ribosomal subunit	structural constituent of ribosome;structural molecule activity		+	+	6	6	6	46.8	46.8	46.8	18.283	0	48.179	791460000	24	6	4	4	4	4	4	6	4	4	4	4	4	6	4	4	4
	Q31188		MHC integral membrane protein	2.44883	1.28697	0.0035577	2.44015	6.14447	+		26.5999	26.3311	26.9938	25.2404	25.5154	25.308	biological regulation;immune system process;response to stimulus	cell part;macromolecular complex;MHC protein complex;protein complex	antigen binding;binding;peptide antigen binding;peptide binding		+	+	5	1	0	14.8	2.7	0	41.063	0.0015246	3.0108	271150000	3	5	4	4	3	3	5	1	1	1	1	1	1	0	0	0	0
	P54754;Q60669	Ephrin type-B receptor 3;Receptor protein-tyrosine kinase	Ephb3	2.43967	-0.396341	0.00363352	-1.31617	-6.10934		+	29.9883	30.1565	30.0311	30.4023	30.4274	30.5352	anatomical structure development;anatomical structure formation involved in morphogenesis;anatomical structure morphogenesis;biological adhesion;biological regulation;cell adhesion;cell morphogenesis;cell motility;cell recognition;cellular component morphogenesis;cellular component movement;cellular component organization;cellular metabolic process;cellular process;developmental process;locomotio…	cell part;cell projection;cytoplasm;membrane;neuron projection	adenyl nucleotide binding;adenyl ribonucleotide binding;ATP binding;axon guidance receptor activity;binding;catalytic activity;ephrin receptor activity;kinase activity;molecular transducer activity;nucleotide binding;phosphotransferase activity, alcohol group as acceptor;protein kinase activity;protein tyrosine kinase activity;purine nucleotide binding;purine ribonucleoside triphosphate binding;p…	Axon guidance	+	+	25	25	17	32.7	32.7	22.8	109.66	0	212.76	5980400000	102	20	21	21	21	22	22	20	21	21	21	22	22	12	15	14	14
	Q8K2B3	Succinate dehydrogenase [ubiquinone] flavoprotein subunit, mitochondrial	Sdha	2.43946	0.43983	0.00363528	1.35644	6.10853	+		32.7842	32.854	32.8569	32.5026	32.2682	32.4048	anatomical structure development;catabolic process;cellular ketone metabolic process;cellular metabolic process;cellular process;cofactor metabolic process;developmental process;generation of precursor metabolites and energy;metabolic process;organic acid metabolic process;small molecule metabolic process	cell part;intracellular membrane-bounded organelle;intracellular organelle;macromolecular complex;membrane;mitochondrion;organelle;protein complex	binding;catalytic activity;coenzyme binding;cofactor binding;flavin adenine dinucleotide binding;oxidoreductase activity;oxidoreductase activity, acting on the CH-CH group of donors;oxidoreductase activity, acting on the CH-CH group of donors, quinone or related compound as acceptor;succinate dehydrogenase (ubiquinone) activity;succinate dehydrogenase activity	Alzheimer's disease;Citrate cycle (TCA cycle);Huntington's disease;Oxidative phosphorylation;Parkinson's disease	+	+	25	25	25	59.6	59.6	59.6	72.585	0	323.31	34054000000	222	25	24	24	23	21	20	25	24	24	23	21	20	25	24	24	23
	A0A0R4J0H0;A0A0R4J1G7;A7ISP9;F8WJ93;Q3UMY5	Echinoderm microtubule-associated protein-like 4	Eml4	2.42163	-0.447035	0.00378765	-1.36324	-6.04062		+	27.3072	27.1046	27.0788	27.6367	27.5812	27.6138	biological regulation;regulation of organelle organization	cell part;cytoplasm;macromolecular complex;protein complex			+	+	10	10	9	13.1	13.1	12.2	97.507	0	26.348	876460000	17	7	7	6	8	9	7	7	7	6	8	9	7	6	6	5	7
	P26041;Q3TZQ2;Q05DU4	Moesin	Msn	2.42153	0.249878	0.00378852	1.18911	6.04024	+		35.1388	35.2475	35.2618	34.9944	34.9549	34.9491	biological adhesion;biological regulation;cell adhesion;cell motility;cellular component movement;cellular process;immune system process;locomotion;membrane docking	apical part of cell;cell part;cell projection;cytoplasm;cytoskeleton;extracellular organelle;filopodium;intracellular non-membrane-bounded organelle;intracellular organelle;microvillus;nucleolus;organelle;vesicle	binding;double-stranded RNA binding;nucleic acid binding;RNA binding	Leukocyte transendothelial migration;Measles;Regulation of actin cytoskeleton	+	+	36	36	26	60.5	60.5	45.4	67.766	0	323.31	188660000000	681	34	35	35	34	35	33	34	35	35	34	35	33	25	25	25	25
	B2RXS8;B9EKR1	Protein-tyrosine-phosphatase;Receptor-type tyrosine-protein phosphatase zeta	Ptprz1	2.41703	-0.963007	0.00382796	-1.94937	-6.02321		+	27.1742	27.1574	26.8583	28.27	27.9276	27.8812	anatomical structure morphogenesis;behavior;biological regulation;cell differentiation;cellular component morphogenesis;cellular component organization;cellular metabolic process;cellular process;developmental process;macromolecule metabolic process;macromolecule modification;metabolic process;multicellular organismal process;neurological system process;phosphorus metabolic process;primary metabo…	cell part;extracellular matrix;membrane;plasma membrane;proteinaceous extracellular matrix	binding;catalytic activity;hydrolase activity;hydrolase activity, acting on ester bonds;phosphatase activity;phosphoprotein phosphatase activity;phosphoric ester hydrolase activity;protein binding;protein tyrosine phosphatase activity	Epithelial cell signaling in Helicobacter pylori infection	+	+	8	8	8	8.3	8.3	8.3	164.36	0	26.388	757040000	19	5	6	3	5	6	6	5	6	3	5	6	6	5	6	3	5
	G3X9Y4;Q545H8;P97348	Rho-related GTP-binding protein RhoD	Rhod	2.41151	-0.838725	0.00387691	-1.78847	-6.00237		+	24.9947	25.0226	24.8811	25.739	26.0607	25.6148	biological regulation;cellular process;response to stimulus;signal transduction	cell part;endosome;intracellular;intracellular membrane-bounded organelle;intracellular organelle;membrane;organelle;plasma membrane	binding;GTP binding;guanyl nucleotide binding;guanyl ribonucleotide binding;nucleotide binding;purine nucleotide binding;purine ribonucleoside triphosphate binding;purine ribonucleotide binding;ribonucleotide binding	Axon guidance	+	+	2	2	2	17	17	17	22.288	0	31.709	136860000	4	2	2	2	1	1	1	2	2	2	1	1	1	2	2	2	1
	Q3U0I4;P97857;Q3TQF7;Q05DU9;E9PY08;Q3TTE6	A disintegrin and metalloproteinase with thrombospondin motifs 1	Adamts1	2.40824	0.678531	0.00390622	1.60051	5.99005	+		29.6533	29.5791	29.853	28.9527	29.1725	28.9246	anatomical structure development;anatomical structure formation involved in morphogenesis;biological regulation;developmental process;multicellular organismal process;rhythmic process	cell part;extracellular matrix;intracellular organelle;organelle;proteinaceous extracellular matrix;vesicle	binding;carbohydrate binding;catalytic activity;cation binding;endopeptidase activity;glycosaminoglycan binding;heparin binding;hydrolase activity;ion binding;metal ion binding;metalloendopeptidase activity;metallopeptidase activity;pattern binding;peptidase activity;peptidase activity, acting on L-amino acid peptides;polysaccharide binding;protein binding;transition metal ion binding;zinc ion bi…		+	+	12	12	12	23.5	23.5	23.5	105.82	0	136.12	1972100000	49	11	9	9	9	11	7	11	9	9	9	11	7	11	9	9	9
	E9PWQ3;Q9Z0I9;D3YWD1		Col6a3	2.40764	0.258153	0.00391163	1.19595	5.98779	+		33.5861	33.7054	33.6425	33.3877	33.3411	33.4308		cell part;extracellular matrix;extracellular space;membrane;plasma membrane	endopeptidase inhibitor activity;endopeptidase regulator activity;enzyme inhibitor activity;enzyme regulator activity;peptidase inhibitor activity;peptidase regulator activity;serine-type endopeptidase inhibitor activity	ECM-receptor interaction;Focal adhesion;Protein digestion and absorption	+	+	97	97	12	44.7	44.7	6.9	353.93	0	323.31	50666000000	658	89	93	95	76	88	91	89	93	95	76	88	91	11	11	11	8
	P20108	Thioredoxin-dependent peroxide reductase, mitochondrial	Prdx3	2.4073	0.368298	0.00391467	1.29083	5.98652	+		30.1404	30.1299	30.2603	29.8912	29.7986	29.7359	anatomical structure development;biological regulation;catabolic process;cell differentiation;cellular component organization;cellular homeostasis;cellular ion homeostasis;cellular metabolic process;cellular process;developmental process;homeostatic process;metabolic process;mitochondrion organization;organelle organization;response to biotic stimulus;response to chemical stimulus;response to oxi…	cell part;endosome;intracellular membrane-bounded organelle;intracellular organelle;macromolecular complex;mitochondrion;organelle;protein complex	antioxidant activity;binding;caspase inhibitor activity;caspase regulator activity;catalytic activity;cysteine-type endopeptidase inhibitor activity;endopeptidase inhibitor activity;endopeptidase regulator activity;enzyme inhibitor activity;enzyme regulator activity;identical protein binding;oxidoreductase activity;oxidoreductase activity, acting on paired donors, with incorporation or reduction …		+	+	6	6	6	35.8	35.8	35.8	28.127	0	83.257	6545700000	83	6	6	6	6	6	3	6	6	6	6	6	3	6	6	6	6
	Q8R480	Nuclear pore complex protein Nup85	Nup85	2.401	-0.570595	0.00397188	-1.48514	-5.96285		+	28.895	28.8677	28.6624	29.4779	29.2665	29.3925	biological regulation;cell motility;cellular component assembly;cellular component movement;cellular component organization;cellular process;establishment of localization;immune system process;locomotion;nucleobase-containing compound transport;protein transport;response to chemical stimulus;response to external stimulus;response to stimulus;signal transduction;transport	cell part;cytoplasm;intracellular non-membrane-bounded organelle;intracellular organelle;kinetochore;macromolecular complex;membrane;organelle;plasma membrane;protein complex	binding;CCR chemokine receptor binding;CCR2 chemokine receptor binding;chemokine receptor binding;cytokine receptor binding;G-protein-coupled receptor binding;protein binding;receptor binding	RNA transport	+	+	18	18	18	38.1	38.1	38.1	74.775	0	309.57	1771700000	66	13	16	15	11	16	14	13	16	15	11	16	14	13	16	15	11
	Q61687	Transcriptional regulator ATRX	Atrx	2.38899	-0.377027	0.00408331	-1.29866	-5.91794		+	28.3475	28.3262	28.5104	28.8089	28.7217	28.7845	anatomical structure development;biological regulation;biosynthetic process;cell development;cellular component assembly;cellular component organization;cellular macromolecular complex assembly;cellular metabolic process;cellular nitrogen compound metabolic process;cellular process;chromatin modification;chromatin organization;chromosome organization;developmental process;DNA metabolic process;DN…	cell part;chromatin remodeling complex;chromosome;intracellular membrane-bounded organelle;intracellular non-membrane-bounded organelle;intracellular organelle;macromolecular complex;nuclear chromosome;nucleus;organelle;protein complex	adenyl nucleotide binding;adenyl ribonucleotide binding;ATP binding;binding;catalytic activity;cation binding;chromatin binding;DNA binding;helicase activity;histone binding;hydrolase activity;hydrolase activity, acting on acid anhydrides;hydrolase activity, acting on acid anhydrides, in phosphorus-containing anhydrides;ion binding;metal ion binding;nucleic acid binding;nucleoside-triphosphatase …		+	+	16	16	16	9.7	9.7	9.7	278.58	0	88.45	881030000	47	12	14	12	12	13	12	12	14	12	12	13	12	12	14	12	12
	A0A068BIT8;P28063;G3UZW8	Proteasome subunit beta type;Proteasome subunit beta type-8	Psmb8	2.38246	1.69357	0.00414514	3.23457	5.89365	+		27.8	28.2492	28.2987	26.8883	26.2863	26.0925	cell differentiation;cellular process;developmental process;immune system process;macromolecule metabolic process;metabolic process;primary metabolic process;protein metabolic process;proteolysis;proteolysis involved in cellular protein catabolic process	cell part;cytoplasm;cytosol;intracellular membrane-bounded organelle;intracellular organelle;macromolecular complex;nucleus;organelle;protein complex	catalytic activity;endopeptidase activity;hydrolase activity;peptidase activity;peptidase activity, acting on L-amino acid peptides;threonine-type endopeptidase activity;threonine-type peptidase activity	Proteasome	+	+	7	7	7	36.2	36.2	36.2	30.359	0	38.564	813350000	19	6	6	5	3	2	3	6	6	5	3	2	3	6	6	5	3
	E9QKZ2;Q91YE6;Q4G0B8;E0CXB2	Importin-9	Ipo9	2.3772	-0.12594	0.00419561	-1.09122	-5.87416		+	31.6154	31.6153	31.586	31.7484	31.7527	31.6934	biological regulation;cellular process;establishment of localization;nuclear transport;nucleocytoplasmic transport;protein targeting;protein transport;regulation of protein stability;ribosome biogenesis;transport	cell part;cytoplasm;intracellular membrane-bounded organelle;intracellular organelle;nucleus;organelle	binding;enzyme binding;GTPase binding;histone binding;protein binding;protein transporter activity;Ran GTPase binding;Ras GTPase binding;small GTPase binding;substrate-specific transporter activity;transporter activity		+	+	25	25	25	37	37	37	115.95	0	323.31	13483000000	201	22	24	23	19	21	20	22	24	23	19	21	20	22	24	23	19
	Q3TM70;Q1MWP9;Q9EQP2;Q3TWP9;Q91VL7;Q1MWP8;Q3TQ74	EH domain-containing protein 4	Ehd4	2.37655	-0.129722	0.00420197	-1.09408	-5.87173		+	29.8957	29.9022	29.952	30.0716	30.0276	30.0398	biological regulation;cellular component assembly;cellular component organization;cellular membrane organization;cellular process;endocytosis;endosome transport;establishment of localization;macromolecular complex assembly;membrane invagination;membrane organization;protein complex assembly;regulation of protein modification process;regulation of transport;response to chemical stimulus;response t…	cell part;endoplasmic reticulum;intracellular membrane-bounded organelle;intracellular organelle;membrane;organelle;plasma membrane	adenyl nucleotide binding;adenyl ribonucleotide binding;ATP binding;binding;calcium ion binding;catalytic activity;cation binding;GTP binding;GTPase activity;guanyl nucleotide binding;guanyl ribonucleotide binding;hydrolase activity;hydrolase activity, acting on acid anhydrides;hydrolase activity, acting on acid anhydrides, in phosphorus-containing anhydrides;ion binding;metal ion binding;nucleos…	Endocytosis	+	+	19	18	17	43.1	41.4	39.4	61.48	0	110.37	4444900000	79	16	18	19	15	18	15	15	17	18	14	17	14	14	16	17	13
	Q3U292;Q149Z9;P43277	Histone H1.3	Hist1h1d	2.35969	-0.596773	0.0043683	-1.51233	-5.80958		+	33.2381	33.4065	33.3911	34.0789	33.7791	33.968	cellular component assembly;cellular component organization;cellular macromolecular complex assembly;cellular process;chromatin organization;chromosome organization;macromolecular complex assembly;organelle organization	cell part;intracellular membrane-bounded organelle;intracellular organelle;macromolecular complex;nucleosome;nucleus;organelle	binding;DNA binding;nucleic acid binding;protein binding		+	+	9	9	3	26.7	26.7	9.5	22.081	0	38.733	45764000000	127	9	9	9	8	9	9	9	9	9	8	9	9	3	3	3	3
	A0A0R4J049;Q8CIG8	Protein arginine N-methyltransferase 5	Prmt5	2.3507	-0.195539	0.00445967	-1.14515	-5.77666		+	29.6514	29.5959	29.6246	29.8137	29.7709	29.8738	biological regulation;biosynthetic process;cell activation;cellular component assembly;cellular component organization;cellular macromolecular complex assembly;cellular metabolic process;cellular nitrogen compound metabolic process;cellular process;chromatin modification;chromatin organization;chromosome organization;histone modification;macromolecular complex assembly;macromolecule metabolic pro…	cell part;cytosol;intracellular membrane-bounded organelle;intracellular organelle;macromolecular complex;nucleus;organelle;protein complex	arginine N-methyltransferase activity;binding;catalytic activity;chromatin binding;core promoter binding;core promoter sequence-specific DNA binding;DNA binding;histone methyltransferase activity;histone-arginine N-methyltransferase activity;methyltransferase activity;N-methyltransferase activity;nucleic acid binding;protein binding;protein binding transcription factor activity;protein methyltran…	Cell cycle - yeast;RNA transport	+	+	13	13	13	35.6	35.6	35.6	72.737	0	100.82	2183000000	71	11	11	12	9	11	9	11	11	12	9	11	9	11	11	12	9
	Q1WWK3;P43276	Histone H1.5	Hist1h1b	2.34246	-0.734135	0.00454505	-1.6634	-5.74665		+	31.8107	32.2148	31.8966	32.7731	32.6973	32.6541	anatomical structure development;cellular component assembly;cellular component organization;cellular macromolecular complex assembly;cellular process;chromatin organization;chromosome organization;developmental process;macromolecular complex assembly;organelle organization	cell part;intracellular membrane-bounded organelle;intracellular organelle;macromolecular complex;nucleosome;nucleus;organelle	binding;DNA binding;nucleic acid binding;protein binding		+	+	7	7	7	24.3	24.3	24.3	22.445	0	34.362	13248000000	87	6	7	7	7	6	7	6	7	7	7	6	7	6	7	7	7
	Q3UYX4;E9PWR7;F8VPT6;P97366;Q3UWI2	Ecotropic viral integration site 5 protein	Evi5	2.33494	0.415925	0.00462447	1.33415	5.71934	+		23.576	23.4649	23.6534	23.0625	23.2281	23.1559	cell cycle;cell division;cellular process	cell part;cytoplasm;intracellular membrane-bounded organelle;intracellular non-membrane-bounded organelle;intracellular organelle;microtubule organizing center;nucleus;organelle	enzyme activator activity;enzyme regulator activity;GTPase activator activity;GTPase regulator activity;nucleoside-triphosphatase regulator activity;Rab GTPase activator activity;Ras GTPase activator activity;small GTPase regulator activity		+	+	3	3	3	5.8	5.8	5.8	69.656	0	7.7921	66201000	9	1	3	2	2	3	2	1	3	2	2	3	2	1	3	2	2
	H3BIZ7;Q8BIE6;Q3TB04;H3BL79	FERM domain-containing protein 4A	Frmd4a	2.33194	-2.47319	0.00465652	-5.55272	-5.70848		+	23.3002	22.7935	22.0173	24.7363	25.3956	25.3988	cellular process;establishment or maintenance of cell polarity	cell part;cytoplasm;cytoskeleton;intracellular non-membrane-bounded organelle;intracellular organelle;organelle	binding;binding, bridging;protein binding;protein binding, bridging		+	+	4	4	3	4.7	4.7	3.9	115.45	0	13.268	145900000	4	2	1	0	3	4	2	2	1	0	3	4	2	1	1	0	2
	Q64429;Q80V82;Q3UTK2;Q9CUA1;Q8BRY0	Cytochrome P450 1B1	Cyp1b1	2.33013	-2.72104	0.00467597	-6.59346	-5.70193		+	24.8815	26.2156	26.2465	28.2788	28.418	28.8099	anatomical structure development;anatomical structure formation involved in morphogenesis;anatomical structure morphogenesis;biological adhesion;biological regulation;biosynthetic process;catabolic process;cell adhesion;cell motility;cellular aldehyde metabolic process;cellular aromatic compound metabolic process;cellular component movement;cellular component organization;cellular ketone metaboli…	cell part;intracellular membrane-bounded organelle;intracellular organelle;membrane;mitochondrion;organelle	aromatase activity;binding;catalytic activity;cation binding;heme binding;ion binding;iron ion binding;metal ion binding;monooxygenase activity;oxidoreductase activity;oxidoreductase activity, acting on paired donors, with incorporation or reduction of molecular oxygen;oxidoreductase activity, acting on paired donors, with incorporation or reduction of molecular oxygen, reduced flavin or flavopro…	Metabolism of xenobiotics by cytochrome P450;Steroid hormone biosynthesis;Tryptophan metabolism	+	+	10	10	10	25.4	25.4	25.4	60.537	0	95.564	1293700000	21	3	5	3	6	10	9	3	5	3	6	10	9	3	5	3	6
	P24472	Glutathione S-transferase A4	Gsta4	2.32727	0.399392	0.00470679	1.31895	5.69163	+		27.6357	27.6937	27.6821	27.3975	27.2508	27.165	amine metabolic process;anatomical structure development;catabolic process;cellular amino acid metabolic process;cellular aromatic compound metabolic process;cellular ketone metabolic process;cellular metabolic process;cellular nitrogen compound metabolic process;cellular process;developmental process;heterocycle metabolic process;metabolic process;nitrogen compound metabolic process;organic acid…	cell part;cytoplasm	catalytic activity;glutathione transferase activity;transferase activity;transferase activity, transferring alkyl or aryl (other than methyl) groups	Drug metabolism - cytochrome P450;Glutathione metabolism;Metabolism of xenobiotics by cytochrome P450	+	+	5	5	5	20.7	20.7	20.7	25.564	0	8.2314	1066400000	19	4	4	4	3	5	5	4	4	4	3	5	5	4	4	4	3
	Q3UMS6;Q00519;B2RUJ7	Xanthine dehydrogenase/oxidase;Xanthine dehydrogenase;Xanthine oxidase	Xdh	2.32102	0.88472	0.00477507	1.84641	5.6691	+		29.648	29.5783	29.6854	28.9971	28.7891	28.4713	biological regulation;catabolic process;cellular aromatic compound metabolic process;cellular metabolic process;cellular nitrogen compound metabolic process;cellular process;establishment of localization;heterocycle metabolic process;metabolic process;multicellular organismal process;nitrogen compound metabolic process;nucleobase-containing compound catabolic process;nucleobase-containing compoun…	cell part;cytoplasm;extracellular region;intracellular membrane-bounded organelle;intracellular organelle;microbody;organelle;peroxisome	2 iron, 2 sulfur cluster binding;aldehyde oxidase activity;binding;catalytic activity;cation binding;coenzyme binding;cofactor binding;electron carrier activity;flavin adenine dinucleotide binding;ion binding;iron ion binding;iron-sulfur cluster binding;metal cluster binding;metal ion binding;molybdenum ion binding;molybdopterin cofactor binding;NAD binding;nucleotide binding;oxidoreductase activ…	Caffeine metabolism;Drug metabolism - other enzymes;Peroxisome;Purine metabolism	+	+	26	26	26	32.3	32.3	32.3	146.5	0	323.31	2904000000	76	21	23	20	17	15	16	21	23	20	17	15	16	21	23	20	17
	P32020	Non-specific lipid-transfer protein	Scp2	2.31659	-0.390586	0.00482407	-1.31093	-5.65317		+	30.5048	30.6795	30.4733	30.9942	30.9117	30.9236	biological regulation;biosynthetic process;cellular component organization;cellular localization;cellular membrane organization;cellular metabolic process;cellular process;cofactor metabolic process;hormone metabolic process;lipid metabolic process;localization;membrane organization;metabolic process;organelle organization;peroxisome organization;plasma membrane organization;primary metabolic pro…	cell part;intracellular membrane-bounded organelle;intracellular organelle;macromolecular complex;microbody;mitochondrion;nucleus;organelle;peroxisome;protein complex	binding;C-acyltransferase activity;carboxylic acid binding;catalytic activity;cholesterol binding;fatty acid binding;lipid binding;lipid transporter activity;monocarboxylic acid binding;oleic acid binding;phosphatidylinositol transporter activity;phospholipid transporter activity;propanoyl-CoA C-acyltransferase activity;propionyl-CoA C2-trimethyltridecanoyltransferase activity;protein binding;ste…	Peroxisome;PPAR signaling pathway;Primary bile acid biosynthesis	+	+	13	13	13	23.4	23.4	23.4	59.125	0	164.34	10420000000	98	11	13	11	13	13	12	11	13	11	13	13	12	11	13	11	13
	A0A0A0U847;A0A0A0UCD5			2.31436	-0.421316	0.00484885	-1.33915	-5.64519		+	29.2019	29.1388	29.1149	29.6768	29.4399	29.6028					+	+	9	9	0	17.8	17.8	0	69.358	0	143.51	3536400000	58	7	8	9	6	8	8	7	8	9	6	8	8	0	0	0	0
	Q3TXH3;Q3TLP7;P28301;Q3TWI1;Q3TP83;Q3TX90;Q3UXV2	Protein-lysine 6-oxidase	Lox	2.31267	0.355609	0.00486772	1.27953	5.63914	+		31.6376	31.8039	31.7939	31.4274	31.4169	31.3241	anatomical structure development;cellular component assembly;cellular component organization;cellular process;developmental process;extracellular matrix organization;extracellular structure organization;response to chemical stimulus;response to drug;response to endogenous stimulus;response to stimulus;response to stress	cell part;extracellular matrix;extracellular space;intracellular membrane-bounded organelle;intracellular organelle;nucleus;organelle;proteinaceous extracellular matrix	binding;catalytic activity;cation binding;copper ion binding;ion binding;metal ion binding;oxidoreductase activity;oxidoreductase activity, acting on the CH-NH2 group of donors;oxidoreductase activity, acting on the CH-NH2 group of donors, oxygen as acceptor;protein binding;protein-lysine 6-oxidase activity;transition metal ion binding		+	+	15	15	15	52.3	52.3	52.3	46.7	0	323.31	15113000000	135	15	12	12	12	11	10	15	12	12	12	11	10	15	12	12	12
	Q91ZH2;Q542J9;P17918;Q9CZD6	Proliferating cell nuclear antigen	Pcna	2.31247	-0.229687	0.00487006	-1.17258	-5.6384		+	30.8621	30.8706	30.9447	31.0885	31.0937	31.1844	biological regulation;biosynthetic process;cellular metabolic process;cellular nitrogen compound metabolic process;cellular process;DNA metabolic process;DNA repair;macromolecule metabolic process;metabolic process;nitrogen compound metabolic process;nucleobase-containing compound metabolic process;primary metabolic process;regulation of DNA metabolic process;response to DNA damage stimulus;respo…	cell part;centrosome;cyclin-dependent protein kinase holoenzyme complex;intracellular;intracellular membrane-bounded organelle;intracellular non-membrane-bounded organelle;intracellular organelle;macromolecular complex;microtubule organizing center;nucleus;organelle;protein complex	binding;DNA binding;DNA polymerase processivity factor activity;enzyme regulator activity;nucleic acid binding;protein binding	Base excision repair;Cell cycle;DNA replication;Mismatch repair;Nucleotide excision repair	+	+	13	13	13	67.4	67.4	67.4	28.845	0	247.12	11775000000	117	11	13	11	12	13	10	11	13	11	12	13	10	11	13	11	12
	P12382;Q8CD98	ATP-dependent 6-phosphofructokinase, liver type	Pfkl	2.31183	-0.450824	0.00487724	-1.36682	-5.63611		+	29.8522	29.7706	29.8126	30.4155	30.1843	30.188	alcohol metabolic process;biological regulation;carbohydrate metabolic process;catabolic process;cellular component assembly;cellular component organization;cellular metabolic process;cellular process;generation of precursor metabolites and energy;macromolecular complex assembly;metabolic process;phosphorus metabolic process;primary metabolic process;protein complex assembly;regulation of transpo…	cell part;cytosol;macromolecular complex;protein complex	6-phosphofructokinase activity;adenyl nucleotide binding;adenyl ribonucleotide binding;ATP binding;binding;carbohydrate binding;carbohydrate kinase activity;catalytic activity;cation binding;fructose binding;fructose-6-phosphate binding;ion binding;kinase activity;metal ion binding;monosaccharide binding;nucleotide binding;phosphofructokinase activity;phosphotransferase activity, alcohol group as…	Fructose and mannose metabolism;Galactose metabolism;Glycolysis / Gluconeogenesis;Methane metabolism;Pentose phosphate pathway	+	+	17	15	15	28.7	25.1	25.1	85.359	0	192.76	6834800000	69	16	15	15	15	15	15	14	13	13	13	13	13	14	13	13	13
	D2CGM5;D2CGM4;Q8R5F7;Q3TGP5	Interferon-induced helicase C domain-containing protein 1	Ifih1	2.31062	2.01392	0.00489079	4.03878	5.6318	+		27.4599	27.6207	27.5764	25.5046	26.1684	24.9422	biological regulation;cellular metabolic process;cellular process;immune system process;macromolecule metabolic process;macromolecule modification;metabolic process;multi-organism process;primary metabolic process;protein metabolic process;protein modification by small protein conjugation or removal;protein modification process;response to biotic stimulus;response to stimulus;response to stress	cell part;cytoplasm;intracellular;intracellular membrane-bounded organelle;intracellular organelle;nucleus;organelle	adenyl nucleotide binding;adenyl ribonucleotide binding;ATP binding;binding;catalytic activity;cation binding;DNA binding;double-stranded RNA binding;helicase activity;hydrolase activity;hydrolase activity, acting on acid anhydrides;hydrolase activity, acting on acid anhydrides, in phosphorus-containing anhydrides;ion binding;metal ion binding;nucleic acid binding;nucleoside-triphosphatase activi…	Measles;RIG-I-like receptor signaling pathway	+	+	7	7	7	8.4	8.4	8.4	115.98	0	33.622	328090000	17	5	5	6	4	2	3	5	5	6	4	2	3	5	5	6	4
	Q9D748;Q548K2;Q64437;Q3UMM7	Alcohol dehydrogenase class 4 mu/sigma chain	Adh7	2.30943	0.26525	0.00490427	1.20184	5.62752	+		28.1775	28.0281	28.1109	27.8779	27.819	27.8238	alcohol metabolic process;biological regulation;catabolic process;cellular ketone metabolic process;cellular lipid metabolic process;cellular metabolic process;cellular process;hormone metabolic process;lipid metabolic process;metabolic process;multi-organism process;organic acid metabolic process;primary metabolic process;response to biotic stimulus;response to chemical stimulus;response to stim…	cell part;cytoplasm;extracellular region;intracellular;intracellular non-membrane-bounded organelle;intracellular organelle;nucleolus;organelle	alcohol binding;alcohol dehydrogenase (NAD) activity;alcohol dehydrogenase activity, zinc-dependent;aldehyde oxidase activity;binding;catalytic activity;cation binding;ethanol binding;ion binding;isoprenoid binding;lipid binding;metal ion binding;oxidoreductase activity;oxidoreductase activity, acting on CH-OH group of donors;oxidoreductase activity, acting on the aldehyde or oxo group of donors;…	Drug metabolism - cytochrome P450;Fatty acid metabolism;Glycolysis / Gluconeogenesis;Metabolism of xenobiotics by cytochrome P450;Retinol metabolism;Tyrosine metabolism	+	+	10	8	8	37.7	35	35	39.904	0	98.986	1516600000	31	10	10	9	9	9	9	8	8	7	7	7	7	8	8	7	7
	Q80UK0	SEC14 domain and spectrin repeat-containing protein 1	Sestd1	2.30463	-0.39045	0.00495874	-1.3108	-5.61039		+	26.9263	27	26.9768	27.3295	27.4842	27.2607		cell part;macromolecular complex;protein complex	binding;lipid binding;phosphatidic acid binding;phosphatidylinositol binding;phosphatidylinositol-3,4-bisphosphate binding;phosphatidylinositol-3,5-bisphosphate binding;phosphatidylinositol-3-phosphate binding;phosphatidylinositol-4,5-bisphosphate binding;phosphatidylinositol-4-phosphate binding;phosphatidylinositol-5-phosphate binding;phospholipid binding		+	+	8	8	8	21	21	21	79.375	0	52.077	849840000	28	7	4	3	6	6	6	7	4	3	6	6	6	7	4	3	6
	Q99JI1	Musculoskeletal embryonic nuclear protein 1	Mustn1	2.30224	-1.14553	0.00498603	-2.21228	-5.60189		+	25.8612	25.8452	26.1324	26.7507	27.3726	27.1521	anatomical structure development;anatomical structure morphogenesis;developmental process;growth	cell part;intracellular membrane-bounded organelle;intracellular organelle;nucleoplasm;nucleus;organelle			+	+	1	1	1	14.6	14.6	14.6	8.941	0	14.385	155420000	6	1	1	1	1	1	1	1	1	1	1	1	1	1	1	1	1
	Q9WVH9	Fibulin-5	Fbln5	2.30068	0.411496	0.00500409	1.33006	5.59631	+		29.4106	29.5282	29.4986	28.992	29.196	29.015	biological adhesion;biological regulation;cell adhesion;cellular component assembly;cellular component organization;cellular localization;cellular process;extracellular matrix organization;extracellular structure organization;localization	cell part;cytoplasm;extracellular matrix;extracellular region;extracellular space	binding;calcium ion binding;cation binding;ion binding;metal ion binding		+	+	9	9	9	29.2	29.2	29.2	50.193	0	102.92	2623400000	63	8	9	9	6	7	9	8	9	9	6	7	9	8	9	9	6
	Q91V06;Q8BP34;Q791X1;P49919	Cyclin-dependent kinase inhibitor 1C	Cdkn1c	2.2946	-0.822407	0.00507462	-1.76835	-5.5747		+	27.791	27.5631	27.7039	28.3691	28.3845	28.7718	aging;anatomical structure development;anatomical structure morphogenesis;biological regulation;cell differentiation;cell maturation;cellular metabolic process;cellular nitrogen compound metabolic process;cellular process;developmental maturation;developmental process;growth;metabolic process;multicellular organismal process;nitrogen compound metabolic process;nucleobase-containing compound metab…	cell part;cytoplasm;intracellular membrane-bounded organelle;intracellular organelle;nucleus;organelle	binding;catalytic activity;cyclin-dependent protein kinase inhibitor activity;cyclin-dependent protein kinase regulator activity;enzyme inhibitor activity;enzyme regulator activity;kinase activity;kinase inhibitor activity;kinase regulator activity;protein binding;protein kinase inhibitor activity;protein kinase regulator activity;protein serine/threonine kinase inhibitor activity;transferase act…	Cell cycle	+	+	6	6	6	31	31	31	35.903	0	59.303	1544300000	38	6	6	5	6	5	6	6	6	5	6	5	6	6	6	5	6
	Q5BL18;Q4FJT0;Q3TTX0;Q6ZQ61;Q8K310;Q3TZN1;Q9R0U5;A0A087WSU2	Matrin-3	Matr3	2.28902	-0.217176	0.00514014	-1.16246	-5.55497		+	31.5517	31.5257	31.5587	31.8178	31.7796	31.6902		cell part;intracellular membrane-bounded organelle;intracellular organelle;nucleus;organelle	binding;cation binding;ion binding;metal ion binding;nucleic acid binding;nucleotide binding;RNA binding;transition metal ion binding;zinc ion binding		+	+	23	23	23	35	35	35	94.629	0	323.31	13066000000	183	21	22	21	21	22	23	21	22	21	21	22	23	21	22	21	21
	Q91X20;E9PU93;Q3UKZ9;Q3UJY9;Q3UJ62;D3YYA0	Set1/Ash2 histone methyltransferase complex subunit ASH2	Ash2l	2.28076	-0.999352	0.00523884	-1.9991	-5.5258		+	25.4422	25.4326	25.3345	26.3446	26.128	26.7348	biological regulation;biosynthetic process;cellular component organization;cellular metabolic process;cellular nitrogen compound metabolic process;cellular process;chromatin modification;chromatin organization;chromosome organization;histone modification;macromolecule metabolic process;macromolecule modification;metabolic process;nitrogen compound metabolic process;nucleobase-containing compound …	cell part;chromatin remodeling complex;histone methyltransferase complex;intracellular membrane-bounded organelle;intracellular organelle;macromolecular complex;nucleus;organelle;protein complex	binding;catalytic activity;cation binding;DNA binding;histone methyltransferase activity;histone methyltransferase activity (H3-K4 specific);histone-lysine N-methyltransferase activity;ion binding;lysine N-methyltransferase activity;metal ion binding;methyltransferase activity;N-methyltransferase activity;nucleic acid binding;protein binding;protein methyltransferase activity;protein-lysine N-met…		+	+	5	5	5	16.5	16.5	16.5	68.249	0	12.547	220850000	9	5	3	3	4	5	3	5	3	3	4	5	3	5	3	3	4
	E9PYF4;A0T1J8;F6VG99;Q6ZQ32;E9PYI7		Lmo7	2.27765	0.619858	0.00527652	1.53672	5.51485	+		29.0321	28.8729	29.0136	28.3719	28.5169	28.1702	biological adhesion;cell adhesion;cellular process	cell part	binding;cation binding;ion binding;metal ion binding;transition metal ion binding;zinc ion binding	Adherens junction	+	+	22	22	4	17.6	17.6	3.5	192.55	0	280.78	1928500000	55	16	18	17	13	14	11	16	18	17	13	14	11	3	4	4	3
	Q3UCB5;Q3UC13;O55028;Q8C6H9;D3Z7R0;Q99KP1	[3-methyl-2-oxobutanoate dehydrogenase [lipoamide]] kinase, mitochondrial	Bckdk	2.27736	1.99306	0.00528002	3.9808	5.51384	+		27.5016	28.062	28.0187	25.245	26.2416	26.1165	amine metabolic process;catabolic process;cellular amino acid metabolic process;cellular ketone metabolic process;cellular metabolic process;cellular nitrogen compound metabolic process;cellular process;macromolecule metabolic process;macromolecule modification;metabolic process;nitrogen compound metabolic process;organic acid metabolic process;phosphorus metabolic process;primary metabolic proce…	cell part;intracellular membrane-bounded organelle;intracellular organelle;macromolecular complex;mitochondrion;organelle;protein complex;tricarboxylic acid cycle enzyme complex	[3-methyl-2-oxobutanoate dehydrogenase (acetyl-transferring)] kinase activity;adenyl nucleotide binding;adenyl ribonucleotide binding;ATP binding;binding;catalytic activity;kinase activity;nucleotide binding;phosphotransferase activity, alcohol group as acceptor;protein kinase activity;protein serine/threonine kinase activity;purine nucleotide binding;purine ribonucleoside triphosphate binding;pu…		+	+	8	8	8	31.6	31.6	31.6	46.587	0	36.51	766860000	21	6	7	8	5	4	2	6	7	8	5	4	2	6	7	8	5
	Q3U0I9;Q3TT02;Q8CFD4;A0A0G2JEQ9	Sorting nexin-8	Snx8	2.27642	-0.234157	0.00529151	-1.17622	-5.51052		+	26.1427	26.0583	26.1932	26.3673	26.3369	26.3923	cellular process;endosome transport;establishment of localization;Golgi vesicle transport;protein transport;transport;vesicle-mediated transport	cell part;endosome;intracellular membrane-bounded organelle;intracellular organelle;macromolecular complex;membrane;organelle;protein complex;retromer complex	binding;lipid binding;phosphatidylinositol binding;phospholipid binding		+	+	5	5	5	14.8	14.8	14.8	47.115	0	14.785	358670000	13	4	5	5	4	5	5	4	5	5	4	5	5	4	5	5	4
	O88492	Perilipin-4	Plin4	2.26789	-1.90891	0.00539653	-3.75526	-5.48059		+	24.1302	23.9049	23.1118	25.3396	25.637	25.897		cell part;cytoplasm;lipid particle;membrane;plasma membrane			+	+	3	3	3	11.9	11.9	11.9	139.41	0	7.5528	45677000	5	2	1	1	3	2	2	2	1	1	3	2	2	2	1	1	3
	K0BWC3		Palld	2.26706	-0.353359	0.00540678	-1.27753	-5.4777		+	33.6727	33.6281	33.5822	33.9852	34.081	33.8768					+	+	24	24	0	32	32	0	108.3	0	323.31	60436000000	252	23	24	23	23	23	23	23	24	23	23	23	23	0	0	0	0
	Q5NC05	Transcription termination factor 2	Ttf2	2.2585	1.90032	0.00551441	3.73297	5.44782	+		23.7893	24.3957	24.3145	22.8264	21.8401	22.1321	biological regulation;biosynthetic process;cellular metabolic process;cellular nitrogen compound metabolic process;cellular process;macromolecule metabolic process;metabolic process;mRNA metabolic process;mRNA processing;nitrogen compound metabolic process;nucleobase-containing compound metabolic process;primary metabolic process;RNA metabolic process;RNA processing;RNA splicing;transcription ter…	cell part;cytoplasm;macromolecular complex;ribonucleoprotein complex;spliceosomal complex	adenyl nucleotide binding;adenyl ribonucleotide binding;ATP binding;ATPase activity;ATPase activity, coupled;ATP-dependent helicase activity;binding;catalytic activity;cation binding;DNA binding;helicase activity;hydrolase activity;hydrolase activity, acting on acid anhydrides;hydrolase activity, acting on acid anhydrides, in phosphorus-containing anhydrides;ion binding;metal ion binding;nucleic …		+	+	1	1	1	1.5	1.5	1.5	125.53	0.0016878	2.9469	9185100	2	1	1	1	0	0	0	1	1	1	0	0	0	1	1	1	0
	P62965	Cellular retinoic acid-binding protein 1	Crabp1	2.25716	0.712335	0.00553151	1.63845	5.44314	+		33.6043	33.521	33.4298	33.0207	32.7946	32.6028		cell part;cytoplasm;cytosol	binding;carboxylic acid binding;isoprenoid binding;lipid binding;monocarboxylic acid binding;retinal binding;retinoic acid binding;retinoid binding;retinol binding;transporter activity;vitamin binding		+	+	9	9	8	67.9	67.9	62.8	15.591	0	163.58	50989000000	135	9	9	8	9	9	9	9	9	8	9	9	9	8	8	7	8
	P47878;Q8BP94;Q3UR87	Insulin-like growth factor-binding protein 3	Igfbp3	2.24998	-1.28329	0.00562372	-2.43393	-5.4182		+	26.8012	26.7967	26.7601	27.6349	28.1246	28.4485	biological regulation;cell differentiation;cell proliferation;cellular metabolic process;cellular process;developmental process;macromolecule metabolic process;macromolecule modification;metabolic process;phosphorus metabolic process;primary metabolic process;protein metabolic process;protein modification process;protein phosphorylation;regulation of protein modification process	cell part;extracellular space;intracellular membrane-bounded organelle;intracellular organelle;nucleus;organelle	binding;enzyme activator activity;enzyme regulator activity;fibronectin binding;growth factor binding;insulin-like growth factor binding;phosphatase activator activity;phosphatase regulator activity;protein binding;protein phosphatase activator activity;protein phosphatase regulator activity;protein tyrosine phosphatase activator activity	p53 signaling pathway	+	+	6	6	6	28.1	28.1	28.1	31.687	0	46.025	465440000	14	4	5	4	6	5	6	4	5	4	6	5	6	4	5	4	6
	Q6A028	Switch-associated protein 70	Swap70	2.24738	-0.615757	0.00565748	-1.53236	-5.4092		+	29.7131	29.5431	29.5641	30.4234	30.1189	30.1252	cell activation;cellular metabolic process;cellular nitrogen compound metabolic process;cellular process;DNA metabolic process;DNA recombination;immune system process;macromolecule metabolic process;metabolic process;nitrogen compound metabolic process;nucleobase-containing compound metabolic process;primary metabolic process	cell part;cell projection;cytoplasm;intracellular membrane-bounded organelle;intracellular organelle;membrane;nucleus;organelle;plasma membrane	adenyl nucleotide binding;adenyl ribonucleotide binding;ATP binding;binding;DNA binding;nucleic acid binding;nucleotide binding;protein binding;purine nucleotide binding;purine ribonucleoside triphosphate binding;purine ribonucleotide binding;ribonucleotide binding		+	+	19	19	19	38.8	38.8	38.8	68.995	0	323.31	5286200000	91	16	17	17	15	16	15	16	17	17	15	16	15	16	17	17	15
	E9PX59;Q69Z37;Q6PIQ3	Sterile alpha motif domain-containing protein 9-like	Samd9l	2.24399	0.948281	0.00570173	1.92957	5.39749	+		28.3002	28.3536	28.2364	27.6698	27.0796	27.296	anatomical structure development;biological regulation;cell differentiation;cell division;cell proliferation;cellular component organization;cellular membrane organization;cellular process;developmental process;membrane fusion;membrane organization;organelle fusion;organelle organization;vesicle organization	cell part;endosome;intracellular membrane-bounded organelle;intracellular organelle;organelle	binding;protein binding		+	+	19	19	19	16	16	16	182.25	0	65.47	784150000	26	15	13	12	8	6	6	15	13	12	8	6	6	15	13	12	8
	Q4FK24;Q3UE35;Q3UAR6;B2RRS6;Q9WTV6	Ubiquitin carboxyl-terminal hydrolase;Ubl carboxyl-terminal hydrolase 18	Usp18	2.22711	2.52162	0.0059277	5.74227	5.33939	+		25.2895	25.9539	25.7858	23.4133	23.7323	22.3186	catabolic process;cellular metabolic process;cellular process;macromolecule metabolic process;macromolecule modification;metabolic process;primary metabolic process;protein metabolic process;protein modification process;proteolysis;proteolysis involved in cellular protein catabolic process;response to chemical stimulus;response to stimulus		binding;catalytic activity;cysteine-type peptidase activity;hydrolase activity;ISG15-specific protease activity;peptidase activity;peptidase activity, acting on L-amino acid peptides;protein binding;small conjugating protein-specific protease activity		+	+	1	1	1	4.1	4.1	4.1	42.458	0.00017724	3.8929	26156000	2	1	1	1	0	0	0	1	1	1	0	0	0	1	1	1	0
	D3Z2Z1;F8WIA1;Q922J3;D3Z3M7;F6RCU2;Q8C0S5	CAP-Gly domain-containing linker protein 1	Clip1	2.22644	0.196386	0.00593688	1.14582	5.33709	+		30.0452	29.9474	29.9431	29.7538	29.7851	29.8075	biological regulation;cellular component organization;cellular process;cytoskeleton organization;establishment of localization;organelle organization;regulation of organelle organization;transport	cell part;cell projection;centrosome;cytoskeleton;endosome;intracellular membrane-bounded organelle;intracellular non-membrane-bounded organelle;intracellular organelle;macromolecular complex;membrane;microtubule organizing center;organelle;protein complex	binding;cation binding;cytoskeletal protein binding;ion binding;metal ion binding;microtubule binding;microtubule plus-end binding;nucleic acid binding;protein binding;transition metal ion binding;tubulin binding;zinc ion binding		+	+	33	33	30	26.6	26.6	24.3	160.01	0	323.31	4344100000	124	26	24	26	25	27	27	26	24	26	25	27	27	23	21	23	22
	P43274	Histone H1.4	Hist1h1e	2.22082	-0.710103	0.00601417	-1.63592	-5.31788		+	31.9459	31.8337	31.746	32.7264	32.3211	32.6084	cellular component assembly;cellular component organization;cellular macromolecular complex assembly;cellular process;chromatin organization;chromosome organization;macromolecular complex assembly;organelle organization	cell part;intracellular membrane-bounded organelle;intracellular organelle;macromolecular complex;nucleosome;nucleus;organelle	binding;DNA binding;nucleic acid binding;protein binding		+	+	9	5	5	26.9	15.5	15.5	21.977	0	22.542	8371100000	49	9	9	9	8	9	8	5	5	5	5	5	4	5	5	5	5
	Q9D365	Signal peptidase complex subunit 3	Spcs3	2.22008	-0.474351	0.00602444	-1.38929	-5.31535		+	24.7213	24.8659	24.7102	25.3818	25.1334	25.2053	cellular metabolic process;cellular process;macromolecule metabolic process;metabolic process;peptide metabolic process;primary metabolic process;protein maturation;protein metabolic process	cell part;macromolecular complex;protein complex	catalytic activity;hydrolase activity;peptidase activity		+	+	1	1	1	6.1	6.1	6.1	20.146	0.0027993	2.5315	237190000	3	1	1	1	1	1	1	1	1	1	1	1	1	1	1	1	1
	Q9ERU9	E3 SUMO-protein ligase RanBP2	Ranbp2	2.21751	-0.170641	0.0060603	-1.12556	-5.30655		+	31.5101	31.5372	31.5869	31.6818	31.705	31.7594	biological regulation;cellular metabolic process;cellular process;establishment of localization;macromolecule metabolic process;macromolecule modification;metabolic process;nucleobase-containing compound transport;primary metabolic process;protein folding;protein metabolic process;protein modification by small protein conjugation or removal;protein modification process;protein transport;transport	cell part;intracellular membrane-bounded organelle;intracellular organelle;membrane;mitochondrion;organelle	binding;catalytic activity;cation binding;cis-trans isomerase activity;ion binding;isomerase activity;ligase activity;metal ion binding;nucleic acid binding;peptidyl-prolyl cis-trans isomerase activity;protein binding;RNA binding;transition metal ion binding;zinc ion binding	RNA transport	+	+	60	60	60	28.2	28.2	28.2	341.12	0	323.31	10936000000	236	49	53	51	49	55	48	49	53	51	49	55	48	49	53	51	49
	B1AWB9;O88207	Collagen alpha-1(V) chain	Col5a1	2.2116	0.43846	0.00614329	1.35516	5.28644	+		34.4928	34.3518	34.4701	34.1402	33.9404	33.9187	anatomical structure development;anatomical structure morphogenesis;biological adhesion;biological regulation;biosynthetic process;cell adhesion;cell motility;cellular component movement;cellular component organization;cellular process;developmental process;extracellular matrix organization;extracellular structure organization;locomotion;macromolecule metabolic process;metabolic process;multicell…	extracellular matrix	binding;carbohydrate binding;extracellular matrix structural constituent;glycosaminoglycan binding;heparin binding;pattern binding;polysaccharide binding;protein binding;structural molecule activity	Amoebiasis;ECM-receptor interaction;Focal adhesion;Protein digestion and absorption	+	+	60	60	55	50.7	50.7	47.7	183.67	0	323.31	68786000000	726	58	55	57	53	55	50	58	55	57	53	55	50	53	50	52	48
	A0A0R4J0S1;Q91W92	Cdc42 effector protein 1	Cdc42ep1	2.20551	-0.599446	0.00623007	-1.51513	-5.26576		+	26.5756	26.4915	26.545	27.0891	26.9726	27.3487	biological regulation;cellular process;response to stimulus;signal transduction	cell part;cytoplasm;cytoskeleton;Golgi apparatus;intracellular membrane-bounded organelle;intracellular non-membrane-bounded organelle;intracellular organelle;membrane;organelle;plasma membrane	binding;protein binding		+	+	4	4	4	19.6	19.6	19.6	43.063	0	19.871	549550000	13	3	3	3	3	3	2	3	3	3	3	3	2	3	3	3	3
	A2AD84;A2AD85;Q99JT2	Serine/threonine-protein kinase 26	Stk26	2.20471	1.01216	0.00624146	2.01693	5.26307	+		24.2765	24.4554	24.7486	23.4531	23.7269	23.2641	biological regulation;cell death;cellular metabolic process;cellular process;death;macromolecule metabolic process;macromolecule modification;metabolic process;phosphorus metabolic process;primary metabolic process;protein metabolic process;protein modification process;protein phosphorylation	cell part;membrane	adenyl nucleotide binding;adenyl ribonucleotide binding;ATP binding;binding;catalytic activity;cation binding;ion binding;kinase activity;magnesium ion binding;metal ion binding;nucleotide binding;phosphotransferase activity, alcohol group as acceptor;protein kinase activity;protein serine/threonine kinase activity;purine nucleotide binding;purine ribonucleoside triphosphate binding;purine ribonu…		+	+	9	1	1	25.5	3.8	3.8	43.952	0	4.4227	63493000	5	8	9	9	6	9	8	1	1	1	1	1	0	1	1	1	1
	A2AWT6;Q9DBH1;A2AWT7;A2AWT5;P25976;Q05DS1	Nucleolar transcription factor 1	Ubtf	2.20316	-0.667964	0.00626389	-1.58883	-5.25779		+	28.246	27.9446	27.8985	28.6413	28.6237	28.8279	biological regulation;biosynthetic process;cellular metabolic process;cellular nitrogen compound metabolic process;cellular process;gene silencing;macromolecule metabolic process;metabolic process;nitrogen compound metabolic process;nucleobase-containing compound metabolic process;primary metabolic process;regulation of gene expression, epigenetic;RNA metabolic process;transcription elongation, D…	cell part;intracellular non-membrane-bounded organelle;intracellular organelle;nucleolus;organelle	binding;DNA binding;nucleic acid binding;protein binding		+	+	14	14	14	22.4	22.4	22.4	85.009	0	56.324	2152200000	37	9	10	10	12	13	10	9	10	10	12	13	10	9	10	10	12
	Q6GTM0;Q8C9D5;Q64112	Interferon-induced protein with tetratricopeptide repeats 2	Ifit2	2.20199	3.54627	0.00628068	11.6825	5.25386	+		27.4624	27.1695	27.1672	23.001	25.0544	23.1048	biological regulation;cell death;cellular process;death;immune system process;multi-organism process;response to biotic stimulus;response to chemical stimulus;response to stimulus;response to stress	cell part;cytoplasm;endoplasmic reticulum;intracellular membrane-bounded organelle;intracellular organelle;organelle	binding;nucleic acid binding;RNA binding		+	+	6	6	6	22.8	22.8	22.8	54.721	0	48.318	239510000	10	5	5	5	0	2	0	5	5	5	0	2	0	5	5	5	0
	Q4FJW7;Q9DCK3	Tetraspanin;Tetraspanin-4	Tspan4	2.20051	-0.987802	0.00630212	-1.98316	-5.24885		+	25.1841	25.037	25.3509	26.1671	25.8987	26.4696		cell part	binding;protein binding		+	+	1	1	1	9.7	9.7	9.7	26.053	0	7.5316	363780000	6	1	1	1	1	1	1	1	1	1	1	1	1	1	1	1	1
	Q924C1;A2RRJ4	Exportin-5	Xpo5	2.19263	-0.259588	0.00641755	-1.19714	-5.22226		+	29.5328	29.6482	29.5351	29.8108	29.8943	29.7897	biological regulation;cellular process;establishment of localization;gene silencing;nuclear transport;nucleocytoplasmic transport;protein targeting;protein transport;transport	cell part;cytoplasm;intracellular membrane-bounded organelle;intracellular organelle;nucleus;organelle	binding;nucleic acid binding;protein transporter activity;RNA binding;substrate-specific transporter activity;transporter activity;tRNA binding	RNA transport	+	+	27	27	27	33.6	33.6	33.6	136.97	0	248.4	3333200000	111	19	24	24	18	25	24	19	24	24	18	25	24	19	24	24	18
	P23116;Q3UL99;Q6A0B9;Q3TKF9;Q3UM46;Q3UEK3	Eukaryotic translation initiation factor 3 subunit A	Eif3a	2.18929	0.163669	0.00646712	1.12013	5.21102	+		31.9957	32.0159	32.0451	31.8382	31.8177	31.9098	biological regulation;cellular component assembly;cellular component organization;cellular macromolecular complex assembly;cellular process;macromolecular complex assembly;regulation of translation;ribonucleoprotein complex assembly	cell part;intracellular non-membrane-bounded organelle;intracellular organelle;macromolecular complex;microtubule organizing center;nucleolus;organelle;protein complex;ribonucleoprotein complex	binding;nucleic acid binding;protein binding;RNA binding;translation factor activity, nucleic acid binding;translation initiation factor activity	RNA transport	+	+	44	44	44	33.3	33.3	33.3	161.93	0	323.31	23569000000	241	37	37	34	37	35	35	37	37	34	37	35	35	37	37	34	37
	E9QNQ3;E9Q1D6;Q0VD84;O08999	Latent-transforming growth factor beta-binding protein 2	Ltbp2	2.18825	-0.584973	0.00648258	-1.50001	-5.20753		+	30.3704	30.5269	30.7143	31.0567	31.0844	31.2255		extracellular matrix;extracellular organelle;extracellular region;extracellular space;organelle;vesicle	binding;calcium ion binding;carbohydrate binding;cation binding;glycosaminoglycan binding;heparin binding;ion binding;metal ion binding;pattern binding;polysaccharide binding		+	+	22	22	22	17.7	17.7	17.7	195.54	0	323.31	8322700000	152	21	21	20	21	22	21	21	21	20	21	22	21	21	21	20	21
	Q3UGW4;O88696;Q8CF81	ATP-dependent Clp protease proteolytic subunit;ATP-dependent Clp protease proteolytic subunit, mitochondrial	Clpp	2.18577	-3.88599	0.00651966	-14.7843	-5.19921		+	26.0118	26.4629	24.3626	30.0953	29.6314	28.7684	cellular component assembly;cellular component organization;macromolecular complex assembly;macromolecule metabolic process;metabolic process;primary metabolic process;protein complex assembly;protein metabolic process;proteolysis;proteolysis involved in cellular protein catabolic process	cell part;endopeptidase Clp complex;intracellular membrane-bounded organelle;intracellular organelle;macromolecular complex;mitochondrion;organelle;protein complex	binding;catalytic activity;endopeptidase activity;hydrolase activity;peptidase activity;peptidase activity, acting on L-amino acid peptides;protein binding;serine hydrolase activity;serine-type endopeptidase activity;serine-type peptidase activity	Cell cycle - Caulobacter	+	+	7	7	7	33.5	33.5	33.5	29.386	0	56.935	2224600000	20	1	1	0	7	7	7	1	1	0	7	7	7	1	1	0	7
	Q61102	ATP-binding cassette sub-family B member 7, mitochondrial	Abcb7	2.18228	0.69393	0.00657227	1.61768	5.18751	+		25.0926	25.4804	25.469	24.5718	24.6949	24.6935	biological regulation;cellular homeostasis;cellular ion homeostasis;cellular process;establishment of localization;homeostatic process;transmembrane transport;transport	cell part;intracellular membrane-bounded organelle;intracellular organelle;membrane;mitochondrion;organelle	active transmembrane transporter activity;adenyl nucleotide binding;adenyl ribonucleotide binding;ATP binding;ATPase activity;ATPase activity, coupled;ATPase activity, coupled to movement of substances;ATPase activity, coupled to transmembrane movement of substances;binding;catalytic activity;hydrolase activity;hydrolase activity, acting on acid anhydrides;hydrolase activity, acting on acid anhyd…	ABC transporters	+	+	3	3	3	5.7	5.7	5.7	82.58	0	7.7623	144750000	6	3	3	3	2	3	2	3	3	3	2	3	2	3	3	3	2
	Q99N96;Q9D3F3;Q9CUL8	39S ribosomal protein L1, mitochondrial	Mrpl1	2.17908	0.677816	0.00662087	1.59972	5.1768	+		28.2682	28.1931	27.9943	27.429	27.6694	27.3237	biosynthetic process;cellular metabolic process;cellular process;macromolecule metabolic process;metabolic process;primary metabolic process;protein metabolic process;translation	cell part;intracellular membrane-bounded organelle;intracellular organelle;macromolecular complex;mitochondrion;organelle;ribonucleoprotein complex	binding;nucleic acid binding;RNA binding;structural constituent of ribosome;structural molecule activity		+	+	9	9	9	36.9	36.9	36.9	37.596	0	34.969	1215900000	30	6	6	6	6	7	5	6	6	6	6	7	5	6	6	6	6
	Q61107	Guanylate-binding protein 4	Gbp4	2.17295	2.71081	0.00671507	6.54688	5.15632	+		27.5028	27.129	26.9597	25.4852	24.0469	23.9269	biological adhesion;catabolic process;cellular metabolic process;cellular nitrogen compound metabolic process;cellular process;heterocycle metabolic process;interspecies interaction between organisms;metabolic process;multi-organism process;nitrogen compound metabolic process;nucleobase-containing compound catabolic process;nucleobase-containing compound metabolic process;nucleobase-containing sm…	cell part;cytosol;intracellular membrane-bounded organelle;intracellular organelle;membrane;nucleus;organelle;vesicle	binding;catalytic activity;GTP binding;GTPase activity;guanyl nucleotide binding;guanyl ribonucleotide binding;hydrolase activity;hydrolase activity, acting on acid anhydrides;hydrolase activity, acting on acid anhydrides, in phosphorus-containing anhydrides;nucleoside-triphosphatase activity;nucleotide binding;purine nucleotide binding;purine ribonucleoside triphosphate binding;purine ribonucleo…		+	+	9	9	8	18.2	18.2	16.3	70.801	0	34.733	529180000	16	6	8	6	3	3	1	6	8	6	3	3	1	5	7	5	3
	Q3TJN1;P24288;E9Q4K3;Q9CXX6;Q3TKJ1;Q8CBC8;B2KFA8	Branched-chain-amino-acid aminotransferase;Branched-chain-amino-acid aminotransferase, cytosolic	Bcat1	2.17268	-0.99037	0.00671918	-1.98669	-5.15543		+	27.6633	28.3189	27.9597	29.0277	28.9658	28.9195	amine metabolic process;biological regulation;biosynthetic process;catabolic process;cellular amino acid metabolic process;cellular ketone metabolic process;cellular metabolic process;cellular nitrogen compound metabolic process;cellular process;metabolic process;nitrogen compound metabolic process;organic acid metabolic process;primary metabolic process;regulation of cell cycle;regulation of mit…	cell part;cytosol;intracellular membrane-bounded organelle;intracellular organelle;mitochondrion;organelle	branched-chain-amino-acid transaminase activity;catalytic activity;L-isoleucine transaminase activity;L-leucine transaminase activity;L-valine transaminase activity;transaminase activity;transferase activity;transferase activity, transferring nitrogenous groups	Pantothenate and CoA biosynthesis;Valine, leucine and isoleucine biosynthesis;Valine, leucine and isoleucine degradation	+	+	8	8	8	26.4	26.4	26.4	42.791	0	150.66	1976800000	47	6	6	7	6	6	8	6	6	7	6	6	8	6	6	7	6
	Q31167;O78207;W5XQG0;Q792Z7;P01899;Q31168;O78206;Q8R3Y0;Q3KQJ3;P01897;K7X379;O19467;Q569W0	H-2 class I histocompatibility antigen, D-B alpha chain;H-2 class I histocompatibility antigen, L-D alpha chain	H2-D1;H-2D;H2-L	2.17103	1.43519	0.00674486	2.70418	5.14991	+		29.8869	29.7941	29.6564	28.882	28.1242	28.0257	biological regulation;immune system process;response to stimulus;response to stress	cell part;cell surface;cytoplasm;macromolecular complex;membrane;MHC protein complex;plasma membrane;protein complex	antigen binding;binding;peptide antigen binding;peptide binding;protein binding	Allograft rejection;Antigen processing and presentation;Autoimmune thyroid disease;Cell adhesion molecules (CAMs);Endocytosis;Graft-versus-host disease;Natural killer cell mediated cytotoxicity;Phagosome;Type I diabetes mellitus;Viral myocarditis	+	+	11	11	7	39.5	39.5	24.6	38.362	0	84.227	3684200000	62	11	10	10	8	8	8	11	10	10	8	8	8	7	7	7	5
	Q5EBP9;Q62318;Q3UDN8	Transcription intermediary factor 1-beta	Trim28	2.1702	-0.353865	0.00675773	-1.27798	-5.14716		+	31.7053	31.7324	31.8253	32.2239	32.0639	32.0368	anatomical structure morphogenesis;biological regulation;biosynthetic process;cell morphogenesis;cellular component assembly;cellular component morphogenesis;cellular component organization;cellular metabolic process;cellular nitrogen compound metabolic process;cellular process;developmental process;DNA metabolic process;DNA modification;DNA repair;embryo development;macromolecular complex assemb…	cell part;intracellular membrane-bounded organelle;intracellular organelle;nucleoplasm;nucleus;organelle	acid-amino acid ligase activity;binding;catalytic activity;cation binding;DNA binding;ion binding;kinase activity;Krueppel-associated box domain binding;ligase activity;ligase activity, forming carbon-nitrogen bonds;metal ion binding;nucleic acid binding;phosphotransferase activity, alcohol group as acceptor;protein binding;protein binding transcription factor activity;protein domain specific bin…		+	+	21	21	21	52.9	52.9	52.9	88.846	0	323.31	15880000000	193	20	19	19	21	20	20	20	19	19	21	20	20	20	19	19	21
	A6H6M8;Q810U5;F6UK66;Q3TNK7	Coiled-coil domain-containing protein 50	Ccdc50	2.16978	-0.28862	0.00676419	-1.22147	-5.14578		+	28.1224	28.1008	28.2514	28.485	28.3864	28.4691		cell part;cytoplasm			+	+	7	7	7	32.1	32.1	32.1	35.321	0	64.833	1422300000	20	6	6	6	6	6	4	6	6	6	6	6	4	6	6	6	6
	Q9CQJ6;E9Q0G1	Density-regulated protein	Denr	2.16711	-0.149321	0.00680595	-1.10905	-5.13688		+	30.8478	30.7561	30.8095	30.9536	30.9743	30.9335			binding;nucleic acid binding;RNA binding;translation factor activity, nucleic acid binding;translation initiation factor activity		+	+	7	7	7	43.9	43.9	43.9	22.166	0	114.27	2493600000	58	7	5	7	7	6	7	7	5	7	7	6	7	7	5	7	7
	Q9DBG7	Signal recognition particle receptor subunit alpha	Srpr	2.16623	0.25452	0.00681972	1.19294	5.13397	+		30.1036	29.9537	30.0276	29.7323	29.773	29.816	establishment of localization;protein targeting;protein transport;transport	cell part;macromolecular complex;membrane;protein complex;receptor complex	binding;catalytic activity;GTP binding;GTPase activity;guanyl nucleotide binding;guanyl ribonucleotide binding;hydrolase activity;hydrolase activity, acting on acid anhydrides;hydrolase activity, acting on acid anhydrides, in phosphorus-containing anhydrides;nucleoside-triphosphatase activity;nucleotide binding;purine nucleotide binding;purine ribonucleoside triphosphate binding;purine ribonucleo…	Protein export	+	+	19	19	19	42.1	42.1	42.1	69.622	0	146.94	5177600000	93	17	15	16	16	16	14	17	15	16	16	16	14	17	15	16	16
	Q99PV0	Pre-mRNA-processing-splicing factor 8	Prpf8	2.16284	-0.208659	0.0068732	-1.15561	-5.12271		+	31.1675	31.1739	31.1447	31.4488	31.3189	31.3443	cellular metabolic process;cellular nitrogen compound metabolic process;cellular process;macromolecule metabolic process;metabolic process;mRNA metabolic process;mRNA processing;nitrogen compound metabolic process;nucleobase-containing compound metabolic process;primary metabolic process;RNA metabolic process;RNA processing;RNA splicing	cell part;macromolecular complex;ribonucleoprotein complex;spliceosomal complex	binding;nucleic acid binding;RNA binding;snRNA binding;U5 snRNA binding;U6 snRNA binding	Spliceosome	+	+	62	62	62	37.3	37.3	37.3	273.61	0	323.31	14425000000	275	51	51	52	47	51	53	51	51	52	47	51	53	51	51	52	47
	Q6P4T2	U5 small nuclear ribonucleoprotein 200 kDa helicase	Snrnp200	2.16205	-0.278326	0.00688578	-1.21279	-5.12007		+	30.778	30.8154	30.9007	31.0805	31.0589	31.1896	catabolic process;cellular metabolic process;cellular nitrogen compound metabolic process;cellular process;heterocycle metabolic process;macromolecule metabolic process;metabolic process;mRNA metabolic process;mRNA processing;nitrogen compound metabolic process;nucleobase-containing compound catabolic process;nucleobase-containing compound metabolic process;nucleobase-containing small molecule me…	cell part;macromolecular complex;ribonucleoprotein complex;small nuclear ribonucleoprotein complex;spliceosomal complex	adenyl nucleotide binding;adenyl ribonucleotide binding;ATP binding;ATPase activity;ATPase activity, coupled;ATP-dependent helicase activity;ATP-dependent RNA helicase activity;binding;catalytic activity;helicase activity;hydrolase activity;hydrolase activity, acting on acid anhydrides;hydrolase activity, acting on acid anhydrides, in phosphorus-containing anhydrides;nucleic acid binding;nucleosi…	Spliceosome	+	+	53	53	53	34.6	34.6	34.6	244.54	0	323.31	11358000000	222	47	48	47	47	45	43	47	48	47	47	45	43	47	48	47	47
	O88428;Q9QYS0	Bifunctional 3-phosphoadenosine 5-phosphosulfate synthase 2;Sulfate adenylyltransferase;Adenylyl-sulfate kinase	Papss2	2.1575	0.345765	0.00695832	1.27083	5.105	+		29.5059	29.6327	29.6148	29.146	29.234	29.3361	anatomical structure development;biological regulation;cellular metabolic process;cellular process;coagulation;developmental process;metabolic process;multicellular organismal process;regulation of body fluid levels;sulfur compound metabolic process		adenyl nucleotide binding;adenyl ribonucleotide binding;adenylylsulfate kinase activity;adenylyltransferase activity;ATP binding;binding;catalytic activity;kinase activity;nucleotide binding;nucleotidyltransferase activity;phosphotransferase activity, alcohol group as acceptor;purine nucleotide binding;purine ribonucleoside triphosphate binding;purine ribonucleotide binding;ribonucleotide binding…	Purine metabolism;Selenocompound metabolism;Sulfur metabolism	+	+	18	18	17	40.6	40.6	38.3	70.35	0	190.62	3482000000	85	16	16	15	16	16	16	16	16	15	16	16	16	15	15	15	15
	A0A087WRH3;Q9DB01;Q8BP63;A0A0R4J044;P57724;A0A087WSI1	Poly(rC)-binding protein 4	Pcbp4	2.15739	-0.465214	0.00696006	-1.38052	-5.10464		+	24.4452	24.3869	24.3776	24.7319	24.8388	25.0346		cell part;cytoplasm;macromolecular complex;ribonucleoprotein complex	binding;DNA binding;nucleic acid binding;RNA binding		+	+	3	2	2	19.3	15.2	15.2	20.486	0.0001795	4.228	144830000	8	2	3	3	2	2	3	1	2	2	1	1	2	1	2	2	1
	K3W4P2;A0A0G2JH17;Q6P4S8	Integrator complex subunit 1	Ints1	2.15336	-0.616055	0.00702495	-1.53268	-5.09133		+	26.8028	26.5642	26.476	27.0935	27.3346	27.2631	biological regulation;cell proliferation;cellular metabolic process;cellular nitrogen compound metabolic process;cellular process;developmental process;growth;macromolecule metabolic process;metabolic process;nitrogen compound metabolic process;nucleobase-containing compound metabolic process;primary metabolic process;RNA metabolic process;RNA processing	cell part;intracellular membrane-bounded organelle;intracellular organelle;macromolecular complex;membrane;nucleus;organelle;protein complex			+	+	6	6	6	3.9	3.9	3.9	247.71	0	27.859	228450000	10	5	3	3	6	3	6	5	3	3	6	3	6	5	3	3	6
	Q9DAK9	14 kDa phosphohistidine phosphatase	Phpt1	2.14656	-0.559792	0.00713575	-1.47406	-5.06893		+	28.0025	28.2016	28.3534	28.7802	28.6596	28.7971	biological regulation;cellular metabolic process;cellular process;macromolecule metabolic process;macromolecule modification;metabolic process;phosphorus metabolic process;primary metabolic process;protein dephosphorylation;protein metabolic process;protein modification process;regulation of organelle organization;regulation of transport	cell part;cytosol	calcium channel inhibitor activity;calcium channel regulator activity;catalytic activity;channel inhibitor activity;channel regulator activity;hydrolase activity;hydrolase activity, acting on ester bonds;ion channel inhibitor activity;phosphatase activity;phosphohistidine phosphatase activity;phosphoprotein phosphatase activity;phosphoric ester hydrolase activity	Fructose and mannose metabolism	+	+	6	6	6	58.1	58.1	58.1	13.996	0	31.784	2309800000	43	6	5	4	6	5	5	6	5	4	6	5	5	6	5	4	6
	Q8BHZ0;Q9CWE1	Protein FAM49A	Fam49a	2.14634	0.886309	0.00713935	1.84844	5.06821	+		27.5874	27.7402	27.8178	26.5812	26.7737	27.1315		cell part;intracellular			+	+	7	6	6	36.8	32.8	32.8	37.342	0	67.731	365160000	14	5	6	4	4	4	5	5	5	4	3	4	4	5	5	4	3
	Q9CYL5;B1AWD6	Golgi-associated plant pathogenesis-related protein 1	Glipr2	2.14171	-0.345659	0.00721597	-1.27073	-5.05298		+	30.8772	30.8683	30.9766	31.2807	31.14	31.3385		cell part;extracellular region;membrane			+	+	4	4	4	41.6	41.6	41.6	17.09	0	82.995	9454000000	43	4	4	4	4	4	4	4	4	4	4	4	4	4	4	4	4
	G5E899;P22777;D0ESZ6;D0ESZ5;Q7TPE9	Plasminogen activator inhibitor 1	Serpine1	2.13787	0.620778	0.00727996	1.5377	5.04041	+		30.7864	30.8729	31.108	30.3937	30.3626	30.1487	aging;anatomical structure formation involved in morphogenesis;biological regulation;cellular process;developmental process;multi-organism process;regulation of transport;response to biotic stimulus;response to chemical stimulus;response to stimulus;response to stress	extracellular matrix;extracellular space	binding;endopeptidase inhibitor activity;endopeptidase regulator activity;enzyme inhibitor activity;enzyme regulator activity;peptidase inhibitor activity;peptidase regulator activity;protein binding;serine-type endopeptidase inhibitor activity	Chagas disease (American trypanosomiasis);Complement and coagulation cascades;p53 signaling pathway	+	+	16	16	16	54	54	54	45.043	0	133.69	8179600000	97	15	11	12	13	11	10	15	11	12	13	11	10	15	11	12	13
	Q3KQQ1;Q3UVN5;Q9CZ44;A2AT02	NSFL1 cofactor p47	Nsfl1c	2.13709	-0.306904	0.00729314	-1.23705	-5.03784		+	30.8498	31.019	30.9891	31.3209	31.2412	31.2166		cell part;chromosome;intracellular membrane-bounded organelle;intracellular non-membrane-bounded organelle;intracellular organelle;nucleus;organelle	binding;lipid binding;protein binding	Protein processing in endoplasmic reticulum	+	+	16	16	16	47.7	47.7	47.7	40.594	0	225.82	8963500000	101	13	14	14	16	13	14	13	14	14	16	13	14	13	14	14	16
	Q8K0U4	Heat shock 70 kDa protein 12A	Hspa12a	2.13427	0.386656	0.00734062	1.30736	5.02862	+		29.3866	29.2793	29.1722	28.899	28.9684	28.8107			adenyl nucleotide binding;adenyl ribonucleotide binding;ATP binding;binding;nucleotide binding;purine nucleotide binding;purine ribonucleoside triphosphate binding;purine ribonucleotide binding;ribonucleotide binding		+	+	11	11	11	21.3	21.3	21.3	74.87	0	99.853	1401100000	33	10	10	11	9	9	9	10	10	11	9	9	9	10	10	11	9
	Q922Z3;Q3UPJ8;Q9CQN1;Q922R9;Q3TK29;Q3TSG8	Heat shock protein 75 kDa, mitochondrial	Trap1	2.12997	0.698367	0.00741369	1.62267	5.01457	+		32.001	31.8482	31.8957	31.4448	31.2165	30.9885	cellular metabolic process;cellular process;macromolecule metabolic process;metabolic process;primary metabolic process;protein folding;protein metabolic process;response to stimulus;response to stress	cell part;intracellular membrane-bounded organelle;intracellular organelle;membrane;mitochondrion;organelle	adenyl nucleotide binding;adenyl ribonucleotide binding;ATP binding;binding;nucleotide binding;purine nucleotide binding;purine ribonucleoside triphosphate binding;purine ribonucleotide binding;ribonucleotide binding		+	+	29	29	29	56.2	56.2	56.2	80.077	0	323.31	17721000000	164	26	27	26	20	27	24	26	27	26	20	27	24	26	27	26	20
	Q3URE1	Acyl-CoA synthetase family member 3, mitochondrial	Acsf3	2.12788	0.31912	0.00744942	1.24757	5.00776	+		23.7584	23.8516	23.8637	23.4127	23.6009	23.5026	biosynthetic process;catabolic process;cellular ketone metabolic process;cellular lipid metabolic process;cellular metabolic process;cellular process;lipid metabolic process;metabolic process;organic acid metabolic process;primary metabolic process;small molecule metabolic process	cell part;intracellular membrane-bounded organelle;intracellular organelle;mitochondrion;organelle	acid-thiol ligase activity;adenyl nucleotide binding;adenyl ribonucleotide binding;ATP binding;binding;catalytic activity;ligase activity;ligase activity, forming carbon-sulfur bonds;malonyl-CoA synthetase activity;nucleotide binding;purine nucleotide binding;purine ribonucleoside triphosphate binding;purine ribonucleotide binding;ribonucleotide binding		+	+	2	2	2	4.1	4.1	4.1	65.076	0	16.511	79715000	2	1	1	2	1	1	1	1	1	2	1	1	1	1	1	2	1
	G5E866;Q99NB9;Q3US00	Splicing factor 3B subunit 1	Sf3b1	2.12718	-0.307795	0.00746146	-1.23781	-5.00548		+	31.3851	31.4209	31.4073	31.6224	31.6867	31.8276	cellular metabolic process;cellular nitrogen compound metabolic process;cellular process;developmental process;macromolecule metabolic process;metabolic process;mRNA metabolic process;mRNA processing;nitrogen compound metabolic process;nucleobase-containing compound metabolic process;primary metabolic process;RNA metabolic process;RNA processing;RNA splicing	cell part;intracellular membrane-bounded organelle;intracellular organelle;macromolecular complex;nucleus;organelle;ribonucleoprotein complex;spliceosomal complex	binding;chromatin binding;protein binding	Spliceosome	+	+	37	37	37	40.2	40.2	40.2	145.83	0	323.31	12077000000	188	33	30	31	31	34	32	33	30	31	31	34	32	33	30	31	31
	E9PX53;E9QPR5;Q8K2V1;Q3TLM9	Serine/threonine-protein phosphatase 4 regulatory subunit 1	Ppp4r1	2.1243	-0.402083	0.00751107	-1.32141	-4.99611		+	29.0888	28.9207	28.969	29.5133	29.2979	29.3736					+	+	18	18	18	27.2	27.2	27.2	104.5	0	145.17	2352400000	51	15	16	14	13	15	15	15	16	14	13	15	15	15	16	14	13
	Q3UDP9;Q3TMA0;P57787;B1ATM2;B1ATM1	Monocarboxylate transporter 4	Slc16a3	2.12358	-0.690764	0.00752345	-1.61414	-4.99379		+	25.2147	25.1858	25.1448	25.6003	26.0332	25.9841	cellular process;establishment of localization;transmembrane transport;transport	cell part;cytoskeleton;intracellular non-membrane-bounded organelle;intracellular organelle;membrane;organelle;plasma membrane	active transmembrane transporter activity;carboxylic acid transmembrane transporter activity;monocarboxylic acid transmembrane transporter activity;organic acid transmembrane transporter activity;secondary active monocarboxylate transmembrane transporter activity;secondary active transmembrane transporter activity;substrate-specific transmembrane transporter activity;substrate-specific transporte…		+	+	4	4	4	9.6	9.6	9.6	50.373	0	12.209	212360000	9	2	2	2	3	3	3	2	2	2	3	3	3	2	2	2	3
	Q8BPS4	Integral membrane protein GPR180	Gpr180	2.12191	-0.446652	0.00755243	-1.36287	-4.98836		+	26.4821	26.252	26.369	26.8604	26.8873	26.6953	biological regulation;cellular process;response to chemical stimulus;response to stimulus;signal transduction	cell part			+	+	4	4	4	17.2	17.2	17.2	48.974	0	29.884	579410000	12	4	4	4	4	4	3	4	4	4	4	4	3	4	4	4	4
	Q564P6;P39689;Q4FK34	Cyclin-dependent kinase inhibitor 1	Cdkn1a	2.12081	0.754297	0.00757172	1.68681	4.98476	+		27.1276	26.9544	26.9809	26.519	26.2511	26.0298	aging;anatomical structure morphogenesis;biological regulation;cell communication;cellular process;developmental process;regulation of cell cycle;regulation of DNA metabolic process;regulation of mitotic cell cycle;regulation of protein modification process;regulation of transport;response to abiotic stimulus;response to chemical stimulus;response to DNA damage stimulus;response to drug;response …	cell part;cyclin-dependent protein kinase holoenzyme complex;cytoplasm;cytosol;intracellular membrane-bounded organelle;intracellular organelle;macromolecular complex;nucleus;organelle;protein complex	binding;catalytic activity;cation binding;cyclin binding;cyclin-dependent protein kinase activating kinase activity;cyclin-dependent protein kinase inhibitor activity;cyclin-dependent protein kinase regulator activity;enzyme activator activity;enzyme inhibitor activity;enzyme regulator activity;ion binding;kinase activator activity;kinase activity;kinase inhibitor activity;kinase regulator activi…	Bladder cancer;Cell cycle;Chronic myeloid leukemia;ErbB signaling pathway;Glioma;Hepatitis C;Melanoma;p53 signaling pathway;Pathways in cancer;Prostate cancer	+	+	4	4	4	30.8	30.8	30.8	17.785	0	16.279	626740000	20	4	4	4	3	4	4	4	4	4	3	4	4	4	4	4	3
	Q5FWI3	Transmembrane protein 2	Tmem2	2.11915	-0.98635	0.00760067	-1.98117	-4.97938		+	23.3218	23.2867	22.8009	24.3121	24.1062	23.9502	developmental process;multicellular organismal development;multicellular organismal process	cell part			+	+	1	1	1	0.9	0.9	0.9	153.8	0	16.006	63001000	4	1	1	1	1	1	1	1	1	1	1	1	1	1	1	1	1
	Q3V471;Q8C253;P16110	Galectin;Galectin-3	Lgals3	2.11249	-0.24442	0.0077181	-1.18462	-4.95782		+	29.7176	29.6994	29.7764	30.0512	29.975	29.9005	anatomical structure development;biological regulation;cell differentiation;cellular component organization;cellular metabolic process;cellular nitrogen compound metabolic process;cellular process;developmental process;extracellular matrix organization;extracellular structure organization;immune system process;macromolecule metabolic process;metabolic process;mRNA metabolic process;mRNA processin…	cell part;cytoplasm;extracellular matrix;intracellular membrane-bounded organelle;intracellular organelle;macromolecular complex;membrane;nucleus;organelle;proteinaceous extracellular matrix;ribonucleoprotein complex;spliceosomal complex	binding;carbohydrate binding;protein binding		+	+	1	1	1	5.9	5.9	5.9	19.937	0	9.2056	6178900000	24	1	1	1	1	1	1	1	1	1	1	1	1	1	1	1	1
	P06837	Neuromodulin	Gap43	2.11181	1.11352	0.00773022	2.16373	4.95561	+		29.014	28.5707	28.8098	28.0536	27.4891	27.5111	anatomical structure development;anatomical structure morphogenesis;biological regulation;cell differentiation;cell recognition;cellular process;developmental process;growth;locomotion;response to chemical stimulus;response to external stimulus;response to stimulus	cell part;cell projection;cytoplasm;membrane;neuron projection;plasma membrane;synapse			+	+	4	4	4	30.8	30.8	30.8	23.632	0	30.245	154570000	14	4	4	4	3	3	2	4	4	4	3	3	2	4	4	4	3
	Q01279;Q9EP98;Q9ERV6;Q9WVF5	Epidermal growth factor receptor;Receptor protein-tyrosine kinase	Egfr	2.10696	-0.475583	0.00781701	-1.39048	-4.93996		+	29.4526	29.6886	29.6532	30.1363	29.9493	30.1356	anatomical structure development;anatomical structure morphogenesis;biological adhesion;biological regulation;biosynthetic process;carbohydrate metabolic process;cell activation;cell adhesion;cell differentiation;cell morphogenesis;cell motility;cell proliferation;cellular component morphogenesis;cellular component movement;cellular component organization;cellular lipid metabolic process;cellular…	cell part;cell surface;cytoplasmic membrane-bounded vesicle;endosome;intracellular;intracellular membrane-bounded organelle;intracellular organelle;macromolecular complex;membrane;mitochondrion;nucleus;organelle;plasma membrane;protein complex;receptor complex;vesicle	adenyl nucleotide binding;adenyl ribonucleotide binding;ATP binding;binding;catalytic activity;chromatin binding;DNA binding;enzyme regulator activity;epidermal growth factor-activated receptor activity;kinase activity;molecular transducer activity;nitric-oxide synthase regulator activity;nucleic acid binding;nucleotide binding;phosphotransferase activity, alcohol group as acceptor;protein bindin…	Adherens junction;Bladder cancer;Calcium signaling pathway;Cytokine-cytokine receptor interaction;Dorso-ventral axis formation;Endocytosis;Endometrial cancer;Epithelial cell signaling in Helicobacter pylori infection;ErbB signaling pathway;Focal adhesion;Gap junction;Glioma;GnRH signaling pathway;Hepatitis C;MAPK signaling pathway;MAPK signaling pathway - fly;Melanoma;Non-small cell lung cancer;P…	+	+	23	23	23	29.7	29.7	29.7	134.85	0	167.11	5563100000	108	22	18	17	19	21	18	22	18	17	19	21	18	22	18	17	19
	Q3U7R4;F8WJA0;Q9ESV0;Q3TLR1;Q3UYV7	ATP-dependent RNA helicase DDX24	Ddx24	2.10542	0.527981	0.00784475	1.44191	4.935	+		27.2602	27.0906	27.2376	26.8526	26.5949	26.5571		cell part;cytoplasm;intracellular non-membrane-bounded organelle;intracellular organelle;nucleolus;organelle	adenyl nucleotide binding;adenyl ribonucleotide binding;ATP binding;ATPase activity;ATPase activity, coupled;ATP-dependent helicase activity;binding;catalytic activity;helicase activity;hydrolase activity;hydrolase activity, acting on acid anhydrides;hydrolase activity, acting on acid anhydrides, in phosphorus-containing anhydrides;nucleic acid binding;nucleoside-triphosphatase activity;nucleotid…		+	+	5	5	5	6.4	6.4	6.4	96.33	0	14.709	234400000	14	3	4	5	3	3	4	3	4	5	3	3	4	3	4	5	3
	A0A097BVN3;P97785;D6RDD4	GDNF family receptor alpha-1	Gfra1	2.10509	-0.090655	0.00785073	-1.06485	-4.93393		+	29.1047	29.1391	29.1371	29.2204	29.2414	29.191	anatomical structure development;anatomical structure morphogenesis;biological regulation;cellular process;developmental process;response to stimulus;signal transduction	cell part;membrane;plasma membrane	receptor activity		+	+	6	6	6	18.4	18.4	18.4	51.711	0	150.79	3323700000	37	6	5	6	6	6	5	6	5	6	6	6	5	6	5	6	6
	Q9CQE3;D3Z198;D3YWF8	28S ribosomal protein S17, mitochondrial	Mrps17	2.10485	0.807606	0.00785511	1.75031	4.93315	+		27.4602	27.1193	27.3944	26.4268	26.3582	26.7661	biosynthetic process;cellular metabolic process;cellular process;macromolecule metabolic process;metabolic process;primary metabolic process;protein metabolic process;translation	cell part;intracellular membrane-bounded organelle;intracellular non-membrane-bounded organelle;intracellular organelle;macromolecular complex;mitochondrion;organelle;ribonucleoprotein complex;ribosome	binding;nucleic acid binding;RNA binding;rRNA binding;structural constituent of ribosome;structural molecule activity		+	+	4	4	4	51.7	51.7	51.7	13.382	0	30.283	824850000	19	3	3	3	4	3	3	3	3	3	4	3	3	3	3	3	4
	Q99LP6	GrpE protein homolog 1, mitochondrial	Grpel1	2.09185	0.743494	0.00809376	1.67423	4.89142	+		30.4336	30.415	30.5788	29.9684	29.4748	29.7537	cellular metabolic process;cellular process;macromolecule metabolic process;metabolic process;primary metabolic process;protein folding;protein metabolic process	cell part;intracellular membrane-bounded organelle;intracellular organelle;mitochondrion;organelle	adenyl nucleotide binding;adenyl-nucleotide exchange factor activity;ATPase regulator activity;binding;enzyme regulator activity;nucleoside-triphosphatase regulator activity;nucleotide binding;purine nucleotide binding		+	+	8	8	1	46.1	46.1	5.1	24.307	0	124.78	6117600000	48	8	8	6	6	7	6	8	8	6	6	7	6	1	1	1	0
	Q8BGT5	Alanine aminotransferase 2	Gpt2	2.08167	0.965796	0.00828577	1.95314	4.85892	+		28.6027	28.6078	28.6901	27.281	27.7983	27.9239	amine metabolic process;biosynthetic process;catabolic process;cellular amino acid metabolic process;cellular ketone metabolic process;cellular metabolic process;cellular nitrogen compound metabolic process;cellular process;metabolic process;nitrogen compound metabolic process;organic acid metabolic process;primary metabolic process;small molecule metabolic process	cell part;intracellular membrane-bounded organelle;intracellular organelle;mitochondrion;organelle	alanine-oxo-acid transaminase activity;binding;catalytic activity;cofactor binding;L-alanine:2-oxoglutarate aminotransferase activity;pyridoxal phosphate binding;transaminase activity;transferase activity;transferase activity, transferring nitrogenous groups;vitamin B6 binding;vitamin binding	Alanine, aspartate and glutamate metabolism;Carbon fixation in photosynthetic organisms	+	+	12	12	12	30.5	30.5	30.5	57.943	0	59.988	1547700000	40	11	11	11	11	9	7	11	11	11	11	9	7	11	11	11	11
	E9Q3Z5;Q8K4L3;E9Q983;E3VVQ8;Q8K4L2;Q7TMJ2;F6R6A4	Supervillin	Svil	2.07708	-0.568322	0.00837379	-1.4828	-4.84432		+	30.7467	30.8227	30.8137	31.339	31.1767	31.5724	anatomical structure development;cellular component organization;cellular process;cytoskeleton organization;developmental process;organelle organization	cell part;cell projection;intracellular membrane-bounded organelle;intracellular non-membrane-bounded organelle;intracellular organelle;macromolecular complex;membrane;nucleus;organelle;plasma membrane;protein complex			+	+	50	50	50	34.5	34.5	34.5	230.42	0	323.31	9512400000	205	37	37	39	38	46	43	37	37	39	38	46	43	37	37	39	38
	A2AQ53;O88840		Fbn1	2.07703	-0.516534	0.00837475	-1.43051	-4.84417		+	33.0662	33.373	33.0661	33.6661	33.7441	33.6447	amine metabolic process;anatomical structure development;carbohydrate metabolic process;developmental process;macromolecule metabolic process;metabolic process;nitrogen compound metabolic process;polysaccharide metabolic process;primary metabolic process	extracellular matrix;extracellular space	binding;calcium ion binding;carbohydrate binding;cation binding;chitin binding;extracellular matrix structural constituent;ion binding;metal ion binding;pattern binding;polysaccharide binding;protein binding;structural molecule activity		+	+	69	69	11	36.8	36.8	6.4	312.3	0	323.31	45157000000	598	61	66	58	64	64	58	61	66	58	64	64	58	8	10	9	11
	Q3UI56;P14824;Q3UDK4;Q3V2Z4;Q8CEX0	Annexin;Annexin A6	Anxa6	2.07312	-0.316495	0.00845044	-1.2453	-4.83176		+	35.1283	35.0416	35.1472	35.4941	35.31	35.4625	biological regulation;establishment of localization;ion transport;transport	cell part;cytoplasmic membrane-bounded vesicle;extracellular organelle;intracellular membrane-bounded organelle;intracellular organelle;organelle;vesicle	binding;calcium ion binding;calcium-dependent phospholipid binding;cation binding;ion binding;lipid binding;metal ion binding;phospholipid binding		+	+	36	36	2	64	64	4.6	75.911	0	323.31	156030000000	662	34	35	35	35	34	33	34	35	35	35	34	33	2	2	2	2
	P70451;Q3TZJ5;Q3TME9	Tyrosine-protein kinase Fer	Fer	2.07245	0.236135	0.00846345	1.17783	4.82965	+		28.1404	28.0617	28.1244	27.8668	27.8021	27.9492	anatomical structure morphogenesis;biological adhesion;biological regulation;cell adhesion;cell communication;cell cycle;cell morphogenesis;cell motility;cell proliferation;cellular component morphogenesis;cellular component movement;cellular component organization;cellular metabolic process;cellular process;cytoskeleton organization;developmental process;immune system process;locomotion;macromol…	cell cortex;cell part;cell projection;cytoplasm;cytoskeleton;intracellular non-membrane-bounded organelle;intracellular organelle;organelle	adenyl nucleotide binding;adenyl ribonucleotide binding;ATP binding;binding;catalytic activity;enzyme binding;epidermal growth factor receptor binding;growth factor receptor binding;kinase activity;lipid binding;non-membrane spanning protein tyrosine kinase activity;nucleotide binding;phosphatase binding;phosphotransferase activity, alcohol group as acceptor;protein binding;protein kinase activit…		+	+	14	14	14	22.8	22.8	22.8	94.578	0	40.993	1166100000	39	11	10	13	9	12	10	11	10	13	9	12	10	11	10	13	9
	Q3TLM7;Q8C080;Q8BLP0	Sorting nexin-16	Snx16	2.05697	-0.707198	0.00877057	-1.63263	-4.78077		+	24.1947	24.4411	23.9716	24.8589	24.8427	25.0275	cellular process;endosome transport;establishment of localization;protein targeting;protein transport;transport;vacuolar transport;vesicle-mediated transport	cell part;endosome;intracellular membrane-bounded organelle;intracellular organelle;lysosome;membrane;organelle;vacuole	binding;lipid binding;phosphatidylinositol binding;phospholipid binding		+	+	4	4	4	19.1	19.1	19.1	34.451	0	11.299	133720000	5	2	2	3	3	2	2	2	2	3	3	2	2	2	2	3	3
	E9Q7G0;Q80Y35		Numa1	2.05552	-0.345074	0.00880004	-1.27022	-4.77619		+	30.4974	30.3984	30.4268	30.917	30.7338	30.707	cell cycle;cell differentiation;cellular component organization;cellular process;cytoskeleton organization;developmental process;establishment of localization;meiotic cell cycle;organelle organization	apical part of cell;cell body;cell part;cell projection;membrane;neuron projection;neuronal cell body			+	+	40	40	40	30.1	30.1	30.1	235.63	0	323.31	5509900000	109	26	26	28	29	32	30	26	26	28	29	32	30	26	26	28	29
	A0A0R4J250;Q61070;Q8C5G8;V9GXU0;V9GXH2	Etoposide-induced protein 2.4	Ei24	2.04723	-0.49212	0.00896951	-1.40651	-4.75021		+	26.0785	26.2092	26.1212	26.8104	26.4834	26.5915	autophagy;biological regulation;catabolic process;cellular metabolic process;cellular process;metabolic process;multicellular organismal process;neurological system process;response to chemical stimulus;response to DNA damage stimulus;response to drug;response to stimulus;response to stress;signal transduction	cell part;membrane		p53 signaling pathway	+	+	2	2	2	7.5	7.5	7.5	40.863	0	10.037	325390000	10	2	2	2	2	1	1	2	2	2	2	1	1	2	2	2	2
	Q5RJV4;Q7TNU0;Q66JR7;Q9D0F9;Q3U6X6;A2CEK3	Phosphoglucomutase-1	Pgm2;Pgm1	2.0439	-0.317679	0.00903853	-1.24632	-4.7398		+	31.7835	31.65	31.6695	32.0947	31.9178	32.0435	alcohol metabolic process;biosynthetic process;carbohydrate metabolic process;catabolic process;cellular metabolic process;cellular process;energy reserve metabolic process;generation of precursor metabolites and energy;macromolecule metabolic process;metabolic process;polysaccharide metabolic process;primary metabolic process;small molecule metabolic process	cell part;cytoskeleton;cytosol;intracellular non-membrane-bounded organelle;intracellular organelle;organelle	binding;catalytic activity;cation binding;intramolecular transferase activity;intramolecular transferase activity, phosphotransferases;ion binding;isomerase activity;magnesium ion binding;metal ion binding;phosphoglucomutase activity	Amino sugar and nucleotide sugar metabolism;Galactose metabolism;Glycolysis / Gluconeogenesis;Pentose phosphate pathway;Purine metabolism;Starch and sucrose metabolism;Streptomycin biosynthesis	+	+	26	26	26	65.3	65.3	65.3	61.383	0	323.31	19528000000	202	24	26	24	21	24	25	24	26	24	21	24	25	24	26	24	21
	P14733;Q8C553	Lamin-B1	Lmnb1	2.0363	-0.385872	0.00919809	-1.30665	-4.7161		+	32.3841	32.434	32.4049	32.9288	32.8015	32.6502	biological regulation;regulation of cell cycle;regulation of protein modification process	cell part;intracellular membrane-bounded organelle;intracellular organelle;macromolecular complex;membrane;nuclear envelope;nucleoplasm;nucleus;organelle;protein complex	binding;enzyme binding;JUN kinase binding;kinase binding;phospholipase binding;protein binding;protein kinase binding;structural molecule activity		+	+	33	32	31	51.7	50.3	48.5	66.785	0	323.31	23421000000	221	30	29	30	30	33	30	29	28	29	29	32	29	28	28	28	28
	Q8CAS9;H7BWY5	Poly [ADP-ribose] polymerase 9	Parp9	2.03552	1.55494	0.0092146	2.93822	4.71367	+		27.6434	27.2763	26.9352	25.221	26.0661	25.903	biological regulation;cellular metabolic process;cellular nitrogen compound metabolic process;cellular process;DNA metabolic process;DNA repair;macromolecule metabolic process;metabolic process;nitrogen compound metabolic process;nucleobase-containing compound metabolic process;primary metabolic process;response to DNA damage stimulus;response to stimulus;response to stress	cell part;cytoplasm;cytosol;intracellular membrane-bounded organelle;intracellular organelle;nucleus;organelle	catalytic activity;NAD+ ADP-ribosyltransferase activity;transferase activity;transferase activity, transferring glycosyl groups;transferase activity, transferring pentosyl groups		+	+	11	11	11	16.9	16.9	16.9	96.658	0	79.682	599700000	20	7	10	11	4	3	3	7	10	11	4	3	3	7	10	11	4
	Q3UK41;Q8BG30	Negative elongation factor A	Nelfa	2.03419	-0.472273	0.00924296	-1.38729	-4.70952		+	26.3611	26.4736	26.6611	26.8856	27.0553	26.9717	biological regulation;biosynthetic process;cellular metabolic process;cellular nitrogen compound metabolic process;cellular process;macromolecule metabolic process;metabolic process;nitrogen compound metabolic process;nucleobase-containing compound metabolic process;primary metabolic process;RNA metabolic process	cell part;intracellular membrane-bounded organelle;intracellular organelle;macromolecular complex;nucleus;organelle;protein complex;transcription elongation factor complex	binding;chromatin binding		+	+	3	3	3	8.7	8.7	8.7	57.588	0	40.302	159120000	13	3	3	3	2	3	3	3	3	3	2	3	3	3	3	3	2
	Q9D7N3;Q3UMV5;Q9ER89;Q5XJX8	28S ribosomal protein S9, mitochondrial	Mrps9	2.03195	0.658559	0.00929068	1.5785	4.70257	+		26.6603	26.6002	26.9997	25.9979	26.2167	26.07	biosynthetic process;cellular metabolic process;cellular process;macromolecule metabolic process;metabolic process;primary metabolic process;protein metabolic process;translation	cell part;intracellular membrane-bounded organelle;intracellular non-membrane-bounded organelle;intracellular organelle;macromolecular complex;mitochondrion;organelle;ribonucleoprotein complex;ribosome	structural constituent of ribosome;structural molecule activity		+	+	8	8	8	31.8	31.8	31.8	44.929	0	44.717	533070000	18	6	5	5	6	5	4	6	5	5	6	5	4	6	5	5	6
	Q8C4U3	Secreted frizzled-related protein 1	Sfrp1	2.03063	-1.5114	0.00931907	-2.85086	-4.69846		+	30.2975	29.8301	29.8257	32.0575	31.2335	31.1965	anatomical structure development;anatomical structure formation involved in morphogenesis;anatomical structure morphogenesis;biological adhesion;biological regulation;catabolic process;cell adhesion;cell communication;cell differentiation;cell morphogenesis;cell-cell signaling;cellular component morphogenesis;cellular component organization;cellular metabolic process;cellular nitrogen compound me…	cell part;cell surface;cytoplasm;cytosol;extracellular matrix;extracellular space;membrane;plasma membrane;proteinaceous extracellular matrix	binding;carbohydrate binding;catalytic activity;cysteine-type endopeptidase activity;cysteine-type peptidase activity;drug binding;endopeptidase activity;glycosaminoglycan binding;heparin binding;hydrolase activity;molecular transducer activity;pattern binding;PDZ domain binding;peptidase activity;peptidase activity, acting on L-amino acid peptides;polysaccharide binding;protein binding;protein d…	Wnt signaling pathway	+	+	8	8	8	41.1	41.1	41.1	35.412	0	152.44	15564000000	72	7	8	7	7	8	6	7	8	7	7	8	6	7	8	7	7
	Q8R2Y2	Cell surface glycoprotein MUC18	Mcam	2.02873	-0.633157	0.00935995	-1.55096	-4.69256		+	29.191	29.0562	29.1136	30.0117	29.6256	29.6229	anatomical structure formation involved in morphogenesis;biological adhesion;cell adhesion;cellular process;developmental process;multicellular organismal process	cell part;membrane;plasma membrane			+	+	13	13	13	28.7	28.7	28.7	71.545	0	144.11	4530600000	90	11	10	9	12	12	10	11	10	9	12	12	10	11	10	9	12
	D3Z328;D3Z383;Q07646;D3Z3U2;D3YZU2;D3YZ83	Mesoderm-specific transcript protein	Mest	2.02555	1.35432	0.00942877	2.55677	4.6827	+		24.2436	24.5326	24.3506	22.7233	23.574	22.7666	biological regulation;response to chemical stimulus;response to external stimulus;response to extracellular stimulus;response to stimulus	cell part;endoplasmic reticulum;intracellular membrane-bounded organelle;intracellular organelle;membrane;organelle	catalytic activity;hydrolase activity		+	+	2	2	2	5.8	5.8	5.8	37.667	0.0029557	2.4798	77975000	4	1	1	1	0	2	0	1	1	1	0	2	0	1	1	1	0
	Q9JJC6	RILP-like protein 1	Rilpl1	2.02449	-0.655975	0.00945161	-1.57568	-4.67945		+	28.3581	28.0779	28.1023	29.049	28.7032	28.7541	anatomical structure morphogenesis;cell morphogenesis;cellular component morphogenesis;cellular component organization;cellular process;developmental process;establishment of localization;protein transport;transport	cell part;cell projection;centrosome;cilium;cytosol;intracellular membrane-bounded organelle;intracellular non-membrane-bounded organelle;intracellular organelle;membrane;microtubule organizing center;nucleus;organelle;plasma membrane			+	+	13	13	13	49.5	49.5	49.5	47.323	0	167.41	1600200000	42	10	10	10	12	12	10	10	10	10	12	12	10	10	10	10	12
	F7CVJ5		Ahnak2	2.02328	-0.319239	0.00947814	-1.24767	-4.67568		+	28.592	28.6161	28.7344	28.8624	29.0159	29.0219					+	+	16	1	1	66.8	2.1	2.1	115.14	0	35.723	1825000000	31	12	13	11	15	12	12	1	1	1	1	1	1	1	1	1	1
	F8VPU2;Q8K2R0	FERM, RhoGEF and pleckstrin domain-containing protein 1	Farp1	2.0224	-0.193231	0.00949721	-1.14332	-4.67298		+	31.9682	31.9655	31.969	32.2383	32.097	32.1471	anatomical structure morphogenesis;biological regulation;cellular component assembly;cellular component morphogenesis;cellular component organization;cellular process;developmental process	cell part;cell projection;cytoplasm;cytoskeleton;cytosol;filopodium;intracellular non-membrane-bounded organelle;intracellular organelle;neuron projection;organelle;synapse	enzyme regulator activity;GTPase regulator activity;guanyl-nucleotide exchange factor activity;nucleoside-triphosphatase regulator activity;Rac guanyl-nucleotide exchange factor activity;Ras guanyl-nucleotide exchange factor activity;Rho guanyl-nucleotide exchange factor activity;small GTPase regulator activity		+	+	30	30	30	42.2	42.2	42.2	118.87	0	323.31	16353000000	229	28	28	28	27	27	24	28	28	28	27	27	24	28	28	28	27
	Q7M739;F6ZDS4;Q3V1L5	Nucleoprotein TPR	Tpr	2.01707	-0.238387	0.00961463	-1.17967	-4.6565		+	31.4187	31.5081	31.4361	31.6663	31.6345	31.7772	biological regulation;cellular component organization;cellular process;establishment of localization;mitosis;nuclear division;nuclear transport;nucleobase-containing compound transport;nucleocytoplasmic transport;nucleus organization;organelle fission;organelle organization;protein targeting;protein transport;regulation of cell cycle;regulation of mitotic cell cycle;regulation of organelle organi…	cell part;cytoplasm;intracellular non-membrane-bounded organelle;intracellular organelle;kinetochore;macromolecular complex;membrane;nuclear envelope;nuclear pore;organelle;protein complex	binding;chromatin binding;enzyme binding;heat shock protein binding;identical protein binding;kinase binding;mitogen-activated protein kinase binding;mRNA binding;nucleic acid binding;nucleocytoplasmic transporter activity;protein binding;protein dimerization activity;protein homodimerization activity;protein kinase binding;RNA binding;transporter activity	MAPK signaling pathway - yeast;Pathways in cancer;RNA transport;Thyroid cancer	+	+	60	60	60	31.3	31.3	31.3	266.92	0	323.31	12487000000	238	41	41	43	49	51	44	41	41	43	49	51	44	41	41	43	49
	A0A0J9YUR2;A0A0J9YTU3;Q5SXY1;A0A0J9YV86;A0A0J9YUF8;Q3UPB2	Cytospin-B	Specc1	2.01427	0.305159	0.00967674	1.23555	4.64789	+		30.4967	30.4517	30.4671	30.2749	30.0523	30.1728	biological adhesion;cell adhesion;cellular process	cell part;intracellular membrane-bounded organelle;intracellular organelle;nucleus;organelle			+	+	17	17	17	25.3	25.3	25.3	108.84	0	173.73	3849400000	74	16	17	16	9	15	11	16	17	16	9	15	11	16	17	16	9
	Q810B1;Q6P060;Q5RL20;Q99N89	39S ribosomal protein L43, mitochondrial	Mrpl43	2.01365	1.40276	0.0096906	2.64407	4.64597	+		28.6741	28.56	28.9727	27.4169	26.8189	27.7628		cell part;intracellular membrane-bounded organelle;intracellular non-membrane-bounded organelle;intracellular organelle;macromolecular complex;mitochondrion;organelle;ribonucleoprotein complex;ribosome			+	+	2	2	2	14.2	14.2	14.2	17.432	0	5.1674	1283800000	11	2	2	2	2	2	2	2	2	2	2	2	2	2	2	2	2
	Q9CSH3	Exosome complex exonuclease RRP44	Dis3	2.01219	-0.416242	0.00972313	-1.33445	-4.64149		+	27.4847	27.4738	27.7127	27.9986	27.8869	28.0345	catabolic process;cellular metabolic process;cellular nitrogen compound metabolic process;cellular process;macromolecule metabolic process;metabolic process;nitrogen compound metabolic process;nucleobase-containing compound metabolic process;primary metabolic process;RNA catabolic process;RNA metabolic process;RNA processing;rRNA processing	cell part;cytoplasm;exosome (RNase complex);intracellular non-membrane-bounded organelle;intracellular organelle;macromolecular complex;nucleolus;nucleoplasm;organelle;protein complex	3'-5' exonuclease activity;3'-5'-exoribonuclease activity;binding;catalytic activity;endonuclease activity;enzyme regulator activity;exonuclease activity;exonuclease activity, active with either ribo- or deoxyribonucleic acids and producing 5'-phosphomonoesters;exoribonuclease activity;exoribonuclease activity, producing 5'-phosphomonoesters;GTPase regulator activity;guanyl-nucleotide exchange fa…	RNA degradation	+	+	15	15	15	21.2	21.2	21.2	108.84	0	75.481	1445000000	30	11	9	8	13	12	12	11	9	8	13	12	12	11	9	8	13
	O08528;E9Q5B5	Hexokinase-2;Hexokinase	Hk2	2.01097	-0.422953	0.00975068	-1.34067	-4.63771		+	28.7946	28.5403	28.5555	29.0121	29.0158	29.1313	alcohol metabolic process;biological regulation;carbohydrate metabolic process;catabolic process;cellular component organization;cellular homeostasis;cellular metabolic process;cellular process;establishment of localization;generation of precursor metabolites and energy;homeostatic process;metabolic process;mitochondrion organization;multicellular organismal process;organelle organization;phospho…	cell part;cytosol;intracellular membrane-bounded organelle;intracellular organelle;macromolecular complex;membrane;mitochondrion;organelle;protein complex	adenyl nucleotide binding;adenyl ribonucleotide binding;ATP binding;binding;carbohydrate binding;carbohydrate kinase activity;catalytic activity;fructokinase activity;glucokinase activity;glucose binding;hexokinase activity;hormone binding;kinase activity;mannokinase activity;monosaccharide binding;nucleotide binding;phosphotransferase activity, alcohol group as acceptor;purine nucleotide binding…	Amino sugar and nucleotide sugar metabolism;Butirosin and neomycin biosynthesis;Carbohydrate digestion and absorption;Fructose and mannose metabolism;Galactose metabolism;Glycolysis / Gluconeogenesis;Insulin signaling pathway;Starch and sucrose metabolism;Streptomycin biosynthesis;Type II diabetes mellitus	+	+	22	19	19	30.8	27.4	27.4	102.53	0	104.09	2555500000	77	18	18	18	19	17	18	15	15	15	16	15	16	15	15	15	16
	Q497I3;Q05816;Q3TLH6	Fatty acid-binding protein, epidermal	Fabp5	1.99927	-0.308544	0.0100169	-1.23846	-4.60185		+	31.9896	31.8884	31.8693	32.3317	32.1449	32.1964	alcohol metabolic process;amine metabolic process;biosynthetic process;carbohydrate metabolic process;carbohydrate transport;cellular lipid metabolic process;cellular metabolic process;cellular nitrogen compound metabolic process;cellular process;establishment of localization;lipid metabolic process;metabolic process;nitrogen compound metabolic process;primary metabolic process;response to stimul…	cell part;cytoplasm	binding;carboxylic acid binding;fatty acid binding;lipid binding;monocarboxylic acid binding;transporter activity	PPAR signaling pathway	+	+	8	8	8	71.9	71.9	71.9	15.137	0	304.36	27244000000	140	8	7	7	8	7	7	8	7	7	8	7	7	8	7	7	8
	Q04750	DNA topoisomerase 1	Top1	1.99787	-0.215037	0.0100491	-1.16073	-4.5976		+	29.8605	29.849	29.9592	30.1328	30.0426	30.1385	biosynthetic process;cell division;cellular component organization;cellular metabolic process;cellular nitrogen compound metabolic process;cellular process;chromatin modification;chromatin organization;chromosome organization;chromosome segregation;DNA metabolic process;DNA replication;macromolecule metabolic process;metabolic process;nitrogen compound metabolic process;nucleobase-containing comp…	cell part;chromosome;cytoplasm;intracellular membrane-bounded organelle;intracellular non-membrane-bounded organelle;intracellular organelle;macromolecular complex;mitochondrion;nuclear chromosome;nucleolus;nucleoplasm;nucleus;organelle;protein complex;ribonucleoprotein complex	ATPase activity;ATPase activity, coupled;binding;catalytic activity;chromatin binding;DNA binding;DNA topoisomerase (ATP-hydrolyzing) activity;DNA topoisomerase activity;DNA topoisomerase type I activity;DNA-dependent ATPase activity;hydrolase activity;hydrolase activity, acting on acid anhydrides;hydrolase activity, acting on acid anhydrides, in phosphorus-containing anhydrides;isomerase activit…		+	+	21	21	21	31.6	31.6	31.6	90.875	0	110.18	3883700000	96	18	18	18	20	19	17	18	18	18	20	19	17	18	18	18	20
	A0A0R4J0A9;O88572	Low-density lipoprotein receptor-related protein 6	Lrp6	1.98613	-1.58497	0.0103246	-3.00002	-4.56182		+	24.4242	24.6387	25.4192	26.7246	26.378	26.1344	alcohol metabolic process;anatomical structure development;anatomical structure formation involved in morphogenesis;anatomical structure morphogenesis;biological adhesion;biological regulation;carbohydrate metabolic process;catabolic process;cell adhesion;cell communication;cell development;cell differentiation;cell morphogenesis;cell motility;cell-cell signaling;cellular component morphogenesis;…	cell body;cell part;cell surface;endoplasmic reticulum;endosome;Golgi apparatus;intracellular membrane-bounded organelle;intracellular organelle;macromolecular complex;membrane;mitochondrion;neuronal cell body;organelle;plasma membrane;protein complex;receptor complex;synapse;vesicle	binding;cargo receptor activity;coreceptor activity;coreceptor activity involved in Wnt receptor signaling pathway;enzyme inhibitor activity;enzyme regulator activity;kinase inhibitor activity;kinase regulator activity;lipoprotein particle binding;lipoprotein particle receptor activity;low-density lipoprotein particle binding;low-density lipoprotein receptor activity;molecular transducer activity…	Wnt signaling pathway	+	+	11	11	11	8.7	8.7	8.7	180.31	0	38.633	420020000	13	5	3	3	8	7	6	5	3	3	8	7	6	5	3	3	8
	Q9CZV8;A2A536	F-box/LRR-repeat protein 20	Fbxl20	1.98389	-0.246609	0.010378	-1.18641	-4.55501		+	25.8679	25.7916	25.683	26.0148	26.04	26.0274	behavior;multicellular organismal process;response to stimulus;response to stress	cell part;cytoplasm	binding;protein binding		+	+	5	5	5	15.6	15.6	15.6	48.396	0	144.66	410710000	7	4	4	3	4	3	3	4	4	3	4	3	3	4	4	3	4
	D9J2V6;Q71VB4;P41778;Q99LS8	Pre-B-cell leukemia transcription factor 1	Pbx1	1.9822	-0.230263	0.0104183	-1.17305	-4.54991		+	25.5258	25.5925	25.6783	25.8735	25.7881	25.8258	anatomical structure development;anatomical structure morphogenesis;behavior;biological regulation;biosynthetic process;cell development;cellular metabolic process;cellular nitrogen compound metabolic process;cellular process;developmental process;lipid metabolic process;macromolecule metabolic process;metabolic process;multicellular organismal process;neurological system process;nitrogen compoun…	cell part;cytoplasm;intracellular membrane-bounded organelle;intracellular organelle;macromolecular complex;nucleus;organelle;protein complex;transcription factor complex	binding;chromatin binding;core promoter proximal region DNA binding;core promoter proximal region sequence-specific DNA binding;DNA binding;nucleic acid binding;nucleic acid binding transcription factor activity;protein binding;protein dimerization activity;protein heterodimerization activity;regulatory region DNA binding;regulatory region nucleic acid binding;RNA polymerase II core promoter prox…		+	+	3	3	3	17.7	17.7	17.7	37.048	0	38.676	264000000	7	3	3	3	3	2	2	3	3	3	3	2	2	3	3	3	3
	Q9DCL9	Multifunctional protein ADE2;Phosphoribosylaminoimidazole-succinocarboxamide synthase;Phosphoribosylaminoimidazole carboxylase	Paics	1.98083	-0.351643	0.0104512	-1.27601	-4.54576		+	31.8318	31.9705	31.9375	32.1523	32.3777	32.2646	biosynthetic process;cellular metabolic process;cellular nitrogen compound metabolic process;cellular process;heterocycle metabolic process;metabolic process;nitrogen compound metabolic process;nucleobase-containing compound metabolic process;nucleobase-containing small molecule metabolic process;nucleotide metabolic process;primary metabolic process;small molecule metabolic process		acid-amino acid ligase activity;adenyl nucleotide binding;adenyl ribonucleotide binding;ATP binding;binding;carbon-carbon lyase activity;carboxy-lyase activity;catalytic activity;ligase activity;ligase activity, forming carbon-nitrogen bonds;lyase activity;nucleotide binding;phosphoribosylaminoimidazole carboxylase activity;phosphoribosylaminoimidazolesuccinocarboxamide synthase activity;purine n…	Purine metabolism	+	+	20	20	20	64.7	64.7	64.7	47.006	0	217.43	13710000000	202	18	20	18	16	18	18	18	20	18	16	18	18	18	20	18	16
	D3Z1Z8;D3Z5N2;Q545B6;P54227;Q9DCP3;Q91XT3;Q9CYU5;Q9CXQ8;Q8C2H3	Stathmin	Stmn1	1.97824	-0.702615	0.0105139	-1.62745	-4.5379		+	28.8318	29.2773	29.2197	29.9399	29.7171	29.7797	anatomical structure morphogenesis;biological regulation;cellular component disassembly;cellular component morphogenesis;cellular component organization;cellular process;cytoskeleton organization;developmental process;multi-organism process;organelle organization;protein depolymerization;regulation of organelle organization;response to biotic stimulus;response to stimulus	cell part;cytoplasm;cytosol;macromolecular complex;membrane;protein complex	binding;protein binding	MAPK signaling pathway	+	+	7	7	4	44.1	44.1	33.3	11.729	0	26.836	2110200000	33	5	6	5	6	5	6	5	6	5	6	5	6	3	3	3	4
	Q3TAN6;Q6ZQL9		Irgm2	1.97404	2.44619	0.0106159	5.44976	4.52522	+		25.867	25.3145	25.0588	23.5762	23.3169	22.0086	catabolic process;cellular metabolic process;cellular nitrogen compound metabolic process;cellular process;heterocycle metabolic process;metabolic process;nitrogen compound metabolic process;nucleobase-containing compound catabolic process;nucleobase-containing compound metabolic process;nucleobase-containing small molecule metabolic process;nucleotide metabolic process;primary metabolic process;…	cell part;membrane	binding;catalytic activity;GTP binding;GTPase activity;guanyl nucleotide binding;guanyl ribonucleotide binding;hydrolase activity;hydrolase activity, acting on acid anhydrides;hydrolase activity, acting on acid anhydrides, in phosphorus-containing anhydrides;nucleoside-triphosphatase activity;nucleotide binding;purine nucleotide binding;purine ribonucleoside triphosphate binding;purine ribonucleo…		+	+	4	2	0	11.9	5.6	0	45.186	0	17.339	114080000	8	3	4	4	1	2	2	2	2	2	1	1	1	0	0	0	0
	A2RS68;Q62376;Q9CR32;Q6ZWP0;Q7TT81	U1 small nuclear ribonucleoprotein 70 kDa	Snrnp70	1.9696	-0.515441	0.0107251	-1.42943	-4.51183		+	29.4153	29.7594	29.701	30.1571	30.0615	30.2034	biological regulation;cellular metabolic process;cellular nitrogen compound metabolic process;cellular process;macromolecule metabolic process;metabolic process;mRNA metabolic process;mRNA processing;nitrogen compound metabolic process;nucleobase-containing compound metabolic process;primary metabolic process;RNA metabolic process;RNA processing;RNA splicing	cell part;intracellular membrane-bounded organelle;intracellular organelle;macromolecular complex;nucleus;organelle;ribonucleoprotein complex;small nuclear ribonucleoprotein complex;spliceosomal complex	binding;nucleic acid binding;nucleotide binding;RNA binding	Spliceosome	+	+	8	8	8	21.7	21.7	21.7	51.991	0	70.151	4817300000	67	8	8	7	7	8	8	8	8	7	7	8	8	8	8	7	7
	A2AQ43;A2AQ44;A2AQ42;A2AQ45;A2AQ41;Q80TY0;F6VVN1	Formin-binding protein 1	Fnbp1	1.96793	-0.207424	0.0107664	-1.15462	-4.50679		+	28.5145	28.5164	28.4243	28.7615	28.6618	28.6541	cellular component organization;cellular membrane organization;cellular process;endocytosis;establishment of localization;membrane invagination;membrane organization;transport;vesicle-mediated transport	cell cortex;cell part;cytoplasmic membrane-bounded vesicle;cytoskeleton;intracellular membrane-bounded organelle;intracellular non-membrane-bounded organelle;intracellular organelle;lysosome;membrane;organelle;plasma membrane;vacuole;vesicle	binding;lipid binding		+	+	11	11	11	24.9	24.9	24.9	64.628	0	69.215	1294200000	45	11	9	9	8	9	10	11	9	9	8	9	10	11	9	9	8
	Q3TFK2;Q8C0C2;Q99K46;Q3T9X4	Ubiquitin carboxyl-terminal hydrolase 11	Usp11	1.9671	-1.19758	0.0107869	-2.29355	-4.50431		+	22.6977	23.0134	22.3572	23.9101	23.5531	24.1979	catabolic process;cellular metabolic process;cellular process;macromolecule metabolic process;macromolecule modification;metabolic process;primary metabolic process;protein metabolic process;protein modification by small protein conjugation or removal;protein modification process;proteolysis;proteolysis involved in cellular protein catabolic process	cell part;cytoplasm;intracellular membrane-bounded organelle;intracellular organelle;nucleus;organelle	catalytic activity;cysteine-type peptidase activity;hydrolase activity;peptidase activity;peptidase activity, acting on L-amino acid peptides;small conjugating protein-specific protease activity;ubiquitin-specific protease activity		+	+	3	2	2	7.1	4.6	4.6	62.958	0	16.876	14658000	5	2	2	2	3	2	2	1	1	1	2	1	1	1	1	1	2
	B9EI61;Q61850	Forkhead box protein C2	Foxc2	1.96671	-1.20262	0.0107966	-2.30158	-4.50313		+	24.3232	23.8122	23.9232	25.5955	25.2282	24.8427	anatomical structure development;anatomical structure formation involved in morphogenesis;anatomical structure morphogenesis;biological regulation;biosynthetic process;cell development;cell differentiation;cell proliferation;cellular component organization;cellular metabolic process;cellular nitrogen compound metabolic process;cellular process;circulatory system process;developmental process;extr…	cell part;intracellular membrane-bounded organelle;intracellular organelle;nucleus;organelle	binding;chromatin binding;chromatin DNA binding;DNA binding;nucleic acid binding;nucleic acid binding transcription factor activity;regulatory region DNA binding;regulatory region nucleic acid binding;RNA polymerase II core promoter proximal region sequence-specific DNA binding transcription factor activity;RNA polymerase II core promoter proximal region sequence-specific DNA binding transcriptio…		+	+	1	1	1	2.6	2.6	2.6	52.874	0.0026459	2.5888	42862000	3	1	1	1	1	1	1	1	1	1	1	1	1	1	1	1	1
	Q5SU71;Q61510;Q3TU94;Q922N9;Q3U3X7;Q5SU72;Q6PIH1	E3 ubiquitin/ISG15 ligase TRIM25	Trim25	1.96552	0.340029	0.0108263	1.26578	4.49955	+		29.9519	29.9373	30.0813	29.5917	29.5883	29.7704	biological regulation;cellular metabolic process;cellular process;immune system process;macromolecule metabolic process;macromolecule modification;metabolic process;multi-organism process;primary metabolic process;protein metabolic process;protein modification by small protein conjugation or removal;protein modification process;response to biotic stimulus;response to chemical stimulus;response to…	cell part;cytoplasm;intracellular membrane-bounded organelle;intracellular organelle;nucleus;organelle	acid-amino acid ligase activity;binding;catalytic activity;cation binding;ion binding;ligase activity;ligase activity, forming carbon-nitrogen bonds;metal ion binding;transition metal ion binding;zinc ion binding	RIG-I-like receptor signaling pathway	+	+	21	21	21	46.3	46.3	46.3	70.753	0	323.31	4768100000	102	18	19	21	15	17	15	18	19	21	15	17	15	18	19	21	15
	Q8BJ71;Q3TFC8	Nuclear pore complex protein Nup93	Nup93	1.96406	-0.221209	0.0108627	-1.16571	-4.49517		+	30.7442	30.7761	30.7434	30.9746	30.8932	31.0596	cellular component assembly;cellular component organization;cellular macromolecular complex assembly;cellular process;establishment of localization;macromolecular complex assembly;nucleobase-containing compound transport;nucleus organization;organelle organization;protein complex assembly;protein transport;transport	cell part;macromolecular complex;membrane;nuclear pore;protein complex	structural constituent of nuclear pore;structural molecule activity	RNA transport	+	+	27	27	27	42.9	42.9	42.9	93.28	0	323.31	8851400000	164	24	24	25	22	27	25	24	24	25	22	27	25	24	24	25	22
	Q61033	Lamina-associated polypeptide 2, isoforms alpha/zeta	Tmpo	1.95833	-0.61784	0.0110071	-1.53458	-4.47796		+	26.7243	26.5285	26.2734	27.1032	27.0636	27.2129	biological regulation	cell part;intracellular membrane-bounded organelle;intracellular organelle;membrane;nuclear envelope;nucleus;organelle	binding;DNA binding;nucleic acid binding;protein binding		+	+	10	3	3	20.9	5.5	5.5	75.167	0	8.5398	209910000	5	6	9	10	8	9	9	1	2	3	2	2	2	1	2	3	2
	Q99KN2	Probable cytosolic iron-sulfur protein assembly protein CIAO1	Ciao1	1.95589	-0.393504	0.0110691	-1.31358	-4.47065		+	27.4962	27.3785	27.4427	27.7013	27.8157	27.9809	biological regulation;biosynthetic process;cellular metabolic process;cellular process;chromosome segregation;cofactor metabolic process;metabolic process	cell part;macromolecular complex;protein complex	nucleic acid binding transcription factor activity;sequence-specific DNA binding transcription factor activity		+	+	7	7	7	39.2	39.2	39.2	37.632	0	40.023	1314400000	21	6	5	5	7	6	6	6	5	5	7	6	6	6	5	5	7
	Q7TMR0	Lysosomal Pro-X carboxypeptidase	Prcp	1.94966	-0.421121	0.0112289	-1.33897	-4.45205		+	28.8549	28.9622	29.0255	29.4111	29.213	29.4818	anatomical structure formation involved in morphogenesis;biological regulation;developmental process;homeostatic process;macromolecule metabolic process;metabolic process;multicellular organismal process;primary metabolic process;protein metabolic process;response to stimulus;response to stress	basal part of cell;cell part;intracellular membrane-bounded organelle;intracellular organelle;lysosome;organelle;vacuole	carboxypeptidase activity;catalytic activity;exopeptidase activity;hydrolase activity;peptidase activity;peptidase activity, acting on L-amino acid peptides;serine hydrolase activity;serine-type peptidase activity	Protein digestion and absorption	+	+	10	10	10	27.7	27.7	27.7	55.026	0	90.336	3484300000	39	6	8	10	6	9	8	6	8	10	6	9	8	6	8	10	6
	Q5SUW3;Q60760	Growth factor receptor-bound protein 10	Grb10	1.94951	-0.355159	0.0112329	-1.27913	-4.45159		+	29.1004	28.8984	29.0512	29.4604	29.2816	29.3735	biological regulation;cellular process;regulation of transport;response to chemical stimulus;response to endogenous stimulus;response to stimulus;signal transduction	cell part;cytosol	binding;binding, bridging;insulin receptor binding;phosphoprotein binding;phosphotyrosine binding;protein binding;protein binding, bridging;protein complex binding;protein phosphorylated amino acid binding;receptor binding;SH3/SH2 adaptor activity;signaling adaptor activity		+	+	10	10	10	26.2	26.2	26.2	62.258	0	110.06	3469000000	50	8	8	8	10	9	7	8	8	8	10	9	7	8	8	8	10
	G3UXA9;G3V001;Q9D8U4	Complement C1q tumor necrosis factor-related protein 2	C1qtnf2	1.94429	0.518248	0.0113687	1.43221	4.43604	+		22.8458	22.4993	22.6678	22.1226	22.269	22.0666	biological regulation;cellular component assembly;cellular component organization;cellular metabolic process;cellular process;macromolecular complex assembly;macromolecule metabolic process;macromolecule modification;metabolic process;phosphorus metabolic process;primary metabolic process;protein complex assembly;protein metabolic process;protein modification process;protein phosphorylation;regul…	extracellular space	binding;identical protein binding;protein binding;receptor binding		+	+	1	1	1	15.3	15.3	15.3	13.551	0	7.4391	24404000	8	1	1	1	1	1	1	1	1	1	1	1	1	1	1	1	1
	Q5I0X8;P58466	Carboxy-terminal domain RNA polymerase II polypeptide A small phosphatase 1	Ctdsp1	1.94176	-0.339279	0.0114352	-1.26512	-4.42851		+	27.3336	27.4402	27.2157	27.7261	27.6911	27.5901	biological regulation;cellular metabolic process;cellular process;macromolecule metabolic process;macromolecule modification;metabolic process;phosphorus metabolic process;primary metabolic process;protein dephosphorylation;protein metabolic process;protein modification process;regulation of cell cycle;regulation of mitotic cell cycle;regulation of protein modification process	cell part;intracellular membrane-bounded organelle;intracellular organelle;nucleus;organelle	binding;catalytic activity;cation binding;CTD phosphatase activity;hydrolase activity;hydrolase activity, acting on ester bonds;ion binding;metal ion binding;phosphatase activity;phosphoprotein phosphatase activity;phosphoric ester hydrolase activity;protein binding;protein serine/threonine phosphatase activity		+	+	1	1	1	4.6	4.6	4.6	29.266	0	14.62	86006000	10	1	1	1	1	1	1	1	1	1	1	1	1	1	1	1	1
	M4TKR7;P15208	Tyrosine-protein kinase receptor;Insulin receptor;Insulin receptor subunit alpha;Insulin receptor subunit beta	Insr	1.94075	-0.486218	0.0114618	-1.40077	-4.42551		+	27.2179	26.8636	27.1074	27.5989	27.4856	27.563	anatomical structure development;anatomical structure morphogenesis;biological regulation;cellular component assembly;cellular component organization;cellular metabolic process;cellular process;cytoskeleton organization;developmental process;homeostatic process;interspecies interaction between organisms;macromolecular complex assembly;macromolecule metabolic process;macromolecule modification;met…	cell part;macromolecular complex;membrane;plasma membrane;protein complex;receptor complex	adenyl nucleotide binding;adenyl ribonucleotide binding;ATP binding;binding;catalytic activity;enzyme binding;GTP binding;guanyl nucleotide binding;guanyl ribonucleotide binding;hormone binding;insulin binding;insulin receptor substrate binding;insulin-activated receptor activity;kinase activity;kinase binding;molecular transducer activity;nucleotide binding;peptide binding;peptide hormone bindin…	Adherens junction;Aldosterone-regulated sodium reabsorption;Insulin signaling pathway;Prostate cancer;Regulation of actin cytoskeleton;Type II diabetes mellitus	+	+	11	7	7	10.5	8.4	8.4	156.8	0	43.165	391100000	25	8	8	7	7	8	8	5	4	4	6	5	5	5	4	4	6
	P70304;P26450;Q80UI5	Phosphatidylinositol 3-kinase regulatory subunit alpha	Pik3r1	1.9351	-0.620452	0.0116119	-1.53736	-4.40875		+	26.6791	26.3311	26.2854	27.0895	26.9241	27.1433	biological regulation;cell activation;cell differentiation;cellular lipid metabolic process;cellular metabolic process;cellular process;developmental process;establishment of localization;immune system process;lipid metabolic process;macromolecule metabolic process;macromolecule modification;metabolic process;nuclear transport;nucleocytoplasmic transport;phosphorus metabolic process;primary metab…	cell part;cytoplasm;cytosol;macromolecular complex;membrane;phosphatidylinositol 3-kinase complex;protein complex	1-phosphatidylinositol-3-kinase activity;binding;catalytic activity;enzyme regulator activity;ErbB-3 class receptor binding;hormone binding;inositol or phosphatidylinositol kinase activity;insulin binding;insulin receptor binding;insulin receptor substrate binding;insulin-like growth factor receptor binding;kinase activity;kinase regulator activity;lipid kinase activity;peptide binding;peptide ho…	Acute myeloid leukemia;Aldosterone-regulated sodium reabsorption;Amoebiasis;Apoptosis;B cell receptor signaling pathway;Bacterial invasion of epithelial cells;Carbohydrate digestion and absorption;Chagas disease (American trypanosomiasis);Chemokine signaling pathway;Chronic myeloid leukemia;Colorectal cancer;Endometrial cancer;ErbB signaling pathway;Fc epsilon RI signaling pathway;Fc gamma R-medi…	+	+	6	6	6	12.4	12.4	12.4	83.5	0	65.665	651170000	27	6	5	5	4	6	6	6	5	5	4	6	6	6	5	5	4
	Q4FJN9;Q920E5;Q5M8R9;Q3US29;Q3TMB3;A0A0G2JEA5;A0A0G2JE82	Farnesyl pyrophosphate synthase	Fdps	1.93439	-0.240991	0.0116307	-1.1818	-4.40667		+	30.836	30.9529	30.9238	31.2203	31.1399	31.0755	alcohol metabolic process;biosynthetic process;cellular lipid metabolic process;cellular metabolic process;cellular process;lipid metabolic process;metabolic process;primary metabolic process;small molecule metabolic process	cell part;intracellular membrane-bounded organelle;intracellular organelle;mitochondrion;nucleus;organelle	binding;catalytic activity;cation binding;dimethylallyltranstransferase activity;geranyltranstransferase activity;ion binding;metal ion binding;prenyltransferase activity;transferase activity;transferase activity, transferring alkyl or aryl (other than methyl) groups	Terpenoid backbone biosynthesis	+	+	13	13	13	56.1	56.1	56.1	40.581	0	118.63	12718000000	77	9	13	10	8	12	12	9	13	10	8	12	12	9	13	10	8
	Q8C6B9	Active regulator of SIRT1	Rps19bp1	1.93396	-0.281364	0.0116423	-1.21534	-4.40538		+	26.6726	26.8159	26.8158	27.0822	26.9653	27.1009		cell part;cytoplasm;intracellular non-membrane-bounded organelle;intracellular organelle;nucleolus;nucleoplasm;organelle	binding;protein binding		+	+	2	2	2	18.9	18.9	18.9	15.977	0	5.742	187700000	5	2	2	2	1	1	1	2	2	2	1	1	1	2	2	2	1
	P62814	V-type proton ATPase subunit B, brain isoform	Atp6v1b2	1.93084	0.247594	0.0117263	1.18723	4.39615	+		31.0463	30.931	30.929	30.688	30.673	30.8024	anatomical structure morphogenesis;biological regulation;cellular metabolic process;cellular nitrogen compound metabolic process;cellular process;developmental process;establishment of localization;excretion;heterocycle metabolic process;homeostatic process;hydrogen transport;ion transport;metabolic process;multicellular organismal process;neurological system process;nitrogen compound metabolic p…	cell part;cell projection;cytoplasm;cytoplasmic membrane-bounded vesicle;cytosol;Golgi apparatus;intracellular membrane-bounded organelle;intracellular organelle;macromolecular complex;membrane;microvillus;organelle;plasma membrane;protein complex;proton-transporting two-sector ATPase complex;vesicle	adenyl nucleotide binding;adenyl ribonucleotide binding;ATP binding;binding;catalytic activity;cation transmembrane transporter activity;hydrogen ion transmembrane transporter activity;hydrolase activity;hydrolase activity, acting on acid anhydrides;hydrolase activity, acting on acid anhydrides, catalyzing transmembrane movement of substances;inorganic cation transmembrane transporter activity;io…	Collecting duct acid secretion;Epithelial cell signaling in Helicobacter pylori infection;Oxidative phosphorylation;Phagosome;Rheumatoid arthritis;Vibrio cholerae infection	+	+	19	19	19	59.5	59.5	59.5	56.55	0	323.31	11621000000	149	17	19	19	17	18	18	17	19	19	17	18	18	17	19	19	17
	Q05CC5;Q504N1;Q05DE4;B2RWT5;A2AR02;Q80VC1;Q3UZ38;A2AR01	Peptidyl-prolyl cis-trans isomerase G;Peptidyl-prolyl cis-trans isomerase	Ppig	1.92931	-0.41061	0.0117678	-1.32925	-4.39162		+	27.7414	27.5193	27.5882	28.0799	27.8946	28.1062	cellular metabolic process;cellular process;macromolecule metabolic process;metabolic process;primary metabolic process;protein folding;protein metabolic process	cell part;cytoplasm;intracellular membrane-bounded organelle;intracellular organelle;nucleus;organelle	catalytic activity;cis-trans isomerase activity;isomerase activity;peptidyl-prolyl cis-trans isomerase activity		+	+	6	6	6	15.4	15.4	15.4	46.291	0	37.995	1220300000	18	4	5	5	4	3	4	4	5	5	4	3	4	4	5	5	4
	Q923F9;E9QPX3;Q9CXZ1;Q9CTT4	NADH dehydrogenase [ubiquinone] iron-sulfur protein 4, mitochondrial	Ndufs4	1.92392	-0.337524	0.0119147	-1.26359	-4.37571		+	29.6134	29.4107	29.5734	29.9602	29.8096	29.8404	anatomical structure development;biological regulation;cellular component assembly;cellular component organization;cellular macromolecular complex assembly;cellular metabolic process;cellular process;cellular respiration;developmental process;generation of precursor metabolites and energy;macromolecular complex assembly;metabolic process;protein complex assembly;protein complex biogenesis;regulat…	cell part;intracellular membrane-bounded organelle;intracellular organelle;macromolecular complex;mitochondrion;NADH dehydrogenase complex;organelle;protein complex	catalytic activity;NADH dehydrogenase (quinone) activity;NADH dehydrogenase (ubiquinone) activity;NADH dehydrogenase activity;oxidoreductase activity;oxidoreductase activity, acting on NADH or NADPH;oxidoreductase activity, acting on NADH or NADPH, quinone or similar compound as acceptor	Alzheimer's disease;Huntington's disease;Oxidative phosphorylation;Parkinson's disease	+	+	4	4	4	36.4	36.4	36.4	18.518	0	12.132	2313100000	24	4	3	3	3	3	3	4	3	3	3	3	3	4	3	3	3
	Q66JP8;Q7TT82;Q3THK4;Q6PGG1;Q571M7;Q0VBL3;Q3TLX0		Rbm15	1.92258	-0.304223	0.0119515	-1.23475	-4.37178		+	28.0779	27.9991	27.8919	28.3349	28.2059	28.3407	anatomical structure development;anatomical structure morphogenesis;biological regulation;developmental process;multicellular organismal process	cell part;intracellular membrane-bounded organelle;intracellular organelle;nucleus;organelle	binding;nucleic acid binding;nucleotide binding;protein binding		+	+	10	10	10	15.2	15.2	15.2	103.81	0	83	847510000	38	8	9	10	7	9	8	8	9	10	7	9	8	8	9	10	7
	G5E8R4;Q922D4	Serine/threonine-protein phosphatase 6 regulatory subunit 3	Ppp6r3	1.92136	-0.25762	0.0119852	-1.19551	-4.36817		+	29.0955	29.0685	29.0381	29.3833	29.2118	29.3799	biological regulation	cell part;cytoplasm;intracellular membrane-bounded organelle;intracellular organelle;nucleus;organelle	binding;enzyme binding;phosphatase binding;protein binding;protein phosphatase binding		+	+	17	17	17	25.5	25.5	25.5	97.862	0	135.92	1563400000	50	14	13	15	13	15	13	14	13	15	13	15	13	14	13	15	13
	Q14AX8;Q8BI06	Cell migration-inducing and hyaluronan-binding protein	Cemip	1.92076	-0.813006	0.0120017	-1.75687	-4.36642		+	28.1292	27.8014	27.8552	29.0513	28.5528	28.6207	amine metabolic process;biological regulation;carbohydrate metabolic process;catabolic process;macromolecule metabolic process;metabolic process;nitrogen compound metabolic process;polysaccharide metabolic process;primary metabolic process;regulation of protein modification process;regulation of transport	cell part;cytoplasm;endoplasmic reticulum;extracellular region;intracellular membrane-bounded organelle;intracellular organelle;membrane;nucleus;organelle;plasma membrane	binding;carbohydrate binding;catalytic activity;clathrin binding;clathrin heavy chain binding;ER retention sequence binding;glycosaminoglycan binding;hexosaminidase activity;hyaluronic acid binding;hyalurononglucosaminidase activity;hydrolase activity;hydrolase activity, acting on glycosyl bonds;hydrolase activity, hydrolyzing O-glycosyl compounds;pattern binding;peptide binding;polysaccharide bi…		+	+	18	18	18	16.2	16.2	16.2	153.02	0	64.699	2158900000	35	8	13	9	14	14	11	8	13	9	14	14	11	8	13	9	14
	O54890;A0A0F7DDK0	Integrin beta-3	Itgb3	1.91367	0.418561	0.0121991	1.33659	4.34561	+		30.3777	30.5679	30.7034	30.1076	30.1173	30.1684	anatomical structure formation involved in morphogenesis;anatomical structure morphogenesis;biological adhesion;biological regulation;cell adhesion;cell junction organization;cellular component assembly;cellular component morphogenesis;cellular component organization;cellular process;developmental process;response to stimulus;signal transduction	cell part;intracellular membrane-bounded organelle;intracellular organelle;macromolecular complex;nucleus;organelle;protein complex;receptor complex	binding;integrin binding;protein binding;protein complex binding;receptor activity;receptor binding	Arrhythmogenic right ventricular cardiomyopathy (ARVC);Dilated cardiomyopathy;ECM-receptor interaction;Focal adhesion;Hematopoietic cell lineage;Hypertrophic cardiomyopathy (HCM);Osteoclast differentiation;Phagosome;Regulation of actin cytoskeleton	+	+	16	16	16	30.5	30.5	30.5	86.738	0	169.9	4506400000	103	16	16	16	16	15	15	16	16	16	16	15	15	16	16	16	16
	Q8R502;Q3TNL3	Volume-regulated anion channel subunit LRRC8C	Lrrc8c	1.91294	-0.563411	0.0122198	-1.47776	-4.34345		+	27.72	27.6084	27.7372	28.3743	28.0054	28.3761	cell differentiation;cellular process;developmental process;establishment of localization;ion transport;transport	cell part;endoplasmic reticulum;intracellular membrane-bounded organelle;intracellular organelle;membrane;organelle;plasma membrane			+	+	12	12	10	20.5	20.5	17.9	92.371	0	102.34	1083400000	36	10	9	11	12	10	11	10	9	11	12	10	11	8	8	10	10
	B2CQD6;Q08879;Q3TWK8	Fibulin-1	Fbln1	1.91193	-0.87818	0.0122482	-1.83806	-4.34049		+	28.148	28.7849	28.3803	29.2109	29.2653	29.4717	biological regulation;cellular component organization;cellular process;extracellular matrix organization;extracellular structure organization	extracellular space	binding;calcium ion binding;cation binding;enzyme activator activity;enzyme regulator activity;ion binding;metal ion binding;peptidase activator activity;peptidase regulator activity;protein binding		+	+	12	7	7	23.5	15	15	78.032	0	66.894	995390000	27	12	12	12	10	12	12	7	7	7	5	7	7	7	7	7	5
	Q9Z0P5	Twinfilin-2	Twf2	1.9109	-0.509528	0.0122773	-1.42358	-4.33748		+	27.6994	27.8337	27.6773	28.0623	28.4323	28.2444	biological regulation;cell communication;cellular component organization;cellular process;regulation of organelle organization;response to chemical stimulus;response to external stimulus;response to extracellular stimulus;response to stimulus;signal transduction	cell part;cell projection;cytoplasm;cytoskeleton;filopodium;intracellular non-membrane-bounded organelle;intracellular organelle;microvillus;organelle;site of polarized growth	actin binding;actin monomer binding;adenyl nucleotide binding;adenyl ribonucleotide binding;ATP binding;binding;cytoskeletal protein binding;enzyme binding;kinase binding;lipid binding;nucleotide binding;phosphatidylinositol binding;phosphatidylinositol-4,5-bisphosphate binding;phospholipid binding;protein binding;protein kinase binding;protein kinase C binding;purine nucleotide binding;purine ri…		+	+	6	6	6	25.8	25.8	25.8	39.47	0	72.635	1266900000	29	6	5	6	5	6	4	6	5	6	5	6	4	6	5	6	5
	Q4FZE6;P62082;F6SVV1	40S ribosomal protein S7	Rps7;Gm9493	1.90761	-0.322742	0.0123706	-1.25071	-4.32786		+	33.007	32.913	32.8067	33.317	33.2233	33.1546	anatomical structure formation involved in morphogenesis;biosynthetic process;cell differentiation;cellular metabolic process;cellular nitrogen compound metabolic process;cellular process;cytoplasmic translation;developmental process;macromolecule metabolic process;metabolic process;nitrogen compound metabolic process;nucleobase-containing compound metabolic process;primary metabolic process;prot…	cell part;macromolecular complex;microtubule organizing center;preribosome;ribonucleoprotein complex;small ribosomal subunit	structural constituent of ribosome;structural molecule activity	Ribosome	+	+	8	8	8	51.5	51.5	51.5	22.127	0	136.85	43801000000	112	8	8	8	7	8	8	8	8	8	7	8	8	8	8	8	7
	Q6P5F9	Exportin-1	Xpo1	1.90062	-0.364065	0.0125714	-1.28705	-4.30744		+	31.3849	31.3083	31.4399	31.8199	31.5909	31.8144	biological regulation;cellular localization;cellular process;establishment of localization;localization;nuclear transport;nucleobase-containing compound transport;nucleocytoplasmic transport;protein targeting;protein transport;regulation of cell cycle;regulation of organelle organization;regulation of transport;response to chemical stimulus;response to drug;response to stimulus;transport	cell part;cytoplasm;intracellular membrane-bounded organelle;intracellular non-membrane-bounded organelle;intracellular organelle;kinetochore;macromolecular complex;nucleolus;nucleus;organelle;protein complex;ribonucleoprotein complex	binding;nucleic acid binding;protein binding;protein transporter activity;RNA binding;substrate-specific transporter activity;transporter activity	Ribosome biogenesis in eukaryotes;RNA transport	+	+	34	34	34	45.5	45.5	45.5	123.09	0	323.31	15482000000	201	29	34	34	24	32	31	29	34	34	24	32	31	29	34	34	24
	P27641	X-ray repair cross-complementing protein 5	Xrcc5	1.89078	-0.450511	0.0128593	-1.36652	-4.27886		+	27.0966	27.2312	27.3002	27.7216	27.4887	27.7692	anatomical structure development;biological regulation;biosynthetic process;cell differentiation;cell proliferation;cellular component organization;cellular metabolic process;cellular nitrogen compound metabolic process;cellular process;chromosome organization;developmental process;DNA metabolic process;DNA recombination;DNA repair;homeostatic process;macromolecule metabolic process;metabolic pro…	cell part;cytoplasm;intracellular membrane-bounded organelle;intracellular non-membrane-bounded organelle;intracellular organelle;macromolecular complex;nucleolus;nucleus;organelle;protein complex	5'-deoxyribose-5-phosphate lyase activity;adenyl nucleotide binding;adenyl ribonucleotide binding;ATP binding;ATPase activity;ATPase activity, coupled;ATP-dependent DNA helicase activity;ATP-dependent helicase activity;binding;carbon-oxygen lyase activity;catalytic activity;damaged DNA binding;DNA binding;DNA helicase activity;DNA-dependent ATPase activity;double-stranded DNA binding;double-stran…	Non-homologous end-joining	+	+	9	9	9	21.7	21.7	21.7	83.056	0	51.86	738540000	31	7	9	6	7	9	7	7	9	6	7	9	7	7	9	6	7
	Q7TQ95;A2ASL8;A2ASM0	Protein lunapark	Lnp	1.8893	-0.1604	0.0129032	-1.1176	-4.27457		+	29.496	29.5484	29.4481	29.6885	29.6109	29.6744	anatomical structure morphogenesis;biological regulation;coagulation;developmental process;multicellular organismal process;regulation of body fluid levels	cell part			+	+	12	12	12	39.8	39.8	39.8	47.499	0	122.07	1730800000	49	11	10	10	11	11	11	11	10	10	11	11	11	11	10	10	11
	Q9Z0E6;Q3UDC7;Q3UDC0	Interferon-induced guanylate-binding protein 2	Gbp2	1.888	1.43183	0.0129419	2.69789	4.2708	+		29.135	29.0307	29.4482	28.335	27.7217	27.2617	biological adhesion;catabolic process;cellular metabolic process;cellular nitrogen compound metabolic process;cellular process;heterocycle metabolic process;immune system process;interspecies interaction between organisms;metabolic process;multi-organism process;nitrogen compound metabolic process;nucleobase-containing compound catabolic process;nucleobase-containing compound metabolic process;nu…	cell part;intracellular membrane-bounded organelle;intracellular organelle;membrane;nucleus;organelle;vesicle	binding;catalytic activity;GMP binding;GTP binding;GTPase activity;guanyl nucleotide binding;guanyl ribonucleotide binding;hydrolase activity;hydrolase activity, acting on acid anhydrides;hydrolase activity, acting on acid anhydrides, in phosphorus-containing anhydrides;nucleoside-triphosphatase activity;nucleotide binding;purine nucleotide binding;purine ribonucleoside triphosphate binding;purin…		+	+	11	11	11	36.7	36.7	36.7	66.739	0	220.08	2222300000	41	10	10	10	6	5	6	10	10	10	6	5	6	10	10	10	6
	Q3TXB7;F8WI14		Ecm1	1.88558	0.786529	0.0130143	1.72492	4.26379	+		27.7143	27.6485	27.5156	26.9344	26.5005	27.084	biological regulation;response to stimulus;response to stress	extracellular space	binding;cytokine receptor binding;growth factor receptor binding;interleukin-2 receptor binding;protein binding;receptor binding		+	+	15	1	1	38.7	2.5	2.5	62.703	0.0068471	1.9276	79146000	4	14	14	15	12	14	13	1	1	1	1	1	1	1	1	1	1
	Q3TG37;P70441;Q9R1A1	Na(+)/H(+) exchange regulatory cofactor NHE-RF;Na(+)/H(+) exchange regulatory cofactor NHE-RF1	Slc9a3r1	1.88551	-0.502298	0.0130164	-1.41647	-4.26359		+	29.0676	29.224	29.1269	29.4269	29.7216	29.7769	amine transport;amino acid transport;biological regulation;cellular component assembly;cellular component organization;cellular homeostasis;cellular ion homeostasis;cellular localization;cellular process;cytoskeleton organization;establishment of localization;homeostatic process;ion transport;localization;multicellular organismal process;organelle organization;organic acid transport;peptide trans…	apical part of cell;cell part;cell projection;centrosome;cytoplasm;endomembrane system;filopodium;intracellular membrane-bounded organelle;intracellular non-membrane-bounded organelle;intracellular organelle;membrane;microtubule organizing center;microvillus;organelle	binding;channel regulator activity;chloride channel regulator activity;dopamine receptor binding;enzyme binding;G-protein-coupled receptor binding;phosphatase binding;protein binding;receptor binding		+	+	7	7	7	31	31	31	38.6	0	74.735	1358400000	24	5	4	5	6	7	6	5	4	5	6	7	6	5	4	5	6
	P18155;Q3U8E7	Bifunctional methylenetetrahydrofolate dehydrogenase/cyclohydrolase, mitochondrial;NAD-dependent methylenetetrahydrofolate dehydrogenase;Methenyltetrahydrofolate cyclohydrolase	Mthfd2	1.88377	1.48643	0.0130687	2.80195	4.25855	+		30.1914	29.9338	30.0355	29.2283	28.3807	28.0924	biosynthetic process;cellular aromatic compound metabolic process;cellular metabolic process;cellular nitrogen compound metabolic process;cellular process;cofactor metabolic process;heterocycle metabolic process;metabolic process;nitrogen compound metabolic process;one-carbon metabolic process;small molecule metabolic process	cell part;intracellular membrane-bounded organelle;intracellular organelle;mitochondrion;organelle	anion binding;binding;catalytic activity;cation binding;cyclohydrolase activity;hydrolase activity;hydrolase activity, acting on carbon-nitrogen (but not peptide) bonds;hydrolase activity, acting on carbon-nitrogen (but not peptide) bonds, in cyclic amidines;ion binding;magnesium ion binding;metal ion binding;methenyltetrahydrofolate cyclohydrolase activity;methylenetetrahydrofolate dehydrogenase…	One carbon pool by folate	+	+	10	10	10	42.3	42.3	42.3	37.863	0	182.27	4312800000	61	9	9	8	8	6	7	9	9	8	8	6	7	9	9	8	8
	P19096;Q3UHT6;Q3TB22	Fatty acid synthase;[Acyl-carrier-protein] S-acetyltransferase;[Acyl-carrier-protein] S-malonyltransferase;3-oxoacyl-[acyl-carrier-protein] synthase;3-oxoacyl-[acyl-carrier-protein] reductase;3-hydroxyacyl-[acyl-carrier-protein] dehydratase;Enoyl-[acyl-carrier-protein] reductase;Oleoyl-[acyl-carrier-protein] hydrolase	Fasn	1.88248	-0.146236	0.0131075	-1.10668	-4.25483		+	33.3307	33.3203	33.3946	33.4731	33.4659	33.5452	biosynthetic process;cellular ketone metabolic process;cellular lipid metabolic process;cellular metabolic process;cellular process;cofactor metabolic process;lipid metabolic process;metabolic process;organic acid metabolic process;primary metabolic process;response to chemical stimulus;response to stimulus;small molecule metabolic process	cell part;cytoplasmic membrane-bounded vesicle;Golgi apparatus;intracellular membrane-bounded organelle;intracellular organelle;membrane;mitochondrion;organelle;plasma membrane;vesicle	[acyl-carrier-protein] S-acetyltransferase activity;[acyl-carrier-protein] S-malonyltransferase activity;3-hydroxyacyl-[acyl-carrier-protein] dehydratase activity;3-hydroxyoctanoyl-[acyl-carrier-protein] dehydratase activity;3-hydroxypalmitoyl-[acyl-carrier-protein] dehydratase activity;3-oxoacyl-[acyl-carrier-protein] reductase (NADPH) activity;3-oxoacyl-[acyl-carrier-protein] synthase activity;…	Fatty acid biosynthesis;Insulin signaling pathway	+	+	80	80	80	49.1	49.1	49.1	272.43	0	323.31	55731000000	665	73	75	69	72	74	71	73	75	69	72	74	71	73	75	69	72
	Q9R045	Angiopoietin-related protein 2	Angptl2	1.88175	0.743687	0.0131295	1.67445	4.25273	+		27.1602	27.6554	27.6191	26.8217	26.5916	26.7903	biological regulation;cellular process;response to stimulus;signal transduction	extracellular region;extracellular space	binding;protein binding;receptor binding		+	+	9	9	9	24.9	24.9	24.9	57.105	0	151.19	714900000	22	7	8	7	5	5	6	7	8	7	5	5	6	7	8	7	5
	Q4FZC9	Nesprin-3	Syne3	1.88007	-0.305244	0.0131804	-1.23563	-4.24787		+	26.5389	26.7557	26.6617	26.9394	27.0249	26.9077	biological regulation;cellular component organization;cellular process;cytoskeleton organization;establishment of localization;organelle organization	cell part;endoplasmic reticulum;intracellular membrane-bounded organelle;intracellular organelle;macromolecular complex;membrane;nuclear envelope;organelle;protein complex	actin binding;actin filament binding;binding;cytoskeletal protein binding;protein binding		+	+	8	8	8	11.1	11.1	11.1	112.03	0	18.994	328320000	12	6	4	5	7	5	5	6	4	5	7	5	5	6	4	5	7
	Q9Z175;E9Q0X7;Q3UM16	Lysyl oxidase homolog 3	Loxl3	1.87652	0.485318	0.0132887	1.39989	4.23763	+		28.5288	28.1354	28.3556	27.874	27.8304	27.8595	anatomical structure morphogenesis;biological regulation;cell morphogenesis;cellular component morphogenesis;cellular component organization;cellular process;developmental process	cell part;extracellular space;membrane	binding;cargo receptor activity;catalytic activity;cation binding;copper ion binding;ion binding;metal ion binding;oxidoreductase activity;oxidoreductase activity, acting on the CH-NH2 group of donors;oxidoreductase activity, acting on the CH-NH2 group of donors, oxygen as acceptor;receptor activity;scavenger receptor activity;transition metal ion binding		+	+	13	13	13	24.3	24.3	24.3	83.739	0	103.19	1510300000	44	8	10	10	10	10	6	8	10	10	10	10	6	8	10	10	10
	P16332;Q8VED0	Methylmalonyl-CoA mutase, mitochondrial	Mut	1.87072	0.453117	0.0134671	1.369	4.22097	+		28.559	28.4549	28.3388	28.167	27.8821	27.9442	amine metabolic process;cellular amino acid metabolic process;cellular ketone metabolic process;cellular metabolic process;cellular nitrogen compound metabolic process;cellular process;developmental process;metabolic process;nitrogen compound metabolic process;organic acid metabolic process;post-embryonic development;primary metabolic process;small molecule metabolic process;sulfur compound metab…	cell part;intracellular membrane-bounded organelle;intracellular organelle;mitochondrion;organelle	amine binding;amino acid binding;binding;carboxylic acid binding;catalytic activity;cation binding;cobalamin binding;intramolecular transferase activity;ion binding;isomerase activity;metal ion binding;methylmalonyl-CoA mutase activity;modified amino acid binding;tetrapyrrole binding;vitamin binding	Carbon fixation pathways in prokaryotes;Glyoxylate and dicarboxylate metabolism;Propanoate metabolism;Valine, leucine and isoleucine degradation	+	+	15	15	15	31.7	31.7	31.7	82.843	0	133.7	1594100000	52	12	12	10	7	8	8	12	12	10	7	8	8	12	12	10	7
	B0R058;Q8C0L9	Glycerophosphocholine phosphodiesterase GPCPD1	Gpcpd1	1.86983	0.615885	0.0134949	1.5325	4.2184	+		22.5465	22.1514	22.1971	21.6707	21.5574	21.8192	alcohol metabolic process;carbohydrate metabolic process;cellular metabolic process;cellular process;lipid metabolic process;metabolic process;primary metabolic process;small molecule metabolic process	cell part;cytosol	binding;carbohydrate binding;catalytic activity;glycerophosphocholine phosphodiesterase activity;glycerophosphodiester phosphodiesterase activity;hydrolase activity;hydrolase activity, acting on ester bonds;pattern binding;phosphoric diester hydrolase activity;phosphoric ester hydrolase activity;polysaccharide binding;starch binding		+	+	1	1	1	2.5	2.5	2.5	50.691	0.0024905	2.6652	14033000	1	0	1	0	1	1	1	0	1	0	1	1	1	0	1	0	1
	Q3UTB8	GrpE protein homolog	Grpel1	1.86749	1.70462	0.0135677	3.25944	4.2117	+		23.1645	24.211	24.1164	21.6956	22.4733	22.2091	cellular metabolic process;cellular process;macromolecule metabolic process;metabolic process;primary metabolic process;protein folding;protein metabolic process	cell part;intracellular membrane-bounded organelle;intracellular organelle;mitochondrion;organelle	adenyl nucleotide binding;adenyl-nucleotide exchange factor activity;ATPase regulator activity;binding;enzyme regulator activity;nucleoside-triphosphatase regulator activity;nucleotide binding;purine nucleotide binding		+	+	8	1	1	46.1	5.1	5.1	24.307	0.001187	3.0355	29265000	2	8	8	6	6	7	5	1	1	1	0	1	0	1	1	1	0
	E9Q3E2;Q8CC35;Q3TY32	Synaptopodin	Synpo	1.86553	-0.441699	0.013629	-1.3582	-4.20608		+	29.9821	30.1473	30.2833	30.6964	30.5269	30.5145	biological regulation;cellular component organization;cellular process;cytoskeleton organization;organelle organization;regulation of organelle organization	cell part;cell projection;cytoplasm;cytoskeleton;intracellular non-membrane-bounded organelle;intracellular organelle;membrane;neuron projection;organelle	actin binding;binding;cytoskeletal protein binding;protein binding		+	+	20	20	4	25.8	25.8	5.5	117.51	0	323.31	7657900000	150	16	17	17	17	19	18	16	17	17	17	19	18	3	3	2	4
	B2RSV4;Q921M3	Splicing factor 3B subunit 3	Sf3b3	1.86416	-0.336093	0.0136724	-1.26233	-4.20213		+	30.3195	30.2801	30.1301	30.6266	30.6425	30.4689	cellular metabolic process;cellular nitrogen compound metabolic process;cellular process;macromolecule metabolic process;metabolic process;mRNA metabolic process;mRNA processing;nitrogen compound metabolic process;nucleobase-containing compound metabolic process;primary metabolic process;RNA metabolic process;RNA processing;RNA splicing	cell part;macromolecular complex;ribonucleoprotein complex;spliceosomal complex	binding;nucleic acid binding	Spliceosome	+	+	24	24	24	34.4	34.4	34.4	135.55	0	323.31	7549000000	140	21	21	21	22	23	20	21	21	21	22	23	20	21	21	21	22
	A0A0R4J2D2;Q8K007	Extracellular sulfatase Sulf-1	Sulf1	1.86026	-0.854002	0.0137956	-1.80751	-4.19098		+	25.291	25.5826	25.9703	26.4736	26.558	26.3743	anatomical structure development;biological adhesion;biological regulation;cell adhesion;cell death;cell development;cellular component organization;cellular metabolic process;cellular process;death;developmental process;extracellular matrix organization;extracellular structure organization;macromolecule metabolic process;metabolic process;multicellular organismal process;muscle contraction;respo…	cell part;cell surface;endoplasmic reticulum;extracellular space;Golgi apparatus;intracellular membrane-bounded organelle;intracellular organelle;membrane;organelle;plasma membrane	arylsulfatase activity;binding;calcium ion binding;catalytic activity;cation binding;hydrolase activity;hydrolase activity, acting on ester bonds;ion binding;metal ion binding;N-acetylglucosamine-6-sulfatase activity;sulfuric ester hydrolase activity		+	+	5	5	5	8	8	8	99.964	0	19.082	227260000	12	3	3	2	2	4	2	3	3	2	2	4	2	3	3	2	2
	Q7TT37	Elongator complex protein 1	Ikbkap	1.85932	-0.324413	0.0138255	-1.25216	-4.1883		+	28.7999	28.6495	28.6795	29.0064	28.9425	29.1531	biological regulation;biosynthetic process;cellular metabolic process;cellular nitrogen compound metabolic process;cellular process;macromolecule metabolic process;metabolic process;nitrogen compound metabolic process;nucleobase-containing compound metabolic process;primary metabolic process;regulation of protein modification process;RNA metabolic process;transcription elongation, DNA-dependent	cell part;cytoplasm;DNA-directed RNA polymerase II, holoenzyme;intracellular non-membrane-bounded organelle;intracellular organelle;macromolecular complex;nucleolus;organelle;protein complex;transcription elongation factor complex	binding;DNA binding;enzyme regulator activity;kinase regulator activity;nucleic acid binding;phosphorylase kinase regulator activity;protein kinase regulator activity		+	+	19	19	19	20.5	20.5	20.5	149.58	0	177.63	2428200000	64	16	16	14	18	13	15	16	16	14	18	13	15	16	16	14	18
	Q80X50;A0A0H2UH17;A0A0G2JDV6;Q8BJ53;Q812D4;Q812D5	Ubiquitin-associated protein 2-like	Ubap2l;lig-2a	1.85714	-0.254182	0.013895	-1.19266	-4.18207		+	31.5978	31.4158	31.5	31.7366	31.7206	31.819	cell recognition;cellular process	cell part;macromolecular complex;protein complex			+	+	19	19	19	28.9	28.9	28.9	116.8	0	323.31	10765000000	154	15	17	16	17	16	17	15	17	16	17	16	17	15	17	16	17
	Q544B1;Q3UJW1;Q3U9J7;P47738;A0A0G2JEU1;Q3U6I3;Q3TVM2	Aldehyde dehydrogenase, mitochondrial	Aldh2	1.85292	0.615391	0.0140309	1.53197	4.17003	+		33.1376	33.4274	33.6154	32.6925	32.7774	32.8644	alcohol metabolic process;catabolic process;metabolic process;small molecule metabolic process	cell part;intracellular membrane-bounded organelle;intracellular organelle;mitochondrion;organelle	aldehyde dehydrogenase (NAD) activity;binding;catalytic activity;oxidoreductase activity;oxidoreductase activity, acting on the aldehyde or oxo group of donors;oxidoreductase activity, acting on the aldehyde or oxo group of donors, NAD or NADP as acceptor;protein binding	Arginine and proline metabolism;Ascorbate and aldarate metabolism;beta-Alanine metabolism;Chloroalkane and chloroalkene degradation;Fatty acid metabolism;Glycerolipid metabolism;Glycolysis / Gluconeogenesis;Histidine metabolism;Limonene and pinene degradation;Lysine degradation;Pentose and glucuronate interconversions;Propanoate metabolism;Pyruvate metabolism;Tryptophan metabolism;Valine, leucine…	+	+	20	20	18	55.1	55.1	52	56.537	0	307.23	37572000000	280	18	20	19	16	19	18	18	20	19	16	19	18	16	18	17	14
	Q3UR44;G5E8V5;Q9WUX5	Protein MRVI1	Mrvi1	1.85259	-0.396928	0.0140413	-1.3167	-4.16911		+	25.2969	25.2439	25.2321	25.489	25.8111	25.6635	biological regulation;cellular process;multicellular organismal process;response to stimulus;signal transduction	cell part;endoplasmic reticulum;intracellular membrane-bounded organelle;intracellular organelle;organelle	binding;protein binding	Vascular smooth muscle contraction	+	+	2	2	2	4.8	4.8	4.8	78.449	0	22.023	34804000	5	1	2	2	2	2	1	1	2	2	2	2	1	1	2	2	2
	Q8VDM6	Heterogeneous nuclear ribonucleoprotein U-like protein 1	Hnrnpul1	1.84921	-0.24612	0.014151	-1.18601	-4.15949		+	30.0539	29.9516	29.8647	30.2431	30.2006	30.1648	biological regulation;biosynthetic process;cellular metabolic process;cellular nitrogen compound metabolic process;cellular process;macromolecule metabolic process;metabolic process;multi-organism process;nitrogen compound metabolic process;nucleobase-containing compound metabolic process;primary metabolic process;response to biotic stimulus;response to stimulus;RNA metabolic process;RNA processi…	cell part;intracellular membrane-bounded organelle;intracellular organelle;macromolecular complex;nucleus;organelle;ribonucleoprotein complex	binding;nucleic acid binding;RNA binding		+	+	17	17	17	28.6	28.6	28.6	96.001	0	119.05	5545000000	82	15	16	16	13	16	16	15	16	16	13	16	16	15	16	16	13
	Q8C3W2;Q8BSP6;Q3TZP9;E9PUN5;Q9Z138;Q8K0Q8	Tyrosine-protein kinase transmembrane receptor;Tyrosine-protein kinase transmembrane receptor ROR2	Ror2	1.84685	-0.350429	0.0142283	-1.27494	-4.15277		+	27.0749	27.3196	27.2019	27.5879	27.6024	27.4573	anatomical structure development;anatomical structure formation involved in morphogenesis;anatomical structure morphogenesis;biological adhesion;biological regulation;cell adhesion;cell differentiation;cellular metabolic process;cellular process;developmental process;macromolecule metabolic process;macromolecule modification;metabolic process;peptidyl-amino acid modification;phosphorus metabolic …	cell part;membrane;plasma membrane	adenyl nucleotide binding;adenyl ribonucleotide binding;ATP binding;binding;catalytic activity;frizzled binding;G-protein-coupled receptor binding;kinase activity;molecular transducer activity;nucleotide binding;phosphotransferase activity, alcohol group as acceptor;protein binding;protein kinase activity;protein tyrosine kinase activity;purine nucleotide binding;purine ribonucleoside triphosphat…		+	+	8	8	7	11	11	10	105.04	0	21.079	858650000	16	6	7	7	6	6	7	6	7	7	6	6	7	5	6	6	5
	A2AI08	Taperin	Tprn	1.84587	-0.872269	0.0142604	-1.83054	-4.14999		+	20.8697	21.2112	20.8474	22.1899	21.6186	21.7366	multicellular organismal process;neurological system process	cell part;cell projection;microvillus			+	+	1	1	1	2.4	2.4	2.4	80.088	0.00034453	3.3553	18006000	5	1	1	1	1	1	1	1	1	1	1	1	1	1	1	1	1
	Q3UA79;Q792S7;P36371;Q3TXM1;Q80WF7;Q61232;Q61231;Q61229;Q61228;Q61227;A0A068BGU5;Q61230	Antigen peptide transporter 2	Tap2	1.8456	1.29187	0.0142693	2.44846	4.14922	+		25.1967	25.8114	25.7292	24.2249	23.8983	24.7386	biological regulation;cellular process;establishment of localization;immune system process;protein transport;response to biotic stimulus;response to chemical stimulus;response to stimulus;transmembrane transport;transport	cell part;membrane	active transmembrane transporter activity;adenyl nucleotide binding;adenyl ribonucleotide binding;ATP binding;ATPase activity;ATPase activity, coupled;ATPase activity, coupled to movement of substances;ATPase activity, coupled to transmembrane movement of substances;binding;catalytic activity;hydrolase activity;hydrolase activity, acting on acid anhydrides;hydrolase activity, acting on acid anhyd…	ABC transporters;Antigen processing and presentation;Phagosome;Primary immunodeficiency	+	+	7	7	7	12.7	12.7	12.7	77.313	0	16.206	177710000	11	4	5	6	1	1	4	4	5	6	1	1	4	4	5	6	1
	E9Q8K8;Q6ZPZ3;Q6PAI8	Zinc finger CCCH domain-containing protein 4	Zc3h4	1.84125	-0.633451	0.0144129	-1.55127	-4.13689		+	26.5523	26.6047	26.5391	27.3266	26.8964	27.3735			binding;cation binding;ion binding;metal ion binding		+	+	6	6	6	7.1	7.1	7.1	136.02	0	15.294	488030000	19	4	5	5	5	4	4	4	5	5	5	4	4	4	5	5	5
	Q9Z1F9	SUMO-activating enzyme subunit 2	Uba2	1.83926	-0.232931	0.0144791	-1.17522	-4.13126		+	31.3862	31.3325	31.4596	31.6928	31.6379	31.5464	catabolic process;cellular metabolic process;cellular process;macromolecule metabolic process;macromolecule modification;metabolic process;primary metabolic process;protein metabolic process;protein modification by small protein conjugation or removal;protein modification process;proteolysis;proteolysis involved in cellular protein catabolic process	cell part;cytosol;macromolecular complex;protein complex	adenyl nucleotide binding;adenyl ribonucleotide binding;ATP binding;binding;catalytic activity;cation binding;ion binding;ligase activity;metal ion binding;nucleotide binding;protein binding;purine nucleotide binding;purine ribonucleoside triphosphate binding;purine ribonucleotide binding;ribonucleotide binding;small protein activating enzyme activity;SUMO activating enzyme activity;transcription…	Ubiquitin mediated proteolysis	+	+	23	23	23	57.5	57.5	57.5	70.568	0	323.31	12442000000	161	22	22	21	21	22	21	22	22	21	21	22	21	22	22	21	21
	Q8K379;Q8CGF0;A2A4U6		Zfp334	1.83363	-0.709101	0.0146679	-1.63478	-4.11536		+	22.3722	22.1885	21.8278	22.9656	22.7589	22.7914	biological regulation	cell part;intracellular	binding;cation binding;ion binding;metal ion binding;nucleic acid binding;nucleic acid binding transcription factor activity;sequence-specific DNA binding transcription factor activity		+	+	1	1	1	3.8	3.8	3.8	65.972	0	24.303	35679000	4	1	1	1	1	1	1	1	1	1	1	1	1	1	1	1	1
	Q3U182	CREB-regulated transcription coactivator 2	Crtc2	1.82386	-0.291271	0.0150016	-1.22372	-4.08784		+	24.8577	24.9221	25.0523	25.3188	25.2069	25.1802	alcohol metabolic process;biological regulation;biosynthetic process;carbohydrate metabolic process;cellular component assembly;cellular component organization;cellular metabolic process;cellular nitrogen compound metabolic process;cellular process;chromatin modification;chromatin organization;chromosome organization;histone modification;homeostatic process;macromolecular complex assembly;macromo…	cell part;cytoplasm;intracellular membrane-bounded organelle;intracellular organelle;nucleus;organelle	binding;cAMP response element binding protein binding;protein binding;protein binding transcription factor activity;transcription coactivator activity;transcription cofactor activity;transcription factor binding transcription factor activity		+	+	1	1	1	2.7	2.7	2.7	73.215	0.001521	2.9633	16032000	2	1	1	1	1	1	1	1	1	1	1	1	1	1	1	1	1
	Q99MR6;A0A0G2JDF8	Serrate RNA effector molecule homolog	Srrt	1.82051	-0.266364	0.0151177	-1.20277	-4.07845		+	29.2765	29.1548	29.2746	29.5978	29.4852	29.4219	biological regulation;biosynthetic process;cell proliferation;cellular metabolic process;cellular nitrogen compound metabolic process;cellular process;developmental process;macromolecule metabolic process;metabolic process;nitrogen compound metabolic process;nucleobase-containing compound metabolic process;primary metabolic process;RNA metabolic process;RNA processing	cell part;cytoplasm;nucleoplasm	binding;DNA binding;nucleic acid binding;protein binding		+	+	18	18	18	26.1	26.1	26.1	100.45	0	152.96	4099700000	78	15	14	13	16	16	15	15	14	13	16	16	15	15	14	13	16
	Q3UL43;Q80X48;Q6ZQ45;Q99P88	Nuclear pore complex protein Nup155	Nup155	1.82044	-0.469241	0.0151202	-1.38438	-4.07824		+	29.508	29.8054	29.8372	30.1779	30.1084	30.272	cellular component organization;cellular membrane organization;cellular process;establishment of localization;membrane organization;nuclear transport;nucleobase-containing compound transport;nucleocytoplasmic transport;protein targeting;protein transport;transport	cell part;macromolecular complex;membrane;nuclear pore;protein complex	structural constituent of nuclear pore;structural molecule activity	RNA transport	+	+	27	27	27	31.4	31.4	31.4	150.19	0	323.31	5177100000	104	18	23	22	21	23	20	18	23	22	21	23	20	18	23	22	21
	Q91W63	Nicotinamide riboside kinase 1	Nmrk1	1.81936	0.685781	0.0151579	1.60857	4.07521	+		23.5299	23.4989	23.7854	22.8823	23.1806	22.6939	biosynthetic process;cellular metabolic process;cellular nitrogen compound metabolic process;cellular process;cofactor metabolic process;heterocycle metabolic process;metabolic process;nitrogen compound metabolic process;nucleobase-containing compound metabolic process;nucleobase-containing small molecule metabolic process;nucleotide metabolic process;primary metabolic process;small molecule meta…		adenyl nucleotide binding;adenyl ribonucleotide binding;ATP binding;binding;catalytic activity;cation binding;ion binding;kinase activity;metal ion binding;nucleotide binding;phosphotransferase activity, alcohol group as acceptor;purine nucleotide binding;purine ribonucleoside triphosphate binding;purine ribonucleotide binding;ribonucleotide binding;ribosylnicotinamide kinase activity;transferase…	Nicotinate and nicotinamide metabolism	+	+	2	2	2	11.3	11.3	11.3	22.303	0.00017883	4.1195	56849000	5	1	1	1	2	1	1	1	1	1	2	1	1	1	1	1	2
	P17439;A0A0G2JDK2	Glucosylceramidase	Gba	1.81527	0.432552	0.0153014	1.34962	4.06375	+		30.9546	31.0534	31.0692	30.4391	30.5592	30.7812	alcohol metabolic process;amine metabolic process;anatomical structure morphogenesis;biological regulation;biosynthetic process;carbohydrate metabolic process;catabolic process;cellular lipid metabolic process;cellular metabolic process;cellular nitrogen compound metabolic process;cellular process;developmental process;homeostatic process;lipid metabolic process;metabolic process;multicellular or…	cell part;membrane	binding;catalytic activity;ceramidase activity;glucosylceramidase activity;hydrolase activity;hydrolase activity, acting on carbon-nitrogen (but not peptide) bonds;hydrolase activity, acting on carbon-nitrogen (but not peptide) bonds, in linear amides;hydrolase activity, acting on glycosyl bonds;hydrolase activity, hydrolyzing O-glycosyl compounds;protein binding;receptor binding	Lysosome;Other glycan degradation;Sphingolipid metabolism	+	+	12	12	12	36.7	36.7	36.7	57.621	0	182.65	10946000000	113	12	12	11	12	12	11	12	12	11	12	12	11	12	12	11	12
	Q3UDC8;Q3TWX1;P58252;Q3TX47;Q3UMI7;Q3TLB1;Q3TJZ1;Q3TK17;Q3UZ14;Q8BMA8;Q3UBL9;Q6P9L9;Q8C153;Q3TW58;Q3TSK4;Q3TPG2	Elongation factor 2	Eef2	1.81522	0.15338	0.0153032	1.11217	4.06361	+		35.9645	35.9725	35.9183	35.8238	35.8399	35.7315	biosynthetic process;catabolic process;cell differentiation;cellular metabolic process;cellular nitrogen compound metabolic process;cellular process;developmental process;heterocycle metabolic process;macromolecule metabolic process;metabolic process;nitrogen compound metabolic process;nucleobase-containing compound catabolic process;nucleobase-containing compound metabolic process;nucleobase-con…	cell part;cytoplasm;macromolecular complex;polysome;ribonucleoprotein complex	binding;catalytic activity;GTP binding;GTPase activity;guanyl nucleotide binding;guanyl ribonucleotide binding;hydrolase activity;hydrolase activity, acting on acid anhydrides;hydrolase activity, acting on acid anhydrides, in phosphorus-containing anhydrides;nucleic acid binding;nucleoside-triphosphatase activity;nucleotide binding;protein binding;purine nucleotide binding;purine ribonucleoside t…		+	+	47	47	46	68.9	68.9	67.7	95.267	0	323.31	316780000000	1192	45	46	45	44	45	42	45	46	45	44	45	42	44	45	44	43
	Q8BH15	CCR4-NOT transcription complex subunit 10	Cnot10	1.81389	-0.770891	0.01535	-1.70632	-4.05989		+	25.9496	26.5683	26.3378	27.0465	26.9593	27.1627	biological regulation;biosynthetic process;cellular metabolic process;cellular nitrogen compound metabolic process;cellular process;gene silencing;macromolecule metabolic process;metabolic process;nitrogen compound metabolic process;nucleobase-containing compound metabolic process;primary metabolic process;regulation of translation;RNA metabolic process	cell part;cytoplasm;intracellular membrane-bounded organelle;intracellular organelle;macromolecular complex;nucleus;organelle;protein complex;transcription factor complex		RNA degradation	+	+	4	4	4	7.8	7.8	7.8	81.817	0	90.15	304160000	15	4	4	3	2	3	3	4	4	3	2	3	3	4	4	3	2
	Q6KAP0;H3BIX9;Q8C2M4;H3BLL3;Q921G6;Q8K381	Leucine-rich repeat and calponin homology domain-containing protein 4	mFLJ00248;Lrch4	1.79932	-0.210632	0.0158737	-1.1572	-4.0193		+	25.5539	25.4944	25.4891	25.8114	25.7121	25.6458					+	+	2	2	2	7.5	7.5	7.5	52.967	0	36.262	83481000	5	2	2	2	2	2	2	2	2	2	2	2	2	2	2	2	2
	Q9CRB9;S4R238;Q9D9P1;D3Z0L4;Q91VG6	MICOS complex subunit Mic19	Chchd3	1.79443	-0.191737	0.0160534	-1.14214	-4.00573		+	28.548	28.454	28.4655	28.6582	28.7544	28.6301	biological regulation;cellular component organization;cellular membrane organization;cellular process;membrane fusion;membrane organization;mitochondrion organization;organelle fusion;organelle organization	cell part;cytoplasm;intracellular membrane-bounded organelle;intracellular organelle;membrane;mitochondrion;nucleus;organelle	binding;enzyme binding;phosphatase binding;protein binding;protein complex scaffold;structural molecule activity		+	+	4	4	4	22.5	22.5	22.5	26.334	0	23.733	2119200000	23	3	4	3	3	3	3	3	4	3	3	3	3	3	4	3	3
	Q497Z1;Q8C0E3;Q66JW4;A3KMJ7;B7ZN75;Q7TMQ8	Tripartite motif-containing protein 47	Trim47	1.78789	-0.872456	0.0162971	-1.83078	-3.98763		+	26.8647	26.96	26.965	28.1002	27.3816	27.9252		cell part;cytoplasm;intracellular;intracellular membrane-bounded organelle;intracellular organelle;nucleus;organelle	binding;cation binding;ion binding;metal ion binding;transition metal ion binding;zinc ion binding		+	+	6	6	6	14.5	14.5	14.5	69.78	0	64.639	1080600000	25	4	5	6	5	5	6	4	5	6	5	5	6	4	5	6	5
	Q3TPD9;Q3U2X5;Q64133;Q3UJ53	Amine oxidase [flavin-containing] A	Maoa	1.78414	0.225248	0.0164383	1.16898	3.97729	+		31.783	31.697	31.8891	31.5423	31.5754	31.5756	alcohol metabolic process;amine metabolic process;biological regulation;catabolic process;cellular aromatic compound metabolic process;cellular metabolic process;cellular nitrogen compound metabolic process;cellular process;metabolic process;neurotransmitter metabolic process;nitrogen compound metabolic process;small molecule metabolic process	cell part;intracellular membrane-bounded organelle;intracellular organelle;membrane;mitochondrion;organelle	binding;catalytic activity;oxidoreductase activity;oxidoreductase activity, acting on the CH-NH2 group of donors;oxidoreductase activity, acting on the CH-NH2 group of donors, oxygen as acceptor;primary amine oxidase activity;protein binding	Arginine and proline metabolism;Drug metabolism - cytochrome P450;Glycine, serine and threonine metabolism;Histidine metabolism;Isoquinoline alkaloid biosynthesis;Phenylalanine metabolism;Tryptophan metabolism;Tyrosine metabolism	+	+	14	14	14	37.2	37.2	37.2	58.786	0	193.57	20807000000	141	14	14	14	13	14	14	14	14	14	13	14	14	14	14	14	13
	G5E8R3;Q3T9S7;E9QPD7;Q3TCQ3;Q05920;Q3UFS6;Q62043;Q8BP54	Pyruvate carboxylase;Pyruvate carboxylase, mitochondrial	Pcx;Pc	1.78205	0.344919	0.0165177	1.27008	3.97152	+		30.0953	30.11	30.0972	29.893	29.5953	29.7795	alcohol metabolic process;biosynthetic process;carbohydrate metabolic process;cellular ketone metabolic process;cellular metabolic process;cellular process;lipid metabolic process;metabolic process;organic acid metabolic process;primary metabolic process;small molecule metabolic process	cell part;intracellular membrane-bounded organelle;intracellular organelle;membrane;mitochondrion;organelle	adenyl nucleotide binding;adenyl ribonucleotide binding;ATP binding;binding;biotin binding;biotin carboxylase activity;carboxylic acid binding;catalytic activity;cation binding;DNA binding;ion binding;ligase activity;ligase activity, forming carbon-carbon bonds;ligase activity, forming carbon-nitrogen bonds;metal ion binding;monocarboxylic acid binding;nucleic acid binding;nucleotide binding;puri…	Citrate cycle (TCA cycle);Pyruvate metabolism	+	+	28	28	28	35.3	35.3	35.3	129.7	0	229.86	5598100000	103	26	25	24	22	24	24	26	25	24	22	24	24	26	25	24	22
	D3YYE1;D3Z7M9;O35381;F6UFG6	Acidic leucine-rich nuclear phosphoprotein 32 family member A	Anp32a	1.7768	-0.533042	0.0167185	-1.44698	-3.95708		+	30.3596	30.378	30.3392	30.9347	30.6411	31.1002	biological regulation;biosynthetic process;cellular metabolic process;cellular nitrogen compound metabolic process;cellular process;macromolecule metabolic process;metabolic process;nitrogen compound metabolic process;nucleobase-containing compound metabolic process;primary metabolic process;RNA metabolic process	cell part;cytoplasm;endoplasmic reticulum;intracellular membrane-bounded organelle;intracellular organelle;nucleus;organelle	binding;protein binding		+	+	7	7	7	41.4	41.4	41.4	22.954	0	128.61	9566300000	62	6	7	6	6	6	6	6	7	6	6	6	6	6	7	6	6
	Q9CZ52;A0A0N4SV16;A0A0N4SUW7	Anthrax toxin receptor 1	Antxr1	1.7737	-0.583772	0.0168384	-1.49876	-3.94855		+	27.7928	27.948	27.8863	28.5229	28.1902	28.6654	anatomical structure morphogenesis;biological adhesion;biological regulation;cell adhesion;cell morphogenesis;cellular component morphogenesis;cellular component organization;cellular process;cytoskeleton organization;developmental process;organelle organization;response to stimulus;signal transduction	cell part;membrane;plasma membrane	actin binding;actin filament binding;binding;cation binding;collagen binding;cytoskeletal protein binding;ion binding;metal ion binding;molecular transducer activity;protein binding;receptor activity;signal transducer activity;signaling receptor activity;transmembrane signaling receptor activity		+	+	6	6	6	13.3	13.3	13.3	62.308	0	41.261	1810200000	36	6	6	6	5	5	6	6	6	6	5	5	6	6	6	6	5
	O70423;A2A4I8	Membrane primary amine oxidase	Aoc3	1.76981	-2.99693	0.0169899	-7.98297	-3.93789		+	21.767	23.2109	22.6239	26.2557	24.265	26.0719	amine metabolic process;biological adhesion;cell adhesion;cellular process;metabolic process;nitrogen compound metabolic process;response to chemical stimulus;response to stimulus	cell part;cell projection;cell surface;cytoplasm;membrane;microvillus;plasma membrane	aliphatic-amine oxidase activity;aminoacetone:oxygen oxidoreductase(deaminating) activity;binding;calcium ion binding;catalytic activity;cation binding;cation channel activity;cation transmembrane transporter activity;channel activity;cofactor binding;copper ion binding;ion binding;ion channel activity;ion transmembrane transporter activity;metal ion binding;oxidoreductase activity;oxidoreductase…	beta-Alanine metabolism;Glycine, serine and threonine metabolism;Isoquinoline alkaloid biosynthesis;Phenylalanine metabolism;Tropane, piperidine and pyridine alkaloid biosynthesis;Tyrosine metabolism	+	+	5	5	5	9.5	9.5	9.5	84.533	0	24.233	202130000	6	1	0	1	5	3	3	1	0	1	5	3	3	1	0	1	5
	A3KG93;Q6ZQ88;G8JL40	Lysine-specific histone demethylase 1A	Kdm1a	1.76851	-0.702686	0.0170409	-1.62753	-3.93432		+	26.4345	26.3951	25.9551	26.8013	26.9752	27.1163	anatomical structure development;biological regulation;biosynthetic process;cell development;cell differentiation;cell proliferation;cellular component organization;cellular metabolic process;cellular nitrogen compound metabolic process;cellular process;chromatin modification;chromatin organization;chromosome organization;developmental process;embryo development;histone modification;macromolecule…	cell part;intracellular membrane-bounded organelle;intracellular organelle;macromolecular complex;nucleus;organelle;protein complex;transcription factor complex	androgen receptor binding;bHLH transcription factor binding;binding;catalytic activity;chromatin binding;coenzyme binding;cofactor binding;demethylase activity;DNA binding;enzyme binding;flavin adenine dinucleotide binding;histone demethylase activity;histone demethylase activity (H3-dimethyl-K4 specific);histone demethylase activity (H3-K4 specific);histone demethylase activity (H3-K9 specific);…		+	+	7	7	7	14.1	14.1	14.1	94.658	0	30.846	206310000	15	5	3	3	6	3	4	5	3	3	6	3	4	5	3	3	6
	D3Z1H9;Q7TMS6;Q3U011;Q9JL62;D3Z1H8	Glycolipid transfer protein	Gltp	1.76606	0.322744	0.0171372	1.25071	3.92763	+		29.1416	29.1018	29.0094	28.9026	28.7183	28.6638	establishment of localization;lipid transport;transport	cell part;cytoplasm	binding;glycolipid binding;glycolipid transporter activity;lipid binding;lipid transporter activity;substrate-specific transporter activity;transporter activity		+	+	3	3	3	21.6	21.6	21.6	21.535	0	21.535	1055700000	12	2	3	3	2	3	2	2	3	3	2	3	2	2	3	3	2
	Q60963;Q3U1V7;E9Q330;Q9DB74;E9Q4T5;E9Q6J0	Platelet-activating factor acetylhydrolase	Pla2g7	1.76504	2.21133	0.0171774	4.63101	3.92485	+		25.6638	25.8614	26.2766	24.3073	24.2036	22.6569	biological regulation;catabolic process;cellular component organization;cellular lipid metabolic process;cellular metabolic process;cellular process;lipid metabolic process;macromolecule metabolic process;metabolic process;multicellular organismal process;primary metabolic process;response to stimulus;response to stress	cell part;cytoplasm;macromolecular complex	1-alkyl-2-acetylglycerophosphocholine esterase activity;binding;calcium-independent phospholipase A2 activity;carboxylic ester hydrolase activity;catalytic activity;hydrolase activity;hydrolase activity, acting on ester bonds;lipase activity;lipid binding;phospholipase A2 activity;phospholipase activity;phospholipid binding	Ether lipid metabolism	+	+	4	4	4	11.1	11.1	11.1	49.258	0	17.533	219610000	7	2	3	4	2	2	0	2	3	4	2	2	0	2	3	4	2
	O88325;O54752		Naglu	1.76413	-0.460801	0.0172137	-1.37631	-3.92234		+	29.8777	30.2509	30.0194	30.5163	30.4303	30.5838	anatomical structure development;anatomical structure morphogenesis;behavior;cell development;cellular component organization;cellular process;developmental process;organelle organization;response to stimulus;rhythmic process;vacuole organization		alpha-N-acetylglucosaminidase activity;catalytic activity;hexosaminidase activity;hydrolase activity;hydrolase activity, acting on glycosyl bonds;hydrolase activity, hydrolyzing O-glycosyl compounds	Glycosaminoglycan degradation;Lysosome	+	+	13	13	13	24.5	24.5	24.5	82.595	0	277.47	7693400000	94	12	13	12	12	13	13	12	13	12	12	13	13	12	13	12	12
	Q80X85	28S ribosomal protein S7, mitochondrial	Mrps7	1.76248	0.334185	0.0172789	1.26067	3.91785	+		27.7872	27.6835	27.7173	27.5119	27.2429	27.4306	biosynthetic process;cellular metabolic process;cellular process;macromolecule metabolic process;metabolic process;primary metabolic process;protein metabolic process;translation	cell part;intracellular membrane-bounded organelle;intracellular organelle;macromolecular complex;mitochondrion;organelle;ribonucleoprotein complex;small ribosomal subunit	binding;nucleic acid binding;RNA binding;structural constituent of ribosome;structural molecule activity		+	+	7	7	7	31.4	31.4	31.4	28.062	0	17.551	981750000	19	7	6	6	4	6	6	7	6	6	4	6	6	7	6	6	4
	B2RS09;Q7JJ13;U3KLT0	Bromodomain-containing protein 2	Brd2	1.76092	-0.973417	0.0173412	-1.96349	-3.91359		+	22.5431	22.7883	22.5368	23.6743	23.9576	23.1565	biological regulation;biosynthetic process;cellular component assembly;cellular component organization;cellular macromolecular complex assembly;cellular metabolic process;cellular nitrogen compound metabolic process;cellular process;chromatin modification;chromatin organization;chromosome organization;macromolecular complex assembly;macromolecule metabolic process;metabolic process;nitrogen compo…	cell part;cytoplasm;intracellular membrane-bounded organelle;intracellular organelle;nucleus;organelle	binding;chromatin binding;histone acetyl-lysine binding;histone binding;protein binding		+	+	2	1	1	2.5	1.4	1.4	88.066	0.00017819	4.0328	58470000	3	1	1	1	1	1	2	1	1	1	1	1	1	1	1	1	1
	Q8CHU3;Q5NCM6;Q5NCM7;Q5NCM5;J3QNT7;Q69ZS5	Epsin-2	Epn2	1.759	0.361733	0.017418	1.28497	3.90836	+		27.9978	27.9501	27.9645	27.4556	27.772	27.5995	anatomical structure development;biological regulation;cellular component organization;cellular membrane organization;cellular process;developmental process;embryo development;endocytosis;establishment of localization;membrane invagination;membrane organization;response to stimulus;signal transduction;transport;vesicle-mediated transport	cell part;macromolecular complex;protein complex	binding;lipid binding	Endocytosis	+	+	7	7	7	17.3	17.3	17.3	63.471	0	80.526	656890000	23	5	6	7	5	5	6	5	6	7	5	5	6	5	6	7	5
	Q8CHU6;E9Q987;Q8CC73;E9PV98;D3YYU4		Trim12c;Trim5	1.75788	0.644183	0.017463	1.56285	3.9053	+		26.6002	26.8838	26.7296	26.1717	25.8161	26.2932		cell part;cytoplasm;intracellular	binding;cation binding;ion binding;metal ion binding;transition metal ion binding;zinc ion binding		+	+	6	6	6	18.7	18.7	18.7	57.284	0	23.102	559850000	16	6	5	5	3	2	3	6	5	5	3	2	3	6	5	5	3
	Q922G2	Protein FAM76A	Fam76a	1.75278	0.464404	0.0176694	1.37975	3.89142	+		26.333	26.2925	26.412	25.6578	26.0323	25.9541					+	+	2	2	2	6.2	6.2	6.2	35.095	0	7.1536	39249000	5	1	2	2	1	2	2	1	2	2	1	2	2	1	2	2	1
	P70227	Inositol 1,4,5-trisphosphate receptor type 3	Itpr3	1.74986	-0.345822	0.0177886	-1.27087	-3.88349		+	28.0848	28.2536	28.1196	28.6385	28.3946	28.4624	behavior;biological regulation;cellular homeostasis;cellular ion homeostasis;cellular process;establishment of localization;homeostatic process;ion transport;multicellular organismal process;neurological system process;response to chemical stimulus;response to stimulus;signal transduction;transport	cell part;cytoplasm;intracellular membrane-bounded organelle;intracellular non-membrane-bounded organelle;intracellular organelle;macromolecular complex;membrane;nucleolus;nucleoplasm;nucleus;organelle;protein complex;receptor complex	alcohol binding;binding;calcium channel activity;calcium-release channel activity;cation channel activity;cation transmembrane transporter activity;channel activity;gated channel activity;inositol 1,4,5 trisphosphate binding;inositol 1,4,5-trisphosphate-sensitive calcium-release channel activity;intracellular ligand-gated calcium channel activity;intracellular ligand-gated ion channel activity;io…	Alzheimer's disease;Calcium signaling pathway;Gap junction;Gastric acid secretion;GnRH signaling pathway;Long-term depression;Long-term potentiation;Oocyte meiosis;Pancreatic secretion;Phosphatidylinositol signaling system;Salivary secretion;Taste transduction;Vascular smooth muscle contraction	+	+	28	28	24	15.8	15.8	14.6	304.27	0	236.23	1942600000	53	14	19	18	22	22	16	14	19	18	22	22	16	10	16	16	18
	Q58E64;Q3UA81;P10126;Q3TII3;Q3UZQ3;D3YZ68	Elongation factor 1-alpha;Elongation factor 1-alpha 1	Eef1a1	1.74323	0.153244	0.0180622	1.11207	3.86552	+		36.6126	36.6877	36.7492	36.5334	36.5328	36.5236	biological regulation;biosynthetic process;cellular metabolic process;cellular process;macromolecule metabolic process;metabolic process;response to chemical stimulus;response to endogenous stimulus;response to stimulus;translational elongation	cell body;cell part;cytoplasm;intracellular membrane-bounded organelle;intracellular non-membrane-bounded organelle;intracellular organelle;macromolecular complex;membrane;neuronal cell body;nucleolus;nucleus;organelle;plasma membrane;protein complex	binding;catalytic activity;GTP binding;GTPase activity;guanyl nucleotide binding;guanyl ribonucleotide binding;hydrolase activity;hydrolase activity, acting on acid anhydrides;hydrolase activity, acting on acid anhydrides, in phosphorus-containing anhydrides;nucleic acid binding;nucleoside-triphosphatase activity;nucleotide binding;protein binding;purine nucleotide binding;purine ribonucleoside t…	RNA transport	+	+	25	25	25	69.9	69.9	69.9	50.113	0	323.31	494020000000	1788	23	23	22	22	21	22	23	23	22	22	21	22	23	23	22	22
	P15626;D3YX76	Glutathione S-transferase Mu 2	Gstm2	1.73632	-0.27659	0.0183519	-1.21133	-3.84685		+	32.5855	32.4841	32.5785	32.9354	32.7136	32.8288		cell part;cytoplasm	binding;catalytic activity;glutathione transferase activity;identical protein binding;protein binding;protein dimerization activity;protein heterodimerization activity;protein homodimerization activity;transferase activity;transferase activity, transferring alkyl or aryl (other than methyl) groups	Drug metabolism - cytochrome P450;Glutathione metabolism;Metabolism of xenobiotics by cytochrome P450	+	+	13	13	8	60.6	60.6	39.9	25.716	0	208.99	39055000000	129	12	12	12	12	13	12	12	12	12	12	13	12	8	8	7	7
	Q8R3B1;G5DDB7;Q05DG3	1-phosphatidylinositol 4,5-bisphosphate phosphodiesterase delta-1;Phosphoinositide phospholipase C	Plcd1	1.73269	-0.413629	0.0185059	-1.33203	-3.83707		+	30.0089	29.8727	30.1255	30.5695	30.3046	30.3739	anatomical structure development;anatomical structure formation involved in morphogenesis;biological regulation;catabolic process;cellular process;developmental process;lipid metabolic process;metabolic process;primary metabolic process;response to stimulus;signal transduction	cell part;cytoplasm;cytosol	binding;calcium ion binding;catalytic activity;cation binding;hydrolase activity;hydrolase activity, acting on ester bonds;ion binding;lipase activity;lipid binding;metal ion binding;molecular transducer activity;phosphatidic acid binding;phosphatidylinositol phospholipase C activity;phosphatidylserine binding;phospholipase activity;phospholipase C activity;phospholipid binding;phosphoric diester…	Calcium signaling pathway;Inositol phosphate metabolism;Phosphatidylinositol signaling system	+	+	23	23	23	48.5	48.5	48.5	85.872	0	323.31	7089000000	143	18	22	20	18	20	19	18	22	20	18	20	19	18	22	20	18
	Q3U9C4;Q3UKG1;Q9CY73	39S ribosomal protein L44, mitochondrial	Mrpl44	1.73267	0.496253	0.0185067	1.41055	3.83702	+		26.8274	26.7277	26.7843	26.1859	26.131	26.5337	biosynthetic process;cellular metabolic process;cellular nitrogen compound metabolic process;cellular process;macromolecule metabolic process;metabolic process;nitrogen compound metabolic process;nucleobase-containing compound metabolic process;primary metabolic process;RNA metabolic process;RNA processing;translational elongation	cell part;intracellular membrane-bounded organelle;intracellular non-membrane-bounded organelle;intracellular organelle;macromolecular complex;mitochondrion;organelle;ribonucleoprotein complex;ribosome	binding;catalytic activity;endonuclease activity;endonuclease activity, active with either ribo- or deoxyribonucleic acids and producing 5'-phosphomonoesters;endoribonuclease activity;endoribonuclease activity, producing 5'-phosphomonoesters;hydrolase activity;hydrolase activity, acting on ester bonds;nuclease activity;nucleic acid binding;ribonuclease activity;ribonuclease III activity;RNA bindi…		+	+	7	7	7	35.3	35.3	35.3	33.053	0	66.529	576340000	20	6	7	7	4	6	6	6	7	7	4	6	6	6	7	7	4
	Q91YP2;Q3UUI1;Q3TB65	Neurolysin, mitochondrial	Nln	1.73018	-0.373482	0.0186133	-1.29548	-3.8303		+	29.4071	29.3364	29.4178	29.9324	29.6082	29.7411		cell part;intracellular membrane-bounded organelle;intracellular organelle;membrane;mitochondrion;organelle;plasma membrane	binding;catalytic activity;cation binding;endopeptidase activity;hydrolase activity;ion binding;metal ion binding;metalloendopeptidase activity;metallopeptidase activity;peptidase activity;peptidase activity, acting on L-amino acid peptides;peptide binding	Renin-angiotensin system	+	+	15	15	15	31	31	31	80.428	0	188.39	4596900000	82	13	14	13	12	13	11	13	14	13	12	13	11	13	14	13	12
	Q9CQA5	Mediator of RNA polymerase II transcription subunit 4	Med4	1.72975	-1.09628	0.0186317	-2.13803	-3.82915		+	24.4681	24.3577	23.8082	25.1646	25.0542	25.7042	biological regulation;biosynthetic process;cellular metabolic process;cellular nitrogen compound metabolic process;cellular process;macromolecule metabolic process;metabolic process;nitrogen compound metabolic process;nucleobase-containing compound metabolic process;primary metabolic process;response to stimulus;RNA metabolic process;signal transduction;transcription initiation, DNA-dependent	cell part;macromolecular complex;nucleoplasm;protein complex	protein binding transcription factor activity;receptor activity;RNA polymerase II transcription cofactor activity;RNA polymerase II transcription factor binding transcription factor activity;transcription cofactor activity;transcription factor binding transcription factor activity		+	+	3	3	3	16.3	16.3	16.3	29.781	0	19.602	200500000	4	3	1	1	3	1	2	3	1	1	3	1	2	3	1	1	3
	Q7TQC3;A0A0B4J1F0;P61622;Q8CE84	Integrin alpha-11	Itga11	1.72755	-0.334461	0.0187264	-1.26091	-3.82323		+	32.3522	32.5701	32.577	32.7411	32.8706	32.891	biological adhesion;biological regulation;cell adhesion;cell motility;cellular component movement;cellular process;locomotion;response to stimulus;signal transduction	cell part;macromolecular complex;protein complex;receptor complex	binding;cation binding;ion binding;metal ion binding	Arrhythmogenic right ventricular cardiomyopathy (ARVC);Dilated cardiomyopathy;ECM-receptor interaction;Focal adhesion;Hypertrophic cardiomyopathy (HCM);Regulation of actin cytoskeleton	+	+	35	35	35	41.6	41.6	41.6	133.07	0	323.31	32565000000	281	32	32	32	32	34	30	32	32	32	32	34	30	32	32	32	32
	Q99LJ0;A0A0G2JFS0	CTTNBP2 N-terminal-like protein	Cttnbp2nl	1.7275	0.38709	0.0187284	1.30775	3.8231	+		28.8036	28.8688	28.7111	28.5501	28.2401	28.4321	cellular metabolic process;cellular process;macromolecule metabolic process;macromolecule modification;metabolic process;phosphorus metabolic process;primary metabolic process;protein dephosphorylation;protein metabolic process;protein modification process	cell part;cytoplasm;cytoskeleton;intracellular non-membrane-bounded organelle;intracellular organelle;organelle			+	+	14	14	13	27.4	27.4	26	69.84	0	193.06	1853700000	41	12	13	12	9	14	11	12	13	12	9	14	11	11	12	11	8
	Q80VY6;Q8BRE1;P10287	Cadherin-3	Cdh3	1.72695	-0.995004	0.0187523	-1.99309	-3.82162		+	26.4226	26.6757	27.1172	28.0495	27.6455	27.5056	biological adhesion;cell adhesion;cellular process;response to chemical stimulus;response to drug;response to stimulus;response to stress	cell part;cytoplasm;membrane;plasma membrane	binding;calcium ion binding;cation binding;ion binding;metal ion binding	Cell adhesion molecules (CAMs)	+	+	10	10	10	19.8	19.8	19.8	83.299	0	53.31	859650000	21	6	8	6	8	10	7	6	8	6	8	10	7	6	8	6	8
	Q7TND5;A0A0G2JFR7	Ribosome production factor 1	Rpf1	1.72662	-0.613244	0.0187662	-1.5297	-3.82075		+	27.3374	27.7897	27.6755	28.3741	28.0816	28.1866	cellular metabolic process;cellular nitrogen compound metabolic process;cellular process;macromolecule metabolic process;metabolic process;nitrogen compound metabolic process;nucleobase-containing compound metabolic process;primary metabolic process;RNA metabolic process;RNA processing;rRNA processing	cell part;intracellular non-membrane-bounded organelle;intracellular organelle;nucleolus;organelle	binding;nucleic acid binding;RNA binding;rRNA binding		+	+	3	3	3	18.1	18.1	18.1	40.036	0	14.678	990850000	9	2	2	2	3	2	2	2	2	2	3	2	2	2	2	2	3
	Q6ZQJ9;Q8C156	Condensin complex subunit 2	Ncaph	1.72176	-1.56786	0.0189774	-2.96465	-3.80771		+	22.1292	22.727	22.4483	23.2563	24.4129	24.3389	cellular component organization;cellular metabolic process;cellular nitrogen compound metabolic process;cellular process;chromosome organization;DNA metabolic process;DNA packaging;macromolecule metabolic process;metabolic process;nitrogen compound metabolic process;nucleobase-containing compound metabolic process;organelle organization;primary metabolic process	cell part;condensin complex;cytoplasm;cytoskeleton;intracellular membrane-bounded organelle;intracellular non-membrane-bounded organelle;intracellular organelle;macromolecular complex;nucleus;organelle;protein complex		Cell cycle - yeast	+	+	2	2	2	4.3	4.3	4.3	68.745	0.0021732	2.7785	27294000	2	1	1	1	0	0	2	1	1	1	0	0	2	1	1	1	0
	Q62261;A0A0A0MQG2;Q5DTR4	Spectrin beta chain, non-erythrocytic 1	Sptbn1	1.71605	-0.166578	0.0192288	-1.12239	-3.79242		+	35.3696	35.42	35.4215	35.6366	35.4969	35.5773	anatomical structure morphogenesis;behavior;biological regulation;cellular component assembly;cellular component organization;cellular membrane organization;cellular metabolic process;cellular process;cytokinesis;developmental process;establishment of localization;Golgi vesicle transport;growth;macromolecule metabolic process;macromolecule modification;membrane organization;metabolic process;mult…	cell body;cell part;cytoplasm;cytoskeleton;intracellular membrane-bounded organelle;intracellular non-membrane-bounded organelle;intracellular organelle;macromolecular complex;membrane;neuronal cell body;nucleolus;nucleus;organelle;photoreceptor inner segment;plasma membrane;protein complex	binding;lipid binding;phospholipid binding;protein binding;structural constituent of cytoskeleton;structural molecule activity		+	+	126	126	118	63.2	63.2	59.5	274.22	0	323.31	230850000000	1502	115	118	115	114	119	109	115	118	115	114	119	109	108	111	108	107
	D3Z5B1;Q8CEW7;B2RPU8;Q9D1L0	Coiled-coil-helix-coiled-coil-helix domain-containing protein 2	Zbed5;Chchd2	1.7146	0.557012	0.019293	1.47122	3.78855	+		29.6571	29.5692	29.3775	28.9261	29.2093	28.7973		cell part;intracellular membrane-bounded organelle;intracellular organelle;mitochondrion;organelle	binding;nucleic acid binding		+	+	4	4	4	25.7	25.7	25.7	19.183	0	97.34	2749100000	34	4	4	4	4	4	4	4	4	4	4	4	4	4	4	4	4
	Q3TKR5		Rpl5	1.71324	-0.672019	0.0193537	-1.5933	-3.78491		+	24.8796	24.649	24.5853	25.0714	25.5556	25.503	biosynthetic process;cellular metabolic process;cellular nitrogen compound metabolic process;cellular process;macromolecule metabolic process;metabolic process;nitrogen compound metabolic process;nucleobase-containing compound metabolic process;primary metabolic process;protein metabolic process;ribosomal large subunit biogenesis;RNA metabolic process;RNA processing;rRNA processing;translation	cell part;intracellular membrane-bounded organelle;intracellular organelle;macromolecular complex;nucleus;organelle;ribonucleoprotein complex	5S rRNA binding;binding;nucleic acid binding;protein binding;RNA binding;rRNA binding;structural constituent of ribosome;structural molecule activity	Ribosome	+	+	10	1	1	34.5	4.1	4.1	34.269	0.0001759	3.7431	130970000	3	10	8	8	9	9	8	1	1	1	1	1	1	1	1	1	1
	Q9CQ54;Q9D846	NADH dehydrogenase [ubiquinone] 1 subunit C2	Ndufc2	1.71285	-0.361192	0.0193708	-1.28449	-3.78388		+	28.376	28.5882	28.6325	28.9992	28.8531	28.8281	cellular metabolic process;cellular process;generation of precursor metabolites and energy;metabolic process	cell part;intracellular membrane-bounded organelle;intracellular organelle;membrane;mitochondrion;organelle	catalytic activity;NADH dehydrogenase (quinone) activity;NADH dehydrogenase (ubiquinone) activity;NADH dehydrogenase activity;oxidoreductase activity;oxidoreductase activity, acting on NADH or NADPH;oxidoreductase activity, acting on NADH or NADPH, quinone or similar compound as acceptor	Alzheimer's disease;Huntington's disease;Oxidative phosphorylation;Parkinson's disease	+	+	6	6	6	49.2	49.2	49.2	14.164	0	56.179	2692900000	45	5	5	5	4	5	6	5	5	5	4	5	6	5	5	5	4
	Q80WR0;E9Q3G8;Q80UN3		Nup153	1.71275	-0.146296	0.0193753	-1.10672	-3.78361		+	29.2799	29.2611	29.3801	29.4327	29.4552	29.4721	biological regulation;cellular component assembly;cellular component organization;cellular macromolecular complex assembly;cellular process;macromolecular complex assembly;nucleus organization;organelle organization;protein complex assembly;regulation of transport	cell part;cytoplasm;intracellular non-membrane-bounded organelle;intracellular organelle;membrane;nucleolus;organelle	binding;cation binding;ion binding;metal ion binding;nucleocytoplasmic transporter activity;structural constituent of nuclear pore;structural molecule activity;transition metal ion binding;transporter activity;zinc ion binding	RNA transport	+	+	15	15	15	16.1	16.1	16.1	152.07	0	160.58	1968300000	60	11	11	11	12	10	12	11	11	11	12	10	12	11	11	11	12
	P48771	Cytochrome c oxidase subunit 7A2, mitochondrial	Cox7a2	1.71002	-1.43647	0.0194977	-2.70657	-3.77632		+	29.8121	29.1537	29.3224	31.1707	31.211	30.216		cell part;intracellular membrane-bounded organelle;intracellular organelle;membrane;mitochondrion;organelle	catalytic activity;cation transmembrane transporter activity;cytochrome-c oxidase activity;heme-copper terminal oxidase activity;hydrogen ion transmembrane transporter activity;inorganic cation transmembrane transporter activity;ion transmembrane transporter activity;monovalent inorganic cation transmembrane transporter activity;oxidoreductase activity;oxidoreductase activity, acting on a heme gr…	Alzheimer's disease;Cardiac muscle contraction;Huntington's disease;Oxidative phosphorylation;Parkinson's disease	+	+	2	2	2	27.7	27.7	27.7	9.2908	0	8.8818	8137500000	27	2	2	2	2	2	2	2	2	2	2	2	2	2	2	2	2
	E9PYH2;Q91V12	Cytosolic acyl coenzyme A thioester hydrolase	Acot7	1.70645	-0.512401	0.0196584	-1.42642	-3.76682		+	30.1123	30.0799	30.1433	30.3552	30.7734	30.7442	catabolic process;cellular ketone metabolic process;cellular lipid metabolic process;cellular metabolic process;cellular process;lipid metabolic process;metabolic process;organic acid metabolic process;primary metabolic process;small molecule metabolic process	cell body;cell part;cell projection;cytosol;neuron projection	acyl-CoA thioesterase activity;catalytic activity;CoA hydrolase activity;hydrolase activity;hydrolase activity, acting on ester bonds;palmitoyl-CoA hydrolase activity;thiolester hydrolase activity	Biosynthesis of unsaturated fatty acids	+	+	7	7	7	25.5	25.5	25.5	42.826	0	76.814	8583600000	69	6	5	6	6	6	6	6	5	6	6	6	6	6	5	6	6
	Q9WUP4	Polyprenol reductase	Srd5a3	1.70282	0.388774	0.0198234	1.30928	3.75717	+		25.7107	26.0094	25.9161	25.5583	25.3832	25.5283	alcohol metabolic process;biosynthetic process;carbohydrate metabolic process;catabolic process;cellular lipid metabolic process;cellular metabolic process;cellular process;lipid metabolic process;macromolecule metabolic process;macromolecule modification;metabolic process;oligosaccharide metabolic process;primary metabolic process;protein glycosylation;protein metabolic process;protein modificat…	cell part;endoplasmic reticulum;intracellular membrane-bounded organelle;intracellular organelle;membrane;organelle	3-oxo-5-alpha-steroid 4-dehydrogenase activity;catalytic activity;cholestenone 5-alpha-reductase activity;enone reductase activity;oxidoreductase activity;oxidoreductase activity, acting on the CH-CH group of donors;oxidoreductase activity, acting on the CH-CH group of donors, NAD or NADP as acceptor;steroid dehydrogenase activity;steroid dehydrogenase activity, acting on the CH-CH group of donors	Steroid hormone biosynthesis	+	+	2	2	2	8.5	8.5	8.5	37.935	0	20.025	297840000	12	2	2	2	2	2	2	2	2	2	2	2	2	2	2	2	2
	Q3U2X7;Q64299	Protein NOV homolog	Nov	1.7003	-3.82576	0.0199386	-14.1797	-3.75049		+	25.7738	23.0214	22.4881	27.5393	27.7134	27.5079	biological regulation	cell body;cell part;cell projection;extracellular matrix;extracellular region;intracellular membrane-bounded organelle;intracellular organelle;neuron projection;neuronal cell body;organelle			+	+	6	6	6	25.4	25.4	25.4	38.856	0	26.136	608330000	10	2	0	0	4	5	6	2	0	0	4	5	6	2	0	0	4
	Q8R2Q8	Bone marrow stromal antigen 2	Bst2	1.69558	3.04898	0.0201567	8.27625	3.73797	+		27.8999	27.397	26.8557	24.7017	22.8782	25.4257	biological regulation;immune system process;multi-organism process;regulation of organelle organization;response to biotic stimulus;response to chemical stimulus;response to stimulus;response to stress	cell part;cell surface;endosome;Golgi apparatus;intracellular membrane-bounded organelle;intracellular organelle;membrane;organelle;plasma membrane	endopeptidase inhibitor activity;endopeptidase regulator activity;enzyme inhibitor activity;enzyme regulator activity;metalloendopeptidase inhibitor activity;metalloenzyme inhibitor activity;metalloenzyme regulator activity;molecular transducer activity;peptidase inhibitor activity;peptidase regulator activity;signal transducer activity		+	+	4	4	4	16.9	16.9	16.9	19.152	0	9.7658	440380000	8	2	4	4	1	0	1	2	4	4	1	0	1	2	4	4	1
	Q4FJN2;Q64378;Q3TX72	Peptidyl-prolyl cis-trans isomerase FKBP5;Peptidyl-prolyl cis-trans isomerase FKBP5, N-terminally processed	Fkbp5	1.69163	-0.393133	0.020341	-1.31324	-3.72751		+	28.4512	28.2522	28.26	28.863	28.7036	28.5761	cellular metabolic process;cellular process;macromolecule metabolic process;macromolecule modification;metabolic process;peptidyl-amino acid modification;primary metabolic process;protein folding;protein metabolic process;protein modification process	cell part;intracellular membrane-bounded organelle;intracellular organelle;membrane;nucleus;organelle	binding;catalytic activity;cis-trans isomerase activity;drug binding;FK506 binding;isomerase activity;macrolide binding;peptidyl-prolyl cis-trans isomerase activity;protein binding		+	+	10	10	10	27	27	27	50.966	0	21.918	1211300000	32	5	8	8	5	6	7	5	8	8	5	6	7	5	8	8	5
	Q9D1M8;Q71V27;P97314;Q6QMT3	Cysteine and glycine-rich protein 2	Csrp2	1.68841	-0.861203	0.0204922	-1.81655	-3.71901		+	29.5243	29.113	29.1809	30.4989	30.0628	29.8402	cell differentiation;cellular process;developmental process;multicellular organismal development;multicellular organismal process	cell part;intracellular membrane-bounded organelle;intracellular organelle;nucleus;organelle	binding;cation binding;ion binding;metal ion binding;protein binding;transition metal ion binding;zinc ion binding		+	+	5	5	5	36.3	36.3	36.3	20.912	0	85.3	5043300000	47	3	4	5	3	5	3	3	4	5	3	5	3	3	4	5	3
	Q9Z2I8;C6EQH3	Succinyl-CoA ligase [GDP-forming] subunit beta, mitochondrial;Succinyl-CoA ligase subunit beta	Suclg2	1.68666	-0.522965	0.0205749	-1.43691	-3.7144		+	29.4116	29.1567	28.9553	29.6405	29.795	29.6571	catabolic process;cellular ketone metabolic process;cellular metabolic process;cellular process;cofactor metabolic process;metabolic process;organic acid metabolic process;small molecule metabolic process	cell part;intracellular membrane-bounded organelle;intracellular organelle;macromolecular complex;mitochondrion;organelle;protein complex;tricarboxylic acid cycle enzyme complex	acid-thiol ligase activity;adenyl nucleotide binding;adenyl ribonucleotide binding;ATP binding;binding;catalytic activity;cation binding;CoA-ligase activity;GDP binding;GTP binding;guanyl nucleotide binding;guanyl ribonucleotide binding;ion binding;ligase activity;ligase activity, forming carbon-sulfur bonds;metal ion binding;nucleotide binding;oxidoreductase activity;oxidoreductase activity, act…	Citrate cycle (TCA cycle);Propanoate metabolism	+	+	12	12	12	39.3	39.3	39.3	46.839	0	70.92	2776900000	54	11	11	10	11	11	10	11	11	10	11	11	10	11	11	10	11
	B1AYC9;Q8R5A3	Amyloid beta A4 precursor protein-binding family B member 1-interacting protein	Apbb1ip	1.68187	0.189629	0.0208033	1.14047	3.70176	+		28.6842	28.8224	28.7993	28.5687	28.536	28.6322	biological regulation;cellular process;response to stimulus;signal transduction	cell part;cell projection;cytoplasm;cytoskeleton;intracellular non-membrane-bounded organelle;intracellular organelle;membrane;organelle;plasma membrane			+	+	9	8	8	20.1	18.8	18.8	74.318	0	75.712	1337300000	31	6	8	7	8	8	6	5	7	6	7	7	6	5	7	6	7
	Q4FJX1;Q3UGH8;A0A0B4J1E7;O35343	Importin subunit alpha;Importin subunit alpha-3	Kpna4	1.67981	-0.113925	0.0209023	-1.08217	-3.69634		+	30.1621	30.1618	30.2139	30.3301	30.3052	30.2442	establishment of localization;nuclear transport;nucleocytoplasmic transport;protein targeting;protein transport;transport	cell part;cytoplasm;intracellular membrane-bounded organelle;intracellular organelle;nucleus;organelle	binding;protein binding;protein transporter activity;substrate-specific transporter activity;transporter activity		+	+	11	11	8	36.9	36.9	31.3	57.922	0	275.62	6652700000	120	10	10	10	10	10	8	10	10	10	10	10	8	7	7	7	7
	Q99KC8	von Willebrand factor A domain-containing protein 5A	Vwa5a	1.67945	0.289586	0.0209194	1.22229	3.69541	+		32.3201	32.241	32.1074	31.8857	31.8852	32.0289					+	+	29	29	27	50.6	50.6	48.5	87.142	0	323.31	20404000000	214	25	27	28	24	27	28	25	27	28	24	27	28	23	25	26	22
	Q3UYV9;Q3TLK3	Nuclear cap-binding protein subunit 1	Ncbp1	1.67865	-0.513269	0.0209581	-1.42728	-3.6933		+	28.4321	28.4062	28.6558	29.2395	28.9037	28.8907	biological regulation;catabolic process;cellular metabolic process;cellular nitrogen compound metabolic process;cellular process;establishment of localization;gene silencing;macromolecule metabolic process;metabolic process;mRNA metabolic process;mRNA processing;nitrogen compound metabolic process;nuclear transport;nucleobase-containing compound metabolic process;nucleobase-containing compound tr…	cell part;cytoplasm;intracellular membrane-bounded organelle;intracellular organelle;macromolecular complex;nucleus;organelle;protein complex;ribonucleoprotein complex	binding;nucleic acid binding;protein binding;RNA binding;RNA cap binding	mRNA surveillance pathway;RNA transport;Spliceosome	+	+	14	14	14	27.3	27.3	27.3	91.926	0	44.182	1793700000	45	10	12	12	6	14	11	10	12	12	6	14	11	10	12	12	6
	Q9CQB5;D3Z3X4	CDGSH iron-sulfur domain-containing protein 2	Cisd2	1.67484	-0.30397	0.0211427	-1.23454	-3.6833		+	27.6275	27.5197	27.413	27.8012	27.743	27.9279	aging;autophagy;biological regulation;catabolic process;cellular metabolic process;cellular process;developmental process;metabolic process	cell part;endoplasmic reticulum;intracellular membrane-bounded organelle;intracellular organelle;macromolecular complex;membrane;organelle;protein complex	2 iron, 2 sulfur cluster binding;binding;cation binding;identical protein binding;ion binding;iron-sulfur cluster binding;metal cluster binding;metal ion binding;protein binding;protein dimerization activity;protein homodimerization activity		+	+	4	4	4	37	37	37	15.242	0	57.961	1210800000	31	4	4	4	4	4	3	4	4	4	4	4	3	4	4	4	4
	Q9JK42	[Pyruvate dehydrogenase (acetyl-transferring)] kinase isozyme 2, mitochondrial	Pdk2	1.67305	0.78219	0.0212302	1.71974	3.67859	+		26.9082	26.7511	26.5608	26.3323	25.7553	25.7859	alcohol metabolic process;biological regulation;carbohydrate metabolic process;cell communication;cellular metabolic process;cellular process;homeostatic process;macromolecule metabolic process;macromolecule modification;metabolic process;phosphorus metabolic process;primary metabolic process;protein metabolic process;protein modification process;protein phosphorylation;response to chemical stimu…	cell part;intracellular membrane-bounded organelle;intracellular organelle;macromolecular complex;mitochondrion;nucleus;organelle;protein complex;pyruvate dehydrogenase complex	adenyl nucleotide binding;adenyl ribonucleotide binding;ATP binding;binding;catalytic activity;kinase activity;nucleotide binding;phosphotransferase activity, alcohol group as acceptor;protein binding;protein kinase activity;protein serine/threonine kinase activity;purine nucleotide binding;purine ribonucleoside triphosphate binding;purine ribonucleotide binding;pyruvate dehydrogenase (acetyl-tra…		+	+	3	3	2	10.8	10.8	8.6	46.04	0	28.145	552410000	11	3	3	3	2	2	3	3	3	3	2	2	3	2	2	2	1
	Q3UID0;Q6PDG5	SWI/SNF complex subunit SMARCC2	Smarcc2	1.67206	-0.171803	0.0212783	-1.12647	-3.67602		+	30.6354	30.5133	30.6549	30.7472	30.7989	30.773	biological regulation;biosynthetic process;cellular component disassembly;cellular component organization;cellular metabolic process;cellular nitrogen compound metabolic process;cellular process;chromatin modification;chromatin organization;chromosome organization;macromolecule metabolic process;metabolic process;nitrogen compound metabolic process;nucleobase-containing compound metabolic process…	cell part;chromatin remodeling complex;macromolecular complex;protein complex;transcriptional repressor complex	binding;chromatin binding;DNA binding;nucleic acid binding;protein binding		+	+	28	28	21	36.3	36.3	28.9	124.68	0	323.31	6639900000	129	25	25	24	24	26	23	25	25	24	24	26	23	18	19	17	17
	Q91VM2;P62320	Small nuclear ribonucleoprotein Sm D3	Snrpd3	1.67114	-0.50933	0.0213236	-1.42339	-3.6736		+	30.4233	30.0475	30.1755	30.8927	30.6428	30.6388	cellular component assembly;cellular component organization;cellular macromolecular complex assembly;cellular process;macromolecular complex assembly;ribonucleoprotein complex assembly	cell part;cytoplasm;cytosol;intracellular membrane-bounded organelle;intracellular organelle;macromolecular complex;nucleus;organelle;protein complex;ribonucleoprotein complex;small nuclear ribonucleoprotein complex;spliceosomal complex	binding;histone pre-mRNA DCP binding;nucleic acid binding;RNA binding	Spliceosome;Systemic lupus erythematosus	+	+	5	5	5	53.2	53.2	53.2	13.985	0	267.16	9007900000	60	4	5	4	5	5	5	4	5	4	5	5	5	4	5	4	5
	Q9CQ06	39S ribosomal protein L24, mitochondrial	Mrpl24	1.66621	1.05427	0.0215668	2.07667	3.66071	+		27.0772	26.6272	26.8599	26.0967	26.0163	25.2886	biosynthetic process;cellular metabolic process;cellular process;macromolecule metabolic process;metabolic process;primary metabolic process;protein metabolic process;translation	cell part;intracellular membrane-bounded organelle;intracellular non-membrane-bounded organelle;intracellular organelle;macromolecular complex;mitochondrion;organelle;ribonucleoprotein complex;ribosome	structural constituent of ribosome;structural molecule activity		+	+	4	4	4	21.3	21.3	21.3	24.944	0	43.648	268140000	13	4	3	4	3	3	2	4	3	4	3	3	2	4	3	4	3
	Q3TFD0;Q9CZN7;Q99K87	Serine hydroxymethyltransferase	Shmt2	1.66411	0.280281	0.0216716	1.21443	3.65521	+		32.7166	32.7805	32.7309	32.3541	32.6044	32.4286	amine metabolic process;biological regulation;biosynthetic process;cellular amino acid metabolic process;cellular aromatic compound metabolic process;cellular component assembly;cellular component organization;cellular ketone metabolic process;cellular metabolic process;cellular nitrogen compound metabolic process;cellular process;cofactor metabolic process;heterocycle metabolic process;macromole…	cell part;cytoskeleton;intracellular membrane-bounded organelle;intracellular non-membrane-bounded organelle;intracellular organelle;membrane;mitochondrion;organelle	aldehyde-lyase activity;amine binding;amino acid binding;binding;carbon-carbon lyase activity;carboxylic acid binding;catalytic activity;chromatin binding;cofactor binding;glycine hydroxymethyltransferase activity;hydroxymethyl-, formyl- and related transferase activity;L-allo-threonine aldolase activity;lyase activity;methyltransferase activity;pyridoxal phosphate binding;threonine aldolase acti…	Cyanoamino acid metabolism;Glycine, serine and threonine metabolism;Methane metabolism;One carbon pool by folate	+	+	23	23	22	62.1	62.1	59.3	55.42	0	323.31	37535000000	256	22	21	22	21	22	22	22	21	22	21	22	22	21	20	21	20
	D3Z5T4;G3X9N1;Q8C4V1	Rho GTPase-activating protein 24	Arhgap24	1.6619	1.85392	0.0217822	3.61482	3.64944	+		25.4599	24.9521	25.2506	23.3777	22.5195	24.2036	anatomical structure formation involved in morphogenesis;biological regulation;cell differentiation;cell motility;cellular component movement;cellular process;developmental process;locomotion;response to stimulus;signal transduction	cell part;cell projection;cytoplasm;cytoskeleton;intracellular;intracellular non-membrane-bounded organelle;intracellular organelle;membrane;organelle;plasma membrane	enzyme activator activity;enzyme regulator activity;GTPase activator activity;GTPase regulator activity;nucleoside-triphosphatase regulator activity;Rac GTPase activator activity;Ras GTPase activator activity;Rho GTPase activator activity;small GTPase regulator activity		+	+	2	2	2	3.7	3.7	3.7	73.578	0.00034394	3.3062	83223000	3	1	2	2	0	0	2	1	2	2	0	0	2	1	2	2	0
	Q6GQU1;Q3UPC4;Q3TJE3;G3UVV4;P17710;Q3UE51;Q3TTB4	Hexokinase;Hexokinase-1	Hk1	1.66084	-0.153449	0.0218351	-1.11223	-3.64669		+	31.9071	32.0319	32.007	32.1696	32.11	32.1267	alcohol metabolic process;biological regulation;carbohydrate metabolic process;catabolic process;cellular homeostasis;cellular metabolic process;cellular process;generation of precursor metabolites and energy;homeostatic process;metabolic process;phosphorus metabolic process;primary metabolic process;small molecule metabolic process	cell part;cell projection;cilium;cytosol;intracellular membrane-bounded organelle;intracellular organelle;membrane;mitochondrion;nucleus;organelle	adenyl nucleotide binding;adenyl ribonucleotide binding;ATP binding;binding;carbohydrate kinase activity;catalytic activity;fructokinase activity;glucokinase activity;hexokinase activity;kinase activity;mannokinase activity;nucleotide binding;phosphotransferase activity, alcohol group as acceptor;protein binding;purine nucleotide binding;purine ribonucleoside triphosphate binding;purine ribonucle…	Amino sugar and nucleotide sugar metabolism;Butirosin and neomycin biosynthesis;Carbohydrate digestion and absorption;Fructose and mannose metabolism;Galactose metabolism;Glycolysis / Gluconeogenesis;Insulin signaling pathway;Starch and sucrose metabolism;Streptomycin biosynthesis;Type II diabetes mellitus	+	+	32	32	29	45.8	45.8	42.4	102.3	0	323.31	19702000000	207	30	30	30	31	30	30	30	30	30	31	30	30	27	27	27	28
	Q8K2H2;A0A0A0MQF5	OTU domain-containing protein 6B	Otud6b	1.66019	-0.568011	0.0218682	-1.48248	-3.64498		+	25.711	25.6792	25.8559	26.1193	26.229	26.6019			catalytic activity;cysteine-type peptidase activity;hydrolase activity;peptidase activity;peptidase activity, acting on L-amino acid peptides		+	+	4	4	4	20.7	20.7	20.7	33.758	0	148.8	306370000	13	3	3	3	2	3	3	3	3	3	2	3	3	3	3	3	2
	Q9DCD6;B1AR50	Gamma-aminobutyric acid receptor-associated protein	Gabarap	1.65928	1.85478	0.021914	3.61697	3.64261	+		25.7799	26.2174	25.6375	24.2237	24.7336	23.1132	autophagy;biological regulation;catabolic process;cellular component organization;cellular metabolic process;cellular process;cytoskeleton organization;establishment of localization;metabolic process;organelle organization;protein transport;transport	cell body;cell part;cytoskeleton;endoplasmic reticulum;Golgi apparatus;intracellular membrane-bounded organelle;intracellular non-membrane-bounded organelle;intracellular organelle;lysosome;macromolecular complex;membrane;organelle;plasma membrane;protein complex;vacuole;vesicle	binding;cytoskeletal protein binding;microtubule binding;protein binding;tubulin binding	Regulation of autophagy	+	+	3	1	1	29.9	9.4	9.4	13.918	0.00017775	3.9545	236890000	2	3	3	3	1	3	2	1	1	1	1	1	0	1	1	1	1
	E9Q0A7;Q4KMM3	Oxidation resistance protein 1	Oxr1	1.65728	0.449394	0.0220152	1.36547	3.6374	+		29.1537	29.3835	29.0991	28.9183	28.7545	28.6152	behavior;biological regulation;cellular process;metabolic process;multicellular organismal process;response to chemical stimulus;response to oxidative stress;response to stimulus;response to stress	cell part;intracellular membrane-bounded organelle;intracellular non-membrane-bounded organelle;intracellular organelle;mitochondrion;nucleolus;organelle	catalytic activity;oxidoreductase activity		+	+	12	12	12	26.1	26.1	26.1	91.741	0	113.78	1562200000	46	10	9	10	9	10	8	10	9	10	9	10	8	10	9	10	9
	Q8CEC6	Peptidylprolyl isomerase domain and WD repeat-containing protein 1	Ppwd1	1.6559	-0.672816	0.0220852	-1.59418	-3.63381		+	26.4838	26.3873	26.8413	26.9987	27.3405	27.3916	cellular metabolic process;cellular nitrogen compound metabolic process;cellular process;macromolecule metabolic process;metabolic process;mRNA metabolic process;mRNA processing;nitrogen compound metabolic process;nucleobase-containing compound metabolic process;primary metabolic process;protein folding;protein metabolic process;RNA metabolic process;RNA processing;RNA splicing	cell part;macromolecular complex;ribonucleoprotein complex;spliceosomal complex	catalytic activity;cis-trans isomerase activity;isomerase activity;peptidyl-prolyl cis-trans isomerase activity		+	+	7	7	4	14.6	14.6	8.8	73.384	0	17.144	368640000	17	4	4	4	6	7	4	4	4	4	6	7	4	2	2	2	3
	Q59J92;Q7TT15;E9Q714	Polypeptide N-acetylgalactosaminyltransferase;Putative polypeptide N-acetylgalactosaminyltransferase-like protein 3	Wbscr17	1.65482	0.499088	0.0221401	1.41332	3.63101	+		30.7017	30.4544	30.3662	30.1908	29.9553	29.8789	carbohydrate metabolic process;cellular metabolic process;cellular process;macromolecule metabolic process;macromolecule modification;metabolic process;primary metabolic process;protein glycosylation;protein metabolic process;protein modification process	cell part;Golgi apparatus;intracellular membrane-bounded organelle;intracellular organelle;membrane;organelle	acetylgalactosaminyltransferase activity;binding;catalytic activity;cation binding;ion binding;metal ion binding;polypeptide N-acetylgalactosaminyltransferase activity;transferase activity;transferase activity, transferring glycosyl groups;transferase activity, transferring hexosyl groups;UDP-glycosyltransferase activity	Mucin type O-Glycan biosynthesis	+	+	15	15	15	35.8	35.8	35.8	67.69	0	102.75	7809900000	80	14	14	13	12	11	12	14	14	13	12	11	12	14	14	13	12
	Q8C1H8;Q8R373	CXADR-like membrane protein	Clmp	1.6532	-0.563475	0.022223	-1.47782	-3.62679		+	26.031	25.7192	25.8374	26.4923	26.1823	26.6034	anatomical structure development;developmental process	cell part;macromolecular complex;membrane;plasma membrane;protein complex			+	+	2	2	2	15	15	15	17.235	0	7.5812	137630000	10	2	2	2	2	2	2	2	2	2	2	2	2	2	2	2	2
	Q6P3Z1;Q8BZX4	Splicing regulatory glutamine/lysine-rich protein 1	Srek1	1.65291	-0.691228	0.0222378	-1.61466	-3.62604		+	24.4674	24.583	24.915	25.5993	25.3038	25.136	cellular metabolic process;cellular nitrogen compound metabolic process;cellular process;macromolecule metabolic process;metabolic process;mRNA metabolic process;mRNA processing;nitrogen compound metabolic process;nucleobase-containing compound metabolic process;primary metabolic process;RNA metabolic process;RNA processing;RNA splicing	cell part;intracellular membrane-bounded organelle;intracellular organelle;macromolecular complex;mitochondrion;organelle;ribonucleoprotein complex;spliceosomal complex	binding;nucleic acid binding;nucleotide binding		+	+	2	2	2	7.4	7.4	7.4	47.139	0	7.4941	191530000	3	1	1	1	1	2	1	1	1	1	1	2	1	1	1	1	1
	B2RSC8;P46935	E3 ubiquitin-protein ligase NEDD4	Nedd4	1.65153	-0.252319	0.0223086	-1.19112	-3.62245		+	33.1305	33.0074	33.1291	33.416	33.2306	33.3774	anatomical structure development;anatomical structure morphogenesis;biological regulation;catabolic process;cell activation;cellular component organization;cellular homeostasis;cellular ion homeostasis;cellular membrane organization;cellular metabolic process;cellular process;developmental process;endocytosis;establishment of localization;homeostatic process;immune system process;interspecies int…	cell cortex;cell part;cytoplasm;cytosol;Golgi apparatus;intracellular membrane-bounded organelle;intracellular organelle;macromolecular complex;membrane;nucleus;organelle;plasma membrane;protein complex;ubiquitin ligase complex	acid-amino acid ligase activity;amine binding;amino acid binding;binding;carboxylic acid binding;catalytic activity;channel inhibitor activity;channel regulator activity;ion channel inhibitor activity;ligase activity;ligase activity, forming carbon-nitrogen bonds;phosphoprotein binding;phosphoserine binding;phosphothreonine binding;proline-rich region binding;protein binding;protein phosphorylate…	Endocytosis;Ubiquitin mediated proteolysis	+	+	29	29	26	47.4	47.4	42.8	102.71	0	323.31	56966000000	352	27	28	28	27	28	27	27	28	28	27	28	27	25	25	25	25
	Q9D0I9;Q3TVC5;Q3UAZ3	Arginine--tRNA ligase, cytoplasmic	Rars	1.64884	0.251738	0.0224471	1.19064	3.61548	+		33.1584	33.2512	33.2253	32.8639	32.9349	33.0809	amine metabolic process;cellular amino acid metabolic process;cellular ketone metabolic process;cellular metabolic process;cellular nitrogen compound metabolic process;cellular process;macromolecule metabolic process;metabolic process;nitrogen compound metabolic process;nucleobase-containing compound metabolic process;organic acid metabolic process;primary metabolic process;RNA metabolic process;…	cell part;intracellular membrane-bounded organelle;intracellular organelle;macromolecular complex;mitochondrion;nucleus;organelle;protein complex	adenyl nucleotide binding;adenyl ribonucleotide binding;amine binding;amino acid binding;aminoacyl-tRNA ligase activity;arginine binding;arginine-tRNA ligase activity;ATP binding;binding;carboxylic acid binding;catalytic activity;ligase activity;ligase activity, forming aminoacyl-tRNA and related compounds;ligase activity, forming carbon-oxygen bonds;nucleic acid binding;nucleotide binding;purine…	Aminoacyl-tRNA biosynthesis	+	+	36	36	36	58.2	58.2	58.2	75.673	0	323.31	38292000000	356	31	33	33	33	34	33	31	33	33	33	34	33	31	33	33	33
	Q61553;A0A0G2JDU7	Fascin	Fscn1	1.64769	-0.359713	0.0225064	-1.28317	-3.61251		+	33.0577	33.0796	33.1736	33.451	33.3088	33.6303	cell motility;cellular component assembly;cellular component movement;cellular component organization;cellular process;cytoskeleton organization;locomotion;organelle organization	cell part;cell projection;cytoskeleton;cytosol;filopodium;intracellular non-membrane-bounded organelle;intracellular organelle;organelle	actin binding;actin filament binding;binding;cytoskeletal protein binding;drug binding;protein binding		+	+	17	17	17	46.2	46.2	46.2	54.507	0	323.31	56832000000	489	17	16	17	17	17	15	17	16	17	17	17	15	17	16	17	17
	Q7TMV8;Q05DL4;Q2M1J9;Q29RG2;Q000W5;L7N1X8;A0A0G2JDV3;Q6PG83;Q2TA93;Q9D3E4;Q66K09;B9EJ74;Q2V6D6;Q5DTF3;Q6ZQL8;Q6PEN2;Q61594;A4UUI3		Mpa2l;Gbp10;Gbp6;Gbp9;Gbp11;Gbp8;Gbp4	1.64702	1.75612	0.0225414	3.37789	3.61076	+		25.1558	24.3726	23.5852	22.922	22.3123	22.6109	biological adhesion;biological regulation;cellular process;immune system process;interspecies interaction between organisms;multi-organism process;regulation of protein modification process;regulation of transport;response to biotic stimulus;response to chemical stimulus;response to stimulus;response to stress	cell part;intracellular organelle;membrane;organelle;vesicle	binding;catalytic activity;GTP binding;GTPase activity;guanyl nucleotide binding;guanyl ribonucleotide binding;hydrolase activity;hydrolase activity, acting on acid anhydrides;hydrolase activity, acting on acid anhydrides, in phosphorus-containing anhydrides;nucleoside-triphosphatase activity;nucleotide binding;protein binding;purine nucleotide binding;purine ribonucleoside triphosphate binding;p…		+	+	2	1	1	5.8	2.6	2.6	44.286	0.00017822	4.0378	93949000	2	2	2	2	1	1	0	1	1	1	1	1	0	1	1	1	1
	A2ARA8;G3UYN5	Integrin alpha-8;Integrin alpha-8 heavy chain;Integrin alpha-8 light chain	Itga8	1.64651	-0.185612	0.0225676	-1.1373	-3.60945		+	29.4302	29.3919	29.3006	29.6011	29.5865	29.4921	anatomical structure development;anatomical structure morphogenesis;behavior;biological adhesion;biological regulation;cell adhesion;cellular component organization;cellular process;developmental process;establishment of localization;extracellular matrix organization;extracellular structure organization;multicellular organismal process;neurological system process;response to stimulus;signal trans…	apical part of cell;cell part;macromolecular complex;membrane;plasma membrane;protein complex;receptor complex	binding;cation binding;ion binding;metal ion binding	Arrhythmogenic right ventricular cardiomyopathy (ARVC);Cell adhesion molecules (CAMs);Dilated cardiomyopathy;ECM-receptor interaction;Focal adhesion;Hypertrophic cardiomyopathy (HCM);Regulation of actin cytoskeleton	+	+	14	14	14	20.8	20.8	20.8	117.55	0	140.98	4324300000	53	11	11	10	11	11	11	11	11	10	11	11	11	11	11	10	11
	X2EXD0;Q920L1	Fatty acid desaturase 1	Fads1	1.64542	-0.52154	0.0226248	-1.43549	-3.6066		+	26.962	27.0666	26.6292	27.3905	27.3142	27.5177	aging;biosynthetic process;cell communication;cellular ketone metabolic process;cellular lipid metabolic process;cellular metabolic process;cellular process;developmental process;lipid metabolic process;metabolic process;organic acid metabolic process;primary metabolic process;response to chemical stimulus;response to endogenous stimulus;response to external stimulus;response to extracellular sti…	cell part;intracellular membrane-bounded organelle;intracellular organelle;membrane;mitochondrion;nucleus;organelle	binding;catalytic activity;cation binding;heme binding;ion binding;iron ion binding;metal ion binding;oxidoreductase activity;oxidoreductase activity, acting on paired donors, with incorporation or reduction of molecular oxygen;oxidoreductase activity, acting on paired donors, with oxidation of a pair of donors resulting in the reduction of molecular oxygen to two molecules of water;tetrapyrrole …	Biosynthesis of unsaturated fatty acids	+	+	8	8	8	24.4	24.4	24.4	52.322	0	20.578	891410000	13	6	7	7	6	6	7	6	7	7	6	6	7	6	7	7	6
	E9PWK1;Q9D379;Q6PEV0;Q8K2W5	Epoxide hydrolase 1	Ephx1	1.64472	0.366489	0.0226609	1.28921	3.60481	+		33.3243	33.3448	33.2065	33.0678	32.9552	32.753	catabolic process;cellular aromatic compound metabolic process;cellular metabolic process;cellular process;metabolic process;response to chemical stimulus;response to stimulus	cell part;membrane	catalytic activity;cis-stilbene-oxide hydrolase activity;ether hydrolase activity;hydrolase activity;hydrolase activity, acting on ether bonds	Bile secretion;Metabolism of xenobiotics by cytochrome P450	+	+	21	21	21	54.2	54.2	54.2	50.969	0	323.31	54574000000	273	18	19	20	20	19	19	18	19	20	20	19	19	18	19	20	20
	Q3TML0;Q3TJL8;Q3THH1;Q922R8;Q9DAB4	Protein disulfide-isomerase A6	Pdia6	1.64311	-0.204759	0.022745	-1.15249	-3.60065		+	34.1881	34.2162	34.0854	34.4494	34.3282	34.3265	biological adhesion;biological regulation;cell activation;cell adhesion;cellular component organization;cellular homeostasis;cellular membrane organization;cellular metabolic process;cellular process;endocytosis;establishment of localization;homeostatic process;macromolecule metabolic process;membrane invagination;membrane organization;metabolic process;primary metabolic process;protein folding;p…	cell part;cytoplasmic membrane-bounded vesicle;endoplasmic reticulum;intracellular membrane-bounded organelle;intracellular organelle;membrane;organelle;plasma membrane;vesicle	catalytic activity;intramolecular oxidoreductase activity;intramolecular oxidoreductase activity, interconverting keto- and enol-groups;intramolecular oxidoreductase activity, transposing S-S bonds;isomerase activity;protein disulfide isomerase activity	Protein processing in endoplasmic reticulum	+	+	18	18	18	49.2	49.2	49.2	48.689	0	323.31	107820000000	377	18	18	17	18	18	18	18	18	17	18	18	18	18	18	17	18
	Q545Q8;O35621;Q9D6D9;Q91W01	Phosphomannomutase;Phosphomannomutase 1	Pmm1	1.64266	0.327163	0.0227687	1.25454	3.59948	+		27.9827	27.8751	28.0851	27.6263	27.5527	27.7824	alcohol metabolic process;biosynthetic process;carbohydrate metabolic process;cellular metabolic process;cellular nitrogen compound metabolic process;cellular process;metabolic process;nitrogen compound metabolic process;nucleobase-containing compound metabolic process;nucleotide-sugar metabolic process;primary metabolic process;small molecule metabolic process	cell body;cell part;cytoplasm;neuronal cell body	binding;catalytic activity;cation binding;intramolecular transferase activity;intramolecular transferase activity, phosphotransferases;ion binding;isomerase activity;metal ion binding;phosphomannomutase activity	Amino sugar and nucleotide sugar metabolism;Fructose and mannose metabolism	+	+	5	4	4	23.7	19.5	19.5	29.774	0	40.45	518440000	17	4	4	5	4	3	4	4	4	4	4	3	3	4	4	4	4
	Q542I2;Q3UC10;P97311;Q3ULG5;Q8C5L1	DNA helicase;DNA replication licensing factor MCM6	Mcm6	1.64222	-0.626387	0.0227921	-1.54369	-3.59833		+	28.2512	27.9579	28.0533	28.9238	28.7972	28.4205	biosynthetic process;cell cycle;cellular metabolic process;cellular nitrogen compound metabolic process;cellular process;DNA geometric change;DNA metabolic process;DNA replication;macromolecule metabolic process;metabolic process;nitrogen compound metabolic process;nucleobase-containing compound metabolic process;primary metabolic process	cell part;intracellular membrane-bounded organelle;intracellular organelle;macromolecular complex;nucleus;organelle;protein complex	adenyl nucleotide binding;adenyl ribonucleotide binding;ATP binding;ATPase activity;ATPase activity, coupled;ATP-dependent DNA helicase activity;ATP-dependent helicase activity;binding;catalytic activity;DNA binding;DNA helicase activity;DNA-dependent ATPase activity;helicase activity;hydrolase activity;hydrolase activity, acting on acid anhydrides;hydrolase activity, acting on acid anhydrides, i…	Cell cycle;Cell cycle - yeast;DNA replication;Meiosis - yeast	+	+	17	17	17	26.3	26.3	26.3	92.866	0	74.53	1731300000	31	15	13	11	15	12	12	15	13	11	15	12	12	15	13	11	15
	Q9CU62;A0JLM6	Structural maintenance of chromosomes protein 1A	Smc1a	1.64213	-0.340841	0.0227963	-1.26649	-3.59812		+	29.4553	29.231	29.4673	29.8098	29.6211	29.7453	biological regulation;cellular component organization;cellular metabolic process;cellular nitrogen compound metabolic process;cellular process;chromosome organization;developmental process;DNA metabolic process;DNA repair;macromolecule metabolic process;meiosis;metabolic process;mitosis;nitrogen compound metabolic process;nuclear division;nucleobase-containing compound metabolic process;organelle…	cell part;chromosome;cohesin complex;cytoplasm;intracellular membrane-bounded organelle;intracellular non-membrane-bounded organelle;intracellular organelle;kinetochore;macromolecular complex;nucleoplasm;nucleus;organelle;protein complex	adenyl nucleotide binding;adenyl ribonucleotide binding;ATP binding;binding;chromatin binding;nucleotide binding;protein binding;purine nucleotide binding;purine ribonucleoside triphosphate binding;purine ribonucleotide binding;ribonucleotide binding	Cell cycle;Cell cycle - yeast;Meiosis - yeast;Oocyte meiosis	+	+	22	22	22	21.8	21.8	21.8	143.23	0	163.44	2019300000	57	12	19	15	16	17	13	12	19	15	16	17	13	12	19	15	16
	Q3TKC5;Q8CIH9;Q3UGU3;Q3TUW2;Q3UGA8	Amidophosphoribosyltransferase	Ppat	1.63903	-0.873203	0.0229599	-1.83173	-3.59009		+	25.4626	25.373	25.7616	26.0758	26.3371	26.8039	alcohol metabolic process;amine metabolic process;anatomical structure development;anatomical structure morphogenesis;biological regulation;biosynthetic process;carbohydrate metabolic process;catabolic process;cellular amino acid metabolic process;cellular aromatic compound metabolic process;cellular component assembly;cellular component organization;cellular ketone metabolic process;cellular met…		amidophosphoribosyltransferase activity;binding;catalytic activity;cation binding;ion binding;iron-sulfur cluster binding;metal cluster binding;metal ion binding;transferase activity;transferase activity, transferring glycosyl groups;transferase activity, transferring pentosyl groups	Alanine, aspartate and glutamate metabolism;Purine metabolism	+	+	1	1	1	3.6	3.6	3.6	52.841	0	5.2314	81293000	6	1	1	1	1	1	1	1	1	1	1	1	1	1	1	1	1
	Q8BM29;Q05DT0;Q3UNK1;Q05C56;Q9QYB5;Q8BJH2	Gamma-adducin	Add3	1.63699	-0.752932	0.0230678	-1.68521	-3.58484		+	26.8289	26.9753	27.0162	27.9765	27.8011	27.3016		cell cortex;cell part;chromosome;cytoplasm;cytoskeleton;intracellular non-membrane-bounded organelle;intracellular organelle;membrane;nuclear chromosome;organelle;plasma membrane	structural molecule activity		+	+	10	10	10	23.3	23.3	23.3	72.604	0	48.628	682000000	22	5	5	7	9	8	9	5	5	7	9	8	9	5	5	7	9
	Q8R0J5;Q3ULP2;Q3UWE6		Wdr20	1.63376	-1.19585	0.0232405	-2.29079	-3.57649		+	23.0174	23.9045	23.8324	25.1271	24.556	24.6587					+	+	3	3	3	6.5	6.5	6.5	59.437	0.0056279	2.1103	93671000	3	1	2	2	2	2	3	1	2	2	2	2	3	1	2	2	2
	A0A0R4J0W6;Q9CRC8;Q78KN5	Leucine-rich repeat-containing protein 40	Lrrc40	1.63294	-0.28859	0.0232843	-1.22145	-3.57438		+	27.2287	27.1569	27.3034	27.3828	27.6067	27.5653					+	+	14	14	14	31.6	31.6	31.6	68.048	0	42.472	1009900000	21	9	11	10	13	9	9	9	11	10	13	9	9	9	11	10	13
	P70302	Stromal interaction molecule 1	Stim1	1.63206	-0.428645	0.0233311	-1.34597	-3.57214		+	27.7269	27.3567	27.4138	27.9024	27.8858	27.9951	biological regulation;detection of stimulus;establishment of localization;ion transport;regulation of transport;response to chemical stimulus;response to stimulus;transport	cell part;macromolecular complex;protein complex;site of polarized growth	binding;calcium channel activity;calcium channel regulator activity;calcium ion binding;cation binding;cation channel activity;cation transmembrane transporter activity;channel activity;channel regulator activity;cytoskeletal protein binding;gated channel activity;ion binding;ion channel activity;ion transmembrane transporter activity;ligand-gated channel activity;ligand-gated ion channel activit…		+	+	9	9	8	15.8	15.8	13.4	77.566	0	44.5	1268200000	41	7	9	9	7	7	7	7	9	9	7	7	7	6	8	8	6
	F6QHF1;Q5D0F3;Q3TBA3;Q78E61;Q64333;Q62429;Q62428;Q3U6V4;Q3U543;A0A068BER1;P21958	Antigen peptide transporter 1	Tap1	1.63015	1.01853	0.023434	2.02585	3.56722	+		24.5131	24.9434	25.2963	23.6	23.895	24.2023	cellular process;establishment of localization;immune system process;interspecies interaction between organisms;multi-organism process;protein transport;response to stimulus;response to stress;transmembrane transport;transport	cell part;intracellular membrane-bounded organelle;intracellular organelle;membrane;mitochondrion;organelle	active transmembrane transporter activity;adenyl nucleotide binding;adenyl ribonucleotide binding;ADP binding;ATP binding;ATPase activity;ATPase activity, coupled;ATPase activity, coupled to movement of substances;ATPase activity, coupled to transmembrane movement of substances;binding;catalytic activity;hydrolase activity;hydrolase activity, acting on acid anhydrides;hydrolase activity, acting o…	ABC transporters;Antigen processing and presentation;Phagosome;Primary immunodeficiency	+	+	3	3	3	20.4	20.4	20.4	20.85	0	8.2202	116000000	3	3	2	3	0	1	1	3	2	3	0	1	1	3	2	3	0
	Q542V3;Q8VE97;Q8K3A8	Serine/arginine-rich splicing factor 4	Srsf4	1.62809	-0.35006	0.0235455	-1.27461	-3.56192		+	28.4667	28.5438	28.7281	29.03	28.9374	28.8213	biological regulation;cell differentiation;cellular metabolic process;cellular nitrogen compound metabolic process;cellular process;developmental process;macromolecule metabolic process;metabolic process;mRNA metabolic process;mRNA processing;nitrogen compound metabolic process;nucleobase-containing compound metabolic process;primary metabolic process;RNA metabolic process;RNA processing;RNA spli…	cell part	binding;nucleic acid binding;nucleotide binding;RNA binding	Spliceosome	+	+	5	4	4	10.8	9	9	56.248	0	41.438	727260000	18	4	5	5	5	5	5	3	4	4	4	4	4	3	4	4	4
	Q9CXW2	28S ribosomal protein S22, mitochondrial	Mrps22	1.62707	0.902077	0.0236011	1.86875	3.55929	+		27.9732	27.9717	28.2017	27.1553	27.561	26.724		cell part;intracellular membrane-bounded organelle;intracellular organelle;macromolecular complex;mitochondrion;organelle;ribonucleoprotein complex;small ribosomal subunit	structural constituent of ribosome;structural molecule activity		+	+	9	9	9	31.2	31.2	31.2	41.192	0	56.614	933160000	25	9	8	5	4	5	4	9	8	5	4	5	4	9	8	5	4
	A8JYK8;Q3UQ71;P34914	Bifunctional epoxide hydrolase 2;Cytosolic epoxide hydrolase 2;Lipid-phosphate phosphatase	Ephx2	1.62395	0.705736	0.0237711	1.63098	3.55128	+		25.4448	25.6514	25.8011	24.6396	24.9132	25.2273	biological regulation;catabolic process;cellular aromatic compound metabolic process;cellular ketone metabolic process;cellular lipid metabolic process;cellular metabolic process;cellular process;homeostatic process;lipid metabolic process;metabolic process;organic acid metabolic process;phosphorus metabolic process;primary metabolic process;response to chemical stimulus;response to stimulus;seco…	cell part;Golgi apparatus;intracellular membrane-bounded organelle;intracellular non-membrane-bounded organelle;intracellular organelle;microbody;nucleolus;organelle;peroxisome	binding;catalytic activity;cation binding;epoxide hydrolase activity;ether hydrolase activity;hydrolase activity;hydrolase activity, acting on ester bonds;hydrolase activity, acting on ether bonds;ion binding;lipid phosphatase activity;lipid-phosphate phosphatase activity;magnesium ion binding;metal ion binding;phosphatase activity;phosphoric ester hydrolase activity;toxin binding	Arachidonic acid metabolism;Chloroalkane and chloroalkene degradation;Peroxisome	+	+	5	5	5	17.8	17.8	17.8	55.28	0	19.522	214160000	8	5	3	3	3	2	3	5	3	3	3	2	3	5	3	3	3
	Q9CR60	Vesicle transport protein GOT1B	Golt1b	1.62387	0.474688	0.0237755	1.38962	3.55108	+		31.5882	31.7243	31.4659	31.2508	31.2056	30.8979	biological regulation;cellular process;establishment of localization;protein transport;transport;vesicle-mediated transport	cell part;endoplasmic reticulum;intracellular membrane-bounded organelle;intracellular organelle;membrane;organelle	molecular transducer activity;signal transducer activity		+	+	2	2	2	12.3	12.3	12.3	15.421	0	10.917	1567000000	39	2	2	2	2	2	2	2	2	2	2	2	2	2	2	2	2
	Q8BQ03;Q52KC3;P49718;Q8C2I9	DNA helicase;DNA replication licensing factor MCM5	Mcm5	1.62244	-0.832103	0.0238541	-1.78028	-3.5474		+	26.8013	26.3093	26.1813	27.5407	27.1216	27.126	cell cycle;cell division;cellular metabolic process;cellular nitrogen compound metabolic process;cellular process;DNA metabolic process;macromolecule metabolic process;metabolic process;nitrogen compound metabolic process;nucleobase-containing compound metabolic process;primary metabolic process	cell part;intracellular membrane-bounded organelle;intracellular organelle;macromolecular complex;nucleus;organelle;protein complex	adenyl nucleotide binding;adenyl ribonucleotide binding;ATP binding;binding;catalytic activity;DNA binding;DNA helicase activity;helicase activity;hydrolase activity;hydrolase activity, acting on acid anhydrides;hydrolase activity, acting on acid anhydrides, in phosphorus-containing anhydrides;nucleic acid binding;nucleoside-triphosphatase activity;nucleotide binding;purine nucleotide binding;pur…	Cell cycle;Cell cycle - yeast;DNA replication;Meiosis - yeast	+	+	11	11	11	19.1	19.1	19.1	82.348	0	76.449	854730000	24	7	5	7	7	9	8	7	5	7	7	9	8	7	5	7	7
	Q6P5F7	Protein tweety homolog 3	Ttyh3	1.62188	-0.708843	0.0238845	-1.63449	-3.54599		+	27.181	26.9454	26.9428	28.0949	27.5987	27.5021		cell part;macromolecular complex;membrane;plasma membrane;protein complex	anion channel activity;anion transmembrane transporter activity;channel activity;chloride channel activity;gated channel activity;intracellular calcium activated chloride channel activity;ion channel activity;ion gated channel activity;ion transmembrane transporter activity;passive transmembrane transporter activity;substrate-specific channel activity;substrate-specific transmembrane transporter …		+	+	4	4	4	8.8	8.8	8.8	57.713	0	196.7	807090000	29	4	4	4	4	4	4	4	4	4	4	4	4	4	4	4	4
	Q4FJR0;Q8R2U6	Diphosphoinositol polyphosphate phosphohydrolase 2	Nudt4	1.62091	-0.59609	0.0239383	-1.51161	-3.54349		+	25.8232	26.1273	25.8371	26.5415	26.2822	26.7521	metabolic process	cell part;cytoplasm	binding;catalytic activity;cation binding;diphosphoinositol-polyphosphate diphosphatase activity;hydrolase activity;hydrolase activity, acting on acid anhydrides;hydrolase activity, acting on acid anhydrides, in phosphorus-containing anhydrides;ion binding;metal ion binding;nucleic acid binding;pyrophosphatase activity;RNA binding;snoRNA binding		+	+	4	4	4	31.8	31.8	31.8	20.156	0	12.554	371830000	8	3	3	4	3	4	1	3	3	4	3	4	1	3	3	4	3
	Q3THN2;Q91YP3;A0A0N4SUT8;A0A0N4SVW1;A0A0N4SUV7	Deoxyribose-phosphate aldolase	Dera	1.61814	0.332459	0.0240914	1.25916	3.5364	+		25.7384	25.5639	25.801	25.2497	25.3995	25.4566	catabolic process;cellular metabolic process;cellular nitrogen compound metabolic process;cellular process;heterocycle metabolic process;metabolic process;nitrogen compound metabolic process;nucleobase-containing compound catabolic process;nucleobase-containing compound metabolic process;nucleobase-containing small molecule metabolic process;nucleoside metabolic process;nucleotide metabolic proce…	cell part;cytoplasm	aldehyde-lyase activity;carbon-carbon lyase activity;catalytic activity;deoxyribose-phosphate aldolase activity;lyase activity	Pentose phosphate pathway	+	+	5	5	5	23	23	23	34.979	0	15.537	287990000	9	2	3	3	3	5	2	2	3	3	3	5	2	2	3	3	3
	A3KMD2;Q8BIV3	Ran-binding protein 6	Ranbp6	1.61722	-0.543058	0.0241421	-1.45706	-3.53406		+	25.8889	25.3844	25.7793	26.2504	26.2194	26.2119	establishment of localization;protein transport;transport	cell part;cytoplasm;intracellular membrane-bounded organelle;intracellular organelle;nucleus;organelle			+	+	4	3	3	5.6	4.5	4.5	124.59	0	14.838	55900000	7	4	4	4	4	3	4	3	3	3	3	2	3	3	3	3	3
	F8VQ05;Q8CHD0;A0A0J9YTS1;Q80XD5;A0A0J9YUH4		Fryl	1.61465	-0.187832	0.0242858	-1.13905	-3.52748		+	26.7809	26.7782	26.7788	26.9883	26.8662	27.047		cell part;cytoplasm;microtubule organizing center	binding;protein binding		+	+	12	12	12	6.7	6.7	6.7	337.82	0	87.259	432590000	26	10	10	10	5	11	8	10	10	10	5	11	8	10	10	10	5
	Q3U043;Q4VA43;Q3ULL3;P70324	T-box transcription factor TBX3	Tbx3	1.61337	0.574482	0.0243572	1.48914	3.52422	+		26.5614	26.5399	26.7498	25.7515	26.2413	26.1348	aging;anatomical structure development;anatomical structure formation involved in morphogenesis;anatomical structure morphogenesis;biological regulation;biosynthetic process;cell development;cell differentiation;cellular metabolic process;cellular nitrogen compound metabolic process;cellular process;developmental process;embryo development;establishment of localization;hormone transport;macromole…	cell part;intracellular membrane-bounded organelle;intracellular organelle;nucleus;organelle	activating transcription factor binding;binding;DNA binding;nucleic acid binding;nucleic acid binding transcription factor activity;protein binding;RNA polymerase II activating transcription factor binding;RNA polymerase II transcription factor binding;sequence-specific DNA binding;sequence-specific DNA binding transcription factor activity;transcription factor binding		+	+	2	2	2	3.2	3.2	3.2	77.04	0.0042387	2.3363	41628000	2	1	2	2	1	2	2	1	2	2	1	2	2	1	2	2	1
	Q3U379;Q9QZF2;Q3U3U3	Glypican-1;Secreted glypican-1	Gpc1	1.61297	-0.381588	0.0243801	-1.30278	-3.52318		+	28.8171	28.5104	28.6292	29.0047	28.9453	29.1516	anatomical structure formation involved in morphogenesis;biological regulation;catabolic process;cell differentiation;cellular component assembly;cellular component organization;cellular metabolic process;cellular process;developmental process;macromolecule metabolic process;metabolic process;sulfur compound metabolic process	cell part;endosome;extracellular matrix;extracellular space;intracellular membrane-bounded organelle;intracellular organelle;membrane;organelle;plasma membrane;proteinaceous extracellular matrix	binding;cation binding;copper ion binding;extracellular matrix binding;fibroblast growth factor binding;growth factor binding;ion binding;laminin binding;metal ion binding;protein binding;transition metal ion binding		+	+	16	16	16	49.6	49.6	49.6	61.359	0	198.81	2946600000	55	10	14	11	10	10	10	10	14	11	10	10	10	10	14	11	10
	D3YYR5;Q9Z256;D3Z5U5;Q9Z257;Q3UCX4;Q3TR36;Q9JJX6	P2X purinoceptor;P2X purinoceptor 4	P2rx4	1.61211	-0.211037	0.0244282	-1.15752	-3.52099		+	28.8222	28.7166	28.8964	29.0745	28.9723	29.0215	biological regulation;biosynthetic process;cellular component assembly;cellular component organization;cellular homeostasis;cellular ion homeostasis;cellular metabolic process;cellular nitrogen compound metabolic process;cellular process;circulatory system process;establishment of localization;homeostatic process;ion transport;macromolecular complex assembly;metabolic process;multicellular organi…	apical part of cell;cell body;cell part;cell projection;neuron projection;neuronal cell body	adenyl nucleotide binding;adenyl ribonucleotide binding;ATP binding;ATP-gated ion channel activity;binding;cation binding;cation channel activity;cation transmembrane transporter activity;channel activity;copper ion binding;drug binding;excitatory extracellular ligand-gated ion channel activity;extracellular ATP-gated cation channel activity;extracellular ligand-gated ion channel activity;gated c…	Calcium signaling pathway;Neuroactive ligand-receptor interaction	+	+	7	7	7	28.6	28.6	28.6	38.139	0	37.53	1723000000	43	7	7	7	7	7	6	7	7	7	7	7	6	7	7	7	7
	Q80UU9	Membrane-associated progesterone receptor component 2	Pgrmc2	1.61144	-0.262954	0.0244656	-1.19993	-3.5193		+	29.6328	29.8754	29.8207	30.0493	30.0561	30.0124		cell part	binding;cation binding;heme binding;ion binding;iron ion binding;lipid binding;metal ion binding;steroid binding;tetrapyrrole binding;transition metal ion binding		+	+	7	6	6	41.9	37.8	37.8	23.334	0	323.31	4472900000	60	7	7	7	7	7	7	6	6	6	6	6	6	6	6	6	6
	B2RRE0;Q9WTQ5	A-kinase anchor protein 12	Akap12	1.61004	-0.302652	0.0245447	-1.23341	-3.51572		+	35.1698	35.0899	35.0715	35.5743	35.3308	35.334	biological regulation;cellular process;establishment of localization;protein targeting;protein transport;response to stimulus;signal transduction;transport	cell part;cytoplasm;cytoskeleton;intracellular non-membrane-bounded organelle;intracellular organelle;membrane;organelle;plasma membrane	binding;catalytic activity;kinase activity;protein binding;protein complex scaffold;receptor signaling complex scaffold activity;structural molecule activity;transferase activity;transferase activity, transferring phosphorus-containing groups		+	+	69	69	69	65.6	65.6	65.6	180.69	0	323.31	100380000000	991	64	65	61	67	64	63	64	65	61	67	64	63	64	65	61	67
	B7ZNR0;Q9QX30;Q3TDX7;Q61508;Q9Z2R8	Extracellular matrix protein 1	Ecm1	1.60927	0.353027	0.0245883	1.27724	3.51376	+		29.9313	29.9327	29.9471	29.732	29.6274	29.3926	anatomical structure development;anatomical structure formation involved in morphogenesis;biological regulation;developmental process;multicellular organismal process;response to stimulus;response to stress	extracellular matrix;extracellular space;proteinaceous extracellular matrix	binding;cytokine receptor binding;growth factor receptor binding;interleukin-2 receptor binding;molecular transducer activity;protein binding;receptor binding;signal transducer activity		+	+	15	15	1	38.9	38.9	2.7	62.718	0	242.51	2482500000	65	14	14	15	11	14	13	14	14	15	11	14	13	1	1	1	0
	E9PYJ6;A2AKG8	Focadhesin	Focad	1.60791	-0.556705	0.0246657	-1.47091	-3.51028		+	23.758	23.8493	23.6732	24.4752	24.0166	24.4588		cell part			+	+	1	1	1	0.8	0.8	0.8	189.56	0.0020101	2.8267	70751000	2	0	1	0	1	1	1	0	1	0	1	1	1	0	1	0	1
	Q8BRU5;Q5BKP5;Q99MJ9	ATP-dependent RNA helicase DDX50	Ddx50	1.60587	-0.476392	0.0247818	-1.39126	-3.50508		+	26.9275	26.6751	26.5201	27.3163	27.1174	27.1181		cell part;intracellular membrane-bounded organelle;intracellular non-membrane-bounded organelle;intracellular organelle;membrane;nucleolus;nucleus;organelle;plasma membrane	adenyl nucleotide binding;adenyl ribonucleotide binding;ATP binding;binding;catalytic activity;helicase activity;hydrolase activity;hydrolase activity, acting on acid anhydrides;hydrolase activity, acting on acid anhydrides, in phosphorus-containing anhydrides;nucleic acid binding;nucleoside-triphosphatase activity;nucleotide binding;purine nucleotide binding;purine ribonucleoside triphosphate bi…		+	+	10	10	10	20	20	20	74.59	0	19.695	838340000	25	7	7	7	9	7	6	7	7	7	9	7	6	7	7	7	9
	Q9JIF7	Coatomer subunit beta	Copb1	1.60282	-0.181798	0.024956	-1.1343	-3.49735		+	32.7952	32.8563	32.7394	32.9045	32.9924	33.0394	cellular process;establishment of localization;Golgi vesicle transport;protein transport;transport;vesicle-mediated transport	cell part;cytoplasmic membrane-bounded vesicle;Golgi apparatus;intracellular membrane-bounded organelle;intracellular organelle;macromolecular complex;membrane;organelle;plasma membrane;protein complex;vesicle	structural molecule activity		+	+	41	41	41	61.3	61.3	61.3	107.06	0	323.31	43694000000	395	34	36	37	35	39	36	34	36	37	35	39	36	34	36	37	35
	A0A0N4SUH8;Q9QZ23	NFU1 iron-sulfur cluster scaffold homolog, mitochondrial	Nfu1	1.60265	0.655518	0.0249661	1.57518	3.4969	+		29.1521	28.8826	28.9059	28.1874	28.1306	28.656	biosynthetic process;cellular metabolic process;cellular process;cofactor metabolic process;metabolic process	cell part;centrosome;cytosol;intracellular membrane-bounded organelle;intracellular non-membrane-bounded organelle;intracellular organelle;microtubule organizing center;mitochondrion;nucleus;organelle	4 iron, 4 sulfur cluster binding;binding;cation binding;ion binding;iron ion binding;iron-sulfur cluster binding;metal cluster binding;metal ion binding;protein binding;transition metal ion binding		+	+	5	5	5	25	25	25	28.654	0	53.402	2611300000	33	5	5	5	4	5	5	5	5	5	4	5	5	5	5	5	4
	G5E8P2;B2RQQ2;P97433	Rho guanine nucleotide exchange factor 28	Arhgef28	1.60073	0.924114	0.0250766	1.89752	3.49203	+		27.4307	27.0199	26.7851	26.4986	26.1026	25.8621	anatomical structure morphogenesis;biological regulation;cellular component morphogenesis;cellular component organization;cellular process;cytoskeleton organization;developmental process;organelle organization;response to stimulus;signal transduction	cell part;cytoplasm;cytoskeleton;intracellular non-membrane-bounded organelle;intracellular organelle;membrane;organelle;plasma membrane	binding;cation binding;enzyme regulator activity;GTPase regulator activity;guanyl-nucleotide exchange factor activity;ion binding;metal ion binding;nucleic acid binding;nucleoside-triphosphatase regulator activity;protein binding;Ras guanyl-nucleotide exchange factor activity;Rho guanyl-nucleotide exchange factor activity;RNA binding;small GTPase regulator activity		+	+	4	4	4	3.2	3.2	3.2	190.49	0	7.8192	256660000	9	3	2	2	4	2	2	3	2	2	4	2	2	3	2	2	4
	E0CX98;Q9D2C7;E0CZE8;E0CXR0	Bax inhibitor 1	Tmbim6	1.60062	0.77807	0.025083	1.71484	3.49175	+		26.2722	26.2769	26.7	25.4683	25.982	25.4645	biological regulation;cell death;cellular homeostasis;cellular ion homeostasis;cellular process;death;homeostatic process;response to chemical stimulus;response to stimulus;response to stress	cell part;membrane			+	+	2	2	2	7.7	7.7	7.7	26.221	0	5.2338	436570000	10	2	2	2	2	2	2	2	2	2	2	2	2	2	2	2	2
	Q499D4;Q3TM67;Q3TI79;Q9ESX5	H/ACA ribonucleoprotein complex subunit 4	Dkc1	1.59737	-0.304339	0.0252712	-1.23485	-3.48351		+	30.1333	30.2197	30.1642	30.6437	30.4028	30.3838	cellular metabolic process;cellular nitrogen compound metabolic process;cellular process;macromolecule metabolic process;macromolecule modification;metabolic process;nitrogen compound metabolic process;nucleobase-containing compound metabolic process;primary metabolic process;RNA metabolic process;RNA modification;RNA processing;rRNA processing	cell part;intracellular non-membrane-bounded organelle;intracellular organelle;macromolecular complex;nucleolus;organelle;ribonucleoprotein complex;telomerase holoenzyme complex	binding;carbon-oxygen lyase activity;catalytic activity;DNA polymerase activity;hydro-lyase activity;intramolecular transferase activity;isomerase activity;lyase activity;nucleic acid binding;nucleotidyltransferase activity;pseudouridine synthase activity;pseudouridylate synthase activity;ribonucleoprotein binding;RNA binding;RNA-directed DNA polymerase activity;snoRNP binding;telomerase activity…	Ribosome biogenesis in eukaryotes	+	+	13	13	13	33.4	33.4	33.4	57.387	0	311.94	2836800000	90	12	12	12	11	13	12	12	12	12	11	13	12	12	12	12	11
	Q8C671;Q62093	Serine/arginine-rich splicing factor 2	Srsf2	1.59303	-0.375628	0.0255252	-1.2974	-3.47251		+	30.9128	30.738	30.7443	31.3489	31.1347	31.0383	cellular metabolic process;cellular nitrogen compound metabolic process;cellular process;macromolecule metabolic process;metabolic process;mRNA metabolic process;mRNA processing;nitrogen compound metabolic process;nucleobase-containing compound metabolic process;primary metabolic process;RNA metabolic process;RNA processing;RNA splicing	cell part;intracellular membrane-bounded organelle;intracellular organelle;macromolecular complex;nucleus;organelle;ribonucleoprotein complex;spliceosomal complex	binding;nucleic acid binding;nucleotide binding;protein binding;RNA binding	Spliceosome	+	+	4	4	4	16.5	16.5	16.5	29	0	213.85	10262000000	59	4	4	4	4	4	4	4	4	4	4	4	4	4	4	4	4
	Q920G6;A2BI31;O55186	CD59A glycoprotein	CD59A;Cd59a	1.59127	1.13754	0.0256288	2.20006	3.46806	+		28.5618	28.5515	28.549	27.2632	26.9409	28.0456	biological regulation;cell activation;cellular process;cytokine production;multicellular organismal process	cell part;extracellular region	binding;complement binding;protein binding	Complement and coagulation cascades;Hematopoietic cell lineage	+	+	2	2	2	21.1	21.1	21.1	13.674	0	100.01	1415900000	15	2	2	2	2	2	2	2	2	2	2	2	2	2	2	2	2
	S4R1P5;E9Q9X1;Q91ZU6;A0A087WSP0	Dystonin	Dst	1.59076	-0.305995	0.0256591	-1.23627	-3.46676		+	30.4375	30.3257	30.3941	30.8549	30.5949	30.6255	anatomical structure morphogenesis;biological adhesion;biological regulation;cell adhesion;cell junction organization;cell motility;cellular component assembly;cellular component morphogenesis;cellular component movement;cellular component organization;cellular process;cytoskeleton organization;cytoskeleton-dependent intracellular transport;developmental process;establishment of localization;esta…	cell cortex;cell leading edge;cell part;cell projection;cytoplasm;cytoplasmic membrane-bounded vesicle;cytoskeleton;intracellular membrane-bounded organelle;intracellular non-membrane-bounded organelle;intracellular organelle;macromolecular complex;membrane;neuron projection;nuclear envelope;nucleus;organelle;plasma membrane;protein complex;vesicle	binding;calcium ion binding;cation binding;cytoskeletal protein binding;identical protein binding;ion binding;metal ion binding;microtubule binding;microtubule plus-end binding;protein binding;protein dimerization activity;protein homodimerization activity;tubulin binding		+	+	73	70	70	13.9	13.4	13.4	870.52	0	323.31	5513500000	132	49	54	49	56	56	55	48	52	47	53	54	54	48	52	47	53
	F8VPL2;Q61194	Phosphatidylinositol 4-phosphate 3-kinase C2 domain-containing subunit alpha	Pik3c2a	1.58975	-0.61639	0.025719	-1.53303	-3.4642		+	27.0186	26.9468	26.9411	27.8827	27.2729	27.6001	biological regulation;cellular component organization;cellular membrane organization;cellular process;endocytosis;establishment of localization;exocytosis;membrane invagination;membrane organization;response to stimulus;secretion;signal transduction;transport;vesicle-mediated transport	cell part;cytoplasm;cytoplasmic membrane-bounded vesicle;Golgi apparatus;intracellular membrane-bounded organelle;intracellular organelle;macromolecular complex;membrane;nucleus;organelle;phosphatidylinositol 3-kinase complex;plasma membrane;protein complex;vesicle	1-phosphatidylinositol-3-kinase activity;adenyl nucleotide binding;adenyl ribonucleotide binding;ATP binding;binding;catalytic activity;inositol or phosphatidylinositol kinase activity;kinase activity;lipid binding;lipid kinase activity;nucleotide binding;phosphatidylinositol 3-kinase activity;phosphatidylinositol binding;phosphatidylinositol kinase activity;phosphatidylinositol phosphate kinase …	Inositol phosphate metabolism;Phosphatidylinositol signaling system	+	+	13	13	13	10.6	10.6	10.6	190.74	0	28.746	361910000	18	7	8	7	7	7	9	7	8	7	7	7	9	7	8	7	7
	Q3U4G9;A2CG76;Q9Z148;Q8BP38	Histone-lysine N-methyltransferase EHMT2	Ehmt2	1.58801	-0.6485	0.0258219	-1.56754	-3.45982		+	24.2202	23.7074	23.8022	24.7352	24.3834	24.5568	anatomical structure development;biological regulation;cell development;cellular component assembly;cellular component organization;cellular metabolic process;cellular nitrogen compound metabolic process;cellular process;chromatin modification;chromatin organization;chromosome organization;developmental process;DNA metabolic process;DNA modification;growth;histone modification;macromolecule metab…	cell part;chromosome;intracellular membrane-bounded organelle;intracellular non-membrane-bounded organelle;intracellular organelle;nucleus;organelle	binding;C2H2 zinc finger domain binding;catalytic activity;cation binding;histone methyltransferase activity;histone methyltransferase activity (H3-K27 specific);histone methyltransferase activity (H3-K9 specific);histone-lysine N-methyltransferase activity;ion binding;lysine N-methyltransferase activity;metal ion binding;methyltransferase activity;N-methyltransferase activity;protein binding;pro…	Lysine degradation	+	+	3	3	3	4.1	4.1	4.1	134.72	0	5.084	143560000	1	2	2	2	3	3	1	2	2	2	3	3	1	2	2	2	3
	E0CYE2;F7DEU6;P50096	Inosine-5-monophosphate dehydrogenase;Inosine-5-monophosphate dehydrogenase 1	Impdh1	1.58747	0.633717	0.0258542	1.55156	3.45846	+		27.9573	27.9134	27.9986	27.186	27.6824	27.0997	biosynthetic process;cell activation;cell proliferation;cellular metabolic process;cellular nitrogen compound metabolic process;cellular process;heterocycle metabolic process;immune system process;metabolic process;nitrogen compound metabolic process;nucleobase-containing compound metabolic process;nucleobase-containing small molecule metabolic process;nucleotide metabolic process;primary metabol…	cell part;cytoplasm;intracellular membrane-bounded organelle;intracellular organelle;nucleus;organelle	adenyl nucleotide binding;binding;catalytic activity;cation binding;DNA binding;IMP dehydrogenase activity;ion binding;metal ion binding;nucleic acid binding;nucleotide binding;oxidoreductase activity;oxidoreductase activity, acting on CH-OH group of donors;oxidoreductase activity, acting on the CH-OH group of donors, NAD or NADP as acceptor;purine nucleotide binding	Drug metabolism - other enzymes;Purine metabolism	+	+	9	9	9	27.4	27.4	27.4	52.47	0	37.476	1366600000	31	8	8	6	6	8	7	8	8	6	6	8	7	8	8	6	6
	Q8K0V4;Q6A015	CCR4-NOT transcription complex subunit 3	Cnot3;mKIAA0691	1.58685	-0.554052	0.0258911	-1.4682	-3.45689		+	26.0477	26.3609	25.8163	26.6249	26.5828	26.6794	biological regulation;biosynthetic process;cell differentiation;cellular metabolic process;cellular nitrogen compound metabolic process;cellular process;developmental process;gene silencing;macromolecule metabolic process;metabolic process;nitrogen compound metabolic process;nucleobase-containing compound metabolic process;primary metabolic process;regulation of translation;RNA metabolic process	cell part;cytoplasm;intracellular membrane-bounded organelle;intracellular non-membrane-bounded organelle;intracellular organelle;macromolecular complex;nucleus;organelle;protein complex;ribonucleoprotein complex;transcription factor complex	binding;protein binding	RNA degradation	+	+	6	6	6	11.5	11.5	11.5	81.945	0	18.167	564020000	16	4	2	5	5	3	3	4	2	5	5	3	3	4	2	5	5
	Q9Z315	U4/U6.U5 tri-snRNP-associated protein 1	Sart1	1.58526	-0.283498	0.0259861	-1.21714	-3.45288		+	28.7813	28.9929	28.873	29.098	29.1257	29.274	biological regulation;cellular metabolic process;cellular nitrogen compound metabolic process;cellular process;macromolecule metabolic process;metabolic process;mRNA metabolic process;mRNA processing;nitrogen compound metabolic process;nucleobase-containing compound metabolic process;primary metabolic process;RNA metabolic process;RNA processing;RNA splicing	cell part;Golgi apparatus;intracellular membrane-bounded organelle;intracellular organelle;macromolecular complex;organelle;ribonucleoprotein complex;spliceosomal complex		Spliceosome	+	+	11	11	11	18.6	18.6	18.6	90.884	0	73.199	1275400000	41	8	8	7	9	10	8	8	8	7	9	10	8	8	8	7	9
	Q9QZZ6	Dermatopontin	Dpt	1.5844	1.15575	0.0260375	2.228	3.45071	+		28.6555	28.43	28.4822	27.7301	27.6581	26.7123	biological adhesion;biological regulation;cell adhesion;cellular component organization;cellular process;extracellular matrix organization;extracellular structure organization	extracellular matrix;extracellular space;proteinaceous extracellular matrix			+	+	5	5	5	25.4	25.4	25.4	23.995	0	15.104	862810000	19	4	5	5	5	3	3	4	5	5	5	3	3	4	5	5	5
	D3YWT1;D3Z3N4		Hnrnph3	1.58087	-0.420621	0.0262499	-1.3385	-3.44183		+	27.051	27.3653	27.1057	27.5452	27.7409	27.4977		cell part;intracellular membrane-bounded organelle;intracellular organelle;nucleus;organelle	binding;nucleic acid binding;nucleotide binding		+	+	4	4	4	16	16	16	35.181	0	39.691	1000700000	21	4	4	4	3	4	4	4	4	4	3	4	4	4	4	4	3
	Q9CQF7;Q9CWM4;Q8CEH4;Q8R3R9	Prefoldin subunit 1	Pfdn1	1.58038	-0.265763	0.02628	-1.20227	-3.44057		+	28.6974	28.8201	28.7152	29.1256	28.8932	29.0112	anatomical structure development;cell activation;cellular component organization;cellular metabolic process;cellular process;cytoskeleton organization;developmental process;immune system process;macromolecule metabolic process;metabolic process;organelle organization;primary metabolic process;protein folding;protein metabolic process	cell part;macromolecular complex;protein complex			+	+	6	6	6	50.8	50.8	50.8	14.255	0	89.102	2685600000	37	6	5	6	4	5	5	6	5	6	4	5	5	6	5	6	4
	O89112;B2KGR2	LanC-like protein 1	Lancl1	1.57785	-0.454629	0.0264332	-1.37043	-3.43422		+	27.2602	27.0557	27.1226	27.8359	27.4985	27.468		cell part;cytoplasm;cytoskeleton;intracellular membrane-bounded organelle;intracellular non-membrane-bounded organelle;intracellular organelle;membrane;nucleus;organelle	amine binding;amino acid binding;binding;carboxylic acid binding;catalytic activity;cation binding;glutathione binding;ion binding;lipoprotein particle receptor binding;low-density lipoprotein particle receptor binding;metal ion binding;modified amino acid binding;peptide binding;protein binding;receptor binding;transition metal ion binding;zinc ion binding		+	+	8	8	8	31.3	31.3	31.3	45.341	0	91.68	1049900000	25	5	5	6	5	7	7	5	5	6	5	7	7	5	5	6	5
	Q5SWP3	NAC-alpha domain-containing protein 1	Nacad	1.57692	-1.0641	0.0264899	-2.09086	-3.43188		+	26.1781	26.5869	26.7603	27.1659	27.502	28.0498	establishment of localization;protein transport;transport	cell part;cytoplasm;intracellular membrane-bounded organelle;intracellular organelle;nucleus;organelle			+	+	4	4	4	4.6	4.6	4.6	156.76	0	37.004	232700000	10	3	3	3	4	4	4	3	3	3	4	4	4	3	3	3	4
	Q8BKC5;Q3TT04;Q7TN23	Importin-5	Ipo5	1.57097	-0.237509	0.0268554	-1.17896	-3.41694		+	32.6565	32.7448	32.7792	32.9385	32.8773	33.0772	biological regulation;cellular process;establishment of localization;nuclear transport;nucleocytoplasmic transport;protein targeting;protein transport;regulation of transport;response to chemical stimulus;response to endogenous stimulus;response to stimulus;transport	cell part;cytoplasm;intracellular membrane-bounded organelle;intracellular organelle;nucleus;organelle	binding;protein binding;protein transporter activity;substrate-specific transporter activity;transporter activity		+	+	46	46	45	68.8	68.8	67.7	123.59	0	323.31	36607000000	412	41	43	42	36	42	40	41	43	42	36	42	40	40	42	41	35
	Q11011;F6QYF8;E9Q039;E9Q6F4	Puromycin-sensitive aminopeptidase	Npepps	1.57046	-0.162741	0.026887	-1.11941	-3.41566		+	31.8936	31.9854	32.017	32.0949	32.1013	32.188		cell part;cytosol;intracellular membrane-bounded organelle;intracellular organelle;nucleus;organelle	aminopeptidase activity;binding;catalytic activity;cation binding;exopeptidase activity;hydrolase activity;ion binding;metal ion binding;metallopeptidase activity;peptidase activity;peptidase activity, acting on L-amino acid peptides;transition metal ion binding;zinc ion binding		+	+	39	39	39	58.2	58.2	58.2	103.32	0	323.31	25977000000	291	35	36	37	34	37	34	35	36	37	34	37	34	35	36	37	34
	O08553	Dihydropyrimidinase-related protein 2	Dpysl2	1.56995	-0.317118	0.0269183	-1.24584	-3.4144		+	33.2093	33.1334	33.2433	33.6633	33.5122	33.3619	anatomical structure development;biological regulation;catabolic process;cellular aromatic compound metabolic process;cellular component organization;cellular membrane organization;cellular metabolic process;cellular nitrogen compound metabolic process;cellular process;cytoskeleton organization;developmental process;endocytosis;establishment of localization;heterocycle metabolic process;membrane …	cell body;cell part;cell projection;cytosol;intracellular membrane-bounded organelle;intracellular organelle;macromolecular complex;membrane;mitochondrion;neuron projection;neuronal cell body;organelle;protein complex;site of polarized growth	binding;catalytic activity;enzyme binding;hydrolase activity;hydrolase activity, acting on carbon-nitrogen (but not peptide) bonds;hydrolase activity, acting on carbon-nitrogen (but not peptide) bonds, in cyclic amides;kinase binding;protein binding;protein kinase binding	Axon guidance	+	+	24	20	19	68.7	59.8	57.5	62.277	0	323.31	63087000000	266	24	24	24	23	24	23	20	20	20	19	20	19	19	19	19	18
	D3YYF2;E9Q7L3;D3Z1W6;E9Q7L2;D3Z1N4;E9Q4Y5;F8VQD1;Q8BSQ9;D3Z3R4;F6THL5;D6RIL0;D6RI94	Protein polybromo-1	Pbrm1	1.5689	-0.492251	0.0269836	-1.40664	-3.41176		+	25.9706	25.6603	25.7032	26.4659	26.2464	26.0984	anatomical structure development;anatomical structure morphogenesis;biological regulation;biosynthetic process;cell development;cell differentiation;cellular component organization;cellular metabolic process;cellular nitrogen compound metabolic process;cellular process;chromatin modification;chromatin organization;chromosome organization;developmental process;macromolecule metabolic process;metab…	cell part;intracellular membrane-bounded organelle;intracellular non-membrane-bounded organelle;intracellular organelle;kinetochore;macromolecular complex;nucleus;organelle;protein complex	binding;chromatin binding;DNA binding;nucleic acid binding;protein binding		+	+	6	6	6	7.7	7.7	7.7	168.45	0	95.812	244630000	17	3	4	4	6	6	5	3	4	4	6	6	5	3	4	4	6
	Q8BYW9	EGF domain-specific O-linked N-acetylglucosamine transferase	Eogt	1.56868	-0.324832	0.0269972	-1.25252	-3.41122		+	27.7235	27.7098	27.8016	28.057	27.9193	28.2332	carbohydrate metabolic process;cellular metabolic process;cellular process;macromolecule metabolic process;macromolecule modification;metabolic process;primary metabolic process;protein glycosylation;protein metabolic process;protein modification process	cell part	acetylglucosaminyltransferase activity;catalytic activity;protein N-acetylglucosaminyltransferase activity;transferase activity;transferase activity, transferring glycosyl groups;transferase activity, transferring hexosyl groups;UDP-glycosyltransferase activity		+	+	9	9	9	19.4	19.4	19.4	61.445	0	51.107	1560400000	30	8	5	7	7	8	7	8	5	7	7	8	7	8	5	7	7
	Q9D8C4	Interferon-induced 35 kDa protein homolog	Ifi35	1.56535	1.27881	0.027205	2.42639	3.40288	+		26.6932	26.1029	26.1688	25.6758	24.8628	24.59		cell part;intracellular membrane-bounded organelle;intracellular organelle;nucleus;organelle			+	+	5	5	5	26.6	26.6	26.6	31.875	0	27.171	298620000	7	5	5	5	3	3	3	5	5	5	3	3	3	5	5	5	3
	G3X9J0;Q8BGC2;A6H637;S4R2N4;Q4VBF3;S4R1S0;Q6A050		Sipa1l3	1.56478	0.536688	0.0272409	1.45064	3.40145	+		27.225	27.2596	27.0825	26.573	26.4447	26.9393	biological regulation;cell differentiation;cellular process;developmental process		enzyme activator activity;enzyme regulator activity;GTPase activator activity;GTPase regulator activity;nucleoside-triphosphatase regulator activity		+	+	6	6	6	4.5	4.5	4.5	195.06	0	45.701	208880000	17	3	5	5	5	5	5	3	5	5	5	5	5	3	5	5	5
	Q3U6X7;Q3UGB9;Q3U307;P97377	Cyclin-dependent kinase 2	Cdk2	1.56303	-0.419781	0.0273508	-1.33772	-3.39708		+	26.353	26.6744	26.3009	26.937	26.7981	26.8526	biological regulation;cellular component organization;cellular metabolic process;cellular nitrogen compound metabolic process;cellular process;DNA metabolic process;DNA repair;establishment of localization;ion transport;macromolecule metabolic process;macromolecule modification;meiosis;metabolic process;mitosis;nitrogen compound metabolic process;nuclear division;nucleobase-containing compound me…	cell part;chromosome;cyclin-dependent protein kinase holoenzyme complex;endosome;intracellular membrane-bounded organelle;intracellular non-membrane-bounded organelle;intracellular organelle;macromolecular complex;microtubule organizing center;nucleoplasm;nucleus;organelle;protein complex;transcription factor complex	adenyl nucleotide binding;adenyl ribonucleotide binding;ATP binding;binding;catalytic activity;cation binding;cyclin binding;cyclin-dependent protein kinase activity;histone kinase activity;ion binding;kinase activity;metal ion binding;nucleotide binding;phosphotransferase activity, alcohol group as acceptor;protein binding;protein kinase activity;protein serine/threonine kinase activity;purine n…	Cell cycle;Measles;Oocyte meiosis;p53 signaling pathway;Pathways in cancer;Progesterone-mediated oocyte maturation;Prostate cancer;Small cell lung cancer	+	+	11	9	9	48.7	42.3	42.3	33.887	0	28.72	631120000	18	7	7	7	7	9	10	5	6	6	5	8	8	5	6	6	5
	Q8BJY1	26S proteasome non-ATPase regulatory subunit 5	Psmd5	1.55801	0.354222	0.0276688	1.2783	3.38455	+		30.7164	30.8141	30.8486	30.2475	30.5079	30.5611	cellular metabolic process;cellular process;macromolecule metabolic process;metabolic process;primary metabolic process;protein folding;protein metabolic process	cell part;macromolecular complex;protein complex			+	+	16	16	16	50	50	50	55.971	0	240.63	7861200000	138	15	14	14	13	16	12	15	14	14	13	16	12	15	14	14	13
	P28481	Collagen alpha-1(II) chain;Collagen alpha-1(II) chain;Chondrocalcin	Col2a1	1.55669	-0.606471	0.027753	-1.52253	-3.38126		+	25.5028	25.7539	25.4123	25.9077	26.1625	26.4183	anatomical structure development;anatomical structure formation involved in morphogenesis;anatomical structure morphogenesis;biological adhesion;biological regulation;cell adhesion;cell differentiation;cellular component organization;cellular metabolic process;cellular process;developmental process;extracellular matrix organization;extracellular structure organization;homeostatic process;macromol…	cell part;cytoplasm;extracellular matrix;extracellular space;proteinaceous extracellular matrix	binding;cation binding;extracellular matrix structural constituent;identical protein binding;ion binding;metal ion binding;protein binding;structural molecule activity	Amoebiasis;ECM-receptor interaction;Focal adhesion;Protein digestion and absorption	+	+	6	3	3	5.2	2.7	2.7	141.97	0.0015221	2.9799	315130000	4	5	3	4	4	3	4	2	1	2	1	1	2	2	1	2	1
	Q24JP2;P59598	Putative Polycomb group protein ASXL1	Asxl1	1.5554	2.225	0.0278354	4.67512	3.37806	+		24.1371	25.3688	25.0072	22.7438	21.6049	23.4894	anatomical structure development;biological regulation;biosynthetic process;cellular component organization;cellular metabolic process;cellular nitrogen compound metabolic process;cellular process;chromatin modification;chromatin organization;chromosome organization;developmental process;histone modification;macromolecule metabolic process;macromolecule modification;metabolic process;nitrogen com…	cell part;macromolecular complex;PcG protein complex;protein complex	binding;cation binding;DNA binding;hormone receptor binding;ion binding;metal ion binding;nuclear hormone receptor binding;nucleic acid binding;peroxisome proliferator activated receptor binding;protein binding;protein binding transcription factor activity;receptor binding;retinoic acid receptor binding;transcription coactivator activity;transcription cofactor activity;transcription corepressor a…		+	+	2	2	2	1.1	1.1	1.1	162.67	0.0079227	1.8436	22895000	4	1	1	1	1	0	0	1	1	1	1	0	0	1	1	1	1
	Q8C538;Q8C440;Q8R310	Transmembrane and coiled-coil domains protein 3	Tmcc3	1.55352	0.561777	0.0279561	1.47609	3.37338	+		24.7591	25.1451	24.8672	24.162	24.5784	24.3457		cell part			+	+	3	3	3	8.5	8.5	8.5	47.865	0.0040783	2.3453	148100000	3	3	2	2	2	2	3	3	2	2	2	2	3	3	2	2	2
	Q542A3;P12388	Plasminogen activator inhibitor 2, macrophage	Serpinb2	1.55324	-1.63558	0.0279741	-3.10712	-3.37269		+	25.748	25.9533	25.4396	28.2628	27.0053	26.7796	biological regulation;response to stimulus;response to stress	cell part;cytoplasm;extracellular space	endopeptidase inhibitor activity;endopeptidase regulator activity;enzyme inhibitor activity;enzyme regulator activity;peptidase inhibitor activity;peptidase regulator activity;serine-type endopeptidase inhibitor activity	Amoebiasis	+	+	5	5	5	20	20	20	46.291	0	46.772	309300000	14	3	2	2	3	5	4	3	2	2	3	5	4	3	2	2	3
	Q3UK08;Q3UCW0;Q61187	Tumor susceptibility gene 101 protein	Tsg101	1.55183	-0.174771	0.0280656	-1.12879	-3.36916		+	29.8747	29.8078	29.9204	30.0543	30.1055	29.9675	biological regulation;catabolic process;cell differentiation;cell division;cellular metabolic process;cellular process;developmental process;establishment of localization;macromolecule metabolic process;macromolecule modification;metabolic process;primary metabolic process;protein metabolic process;protein modification process;protein transport;proteolysis;proteolysis involved in cellular protein…	cell part;cytoplasm;endosome;intracellular membrane-bounded organelle;intracellular non-membrane-bounded organelle;intracellular organelle;macromolecular complex;membrane;nucleolus;nucleus;organelle;plasma membrane;protein complex	binding;protein binding;protein binding transcription factor activity;transcription cofactor activity;transcription corepressor activity;transcription factor binding transcription factor activity	Endocytosis	+	+	11	11	11	35.3	35.3	35.3	44.064	0	112.2	2532100000	64	10	11	10	11	9	11	10	11	10	11	9	11	10	11	10	11
	Q3TRJ7;Q62419;Q3U3C4;Q3TJB4	Endophilin-A2	Sh3gl1	1.55147	-0.202436	0.0280886	-1.15064	-3.36828		+	30.7934	30.9242	30.9902	31.0992	31.1357	31.0802	biological regulation;cellular component organization;cellular membrane organization;cellular process;endocytosis;establishment of localization;membrane invagination;membrane organization;regulation of transport;transport;vesicle-mediated transport	cell part;cell projection;cytoplasm;intracellular non-membrane-bounded organelle;intracellular organelle;macromolecular complex;membrane;organelle;protein complex	binding;lipid binding;protein binding	Endocytosis	+	+	17	17	17	57.1	57.1	57.1	41.518	0	323.31	10605000000	124	16	17	17	16	15	14	16	17	17	16	15	14	16	17	17	16
	Q3UW53;E9PYV4	Protein Niban	Fam129a	1.55017	-0.260755	0.028173	-1.19811	-3.36504		+	32.6263	32.5828	32.4773	32.9301	32.8286	32.7099	biological regulation;cellular process;regulation of protein modification process;regulation of translation;response to stimulus;response to stress	cell part;cytoplasm;intracellular membrane-bounded organelle;intracellular organelle;membrane;nucleus;organelle;plasma membrane			+	+	36	36	14	54.6	54.6	22.7	102.65	0	323.31	33770000000	310	34	35	31	35	34	32	34	35	31	35	34	32	12	13	13	13
	Q8VE18;Q99LS6	Protein SMG8	Smg8	1.54951	-0.616185	0.0282157	-1.53282	-3.3634		+	25.9937	26.3669	26.3398	27.1262	26.7083	26.7144	biological regulation;catabolic process;cellular metabolic process;cellular nitrogen compound metabolic process;cellular process;macromolecule metabolic process;metabolic process;mRNA metabolic process;nitrogen compound metabolic process;nucleobase-containing compound metabolic process;primary metabolic process;regulation of protein modification process;RNA catabolic process;RNA metabolic process				+	+	6	6	6	8.7	8.7	8.7	109.67	0	19.371	202600000	8	3	3	3	4	4	4	3	3	3	4	4	4	3	3	3	4
	Q3UGC1;Q8C079	Striatin-interacting protein 1	Strip1	1.54667	-0.2785	0.0284007	-1.21293	-3.35636		+	28.9224	29.05	29.0275	29.4226	29.1857	29.2272	biological regulation;cell motility;cellular component movement;cellular component organization;cellular process;cytoskeleton organization;locomotion;organelle organization	cell part;cytoplasm;intracellular membrane-bounded organelle;intracellular organelle;nucleus;organelle			+	+	21	21	21	38.2	38.2	38.2	95.657	0	144.27	1757200000	52	16	17	17	16	17	17	16	17	17	16	17	17	16	17	17	16
	Q62422	Osteoclast-stimulating factor 1	Ostf1	1.5458	0.434679	0.028458	1.35161	3.35419	+		30.7116	30.823	30.8072	30.5952	30.2096	30.2329		cell part;cytoplasm	binding;protein binding;protein domain specific binding;SH3 domain binding		+	+	6	6	6	42.8	42.8	42.8	23.782	0	157.1	8778600000	88	5	6	6	5	5	5	5	6	6	5	5	5	5	6	6	5
	Q4FJM2;P46414	Cyclin-dependent kinase inhibitor 1B	Cdkn1b	1.54478	-0.659339	0.0285245	-1.57936	-3.35167		+	28.1727	28.2122	28.0372	29.1498	28.7512	28.499	anatomical structure development;biological regulation;cell death;cellular process;death;developmental process;establishment of localization;ion transport;multicellular organismal process;neurological system process;regulation of cell cycle;regulation of mitotic cell cycle;regulation of organelle organization;regulation of protein modification process;response to chemical stimulus;response to dru…	cell part;cytoplasm;cytosol;endosome;intracellular membrane-bounded organelle;intracellular organelle;macromolecular complex;nucleus;organelle;protein complex	apoptotic protease activator activity;binding;caspase activator activity;caspase regulator activity;cyclin-dependent protein kinase inhibitor activity;cyclin-dependent protein kinase regulator activity;enzyme activator activity;enzyme inhibitor activity;enzyme regulator activity;kinase inhibitor activity;kinase regulator activity;peptidase activator activity;peptidase regulator activity;protein b…	Cell cycle;Chronic myeloid leukemia;Measles;Pathways in cancer;Prostate cancer	+	+	3	3	3	23.4	23.4	23.4	22.21	0	44.016	1051300000	15	3	2	2	3	3	2	3	2	2	3	3	2	3	2	2	3
	P39053;A0A0J9YUE9;A0A0J9YUN4	Dynamin-1	Dnm1	1.54115	-0.448749	0.0287643	-1.36486	-3.34267		+	28.3371	27.928	28.1091	28.6681	28.4532	28.5991	cellular component organization;cellular membrane organization;cellular metabolic process;cellular process;endocytosis;endosome organization;establishment of localization;macromolecule metabolic process;membrane invagination;membrane organization;metabolic process;organelle organization;transport;vesicle-mediated transport	cell part;macromolecular complex;protein complex	binding;catalytic activity;enzyme binding;GTP binding;GTPase activity;guanyl nucleotide binding;guanyl ribonucleotide binding;hydrolase activity;hydrolase activity, acting on acid anhydrides;hydrolase activity, acting on acid anhydrides, in phosphorus-containing anhydrides;kinase binding;nucleoside-triphosphatase activity;nucleotide binding;protein binding;protein kinase binding;purine nucleotide…	Bacterial invasion of epithelial cells;Endocrine and other factor-regulated calcium reabsorption;Endocytosis;Fc gamma R-mediated phagocytosis	+	+	19	13	12	27.7	21.6	19.8	97.802	0	89.3	1950900000	46	17	17	13	16	17	14	11	11	7	10	11	9	10	10	7	9
	G3UY39;Q3UIA1;P19426	Negative elongation factor E	Nelfe	1.54054	-0.262143	0.0288047	-1.19926	-3.34116		+	26.7028	26.8395	26.926	27.0425	27.0395	27.1728	biological regulation;biosynthetic process;cellular metabolic process;cellular nitrogen compound metabolic process;cellular process;macromolecule metabolic process;metabolic process;nitrogen compound metabolic process;nucleobase-containing compound metabolic process;primary metabolic process;RNA metabolic process	cell part;intracellular membrane-bounded organelle;intracellular organelle;macromolecular complex;mitochondrion;organelle;protein complex;transcription elongation factor complex	binding;nucleic acid binding;nucleotide binding;protein binding;RNA binding		+	+	5	5	5	35.1	35.1	35.1	25.777	0	30.626	217800000	10	3	3	3	3	3	3	3	3	3	3	3	3	3	3	3	3
	Q60709;Q3UDL6;Q61482;Q3U9N6;Q7TT34;Q64348;Q06335;Q3U775;Q3TPZ7	Amyloid-like protein 2	Aplp2	1.53817	-0.280324	0.0289618	-1.21447	-3.33532		+	27.1847	26.9555	26.9266	27.3037	27.3365	27.2675	alcohol metabolic process;anatomical structure development;behavior;behavioral interaction between organisms;biological regulation;cellular component organization;cellular homeostasis;cellular ion homeostasis;cellular process;developmental process;extracellular matrix organization;extracellular structure organization;homeostatic process;lipid metabolic process;metabolic process;multicellular orga…	cell part;intracellular membrane-bounded organelle;intracellular organelle;membrane;nucleus;organelle;plasma membrane	binding;carbohydrate binding;cation binding;DNA binding;endopeptidase inhibitor activity;endopeptidase regulator activity;enzyme inhibitor activity;enzyme regulator activity;glycosaminoglycan binding;heparin binding;ion binding;metal ion binding;nucleic acid binding;pattern binding;peptidase inhibitor activity;peptidase regulator activity;polysaccharide binding;protein binding;serine-type endopep…		+	+	7	7	7	14.2	14.2	14.2	85.247	0	68.746	785550000	26	6	5	5	6	7	4	6	5	5	6	7	4	6	5	5	6
	Q8K0X1;Q3UPN1;Q3TR98;P29533;Q91X98;Q544V4	Vascular cell adhesion protein 1	Vcam1	1.53655	-0.515664	0.0290701	-1.42965	-3.33131		+	30.1988	30.5238	30.6223	30.792	31.0746	31.0253	aging;amine metabolic process;anatomical structure development;anatomical structure morphogenesis;biological adhesion;biological regulation;cell adhesion;cell motility;cellular component movement;cellular homeostasis;cellular process;developmental process;homeostatic process;locomotion;membrane docking;metabolic process;nitrogen compound metabolic process;response to abiotic stimulus;response to …	apical part of cell;cell part;cell projection;endoplasmic reticulum;endosome;extracellular space;filopodium;Golgi apparatus;intracellular membrane-bounded organelle;intracellular non-membrane-bounded organelle;intracellular organelle;macromolecular complex;membrane;microvillus;organelle;plasma membrane;protein complex	binding;catalytic activity;integrin binding;oxidoreductase activity;oxidoreductase activity, acting on the CH-NH2 group of donors;oxidoreductase activity, acting on the CH-NH2 group of donors, oxygen as acceptor;primary amine oxidase activity;protein binding;protein complex binding;receptor binding	African trypanosomiasis;Cell adhesion molecules (CAMs);Leukocyte transendothelial migration;Malaria	+	+	22	22	22	38.8	38.8	38.8	81.329	0	181.63	7965800000	107	18	17	16	17	18	19	18	17	16	17	18	19	18	17	16	17
	Q8BLH7	HIRA-interacting protein 3	Hirip3	1.53437	-0.625902	0.0292169	-1.54318	-3.32591		+	23.2221	23.7916	23.6266	24.3343	24.0641	24.1197		cell part;intracellular membrane-bounded organelle;intracellular organelle;nucleus;organelle			+	+	1	1	1	2.8	2.8	2.8	65.214	0	18.176	6679800	3	1	1	0	1	1	1	1	1	0	1	1	1	1	1	0	1
	Q8C7R4	Ubiquitin-like modifier-activating enzyme 6	Uba6	1.53406	0.244287	0.0292372	1.18451	3.32517	+		32.282	32.1403	32.2506	31.9528	31.8931	32.0941	catabolic process;cellular metabolic process;cellular process;macromolecule metabolic process;macromolecule modification;metabolic process;primary metabolic process;protein metabolic process;protein modification by small protein conjugation or removal;protein modification process;proteolysis;proteolysis involved in cellular protein catabolic process	cell part;cytosol	adenyl nucleotide binding;adenyl ribonucleotide binding;ATP binding;binding;catalytic activity;FAT10 activating enzyme activity;ligase activity;nucleotide binding;protein binding;purine nucleotide binding;purine ribonucleoside triphosphate binding;purine ribonucleotide binding;ribonucleotide binding;small protein activating enzyme activity	Ubiquitin mediated proteolysis	+	+	42	42	2	58.5	58.5	4.1	117.96	0	323.31	22816000000	291	40	40	39	34	39	37	40	40	39	34	39	37	2	2	2	0
	A2AIH8;Q9D711;Q8BNL6;Q8C1Y5	Pirin	Pir	1.53394	-0.620431	0.0292452	-1.53733	-3.32487		+	26.2691	26.649	26.7617	27.0889	27.0483	27.4038	biological regulation;biosynthetic process;cell differentiation;cellular metabolic process;cellular nitrogen compound metabolic process;cellular process;developmental process;macromolecule metabolic process;metabolic process;nitrogen compound metabolic process;nucleobase-containing compound metabolic process;primary metabolic process;RNA metabolic process	cell part;cytoplasm;intracellular membrane-bounded organelle;intracellular organelle;nucleus;organelle	binding;catalytic activity;cation binding;dioxygenase activity;ion binding;metal ion binding;oxidoreductase activity;oxidoreductase activity, acting on single donors with incorporation of molecular oxygen;oxidoreductase activity, acting on single donors with incorporation of molecular oxygen, incorporation of two atoms of oxygen;protein binding transcription factor activity;quercetin 2,3-dioxygen…		+	+	4	4	4	21.3	21.3	21.3	27.942	0	11.884	754790000	20	4	4	4	4	4	3	4	4	4	4	4	3	4	4	4	4
	A0A0R4J216;Q8R4T1	Cystin-1	Cys1	1.53277	-0.519258	0.0293246	-1.43322	-3.32197		+	25.5206	25.3166	25.2479	26.1472	25.7439	25.7518	anatomical structure development;developmental process	cell part			+	+	3	3	3	30.3	30.3	30.3	15.565	0	12.078	92934000	10	3	2	3	3	2	3	3	2	3	3	2	3	3	2	3	3
	Q8CII2	Cell division cycle protein 123 homolog	Cdc123	1.53208	-0.491836	0.029371	-1.40623	-3.32027		+	27.3614	27.1583	27.2057	27.8476	27.465	27.8883	cell cycle;cell division;cellular process	cell part;cytoplasm			+	+	7	7	7	26.2	26.2	26.2	38.816	0	27.095	951220000	15	7	7	6	7	6	6	7	7	6	7	6	6	7	7	6	7
	Q9D1C8;Q8BMZ7	Vacuolar protein sorting-associated protein 28 homolog	Vps28	1.53179	-0.289592	0.0293906	-1.22229	-3.31956		+	29.2429	29.295	29.3775	29.7442	29.4816	29.5584	biological regulation;catabolic process;cellular metabolic process;cellular process;establishment of localization;macromolecule metabolic process;metabolic process;primary metabolic process;protein metabolic process;protein transport;proteolysis;proteolysis involved in cellular protein catabolic process;regulation of protein modification process;transport	cell part;cytoplasm;cytosol;macromolecular complex;membrane;plasma membrane;protein complex		Endocytosis	+	+	9	9	9	55.2	55.2	55.2	25.452	0	92.037	2537100000	53	9	9	8	8	9	9	9	9	8	8	9	9	9	9	8	8
	Q3UE75;Q8BVA0;Q3TXG7;Q3TWC7;Q3TBB0;Q3TAV1;Q99P91	Transmembrane glycoprotein NMB	Gpnmb	1.53084	1.04105	0.0294552	2.05773	3.31721	+		29.538	29.0329	28.7938	28.4488	28.1187	27.6741	anatomical structure development;biological adhesion;cell adhesion;cell differentiation;cellular process;developmental process	cell part;cytoplasmic membrane-bounded vesicle;endomembrane system;intracellular membrane-bounded organelle;intracellular organelle;membrane;organelle;vesicle	binding;carbohydrate binding;glycosaminoglycan binding;heparin binding;integrin binding;pattern binding;polysaccharide binding;protein binding;protein complex binding;receptor binding		+	+	4	4	4	13.9	13.9	13.9	31.608	0	35.964	2209000000	32	4	4	3	3	2	2	4	4	3	3	2	2	4	4	3	3
	F8VQJ3;P02468	Laminin subunit gamma-1	Lamc1	1.52975	0.434078	0.0295294	1.35105	3.31452	+		30.7937	30.6281	30.8378	30.5433	30.246	30.1679	anatomical structure morphogenesis;biological adhesion;cell adhesion;cell junction organization;cell morphogenesis;cell motility;cellular component assembly;cellular component disassembly;cellular component morphogenesis;cellular component movement;cellular component organization;cellular process;developmental process;extracellular matrix organization;extracellular structure organization;locomoti…	extracellular organelle;extracellular region;laminin complex;macromolecular complex;organelle;protein complex;vesicle	binding;extracellular matrix structural constituent;glycolipid binding;glycosphingolipid binding;lipid binding;protein binding;sphingolipid binding;structural molecule activity	Amoebiasis;ECM-receptor interaction;Focal adhesion;Pathways in cancer;Prion diseases;Small cell lung cancer;Toxoplasmosis	+	+	35	35	35	34.6	34.6	34.6	177.19	0	323.31	5628000000	129	29	31	30	26	26	25	29	31	30	26	26	25	29	31	30	26
	Q58E59;Q9D554	Splicing factor 3A subunit 3	Sf3a3	1.52945	-0.297455	0.0295495	-1.22897	-3.31379		+	29.761	29.7461	29.7667	30.23	29.9334	30.0029	cellular metabolic process;cellular nitrogen compound metabolic process;cellular process;macromolecule metabolic process;metabolic process;mRNA metabolic process;mRNA processing;nitrogen compound metabolic process;nucleobase-containing compound metabolic process;primary metabolic process;RNA metabolic process;RNA processing;RNA splicing	cell part;macromolecular complex;ribonucleoprotein complex;spliceosomal complex	binding;cation binding;ion binding;metal ion binding;nucleic acid binding;transition metal ion binding;zinc ion binding	Spliceosome	+	+	18	18	18	44.5	44.5	44.5	58.841	0	323.31	4960700000	102	15	16	17	16	17	16	15	16	17	16	17	16	15	16	17	16
	Q8BH69;Q6P1B6;Q6NZN9	Selenide, water dikinase 1	Sephs1	1.52879	-0.288736	0.0295944	-1.22157	-3.31217		+	30.106	30.0177	29.9749	30.184	30.3261	30.4546		cell part;membrane;plasma membrane	adenyl nucleotide binding;adenyl ribonucleotide binding;ATP binding;binding;catalytic activity;identical protein binding;kinase activity;nucleotide binding;phosphotransferase activity, paired acceptors;protein binding;protein dimerization activity;protein heterodimerization activity;protein homodimerization activity;purine nucleotide binding;purine ribonucleoside triphosphate binding;purine ribon…	Selenocompound metabolism	+	+	9	9	9	43.6	43.6	43.6	42.906	0	177.56	3668200000	77	8	8	8	9	8	7	8	8	8	9	8	7	8	8	8	9
	Q8BSE0	Regulator of microtubule dynamics protein 2	Rmdn2	1.52866	0.565305	0.0296032	1.4797	3.31185	+		26.3999	26.0234	26.3728	25.6648	25.5119	25.9235		cell part;intracellular membrane-bounded organelle;intracellular organelle;macromolecular complex;mitochondrion;organelle;protein complex			+	+	4	4	4	12.2	12.2	12.2	47.016	0	7.852	420210000	6	2	3	4	2	4	3	2	3	4	2	4	3	2	3	4	2
	Q6P8N8;Q9JHS4	ATP-dependent Clp protease ATP-binding subunit clpX-like, mitochondrial	Clpx	1.52843	0.820445	0.0296189	1.76595	3.31128	+		30.0064	29.4062	29.4464	29.0679	28.797	28.5327	catabolic process;cellular metabolic process;cellular nitrogen compound metabolic process;cellular process;heterocycle metabolic process;macromolecule metabolic process;metabolic process;nitrogen compound metabolic process;nucleobase-containing compound catabolic process;nucleobase-containing compound metabolic process;nucleobase-containing small molecule metabolic process;nucleotide metabolic pr…	cell part;endopeptidase Clp complex;intracellular membrane-bounded organelle;intracellular non-membrane-bounded organelle;intracellular organelle;macromolecular complex;membrane;mitochondrion;nucleus;organelle;protein complex	adenyl nucleotide binding;adenyl ribonucleotide binding;ATP binding;ATPase activity;ATPase activity, coupled;ATP-dependent peptidase activity;binding;catalytic activity;cation binding;enzyme activator activity;enzyme regulator activity;hydrolase activity;hydrolase activity, acting on acid anhydrides;hydrolase activity, acting on acid anhydrides, in phosphorus-containing anhydrides;ion binding;met…	Cell cycle - Caulobacter	+	+	15	15	15	29.2	29.2	29.2	67.335	0	95.03	2993000000	50	13	14	15	8	10	11	13	14	15	8	10	11	13	14	15	8
	Q545U2;Q9Z0V8;D3Z1Z0	Mitochondrial import inner membrane translocase subunit Tim17-A	Timm17a	1.5283	0.372581	0.0296277	1.29467	3.31096	+		25.42	25.7279	25.7759	25.2433	25.2957	25.2671	establishment of localization;protein transport;transport	cell part;intracellular membrane-bounded organelle;intracellular organelle;macromolecular complex;mitochondrial inner membrane presequence translocase complex;mitochondrion;organelle;protein complex	active transmembrane transporter activity;macromolecule transmembrane transporter activity;P-P-bond-hydrolysis-driven protein transmembrane transporter activity;P-P-bond-hydrolysis-driven transmembrane transporter activity;primary active transmembrane transporter activity;protein transmembrane transporter activity;protein transporter activity;substrate-specific transmembrane transporter activity;…		+	+	2	2	2	31	31	31	18.111	0	39.672	304780000	10	2	2	2	2	2	1	2	2	2	2	2	1	2	2	2	2
	B2RRY4;Q9JLB2	MAGUK p55 subfamily member 5	Mpp5	1.52609	-0.849897	0.029779	-1.80237	-3.30552		+	24.2052	24.9601	24.726	25.4846	25.2569	25.6995	anatomical structure formation involved in morphogenesis;cellular component assembly;cellular component organization;cellular localization;cellular membrane organization;cellular metabolic process;cellular nitrogen compound metabolic process;cellular process;developmental process;establishment of localization;localization;membrane organization;metabolic process;nitrogen compound metabolic process…	cell part;cytoplasm;endomembrane system;macromolecular complex;membrane;plasma membrane;protein complex	binding;catalytic activity;guanylate kinase activity;kinase activity;nucleobase-containing compound kinase activity;nucleotide kinase activity;phosphotransferase activity, phosphate group as acceptor;protein binding;transferase activity;transferase activity, transferring phosphorus-containing groups	Tight junction	+	+	4	4	4	9	9	9	77.229	0	10.446	195940000	13	4	3	3	3	2	4	4	3	3	3	2	4	4	3	3	3
	D6RGN0;Q3TD55;Q8CIG9	F-box/LRR-repeat protein 8	Fbxl8	1.52481	-1.12244	0.0298667	-2.17716	-3.30238		+	20.3506	20.4144	20.0367	21.9918	20.9048	21.2724					+	+	1	1	1	30.9	30.9	30.9	6.0819	0	18.175	14339000	5	1	1	1	1	1	1	1	1	1	1	1	1	1	1	1	1
	P11087	Collagen alpha-1(I) chain	Col1a1	1.52464	0.1207	0.0298788	1.08726	3.30195	+		37.2238	37.1953	37.179	37.1459	37.0346	37.0556	anatomical structure development;anatomical structure formation involved in morphogenesis;anatomical structure morphogenesis;biological regulation;biosynthetic process;cell communication;cell differentiation;cellular component assembly;cellular component organization;cellular localization;cellular process;developmental process;establishment of localization;extracellular matrix organization;extrac…	cell part;cytoplasm;extracellular matrix;extracellular space;proteinaceous extracellular matrix	binding;cation binding;extracellular matrix structural constituent;ion binding;metal ion binding;protein binding;structural molecule activity	Amoebiasis;ECM-receptor interaction;Focal adhesion;Protein digestion and absorption	+	+	63	63	61	71.4	71.4	69.9	138.03	0	323.31	556760000000	1773	61	61	57	60	58	59	61	61	57	60	58	59	59	59	55	58
[truncated: 5,367 more rows]
[truncated: 57 more columns]

## Sheet: Fisher_significant up
Selection column	Selection value	Category column	Category value	Total size	Selection size	Category size	Intersection size	Enrichment factor	P value	Benj. Hoch. FDR
#!{Description}Column that indicates which items are taken as 'selected' for the fisher exact test	Value in the 'selection' column	Categorical column tested against the 'selection'	Term from this categorical column.	Total number of items used as a basis for the enrichment test.	Number of items in the selection.	Number of items in the current category.	Intersection: Number of items that are in the current category as well as in the selection.	Enrichment factor = ((Intersection size)*(Total size))/((Selection size)*(Category size)); Values < 1 indicate depletion.	P value resulting from the Fisher exact test.	Benjamini Hochberg false discovery rate.
[truncated: 130 more rows]

## Sheet: Fisher_significant down
Selection column	Selection value	Category column	Category value	Total size	Selection size	Category size	Intersection size	Enrichment factor	P value	Benj. Hoch. FDR
[truncated: 177 more rows]
