# Supplementary material for: Inactivity of Peptidase ClpP Causes Primary Accumulation of Mitochondrial Disaggregase ClpX with Its Interacting Nucleoid Proteins, and of mtDNA
Source: Cells. 2021 Nov 29;10(12):3354. doi: 10.3390/cells10123354 (PMC8699119; doi:10.3390/cells10123354)
Supplement: Supplementary file 1 [file cells-10-03354-s001.zip › cells-1469176-supplementary resubmitted-final/KeyAuburger-TableS2.xlsx]

## Sheet: Process
#term ID	term description	observed gene count	background gene count	strength	false discovery rate	matching proteins in your network (IDs)	matching proteins in your network (labels)
GO:0002291	T cell activation via T cell receptor contact with antigen bound to MHC molecule on antigen presenting cell	2	3	1.94	0.0159	10090.ENSMUSP00000014290,10090.ENSMUSP00000083587	Apbb1ip,Icam1
GO:0070125	mitochondrial translational elongation	2	3	1.94	0.0159	10090.ENSMUSP00000027464,10090.ENSMUSP00000076503	Mrpl44,Gfm1
GO:0006121	mitochondrial electron transport, succinate to ubiquinone	2	4	1.81	0.0202	10090.ENSMUSP00000022062,10090.ENSMUSP00000025570	Sdha,Sdhaf2
GO:0022614	membrane to membrane docking	2	4	1.81	0.0202	10090.ENSMUSP00000083587,10090.ENSMUSP00000113071	Icam1,Msn
GO:0039528	cytoplasmic pattern recognition receptor signaling pathway in response to virus	2	4	1.81	0.0202	10090.ENSMUSP00000028259,10090.ENSMUSP00000042433	Ifih1,Ddx58
GO:0097176	epoxide metabolic process	2	4	1.81	0.0202	10090.ENSMUSP00000047551,10090.ENSMUSP00000069209	Ephx1,Ephx2
GO:0035549	positive regulation of interferon-beta secretion	2	5	1.72	0.0236	10090.ENSMUSP00000028259,10090.ENSMUSP00000042433	Ifih1,Ddx58
GO:0060335	positive regulation of interferon-gamma-mediated signaling pathway	2	6	1.64	0.0279	10090.ENSMUSP00000050446,10090.ENSMUSP00000110528	Irgm1,Parp9
GO:0019885	antigen processing and presentation of endogenous peptide antigen via MHC class I	2	7	1.57	0.0327	10090.ENSMUSP00000133166,10090.ENSMUSP00000134570	Erap1,H2-D1
GO:0032964	collagen biosynthetic process	2	7	1.57	0.0327	10090.ENSMUSP00000001547,10090.ENSMUSP00000028280	Col1a1,Col5a1
GO:1902966	positive regulation of protein localization to early endosome	2	7	1.57	0.0327	10090.ENSMUSP00000080601,10090.ENSMUSP00000113071	Dtx3l,Msn
GO:0035455	response to interferon-alpha	6	23	1.53	1.09e-05	10090.ENSMUSP00000024884,10090.ENSMUSP00000051921,10090.ENSMUSP00000069914,10090.ENSMUSP00000099888,10090.ENSMUSP00000099889,10090.ENSMUSP00000106845	Eif2ak2,Bst2,Tgtp1,Ifit1,Ifit3,Ifi204
GO:0034340	response to type I interferon	4	16	1.51	0.00088	10090.ENSMUSP00000026470,10090.ENSMUSP00000066743,10090.ENSMUSP00000082548,10090.ENSMUSP00000100872	Shmt2,Stat1,Isg15,Stat2
GO:0035457	cellular response to interferon-alpha	3	12	1.51	0.0075	10090.ENSMUSP00000099888,10090.ENSMUSP00000099889,10090.ENSMUSP00000106845	Ifit1,Ifit3,Ifi204
GO:0008300	isoprenoid catabolic process	2	8	1.51	0.0374	10090.ENSMUSP00000031143,10090.ENSMUSP00000034830	Srd5a3,Crabp1
GO:0048251	elastic fiber assembly	2	8	1.51	0.0374	10090.ENSMUSP00000021603,10090.ENSMUSP00000129247	Fbln5,Lox
GO:2001034	positive regulation of double-strand break repair via nonhomologous end joining	2	8	1.51	0.0374	10090.ENSMUSP00000080601,10090.ENSMUSP00000110528	Dtx3l,Parp9
GO:0035458	cellular response to interferon-beta	7	29	1.5	2.14e-06	10090.ENSMUSP00000050446,10090.ENSMUSP00000066743,10090.ENSMUSP00000069914,10090.ENSMUSP00000099888,10090.ENSMUSP00000099889,10090.ENSMUSP00000106845,10090.ENSMUSP00000132435	Irgm1,Stat1,Tgtp1,Ifit1,Ifit3,Ifi204,Gbp2
GO:0006488	dolichol-linked oligosaccharide biosynthetic process	2	9	1.46	0.0417	10090.ENSMUSP00000031143,10090.ENSMUSP00000054462	Srd5a3,Pqlc3
GO:0045916	negative regulation of complement activation	2	9	1.46	0.0417	10090.ENSMUSP00000027650,10090.ENSMUSP00000048041	Cd55,Cd59a
GO:1902741	positive regulation of interferon-alpha secretion	2	9	1.46	0.0417	10090.ENSMUSP00000028259,10090.ENSMUSP00000042433	Ifih1,Ddx58
GO:2000258	negative regulation of protein activation cascade	2	9	1.46	0.0417	10090.ENSMUSP00000027650,10090.ENSMUSP00000048041	Cd55,Cd59a
GO:0035456	response to interferon-beta	8	37	1.45	1.14e-06	10090.ENSMUSP00000050446,10090.ENSMUSP00000051921,10090.ENSMUSP00000066743,10090.ENSMUSP00000069914,10090.ENSMUSP00000099888,10090.ENSMUSP00000099889,10090.ENSMUSP00000106845,10090.ENSMUSP00000132435	Irgm1,Bst2,Stat1,Tgtp1,Ifit1,Ifit3,Ifi204,Gbp2
GO:0060334	regulation of interferon-gamma-mediated signaling pathway	3	15	1.42	0.0112	10090.ENSMUSP00000050446,10090.ENSMUSP00000053842,10090.ENSMUSP00000110528	Irgm1,Dnaja3,Parp9
GO:0071360	cellular response to exogenous dsRNA	3	15	1.42	0.0112	10090.ENSMUSP00000023147,10090.ENSMUSP00000028259,10090.ENSMUSP00000042433	Ciita,Ifih1,Ddx58
GO:0006068	ethanol catabolic process	2	10	1.42	0.0468	10090.ENSMUSP00000031411,10090.ENSMUSP00000087633	Aldh2,Adh7
GO:0018065	protein-cofactor linkage	2	10	1.42	0.0468	10090.ENSMUSP00000025570,10090.ENSMUSP00000031101	Sdhaf2,Lias
GO:0018158	protein oxidation	2	10	1.42	0.0468	10090.ENSMUSP00000000707,10090.ENSMUSP00000025961	Loxl3,Prdx3
GO:0043589	skin morphogenesis	2	10	1.42	0.0468	10090.ENSMUSP00000001547,10090.ENSMUSP00000130660	Col1a1,Gba
GO:0060337	type I interferon signaling pathway	2	10	1.42	0.0468	10090.ENSMUSP00000066743,10090.ENSMUSP00000100872	Stat1,Stat2
GO:1902036	regulation of hematopoietic stem cell differentiation	2	10	1.42	0.0468	10090.ENSMUSP00000024884,10090.ENSMUSP00000025217	Eif2ak2,Hspa9
GO:0070129	regulation of mitochondrial translation	4	24	1.34	0.0028	10090.ENSMUSP00000026470,10090.ENSMUSP00000062326,10090.ENSMUSP00000107927,10090.ENSMUSP00000122941	Shmt2,Mrps27,Lrpprc,Malsu1
GO:0016226	iron-sulfur cluster assembly	3	18	1.34	0.0152	10090.ENSMUSP00000025217,10090.ENSMUSP00000032060,10090.ENSMUSP00000066621	Hspa9,Nfu1,Glrx3
GO:0002230	positive regulation of defense response to virus by host	4	27	1.29	0.0042	10090.ENSMUSP00000042433,10090.ENSMUSP00000066743,10090.ENSMUSP00000080601,10090.ENSMUSP00000110528	Ddx58,Stat1,Dtx3l,Parp9
GO:0006414	translational elongation	4	27	1.29	0.0042	10090.ENSMUSP00000027464,10090.ENSMUSP00000042457,10090.ENSMUSP00000046101,10090.ENSMUSP00000076503	Mrpl44,Eef1a1,Eef2,Gfm1
GO:0032727	positive regulation of interferon-alpha production	3	22	1.25	0.0202	10090.ENSMUSP00000028259,10090.ENSMUSP00000042433,10090.ENSMUSP00000066743	Ifih1,Ddx58,Stat1
GO:0072350	tricarboxylic acid metabolic process	4	35	1.17	0.0084	10090.ENSMUSP00000003461,10090.ENSMUSP00000022062,10090.ENSMUSP00000025570,10090.ENSMUSP00000099904	Ogdh,Sdha,Sdhaf2,Ass1
GO:0006099	tricarboxylic acid cycle	3	27	1.16	0.0275	10090.ENSMUSP00000003461,10090.ENSMUSP00000022062,10090.ENSMUSP00000025570	Ogdh,Sdha,Sdhaf2
GO:2000778	positive regulation of interleukin-6 secretion	3	27	1.16	0.0275	10090.ENSMUSP00000028259,10090.ENSMUSP00000042433,10090.ENSMUSP00000103903	Ifih1,Ddx58,Lgals9
GO:0030199	collagen fibril organization	4	40	1.12	0.0114	10090.ENSMUSP00000001547,10090.ENSMUSP00000027861,10090.ENSMUSP00000028280,10090.ENSMUSP00000129247	Col1a1,Dpt,Col5a1,Lox
GO:0006101	citrate metabolic process	3	31	1.1	0.0342	10090.ENSMUSP00000003461,10090.ENSMUSP00000022062,10090.ENSMUSP00000025570	Ogdh,Sdha,Sdhaf2
GO:0098586	cellular response to virus	3	31	1.1	0.0342	10090.ENSMUSP00000028259,10090.ENSMUSP00000042433,10090.ENSMUSP00000103903	Ifih1,Ddx58,Lgals9
GO:0017001	antibiotic catabolic process	3	32	1.09	0.0361	10090.ENSMUSP00000025961,10090.ENSMUSP00000031411,10090.ENSMUSP00000087633	Prdx3,Aldh2,Adh7
GO:0043330	response to exogenous dsRNA	4	43	1.08	0.0141	10090.ENSMUSP00000023147,10090.ENSMUSP00000028259,10090.ENSMUSP00000042433,10090.ENSMUSP00000066743	Ciita,Ifih1,Ddx58,Stat1
GO:0060760	positive regulation of response to cytokine stimulus	4	47	1.05	0.0164	10090.ENSMUSP00000028259,10090.ENSMUSP00000042433,10090.ENSMUSP00000050446,10090.ENSMUSP00000110528	Ifih1,Ddx58,Irgm1,Parp9
GO:0032543	mitochondrial translation	4	48	1.04	0.017	10090.ENSMUSP00000027464,10090.ENSMUSP00000053033,10090.ENSMUSP00000076503,10090.ENSMUSP00000114012	Mrpl44,Mrps7,Gfm1,Mrps17
GO:0051607	defense response to virus	12	152	1.01	1.63e-06	10090.ENSMUSP00000024884,10090.ENSMUSP00000028259,10090.ENSMUSP00000042433,10090.ENSMUSP00000051921,10090.ENSMUSP00000066743,10090.ENSMUSP00000080601,10090.ENSMUSP00000082548,10090.ENSMUSP00000099888,10090.ENSMUSP00000099889,10090.ENSMUSP00000100872,10090.ENSMUSP00000103528,10090.ENSMUSP00000110528	Eif2ak2,Ifih1,Ddx58,Bst2,Stat1,Dtx3l,Isg15,Ifit1,Ifit3,Stat2,Trim25,Parp9
GO:2000401	regulation of lymphocyte migration	4	54	0.99	0.0211	10090.ENSMUSP00000021028,10090.ENSMUSP00000103903,10090.ENSMUSP00000112665,10090.ENSMUSP00000113071	Itgb3,Lgals9,Ecm1,Msn
GO:1901616	organic hydroxy compound catabolic process	4	58	0.95	0.0249	10090.ENSMUSP00000026013,10090.ENSMUSP00000031143,10090.ENSMUSP00000031411,10090.ENSMUSP00000087633	Maoa,Srd5a3,Aldh2,Adh7
GO:0034341	response to interferon-gamma	8	119	0.94	0.0004	10090.ENSMUSP00000023147,10090.ENSMUSP00000050446,10090.ENSMUSP00000051921,10090.ENSMUSP00000053842,10090.ENSMUSP00000066743,10090.ENSMUSP00000069914,10090.ENSMUSP00000099904,10090.ENSMUSP00000132435	Ciita,Irgm1,Bst2,Dnaja3,Stat1,Tgtp1,Ass1,Gbp2
GO:0009615	response to virus	14	221	0.92	1.63e-06	10090.ENSMUSP00000024884,10090.ENSMUSP00000028259,10090.ENSMUSP00000042433,10090.ENSMUSP00000051921,10090.ENSMUSP00000066743,10090.ENSMUSP00000069914,10090.ENSMUSP00000080601,10090.ENSMUSP00000082548,10090.ENSMUSP00000099888,10090.ENSMUSP00000099889,10090.ENSMUSP00000100872,10090.ENSMUSP00000103528,10090.ENSMUSP00000103903,10090.ENSMUSP00000110528	Eif2ak2,Ifih1,Ddx58,Bst2,Stat1,Tgtp1,Dtx3l,Isg15,Ifit1,Ifit3,Stat2,Trim25,Lgals9,Parp9
GO:0019882	antigen processing and presentation	4	63	0.92	0.0296	10090.ENSMUSP00000025196,10090.ENSMUSP00000083587,10090.ENSMUSP00000133166,10090.ENSMUSP00000134570	Psmb8,Icam1,Erap1,H2-D1
GO:0048525	negative regulation of viral process	5	81	0.91	0.0151	10090.ENSMUSP00000024884,10090.ENSMUSP00000051921,10090.ENSMUSP00000066743,10090.ENSMUSP00000082548,10090.ENSMUSP00000103528	Eif2ak2,Bst2,Stat1,Isg15,Trim25
GO:0007569	cell aging	4	64	0.91	0.0307	10090.ENSMUSP00000018748,10090.ENSMUSP00000023829,10090.ENSMUSP00000039586,10090.ENSMUSP00000053842	Tbx3,Cdkn1a,Serpine1,Dnaja3
GO:1903901	negative regulation of viral life cycle	4	65	0.9	0.0318	10090.ENSMUSP00000024884,10090.ENSMUSP00000051921,10090.ENSMUSP00000082548,10090.ENSMUSP00000103528	Eif2ak2,Bst2,Isg15,Trim25
GO:0002698	negative regulation of immune effector process	7	119	0.89	0.0027	10090.ENSMUSP00000000129,10090.ENSMUSP00000000707,10090.ENSMUSP00000023749,10090.ENSMUSP00000027650,10090.ENSMUSP00000048041,10090.ENSMUSP00000051921,10090.ENSMUSP00000103903	Fer,Loxl3,Tmbim6,Cd55,Cd59a,Bst2,Lgals9
GO:0022900	electron transport chain	7	120	0.88	0.0027	10090.ENSMUSP00000000828,10090.ENSMUSP00000015829,10090.ENSMUSP00000022062,10090.ENSMUSP00000024866,10090.ENSMUSP00000025570,10090.ENSMUSP00000026743,10090.ENSMUSP00000066621	Txnrd3,Acadsb,Sdha,Xdh,Sdhaf2,Uqcrc1,Glrx3
GO:0009060	aerobic respiration	4	71	0.87	0.0376	10090.ENSMUSP00000003461,10090.ENSMUSP00000022062,10090.ENSMUSP00000025570,10090.ENSMUSP00000026743	Ogdh,Sdha,Sdhaf2,Uqcrc1
GO:0016999	antibiotic metabolic process	6	107	0.86	0.0088	10090.ENSMUSP00000003461,10090.ENSMUSP00000022062,10090.ENSMUSP00000025570,10090.ENSMUSP00000025961,10090.ENSMUSP00000031411,10090.ENSMUSP00000087633	Ogdh,Sdha,Sdhaf2,Prdx3,Aldh2,Adh7
GO:0060759	regulation of response to cytokine stimulus	6	109	0.86	0.0093	10090.ENSMUSP00000028259,10090.ENSMUSP00000042433,10090.ENSMUSP00000050446,10090.ENSMUSP00000053842,10090.ENSMUSP00000110528,10090.ENSMUSP00000112665	Ifih1,Ddx58,Irgm1,Dnaja3,Parp9,Ecm1
GO:0045069	regulation of viral genome replication	4	72	0.86	0.0387	10090.ENSMUSP00000024884,10090.ENSMUSP00000028241,10090.ENSMUSP00000051921,10090.ENSMUSP00000082548	Eif2ak2,Stom,Bst2,Isg15
GO:2000181	negative regulation of blood vessel morphogenesis	6	110	0.85	0.0096	10090.ENSMUSP00000001063,10090.ENSMUSP00000023610,10090.ENSMUSP00000024866,10090.ENSMUSP00000039586,10090.ENSMUSP00000048041,10090.ENSMUSP00000066743	Epn2,Adamts1,Xdh,Serpine1,Cd59a,Stat1
GO:0043648	dicarboxylic acid metabolic process	5	92	0.85	0.0202	10090.ENSMUSP00000003461,10090.ENSMUSP00000015160,10090.ENSMUSP00000022062,10090.ENSMUSP00000034136,10090.ENSMUSP00000099904	Ogdh,Acsf3,Sdha,Gpt2,Ass1
GO:0071346	cellular response to interferon-gamma	5	97	0.83	0.0224	10090.ENSMUSP00000023147,10090.ENSMUSP00000050446,10090.ENSMUSP00000066743,10090.ENSMUSP00000099904,10090.ENSMUSP00000132435	Ciita,Irgm1,Stat1,Ass1,Gbp2
GO:0050777	negative regulation of immune response	7	143	0.81	0.0064	10090.ENSMUSP00000000129,10090.ENSMUSP00000000707,10090.ENSMUSP00000027650,10090.ENSMUSP00000048041,10090.ENSMUSP00000051921,10090.ENSMUSP00000053842,10090.ENSMUSP00000103903	Fer,Loxl3,Cd55,Cd59a,Bst2,Dnaja3,Lgals9
GO:0070613	regulation of protein processing	4	80	0.81	0.0471	10090.ENSMUSP00000027650,10090.ENSMUSP00000039586,10090.ENSMUSP00000048041,10090.ENSMUSP00000079883	Cd55,Serpine1,Cd59a,Timm17a
GO:0016525	negative regulation of angiogenesis	5	107	0.79	0.0291	10090.ENSMUSP00000001063,10090.ENSMUSP00000023610,10090.ENSMUSP00000039586,10090.ENSMUSP00000048041,10090.ENSMUSP00000066743	Epn2,Adamts1,Serpine1,Cd59a,Stat1
GO:0006412	translation	14	313	0.77	2.64e-05	10090.ENSMUSP00000018992,10090.ENSMUSP00000024486,10090.ENSMUSP00000024884,10090.ENSMUSP00000025955,10090.ENSMUSP00000027464,10090.ENSMUSP00000042457,10090.ENSMUSP00000046101,10090.ENSMUSP00000053033,10090.ENSMUSP00000056855,10090.ENSMUSP00000076503,10090.ENSMUSP00000095322,10090.ENSMUSP00000112451,10090.ENSMUSP00000113959,10090.ENSMUSP00000114012	Rars,Mrps23,Eif2ak2,Eif3a,Mrpl44,Eef1a1,Eef2,Mrps7,Mrps9,Gfm1,Mrpl43,Mrpl1,Mrpl24,Mrps17
GO:0030198	extracellular matrix organization	8	180	0.76	0.0045	10090.ENSMUSP00000000707,10090.ENSMUSP00000001547,10090.ENSMUSP00000021603,10090.ENSMUSP00000027752,10090.ENSMUSP00000027861,10090.ENSMUSP00000028280,10090.ENSMUSP00000097097,10090.ENSMUSP00000129247	Loxl3,Col1a1,Fbln5,Lamc1,Dpt,Col5a1,Ccdc80,Lox
GO:1903038	negative regulation of leukocyte cell-cell adhesion	5	116	0.75	0.036	10090.ENSMUSP00000000707,10090.ENSMUSP00000003612,10090.ENSMUSP00000031840,10090.ENSMUSP00000099904,10090.ENSMUSP00000103903	Loxl3,Dusp3,Gpnmb,Ass1,Lgals9
GO:0006790	sulfur compound metabolic process	11	262	0.74	0.00054	10090.ENSMUSP00000000828,10090.ENSMUSP00000003461,10090.ENSMUSP00000015829,10090.ENSMUSP00000025217,10090.ENSMUSP00000025833,10090.ENSMUSP00000026050,10090.ENSMUSP00000031101,10090.ENSMUSP00000032060,10090.ENSMUSP00000034903,10090.ENSMUSP00000066621,10090.ENSMUSP00000130941	Txnrd3,Ogdh,Acadsb,Hspa9,Papss2,Gsto1,Lias,Nfu1,Gsta4,Glrx3,Mut
GO:0043062	extracellular structure organization	9	214	0.74	0.0027	10090.ENSMUSP00000000707,10090.ENSMUSP00000001547,10090.ENSMUSP00000021603,10090.ENSMUSP00000024706,10090.ENSMUSP00000027752,10090.ENSMUSP00000027861,10090.ENSMUSP00000028280,10090.ENSMUSP00000097097,10090.ENSMUSP00000129247	Loxl3,Col1a1,Fbln5,Pla2g7,Lamc1,Dpt,Col5a1,Ccdc80,Lox
GO:0051092	positive regulation of NF-kappaB transcription factor activity	5	118	0.74	0.0374	10090.ENSMUSP00000000129,10090.ENSMUSP00000024884,10090.ENSMUSP00000025961,10090.ENSMUSP00000083587,10090.ENSMUSP00000103528	Fer,Eif2ak2,Prdx3,Icam1,Trim25
GO:1903900	regulation of viral life cycle	5	119	0.74	0.0376	10090.ENSMUSP00000024884,10090.ENSMUSP00000028241,10090.ENSMUSP00000051921,10090.ENSMUSP00000082548,10090.ENSMUSP00000103528	Eif2ak2,Stom,Bst2,Isg15,Trim25
GO:0045087	innate immune response	22	534	0.73	3.94e-07	10090.ENSMUSP00000000129,10090.ENSMUSP00000023147,10090.ENSMUSP00000023238,10090.ENSMUSP00000024884,10090.ENSMUSP00000026470,10090.ENSMUSP00000027650,10090.ENSMUSP00000028259,10090.ENSMUSP00000042433,10090.ENSMUSP00000050446,10090.ENSMUSP00000051921,10090.ENSMUSP00000053842,10090.ENSMUSP00000066743,10090.ENSMUSP00000069914,10090.ENSMUSP00000080601,10090.ENSMUSP00000082548,10090.ENSMUSP00000099888…	Fer,Ciita,Gsdmd,Eif2ak2,Shmt2,Cd55,Ifih1,Ddx58,Irgm1,Bst2,Dnaja3,Stat1,Tgtp1,Dtx3l,Isg15,Ifit1,Ifit3,Ass1,Stat2,Trim25,Parp9,Gbp2
GO:0006518	peptide metabolic process	18	440	0.73	2.92e-06	10090.ENSMUSP00000000828,10090.ENSMUSP00000018992,10090.ENSMUSP00000024486,10090.ENSMUSP00000024884,10090.ENSMUSP00000025955,10090.ENSMUSP00000026050,10090.ENSMUSP00000027464,10090.ENSMUSP00000034903,10090.ENSMUSP00000042457,10090.ENSMUSP00000046101,10090.ENSMUSP00000053033,10090.ENSMUSP00000056855,10090.ENSMUSP00000076503,10090.ENSMUSP00000095322,10090.ENSMUSP00000112451,10090.ENSMUSP00000113959…	Txnrd3,Rars,Mrps23,Eif2ak2,Eif3a,Gsto1,Mrpl44,Gsta4,Eef1a1,Eef2,Mrps7,Mrps9,Gfm1,Mrpl43,Mrpl1,Mrpl24,Mrps17,Erap1
GO:0007584	response to nutrient	8	199	0.72	0.0076	10090.ENSMUSP00000001547,10090.ENSMUSP00000023749,10090.ENSMUSP00000024884,10090.ENSMUSP00000041447,10090.ENSMUSP00000046101,10090.ENSMUSP00000066743,10090.ENSMUSP00000099904,10090.ENSMUSP00000103528	Col1a1,Tmbim6,Eif2ak2,Pdk2,Eef2,Stat1,Ass1,Trim25
GO:0032675	regulation of interleukin-6 production	5	128	0.71	0.0462	10090.ENSMUSP00000028259,10090.ENSMUSP00000042433,10090.ENSMUSP00000103903,10090.ENSMUSP00000106152,10090.ENSMUSP00000130660	Ifih1,Ddx58,Lgals9,C1qtnf3,Gba
GO:0043604	amide biosynthetic process	16	414	0.7	2.47e-05	10090.ENSMUSP00000018992,10090.ENSMUSP00000024486,10090.ENSMUSP00000024884,10090.ENSMUSP00000025955,10090.ENSMUSP00000027464,10090.ENSMUSP00000042457,10090.ENSMUSP00000046101,10090.ENSMUSP00000053033,10090.ENSMUSP00000056855,10090.ENSMUSP00000076503,10090.ENSMUSP00000095322,10090.ENSMUSP00000099904,10090.ENSMUSP00000112451,10090.ENSMUSP00000113959,10090.ENSMUSP00000114012,10090.ENSMUSP00000130660	Rars,Mrps23,Eif2ak2,Eif3a,Mrpl44,Eef1a1,Eef2,Mrps7,Mrps9,Gfm1,Mrpl43,Ass1,Mrpl1,Mrpl24,Mrps17,Gba
GO:0050792	regulation of viral process	6	155	0.7	0.0271	10090.ENSMUSP00000024884,10090.ENSMUSP00000028241,10090.ENSMUSP00000051921,10090.ENSMUSP00000066743,10090.ENSMUSP00000082548,10090.ENSMUSP00000103528	Eif2ak2,Stom,Bst2,Stat1,Isg15,Trim25
GO:0006575	cellular modified amino acid metabolic process	6	156	0.7	0.0275	10090.ENSMUSP00000000828,10090.ENSMUSP00000005810,10090.ENSMUSP00000026050,10090.ENSMUSP00000026470,10090.ENSMUSP00000034903,10090.ENSMUSP00000099904	Txnrd3,Mthfd2,Gsto1,Shmt2,Gsta4,Ass1
GO:0050715	positive regulation of cytokine secretion	5	131	0.7	0.0471	10090.ENSMUSP00000023238,10090.ENSMUSP00000028259,10090.ENSMUSP00000042433,10090.ENSMUSP00000103903,10090.ENSMUSP00000106152	Gsdmd,Ifih1,Ddx58,Lgals9,C1qtnf3
GO:0043603	cellular amide metabolic process	24	644	0.69	3.94e-07	10090.ENSMUSP00000000828,10090.ENSMUSP00000003461,10090.ENSMUSP00000005810,10090.ENSMUSP00000015829,10090.ENSMUSP00000018992,10090.ENSMUSP00000024486,10090.ENSMUSP00000024884,10090.ENSMUSP00000025955,10090.ENSMUSP00000026050,10090.ENSMUSP00000026470,10090.ENSMUSP00000027464,10090.ENSMUSP00000034903,10090.ENSMUSP00000042457,10090.ENSMUSP00000046101,10090.ENSMUSP00000053033,10090.ENSMUSP00000056855…	Txnrd3,Ogdh,Mthfd2,Acadsb,Rars,Mrps23,Eif2ak2,Eif3a,Gsto1,Shmt2,Mrpl44,Gsta4,Eef1a1,Eef2,Mrps7,Mrps9,Gfm1,Mrpl43,Ass1,Mrpl1,Mrpl24,Mrps17,Gba,Erap1
GO:0002252	immune effector process	15	395	0.69	5.84e-05	10090.ENSMUSP00000014290,10090.ENSMUSP00000024884,10090.ENSMUSP00000027650,10090.ENSMUSP00000028259,10090.ENSMUSP00000042433,10090.ENSMUSP00000051921,10090.ENSMUSP00000066743,10090.ENSMUSP00000080601,10090.ENSMUSP00000082548,10090.ENSMUSP00000083587,10090.ENSMUSP00000099888,10090.ENSMUSP00000099889,10090.ENSMUSP00000100872,10090.ENSMUSP00000103528,10090.ENSMUSP00000110528	Apbb1ip,Eif2ak2,Cd55,Ifih1,Ddx58,Bst2,Stat1,Dtx3l,Isg15,Icam1,Ifit1,Ifit3,Stat2,Trim25,Parp9
GO:0009205	purine ribonucleoside triphosphate metabolic process	7	187	0.69	0.0181	10090.ENSMUSP00000003461,10090.ENSMUSP00000006435,10090.ENSMUSP00000015501,10090.ENSMUSP00000022062,10090.ENSMUSP00000025570,10090.ENSMUSP00000026743,10090.ENSMUSP00000077289	Ogdh,Atp6v1b2,Clpx,Sdha,Sdhaf2,Uqcrc1,Impdh1
GO:0002685	regulation of leukocyte migration	7	191	0.68	0.0198	10090.ENSMUSP00000021028,10090.ENSMUSP00000024706,10090.ENSMUSP00000039586,10090.ENSMUSP00000083587,10090.ENSMUSP00000103903,10090.ENSMUSP00000112665,10090.ENSMUSP00000113071	Itgb3,Pla2g7,Serpine1,Icam1,Lgals9,Ecm1,Msn
GO:0046034	ATP metabolic process	6	162	0.68	0.0308	10090.ENSMUSP00000003461,10090.ENSMUSP00000006435,10090.ENSMUSP00000015501,10090.ENSMUSP00000022062,10090.ENSMUSP00000025570,10090.ENSMUSP00000026743	Ogdh,Atp6v1b2,Clpx,Sdha,Sdhaf2,Uqcrc1
GO:0002697	regulation of immune effector process	12	335	0.67	0.00089	10090.ENSMUSP00000000129,10090.ENSMUSP00000000707,10090.ENSMUSP00000023749,10090.ENSMUSP00000027650,10090.ENSMUSP00000042433,10090.ENSMUSP00000048041,10090.ENSMUSP00000051921,10090.ENSMUSP00000066743,10090.ENSMUSP00000080601,10090.ENSMUSP00000103903,10090.ENSMUSP00000110528,10090.ENSMUSP00000134570	Fer,Loxl3,Tmbim6,Cd55,Ddx58,Cd59a,Bst2,Stat1,Dtx3l,Lgals9,Parp9,H2-D1
GO:0009167	purine ribonucleoside monophosphate metabolic process	7	196	0.67	0.0208	10090.ENSMUSP00000003461,10090.ENSMUSP00000006435,10090.ENSMUSP00000015501,10090.ENSMUSP00000022062,10090.ENSMUSP00000025570,10090.ENSMUSP00000026743,10090.ENSMUSP00000077289	Ogdh,Atp6v1b2,Clpx,Sdha,Sdhaf2,Uqcrc1,Impdh1
GO:0051186	cofactor metabolic process	14	403	0.66	0.00029	10090.ENSMUSP00000000828,10090.ENSMUSP00000003461,10090.ENSMUSP00000005810,10090.ENSMUSP00000015829,10090.ENSMUSP00000025217,10090.ENSMUSP00000025961,10090.ENSMUSP00000026050,10090.ENSMUSP00000026470,10090.ENSMUSP00000031101,10090.ENSMUSP00000032060,10090.ENSMUSP00000034136,10090.ENSMUSP00000034903,10090.ENSMUSP00000066621,10090.ENSMUSP00000125384	Txnrd3,Ogdh,Mthfd2,Acadsb,Hspa9,Prdx3,Gsto1,Shmt2,Lias,Nfu1,Gpt2,Gsta4,Glrx3,Nmrk1
GO:0000302	response to reactive oxygen species	7	200	0.66	0.0219	10090.ENSMUSP00000000129,10090.ENSMUSP00000000828,10090.ENSMUSP00000001547,10090.ENSMUSP00000025961,10090.ENSMUSP00000033444,10090.ENSMUSP00000041447,10090.ENSMUSP00000046101	Fer,Txnrd3,Col1a1,Prdx3,Mst4,Pdk2,Eef2
GO:0043901	negative regulation of multi-organism process	7	203	0.65	0.0233	10090.ENSMUSP00000024884,10090.ENSMUSP00000051921,10090.ENSMUSP00000053842,10090.ENSMUSP00000066743,10090.ENSMUSP00000082548,10090.ENSMUSP00000103528,10090.ENSMUSP00000103903	Eif2ak2,Bst2,Dnaja3,Stat1,Isg15,Trim25,Lgals9
GO:0044419	interspecies interaction between organisms	8	237	0.64	0.0162	10090.ENSMUSP00000021028,10090.ENSMUSP00000023238,10090.ENSMUSP00000025955,10090.ENSMUSP00000027650,10090.ENSMUSP00000028241,10090.ENSMUSP00000050446,10090.ENSMUSP00000083587,10090.ENSMUSP00000132435	Itgb3,Gsdmd,Eif3a,Cd55,Stom,Irgm1,Icam1,Gbp2
GO:0031668	cellular response to extracellular stimulus	8	239	0.64	0.0166	10090.ENSMUSP00000001547,10090.ENSMUSP00000018711,10090.ENSMUSP00000023238,10090.ENSMUSP00000023829,10090.ENSMUSP00000024884,10090.ENSMUSP00000033444,10090.ENSMUSP00000041447,10090.ENSMUSP00000130660	Col1a1,Gabarap,Gsdmd,Cdkn1a,Eif2ak2,Mst4,Pdk2,Gba
GO:0031669	cellular response to nutrient levels	7	207	0.64	0.0249	10090.ENSMUSP00000001547,10090.ENSMUSP00000018711,10090.ENSMUSP00000023829,10090.ENSMUSP00000024884,10090.ENSMUSP00000033444,10090.ENSMUSP00000041447,10090.ENSMUSP00000130660	Col1a1,Gabarap,Cdkn1a,Eif2ak2,Mst4,Pdk2,Gba
GO:2000377	regulation of reactive oxygen species metabolic process	6	184	0.63	0.0449	10090.ENSMUSP00000021603,10090.ENSMUSP00000023829,10090.ENSMUSP00000024866,10090.ENSMUSP00000042457,10090.ENSMUSP00000083587,10090.ENSMUSP00000099904	Fbln5,Cdkn1a,Xdh,Eef1a1,Icam1,Ass1
GO:0009617	response to bacterium	18	566	0.62	5.48e-05	10090.ENSMUSP00000000129,10090.ENSMUSP00000023238,10090.ENSMUSP00000024884,10090.ENSMUSP00000025961,10090.ENSMUSP00000031101,10090.ENSMUSP00000039586,10090.ENSMUSP00000050446,10090.ENSMUSP00000066743,10090.ENSMUSP00000069914,10090.ENSMUSP00000082548,10090.ENSMUSP00000087633,10090.ENSMUSP00000097097,10090.ENSMUSP00000099888,10090.ENSMUSP00000099889,10090.ENSMUSP00000099904,10090.ENSMUSP00000103903…	Fer,Gsdmd,Eif2ak2,Prdx3,Lias,Serpine1,Irgm1,Stat1,Tgtp1,Isg15,Adh7,Ccdc80,Ifit1,Ifit3,Ass1,Lgals9,Ifi204,Gbp2
GO:0044282	small molecule catabolic process	9	279	0.62	0.0119	10090.ENSMUSP00000015160,10090.ENSMUSP00000031143,10090.ENSMUSP00000031411,10090.ENSMUSP00000034136,10090.ENSMUSP00000034830,10090.ENSMUSP00000066092,10090.ENSMUSP00000070345,10090.ENSMUSP00000084959,10090.ENSMUSP00000087633	Acsf3,Srd5a3,Aldh2,Gpt2,Crabp1,Ech1,Bckdk,Dera,Adh7
GO:0044403	symbiont process	7	220	0.62	0.0307	10090.ENSMUSP00000021028,10090.ENSMUSP00000025955,10090.ENSMUSP00000027650,10090.ENSMUSP00000028241,10090.ENSMUSP00000050446,10090.ENSMUSP00000083587,10090.ENSMUSP00000132435	Itgb3,Eif3a,Cd55,Stom,Irgm1,Icam1,Gbp2
GO:0098542	defense response to other organism	23	735	0.61	3.17e-06	10090.ENSMUSP00000000129,10090.ENSMUSP00000023147,10090.ENSMUSP00000023238,10090.ENSMUSP00000024884,10090.ENSMUSP00000026470,10090.ENSMUSP00000027650,10090.ENSMUSP00000028259,10090.ENSMUSP00000039586,10090.ENSMUSP00000042433,10090.ENSMUSP00000050446,10090.ENSMUSP00000051921,10090.ENSMUSP00000053842,10090.ENSMUSP00000066743,10090.ENSMUSP00000069914,10090.ENSMUSP00000080601,10090.ENSMUSP00000082548…	Fer,Ciita,Gsdmd,Eif2ak2,Shmt2,Cd55,Ifih1,Serpine1,Ddx58,Irgm1,Bst2,Dnaja3,Stat1,Tgtp1,Dtx3l,Isg15,Ifit1,Ifit3,Ass1,Stat2,Trim25,Parp9,Gbp2
GO:0007162	negative regulation of cell adhesion	8	256	0.61	0.0209	10090.ENSMUSP00000000707,10090.ENSMUSP00000001547,10090.ENSMUSP00000003612,10090.ENSMUSP00000031840,10090.ENSMUSP00000033321,10090.ENSMUSP00000039586,10090.ENSMUSP00000099904,10090.ENSMUSP00000103903	Loxl3,Col1a1,Dusp3,Gpnmb,Cask,Serpine1,Ass1,Lgals9
GO:0032496	response to lipopolysaccharide	9	298	0.6	0.0162	10090.ENSMUSP00000000129,10090.ENSMUSP00000024884,10090.ENSMUSP00000025961,10090.ENSMUSP00000031101,10090.ENSMUSP00000039586,10090.ENSMUSP00000066743,10090.ENSMUSP00000099904,10090.ENSMUSP00000103903,10090.ENSMUSP00000132435	Fer,Eif2ak2,Prdx3,Lias,Serpine1,Stat1,Ass1,Lgals9,Gbp2
GO:0071496	cellular response to external stimulus	9	301	0.59	0.0166	10090.ENSMUSP00000001547,10090.ENSMUSP00000018711,10090.ENSMUSP00000021028,10090.ENSMUSP00000023238,10090.ENSMUSP00000023829,10090.ENSMUSP00000024884,10090.ENSMUSP00000033444,10090.ENSMUSP00000041447,10090.ENSMUSP00000130660	Col1a1,Gabarap,Itgb3,Gsdmd,Cdkn1a,Eif2ak2,Mst4,Pdk2,Gba
GO:0006091	generation of precursor metabolites and energy	9	306	0.58	0.0181	10090.ENSMUSP00000000828,10090.ENSMUSP00000003461,10090.ENSMUSP00000015829,10090.ENSMUSP00000022062,10090.ENSMUSP00000024866,10090.ENSMUSP00000025570,10090.ENSMUSP00000026743,10090.ENSMUSP00000066621,10090.ENSMUSP00000087633	Txnrd3,Ogdh,Acadsb,Sdha,Xdh,Sdhaf2,Uqcrc1,Glrx3,Adh7
GO:0006955	immune response	26	914	0.57	2.58e-06	10090.ENSMUSP00000000129,10090.ENSMUSP00000014290,10090.ENSMUSP00000023147,10090.ENSMUSP00000023238,10090.ENSMUSP00000024884,10090.ENSMUSP00000026470,10090.ENSMUSP00000027650,10090.ENSMUSP00000028259,10090.ENSMUSP00000042433,10090.ENSMUSP00000050446,10090.ENSMUSP00000051921,10090.ENSMUSP00000053842,10090.ENSMUSP00000066743,10090.ENSMUSP00000069914,10090.ENSMUSP00000080601,10090.ENSMUSP00000082548…	Fer,Apbb1ip,Ciita,Gsdmd,Eif2ak2,Shmt2,Cd55,Ifih1,Ddx58,Irgm1,Bst2,Dnaja3,Stat1,Tgtp1,Dtx3l,Isg15,Icam1,Ifit1,Ifit3,Ass1,Stat2,Trim25,Parp9,Gbp2,Erap1,H2-D1
GO:1901342	regulation of vasculature development	9	319	0.57	0.0208	10090.ENSMUSP00000001063,10090.ENSMUSP00000021028,10090.ENSMUSP00000023610,10090.ENSMUSP00000024866,10090.ENSMUSP00000039586,10090.ENSMUSP00000048041,10090.ENSMUSP00000066743,10090.ENSMUSP00000112665,10090.ENSMUSP00000133166	Epn2,Itgb3,Adamts1,Xdh,Serpine1,Cd59a,Stat1,Ecm1,Erap1
GO:0051707	response to other organism	29	1050	0.56	1.63e-06	10090.ENSMUSP00000000129,10090.ENSMUSP00000023147,10090.ENSMUSP00000023238,10090.ENSMUSP00000024884,10090.ENSMUSP00000025961,10090.ENSMUSP00000026470,10090.ENSMUSP00000027650,10090.ENSMUSP00000028259,10090.ENSMUSP00000031101,10090.ENSMUSP00000039586,10090.ENSMUSP00000042433,10090.ENSMUSP00000050446,10090.ENSMUSP00000051921,10090.ENSMUSP00000053842,10090.ENSMUSP00000066743,10090.ENSMUSP00000069914…	Fer,Ciita,Gsdmd,Eif2ak2,Prdx3,Shmt2,Cd55,Ifih1,Lias,Serpine1,Ddx58,Irgm1,Bst2,Dnaja3,Stat1,Tgtp1,Dtx3l,Isg15,Adh7,Ccdc80,Ifit1,Ifit3,Ass1,Stat2,Trim25,Lgals9,Ifi204,Parp9,Gbp2
GO:0034097	response to cytokine	22	792	0.56	2.97e-05	10090.ENSMUSP00000000129,10090.ENSMUSP00000001547,10090.ENSMUSP00000023112,10090.ENSMUSP00000023147,10090.ENSMUSP00000024884,10090.ENSMUSP00000026470,10090.ENSMUSP00000039586,10090.ENSMUSP00000050446,10090.ENSMUSP00000051921,10090.ENSMUSP00000053842,10090.ENSMUSP00000066743,10090.ENSMUSP00000069914,10090.ENSMUSP00000082548,10090.ENSMUSP00000083587,10090.ENSMUSP00000099888,10090.ENSMUSP00000099889…	Fer,Col1a1,Pmm1,Ciita,Eif2ak2,Shmt2,Serpine1,Irgm1,Bst2,Dnaja3,Stat1,Tgtp1,Isg15,Icam1,Ifit1,Ifit3,Ass1,Stat2,Trim25,Ifi204,Gba,Gbp2
GO:0009636	response to toxic substance	13	471	0.56	0.0042	10090.ENSMUSP00000000828,10090.ENSMUSP00000001547,10090.ENSMUSP00000023829,10090.ENSMUSP00000024884,10090.ENSMUSP00000025961,10090.ENSMUSP00000026050,10090.ENSMUSP00000033444,10090.ENSMUSP00000034903,10090.ENSMUSP00000046101,10090.ENSMUSP00000047551,10090.ENSMUSP00000069209,10090.ENSMUSP00000087633,10090.ENSMUSP00000099904	Txnrd3,Col1a1,Cdkn1a,Eif2ak2,Prdx3,Gsto1,Mst4,Gsta4,Eef2,Ephx1,Ephx2,Adh7,Ass1
GO:0045765	regulation of angiogenesis	8	287	0.56	0.0323	10090.ENSMUSP00000001063,10090.ENSMUSP00000021028,10090.ENSMUSP00000023610,10090.ENSMUSP00000039586,10090.ENSMUSP00000048041,10090.ENSMUSP00000066743,10090.ENSMUSP00000112665,10090.ENSMUSP00000133166	Epn2,Itgb3,Adamts1,Serpine1,Cd59a,Stat1,Ecm1,Erap1
GO:0006520	cellular amino acid metabolic process	7	253	0.56	0.0468	10090.ENSMUSP00000018992,10090.ENSMUSP00000026470,10090.ENSMUSP00000034136,10090.ENSMUSP00000070345,10090.ENSMUSP00000081544,10090.ENSMUSP00000099904,10090.ENSMUSP00000130941	Rars,Shmt2,Gpt2,Bckdk,Oat,Ass1,Mut
GO:0046394	carboxylic acid biosynthetic process	7	256	0.55	0.049	10090.ENSMUSP00000003461,10090.ENSMUSP00000015160,10090.ENSMUSP00000026050,10090.ENSMUSP00000026470,10090.ENSMUSP00000031101,10090.ENSMUSP00000081544,10090.ENSMUSP00000099904	Ogdh,Acsf3,Gsto1,Shmt2,Lias,Oat,Ass1
GO:0006952	defense response	29	1079	0.54	1.63e-06	10090.ENSMUSP00000000129,10090.ENSMUSP00000000707,10090.ENSMUSP00000023147,10090.ENSMUSP00000023238,10090.ENSMUSP00000024706,10090.ENSMUSP00000024884,10090.ENSMUSP00000026470,10090.ENSMUSP00000027650,10090.ENSMUSP00000028259,10090.ENSMUSP00000031101,10090.ENSMUSP00000039586,10090.ENSMUSP00000042433,10090.ENSMUSP00000050446,10090.ENSMUSP00000051921,10090.ENSMUSP00000053842,10090.ENSMUSP00000066743…	Fer,Loxl3,Ciita,Gsdmd,Pla2g7,Eif2ak2,Shmt2,Cd55,Ifih1,Lias,Serpine1,Ddx58,Irgm1,Bst2,Dnaja3,Stat1,Ephx2,Tgtp1,Dtx3l,Isg15,Icam1,Ifit1,Ifit3,Ass1,Stat2,Trim25,Parp9,Ecm1,Gbp2
GO:0009991	response to extracellular stimulus	13	493	0.54	0.0061	10090.ENSMUSP00000001547,10090.ENSMUSP00000018711,10090.ENSMUSP00000023238,10090.ENSMUSP00000023749,10090.ENSMUSP00000023829,10090.ENSMUSP00000024884,10090.ENSMUSP00000033444,10090.ENSMUSP00000041447,10090.ENSMUSP00000046101,10090.ENSMUSP00000066743,10090.ENSMUSP00000099904,10090.ENSMUSP00000103528,10090.ENSMUSP00000130660	Col1a1,Gabarap,Gsdmd,Tmbim6,Cdkn1a,Eif2ak2,Mst4,Pdk2,Eef2,Stat1,Ass1,Trim25,Gba
GO:0017144	drug metabolic process	13	494	0.54	0.0061	10090.ENSMUSP00000003461,10090.ENSMUSP00000006435,10090.ENSMUSP00000015501,10090.ENSMUSP00000022062,10090.ENSMUSP00000024706,10090.ENSMUSP00000025570,10090.ENSMUSP00000025961,10090.ENSMUSP00000026013,10090.ENSMUSP00000026470,10090.ENSMUSP00000026743,10090.ENSMUSP00000031411,10090.ENSMUSP00000081544,10090.ENSMUSP00000087633	Ogdh,Atp6v1b2,Clpx,Sdha,Pla2g7,Sdhaf2,Prdx3,Maoa,Shmt2,Uqcrc1,Aldh2,Oat,Adh7
GO:0019752	carboxylic acid metabolic process	19	738	0.53	0.00037	10090.ENSMUSP00000003461,10090.ENSMUSP00000005810,10090.ENSMUSP00000015160,10090.ENSMUSP00000015829,10090.ENSMUSP00000018992,10090.ENSMUSP00000022062,10090.ENSMUSP00000025570,10090.ENSMUSP00000026050,10090.ENSMUSP00000026470,10090.ENSMUSP00000031101,10090.ENSMUSP00000034136,10090.ENSMUSP00000034830,10090.ENSMUSP00000066092,10090.ENSMUSP00000069209,10090.ENSMUSP00000070345,10090.ENSMUSP00000081544…	Ogdh,Mthfd2,Acsf3,Acadsb,Rars,Sdha,Sdhaf2,Gsto1,Shmt2,Lias,Gpt2,Crabp1,Ech1,Ephx2,Bckdk,Oat,Adh7,Ass1,Mut
GO:0031667	response to nutrient levels	12	461	0.53	0.0099	10090.ENSMUSP00000001547,10090.ENSMUSP00000018711,10090.ENSMUSP00000023749,10090.ENSMUSP00000023829,10090.ENSMUSP00000024884,10090.ENSMUSP00000033444,10090.ENSMUSP00000041447,10090.ENSMUSP00000046101,10090.ENSMUSP00000066743,10090.ENSMUSP00000099904,10090.ENSMUSP00000103528,10090.ENSMUSP00000130660	Col1a1,Gabarap,Tmbim6,Cdkn1a,Eif2ak2,Mst4,Pdk2,Eef2,Stat1,Ass1,Trim25,Gba
GO:0002683	negative regulation of immune system process	11	421	0.53	0.0148	10090.ENSMUSP00000000129,10090.ENSMUSP00000000707,10090.ENSMUSP00000003612,10090.ENSMUSP00000023749,10090.ENSMUSP00000025217,10090.ENSMUSP00000027650,10090.ENSMUSP00000031840,10090.ENSMUSP00000048041,10090.ENSMUSP00000051921,10090.ENSMUSP00000053842,10090.ENSMUSP00000103903	Fer,Loxl3,Dusp3,Tmbim6,Hspa9,Cd55,Gpnmb,Cd59a,Bst2,Dnaja3,Lgals9
GO:0002831	regulation of response to biotic stimulus	8	308	0.53	0.0415	10090.ENSMUSP00000028259,10090.ENSMUSP00000042433,10090.ENSMUSP00000050446,10090.ENSMUSP00000053842,10090.ENSMUSP00000066743,10090.ENSMUSP00000080601,10090.ENSMUSP00000103903,10090.ENSMUSP00000110528	Ifih1,Ddx58,Irgm1,Dnaja3,Stat1,Dtx3l,Lgals9,Parp9
GO:0043436	oxoacid metabolic process	20	781	0.52	0.00025	10090.ENSMUSP00000003461,10090.ENSMUSP00000005810,10090.ENSMUSP00000015160,10090.ENSMUSP00000015829,10090.ENSMUSP00000018992,10090.ENSMUSP00000022062,10090.ENSMUSP00000025570,10090.ENSMUSP00000025833,10090.ENSMUSP00000026050,10090.ENSMUSP00000026470,10090.ENSMUSP00000031101,10090.ENSMUSP00000034136,10090.ENSMUSP00000034830,10090.ENSMUSP00000066092,10090.ENSMUSP00000069209,10090.ENSMUSP00000070345…	Ogdh,Mthfd2,Acsf3,Acadsb,Rars,Sdha,Sdhaf2,Papss2,Gsto1,Shmt2,Lias,Gpt2,Crabp1,Ech1,Ephx2,Bckdk,Oat,Adh7,Ass1,Mut
GO:0071345	cellular response to cytokine stimulus	17	676	0.52	0.0014	10090.ENSMUSP00000000129,10090.ENSMUSP00000001547,10090.ENSMUSP00000023112,10090.ENSMUSP00000023147,10090.ENSMUSP00000039586,10090.ENSMUSP00000050446,10090.ENSMUSP00000066743,10090.ENSMUSP00000069914,10090.ENSMUSP00000083587,10090.ENSMUSP00000099888,10090.ENSMUSP00000099889,10090.ENSMUSP00000099904,10090.ENSMUSP00000100872,10090.ENSMUSP00000103528,10090.ENSMUSP00000106845,10090.ENSMUSP00000130660…	Fer,Col1a1,Pmm1,Ciita,Serpine1,Irgm1,Stat1,Tgtp1,Icam1,Ifit1,Ifit3,Ass1,Stat2,Trim25,Ifi204,Gba,Gbp2
GO:0009150	purine ribonucleotide metabolic process	9	356	0.52	0.0326	10090.ENSMUSP00000003461,10090.ENSMUSP00000006435,10090.ENSMUSP00000015501,10090.ENSMUSP00000015829,10090.ENSMUSP00000022062,10090.ENSMUSP00000025570,10090.ENSMUSP00000025833,10090.ENSMUSP00000026743,10090.ENSMUSP00000077289	Ogdh,Atp6v1b2,Clpx,Acadsb,Sdha,Sdhaf2,Papss2,Uqcrc1,Impdh1
GO:0055114	oxidation-reduction process	22	904	0.5	0.00019	10090.ENSMUSP00000000707,10090.ENSMUSP00000000828,10090.ENSMUSP00000003461,10090.ENSMUSP00000005810,10090.ENSMUSP00000015829,10090.ENSMUSP00000022062,10090.ENSMUSP00000024706,10090.ENSMUSP00000024866,10090.ENSMUSP00000025570,10090.ENSMUSP00000025961,10090.ENSMUSP00000026013,10090.ENSMUSP00000026050,10090.ENSMUSP00000026743,10090.ENSMUSP00000031143,10090.ENSMUSP00000031411,10090.ENSMUSP00000033176…	Loxl3,Txnrd3,Ogdh,Mthfd2,Acadsb,Sdha,Pla2g7,Xdh,Sdhaf2,Prdx3,Maoa,Gsto1,Uqcrc1,Srd5a3,Aldh2,Uqcrc2,Ech1,Glrx3,Impdh1,Adh7,Oxr1,Lox
GO:0043900	regulation of multi-organism process	13	539	0.5	0.0112	10090.ENSMUSP00000024884,10090.ENSMUSP00000028241,10090.ENSMUSP00000028259,10090.ENSMUSP00000042433,10090.ENSMUSP00000050446,10090.ENSMUSP00000051921,10090.ENSMUSP00000053842,10090.ENSMUSP00000066743,10090.ENSMUSP00000080601,10090.ENSMUSP00000082548,10090.ENSMUSP00000103528,10090.ENSMUSP00000103903,10090.ENSMUSP00000110528	Eif2ak2,Stom,Ifih1,Ddx58,Irgm1,Bst2,Dnaja3,Stat1,Dtx3l,Isg15,Trim25,Lgals9,Parp9
GO:0072521	purine-containing compound metabolic process	10	410	0.5	0.0269	10090.ENSMUSP00000003461,10090.ENSMUSP00000006435,10090.ENSMUSP00000015501,10090.ENSMUSP00000015829,10090.ENSMUSP00000022062,10090.ENSMUSP00000024866,10090.ENSMUSP00000025570,10090.ENSMUSP00000025833,10090.ENSMUSP00000026743,10090.ENSMUSP00000077289	Ogdh,Atp6v1b2,Clpx,Acadsb,Sdha,Xdh,Sdhaf2,Papss2,Uqcrc1,Impdh1
GO:0052547	regulation of peptidase activity	10	416	0.5	0.0284	10090.ENSMUSP00000015501,10090.ENSMUSP00000024866,10090.ENSMUSP00000025196,10090.ENSMUSP00000025961,10090.ENSMUSP00000039586,10090.ENSMUSP00000051921,10090.ENSMUSP00000053842,10090.ENSMUSP00000066743,10090.ENSMUSP00000107701,10090.ENSMUSP00000112665	Clpx,Xdh,Psmb8,Prdx3,Serpine1,Bst2,Dnaja3,Stat1,Col7a1,Ecm1
GO:0006979	response to oxidative stress	9	377	0.49	0.0404	10090.ENSMUSP00000000129,10090.ENSMUSP00000000828,10090.ENSMUSP00000001547,10090.ENSMUSP00000025961,10090.ENSMUSP00000031101,10090.ENSMUSP00000033444,10090.ENSMUSP00000041447,10090.ENSMUSP00000046101,10090.ENSMUSP00000105926	Fer,Txnrd3,Col1a1,Prdx3,Lias,Mst4,Pdk2,Eef2,Oxr1
GO:0002682	regulation of immune system process	27	1165	0.48	3.83e-05	10090.ENSMUSP00000000129,10090.ENSMUSP00000000707,10090.ENSMUSP00000003612,10090.ENSMUSP00000021028,10090.ENSMUSP00000023749,10090.ENSMUSP00000023829,10090.ENSMUSP00000024706,10090.ENSMUSP00000024884,10090.ENSMUSP00000025217,10090.ENSMUSP00000027650,10090.ENSMUSP00000028259,10090.ENSMUSP00000031840,10090.ENSMUSP00000039586,10090.ENSMUSP00000042433,10090.ENSMUSP00000048041,10090.ENSMUSP00000050446…	Fer,Loxl3,Dusp3,Itgb3,Tmbim6,Cdkn1a,Pla2g7,Eif2ak2,Hspa9,Cd55,Ifih1,Gpnmb,Serpine1,Ddx58,Cd59a,Irgm1,Bst2,Dnaja3,Stat1,Dtx3l,Isg15,Icam1,Lgals9,Parp9,Ecm1,Msn,H2-D1
GO:1901566	organonitrogen compound biosynthetic process	26	1122	0.48	5.84e-05	10090.ENSMUSP00000003461,10090.ENSMUSP00000018992,10090.ENSMUSP00000023112,10090.ENSMUSP00000024486,10090.ENSMUSP00000024884,10090.ENSMUSP00000025833,10090.ENSMUSP00000025955,10090.ENSMUSP00000026470,10090.ENSMUSP00000027464,10090.ENSMUSP00000031143,10090.ENSMUSP00000042457,10090.ENSMUSP00000046101,10090.ENSMUSP00000053033,10090.ENSMUSP00000054462,10090.ENSMUSP00000056855,10090.ENSMUSP00000076503…	Ogdh,Rars,Pmm1,Mrps23,Eif2ak2,Papss2,Eif3a,Shmt2,Mrpl44,Srd5a3,Eef1a1,Eef2,Mrps7,Pqlc3,Mrps9,Gfm1,Impdh1,Oat,Wbscr17,Mrpl43,Ass1,Mrpl1,Mrpl24,Mrps17,Nmrk1,Gba
GO:0055086	nucleobase-containing small molecule metabolic process	13	566	0.48	0.0151	10090.ENSMUSP00000003461,10090.ENSMUSP00000006435,10090.ENSMUSP00000015501,10090.ENSMUSP00000015829,10090.ENSMUSP00000022062,10090.ENSMUSP00000023112,10090.ENSMUSP00000024866,10090.ENSMUSP00000025570,10090.ENSMUSP00000025833,10090.ENSMUSP00000026743,10090.ENSMUSP00000077289,10090.ENSMUSP00000084959,10090.ENSMUSP00000125384	Ogdh,Atp6v1b2,Clpx,Acadsb,Sdha,Pmm1,Xdh,Sdhaf2,Papss2,Uqcrc1,Impdh1,Dera,Nmrk1
GO:0010608	posttranscriptional regulation of gene expression	9	392	0.48	0.0468	10090.ENSMUSP00000006137,10090.ENSMUSP00000024884,10090.ENSMUSP00000026470,10090.ENSMUSP00000046101,10090.ENSMUSP00000062326,10090.ENSMUSP00000099993,10090.ENSMUSP00000107927,10090.ENSMUSP00000110528,10090.ENSMUSP00000122941	Trap1,Eif2ak2,Shmt2,Eef2,Mrps27,Tdrd7,Lrpprc,Parp9,Malsu1
GO:0044283	small molecule biosynthetic process	11	481	0.47	0.0265	10090.ENSMUSP00000003461,10090.ENSMUSP00000015160,10090.ENSMUSP00000026050,10090.ENSMUSP00000026470,10090.ENSMUSP00000031101,10090.ENSMUSP00000047551,10090.ENSMUSP00000077289,10090.ENSMUSP00000081544,10090.ENSMUSP00000084959,10090.ENSMUSP00000099904,10090.ENSMUSP00000130660	Ogdh,Acsf3,Gsto1,Shmt2,Lias,Ephx1,Impdh1,Oat,Dera,Ass1,Gba
GO:0009117	nucleotide metabolic process	11	488	0.47	0.0279	10090.ENSMUSP00000003461,10090.ENSMUSP00000006435,10090.ENSMUSP00000015501,10090.ENSMUSP00000015829,10090.ENSMUSP00000022062,10090.ENSMUSP00000025570,10090.ENSMUSP00000025833,10090.ENSMUSP00000026743,10090.ENSMUSP00000077289,10090.ENSMUSP00000084959,10090.ENSMUSP00000125384	Ogdh,Atp6v1b2,Clpx,Acadsb,Sdha,Sdhaf2,Papss2,Uqcrc1,Impdh1,Dera,Nmrk1
GO:0044281	small molecule metabolic process	33	1489	0.46	6.58e-06	10090.ENSMUSP00000003461,10090.ENSMUSP00000005810,10090.ENSMUSP00000006435,10090.ENSMUSP00000015160,10090.ENSMUSP00000015501,10090.ENSMUSP00000015829,10090.ENSMUSP00000018992,10090.ENSMUSP00000022062,10090.ENSMUSP00000023112,10090.ENSMUSP00000024866,10090.ENSMUSP00000025570,10090.ENSMUSP00000025833,10090.ENSMUSP00000026050,10090.ENSMUSP00000026470,10090.ENSMUSP00000026743,10090.ENSMUSP00000031101…	Ogdh,Mthfd2,Atp6v1b2,Acsf3,Clpx,Acadsb,Rars,Sdha,Pmm1,Xdh,Sdhaf2,Papss2,Gsto1,Shmt2,Uqcrc1,Lias,Srd5a3,Aldh2,Gpt2,Crabp1,Pdk2,Ephx1,Ech1,Ephx2,Bckdk,Impdh1,Oat,Dera,Adh7,Ass1,Nmrk1,Gba,Mut
GO:0050776	regulation of immune response	14	635	0.46	0.0142	10090.ENSMUSP00000000129,10090.ENSMUSP00000000707,10090.ENSMUSP00000003612,10090.ENSMUSP00000027650,10090.ENSMUSP00000028259,10090.ENSMUSP00000042433,10090.ENSMUSP00000048041,10090.ENSMUSP00000050446,10090.ENSMUSP00000051921,10090.ENSMUSP00000053842,10090.ENSMUSP00000103903,10090.ENSMUSP00000110528,10090.ENSMUSP00000112665,10090.ENSMUSP00000134570	Fer,Loxl3,Dusp3,Cd55,Ifih1,Ddx58,Cd59a,Irgm1,Bst2,Dnaja3,Lgals9,Parp9,Ecm1,H2-D1
GO:0001817	regulation of cytokine production	13	592	0.46	0.0186	10090.ENSMUSP00000023238,10090.ENSMUSP00000024884,10090.ENSMUSP00000028259,10090.ENSMUSP00000031840,10090.ENSMUSP00000039586,10090.ENSMUSP00000042433,10090.ENSMUSP00000048041,10090.ENSMUSP00000051921,10090.ENSMUSP00000066743,10090.ENSMUSP00000082548,10090.ENSMUSP00000103903,10090.ENSMUSP00000106152,10090.ENSMUSP00000130660	Gsdmd,Eif2ak2,Ifih1,Gpnmb,Serpine1,Ddx58,Cd59a,Bst2,Stat1,Isg15,Lgals9,C1qtnf3,Gba
GO:0031347	regulation of defense response	12	538	0.46	0.0219	10090.ENSMUSP00000027650,10090.ENSMUSP00000028259,10090.ENSMUSP00000039586,10090.ENSMUSP00000042433,10090.ENSMUSP00000048041,10090.ENSMUSP00000050446,10090.ENSMUSP00000053842,10090.ENSMUSP00000066743,10090.ENSMUSP00000080601,10090.ENSMUSP00000103903,10090.ENSMUSP00000106152,10090.ENSMUSP00000110528	Cd55,Ifih1,Serpine1,Ddx58,Cd59a,Irgm1,Dnaja3,Stat1,Dtx3l,Lgals9,C1qtnf3,Parp9
GO:0044248	cellular catabolic process	28	1321	0.44	0.0001	10090.ENSMUSP00000003461,10090.ENSMUSP00000015160,10090.ENSMUSP00000015501,10090.ENSMUSP00000018711,10090.ENSMUSP00000023749,10090.ENSMUSP00000024866,10090.ENSMUSP00000025196,10090.ENSMUSP00000025961,10090.ENSMUSP00000026013,10090.ENSMUSP00000026050,10090.ENSMUSP00000031143,10090.ENSMUSP00000031411,10090.ENSMUSP00000034136,10090.ENSMUSP00000034830,10090.ENSMUSP00000035328,10090.ENSMUSP00000047551…	Ogdh,Acsf3,Clpx,Gabarap,Tmbim6,Xdh,Psmb8,Prdx3,Maoa,Gsto1,Srd5a3,Aldh2,Gpt2,Crabp1,Uba6,Ephx1,Irgm1,Ech1,Ephx2,Bckdk,Dtx3l,Isg15,Dera,Adh7,Rnf213,Trim25,Gba,Erap1
GO:0030162	regulation of proteolysis	15	716	0.44	0.0148	10090.ENSMUSP00000015501,10090.ENSMUSP00000024866,10090.ENSMUSP00000025196,10090.ENSMUSP00000025961,10090.ENSMUSP00000027650,10090.ENSMUSP00000039586,10090.ENSMUSP00000048041,10090.ENSMUSP00000051921,10090.ENSMUSP00000053842,10090.ENSMUSP00000066743,10090.ENSMUSP00000079883,10090.ENSMUSP00000081114,10090.ENSMUSP00000107701,10090.ENSMUSP00000112665,10090.ENSMUSP00000130660	Clpx,Xdh,Psmb8,Prdx3,Cd55,Serpine1,Cd59a,Bst2,Dnaja3,Stat1,Timm17a,Aurkaip1,Col7a1,Ecm1,Gba
GO:1902532	negative regulation of intracellular signal transduction	11	521	0.44	0.0376	10090.ENSMUSP00000003612,10090.ENSMUSP00000006137,10090.ENSMUSP00000023749,10090.ENSMUSP00000024866,10090.ENSMUSP00000025955,10090.ENSMUSP00000026050,10090.ENSMUSP00000044979,10090.ENSMUSP00000053842,10090.ENSMUSP00000066743,10090.ENSMUSP00000106152,10090.ENSMUSP00000130660	Dusp3,Trap1,Tmbim6,Xdh,Eif3a,Gsto1,Prkcdbp,Dnaja3,Stat1,C1qtnf3,Gba
GO:0002376	immune system process	35	1703	0.43	1.18e-05	10090.ENSMUSP00000000129,10090.ENSMUSP00000014290,10090.ENSMUSP00000023147,10090.ENSMUSP00000023238,10090.ENSMUSP00000024884,10090.ENSMUSP00000025196,10090.ENSMUSP00000025217,10090.ENSMUSP00000025961,10090.ENSMUSP00000026470,10090.ENSMUSP00000027650,10090.ENSMUSP00000028259,10090.ENSMUSP00000042433,10090.ENSMUSP00000046101,10090.ENSMUSP00000050446,10090.ENSMUSP00000051921,10090.ENSMUSP00000053842…	Fer,Apbb1ip,Ciita,Gsdmd,Eif2ak2,Psmb8,Hspa9,Prdx3,Shmt2,Cd55,Ifih1,Ddx58,Eef2,Irgm1,Bst2,Dnaja3,Stat1,Tgtp1,Impdh1,Dtx3l,Isg15,Sipa1l3,Icam1,Ifit1,Ifit3,Ass1,Stat2,Trim25,Lgals9,Parp9,Samd9l,Msn,Gbp2,Erap1,H2-D1
GO:0033993	response to lipid	17	825	0.43	0.0093	10090.ENSMUSP00000000129,10090.ENSMUSP00000001547,10090.ENSMUSP00000023829,10090.ENSMUSP00000024884,10090.ENSMUSP00000025961,10090.ENSMUSP00000031101,10090.ENSMUSP00000039586,10090.ENSMUSP00000046101,10090.ENSMUSP00000047551,10090.ENSMUSP00000066743,10090.ENSMUSP00000099904,10090.ENSMUSP00000103528,10090.ENSMUSP00000103903,10090.ENSMUSP00000113071,10090.ENSMUSP00000129247,10090.ENSMUSP00000130660…	Fer,Col1a1,Cdkn1a,Eif2ak2,Prdx3,Lias,Serpine1,Eef2,Ephx1,Stat1,Ass1,Trim25,Lgals9,Msn,Lox,Gba,Gbp2
GO:0002684	positive regulation of immune system process	16	771	0.43	0.0114	10090.ENSMUSP00000000129,10090.ENSMUSP00000021028,10090.ENSMUSP00000023829,10090.ENSMUSP00000024706,10090.ENSMUSP00000027650,10090.ENSMUSP00000028259,10090.ENSMUSP00000039586,10090.ENSMUSP00000042433,10090.ENSMUSP00000050446,10090.ENSMUSP00000053842,10090.ENSMUSP00000066743,10090.ENSMUSP00000082548,10090.ENSMUSP00000083587,10090.ENSMUSP00000103903,10090.ENSMUSP00000110528,10090.ENSMUSP00000134570	Fer,Itgb3,Cdkn1a,Pla2g7,Cd55,Ifih1,Serpine1,Ddx58,Irgm1,Dnaja3,Stat1,Isg15,Icam1,Lgals9,Parp9,H2-D1
GO:0030155	regulation of cell adhesion	13	624	0.43	0.0239	10090.ENSMUSP00000000707,10090.ENSMUSP00000001547,10090.ENSMUSP00000003612,10090.ENSMUSP00000014290,10090.ENSMUSP00000021028,10090.ENSMUSP00000031840,10090.ENSMUSP00000033321,10090.ENSMUSP00000039586,10090.ENSMUSP00000053842,10090.ENSMUSP00000083587,10090.ENSMUSP00000097097,10090.ENSMUSP00000099904,10090.ENSMUSP00000103903	Loxl3,Col1a1,Dusp3,Apbb1ip,Itgb3,Gpnmb,Cask,Serpine1,Dnaja3,Icam1,Ccdc80,Ass1,Lgals9
GO:0009056	catabolic process	29	1478	0.41	0.00026	10090.ENSMUSP00000003461,10090.ENSMUSP00000015160,10090.ENSMUSP00000015501,10090.ENSMUSP00000018711,10090.ENSMUSP00000023749,10090.ENSMUSP00000024706,10090.ENSMUSP00000024866,10090.ENSMUSP00000025196,10090.ENSMUSP00000025961,10090.ENSMUSP00000026013,10090.ENSMUSP00000026050,10090.ENSMUSP00000031143,10090.ENSMUSP00000031411,10090.ENSMUSP00000034136,10090.ENSMUSP00000034830,10090.ENSMUSP00000035328…	Ogdh,Acsf3,Clpx,Gabarap,Tmbim6,Pla2g7,Xdh,Psmb8,Prdx3,Maoa,Gsto1,Srd5a3,Aldh2,Gpt2,Crabp1,Uba6,Ephx1,Irgm1,Ech1,Ephx2,Bckdk,Dtx3l,Isg15,Dera,Adh7,Rnf213,Trim25,Gba,Erap1
GO:0022610	biological adhesion	14	712	0.41	0.0259	10090.ENSMUSP00000000129,10090.ENSMUSP00000021028,10090.ENSMUSP00000021603,10090.ENSMUSP00000027752,10090.ENSMUSP00000027861,10090.ENSMUSP00000028280,10090.ENSMUSP00000031840,10090.ENSMUSP00000035579,10090.ENSMUSP00000036025,10090.ENSMUSP00000083587,10090.ENSMUSP00000103903,10090.ENSMUSP00000107701,10090.ENSMUSP00000113071,10090.ENSMUSP00000132435	Fer,Itgb3,Fbln5,Lamc1,Dpt,Col5a1,Gpnmb,Lgals3bp,Pgm5,Icam1,Lgals9,Col7a1,Msn,Gbp2
GO:0009605	response to external stimulus	39	2021	0.4	1.09e-05	10090.ENSMUSP00000000129,10090.ENSMUSP00000001547,10090.ENSMUSP00000018711,10090.ENSMUSP00000021028,10090.ENSMUSP00000023147,10090.ENSMUSP00000023238,10090.ENSMUSP00000023749,10090.ENSMUSP00000023829,10090.ENSMUSP00000024884,10090.ENSMUSP00000025961,10090.ENSMUSP00000026470,10090.ENSMUSP00000027650,10090.ENSMUSP00000028259,10090.ENSMUSP00000031101,10090.ENSMUSP00000033444,10090.ENSMUSP00000039586…	Fer,Col1a1,Gabarap,Itgb3,Ciita,Gsdmd,Tmbim6,Cdkn1a,Eif2ak2,Prdx3,Shmt2,Cd55,Ifih1,Lias,Mst4,Serpine1,Pdk2,Ddx58,Eef2,Irgm1,Bst2,Dnaja3,Stat1,Tgtp1,Dtx3l,Isg15,Adh7,Ccdc80,Gap43,Ifit1,Ifit3,Ass1,Stat2,Trim25,Lgals9,Ifi204,Parp9,Gba,Gbp2
GO:0007155	cell adhesion	13	705	0.38	0.0453	10090.ENSMUSP00000000129,10090.ENSMUSP00000021028,10090.ENSMUSP00000021603,10090.ENSMUSP00000027752,10090.ENSMUSP00000027861,10090.ENSMUSP00000028280,10090.ENSMUSP00000031840,10090.ENSMUSP00000035579,10090.ENSMUSP00000036025,10090.ENSMUSP00000083587,10090.ENSMUSP00000103903,10090.ENSMUSP00000107701,10090.ENSMUSP00000113071	Fer,Itgb3,Fbln5,Lamc1,Dpt,Col5a1,Gpnmb,Lgals3bp,Pgm5,Icam1,Lgals9,Col7a1,Msn
GO:1901575	organic substance catabolic process	23	1276	0.37	0.0061	10090.ENSMUSP00000003461,10090.ENSMUSP00000015160,10090.ENSMUSP00000015501,10090.ENSMUSP00000024706,10090.ENSMUSP00000024866,10090.ENSMUSP00000025196,10090.ENSMUSP00000026013,10090.ENSMUSP00000031143,10090.ENSMUSP00000031411,10090.ENSMUSP00000034136,10090.ENSMUSP00000034830,10090.ENSMUSP00000035328,10090.ENSMUSP00000066092,10090.ENSMUSP00000069209,10090.ENSMUSP00000070345,10090.ENSMUSP00000080601…	Ogdh,Acsf3,Clpx,Pla2g7,Xdh,Psmb8,Maoa,Srd5a3,Aldh2,Gpt2,Crabp1,Uba6,Ech1,Ephx2,Bckdk,Dtx3l,Isg15,Dera,Adh7,Rnf213,Trim25,Gba,Erap1
GO:0080134	regulation of response to stress	21	1167	0.37	0.0099	10090.ENSMUSP00000003612,10090.ENSMUSP00000006137,10090.ENSMUSP00000021603,10090.ENSMUSP00000023749,10090.ENSMUSP00000024866,10090.ENSMUSP00000024884,10090.ENSMUSP00000027650,10090.ENSMUSP00000028259,10090.ENSMUSP00000033321,10090.ENSMUSP00000033444,10090.ENSMUSP00000039586,10090.ENSMUSP00000042433,10090.ENSMUSP00000048041,10090.ENSMUSP00000050446,10090.ENSMUSP00000053842,10090.ENSMUSP00000066743…	Dusp3,Trap1,Fbln5,Tmbim6,Xdh,Eif2ak2,Cd55,Ifih1,Cask,Mst4,Serpine1,Ddx58,Cd59a,Irgm1,Dnaja3,Stat1,Dtx3l,Lgals9,Oxr1,C1qtnf3,Parp9
GO:0048585	negative regulation of response to stimulus	26	1496	0.36	0.0042	10090.ENSMUSP00000000129,10090.ENSMUSP00000000707,10090.ENSMUSP00000001063,10090.ENSMUSP00000003612,10090.ENSMUSP00000006137,10090.ENSMUSP00000023749,10090.ENSMUSP00000024866,10090.ENSMUSP00000025570,10090.ENSMUSP00000025955,10090.ENSMUSP00000026050,10090.ENSMUSP00000027650,10090.ENSMUSP00000033321,10090.ENSMUSP00000039586,10090.ENSMUSP00000044979,10090.ENSMUSP00000048041,10090.ENSMUSP00000051921…	Fer,Loxl3,Epn2,Dusp3,Trap1,Tmbim6,Xdh,Sdhaf2,Eif3a,Gsto1,Cd55,Cask,Serpine1,Prkcdbp,Cd59a,Bst2,Dnaja3,Stat1,Icam1,Adh7,Rnf213,Lgals9,Oxr1,C1qtnf3,Ecm1,Gba
GO:0051248	negative regulation of protein metabolic process	19	1079	0.36	0.0181	10090.ENSMUSP00000003612,10090.ENSMUSP00000021028,10090.ENSMUSP00000023829,10090.ENSMUSP00000024866,10090.ENSMUSP00000024884,10090.ENSMUSP00000025955,10090.ENSMUSP00000025961,10090.ENSMUSP00000027650,10090.ENSMUSP00000039586,10090.ENSMUSP00000048041,10090.ENSMUSP00000051921,10090.ENSMUSP00000053842,10090.ENSMUSP00000080601,10090.ENSMUSP00000082548,10090.ENSMUSP00000105926,10090.ENSMUSP00000107701…	Dusp3,Itgb3,Cdkn1a,Xdh,Eif2ak2,Eif3a,Prdx3,Cd55,Serpine1,Cd59a,Bst2,Dnaja3,Dtx3l,Isg15,Oxr1,Col7a1,Ecm1,Malsu1,Gba
GO:0032269	negative regulation of cellular protein metabolic process	18	1020	0.36	0.0209	10090.ENSMUSP00000003612,10090.ENSMUSP00000023829,10090.ENSMUSP00000024866,10090.ENSMUSP00000024884,10090.ENSMUSP00000025955,10090.ENSMUSP00000025961,10090.ENSMUSP00000027650,10090.ENSMUSP00000039586,10090.ENSMUSP00000048041,10090.ENSMUSP00000051921,10090.ENSMUSP00000053842,10090.ENSMUSP00000080601,10090.ENSMUSP00000082548,10090.ENSMUSP00000105926,10090.ENSMUSP00000107701,10090.ENSMUSP00000112665…	Dusp3,Cdkn1a,Xdh,Eif2ak2,Eif3a,Prdx3,Cd55,Serpine1,Cd59a,Bst2,Dnaja3,Dtx3l,Isg15,Oxr1,Col7a1,Ecm1,Malsu1,Gba
GO:1901565	organonitrogen compound catabolic process	14	790	0.36	0.0453	10090.ENSMUSP00000015501,10090.ENSMUSP00000024866,10090.ENSMUSP00000025196,10090.ENSMUSP00000026013,10090.ENSMUSP00000034136,10090.ENSMUSP00000035328,10090.ENSMUSP00000070345,10090.ENSMUSP00000080601,10090.ENSMUSP00000082548,10090.ENSMUSP00000084959,10090.ENSMUSP00000091429,10090.ENSMUSP00000103528,10090.ENSMUSP00000130660,10090.ENSMUSP00000133166	Clpx,Xdh,Psmb8,Maoa,Gpt2,Uba6,Bckdk,Dtx3l,Isg15,Dera,Rnf213,Trim25,Gba,Erap1
GO:0030334	regulation of cell migration	14	805	0.36	0.0486	10090.ENSMUSP00000000129,10090.ENSMUSP00000001547,10090.ENSMUSP00000021028,10090.ENSMUSP00000023610,10090.ENSMUSP00000024706,10090.ENSMUSP00000031840,10090.ENSMUSP00000033444,10090.ENSMUSP00000039586,10090.ENSMUSP00000042433,10090.ENSMUSP00000051921,10090.ENSMUSP00000083587,10090.ENSMUSP00000103903,10090.ENSMUSP00000112665,10090.ENSMUSP00000113071	Fer,Col1a1,Itgb3,Adamts1,Pla2g7,Gpnmb,Mst4,Serpine1,Ddx58,Bst2,Icam1,Lgals9,Ecm1,Msn
GO:0006950	response to stress	50	2899	0.35	3.66e-06	10090.ENSMUSP00000000129,10090.ENSMUSP00000000707,10090.ENSMUSP00000000828,10090.ENSMUSP00000001547,10090.ENSMUSP00000006137,10090.ENSMUSP00000018711,10090.ENSMUSP00000018748,10090.ENSMUSP00000021028,10090.ENSMUSP00000023147,10090.ENSMUSP00000023238,10090.ENSMUSP00000023749,10090.ENSMUSP00000023829,10090.ENSMUSP00000024706,10090.ENSMUSP00000024884,10090.ENSMUSP00000025833,10090.ENSMUSP00000025961…	Fer,Loxl3,Txnrd3,Col1a1,Trap1,Gabarap,Tbx3,Itgb3,Ciita,Gsdmd,Tmbim6,Cdkn1a,Pla2g7,Eif2ak2,Papss2,Prdx3,Shmt2,Cd55,Ifih1,Col5a1,Lias,Mst4,Gsta4,Uba6,Serpine1,Pdk2,Ddx58,Eef2,Irgm1,Bst2,Dnaja3,Stat1,Ephx2,Tgtp1,Dtx3l,Isg15,Icam1,Gap43,Ifit1,Ifit3,Ass1,Stat2,Trim25,Oxr1,Ifi204,Parp9,Ecm1,Lox,Gba,Gbp2
GO:0051704	multi-organism process	36	2092	0.35	0.00027	10090.ENSMUSP00000000129,10090.ENSMUSP00000000828,10090.ENSMUSP00000021028,10090.ENSMUSP00000023147,10090.ENSMUSP00000023238,10090.ENSMUSP00000023610,10090.ENSMUSP00000024884,10090.ENSMUSP00000025955,10090.ENSMUSP00000025961,10090.ENSMUSP00000026470,10090.ENSMUSP00000027650,10090.ENSMUSP00000028241,10090.ENSMUSP00000028259,10090.ENSMUSP00000031101,10090.ENSMUSP00000039586,10090.ENSMUSP00000042433…	Fer,Txnrd3,Itgb3,Ciita,Gsdmd,Adamts1,Eif2ak2,Eif3a,Prdx3,Shmt2,Cd55,Stom,Ifih1,Lias,Serpine1,Ddx58,Irgm1,Bst2,Dnaja3,Stat1,Tgtp1,Dtx3l,Isg15,Icam1,Adh7,Ccdc80,Ifit1,Ifit3,Ass1,Tdrd7,Stat2,Trim25,Lgals9,Ifi204,Parp9,Gbp2
GO:0014070	response to organic cyclic compound	15	883	0.35	0.0468	10090.ENSMUSP00000001547,10090.ENSMUSP00000023147,10090.ENSMUSP00000023829,10090.ENSMUSP00000024884,10090.ENSMUSP00000028259,10090.ENSMUSP00000042433,10090.ENSMUSP00000046101,10090.ENSMUSP00000047551,10090.ENSMUSP00000066743,10090.ENSMUSP00000099889,10090.ENSMUSP00000099904,10090.ENSMUSP00000103528,10090.ENSMUSP00000113071,10090.ENSMUSP00000129247,10090.ENSMUSP00000130660	Col1a1,Ciita,Cdkn1a,Eif2ak2,Ifih1,Ddx58,Eef2,Ephx1,Stat1,Ifit3,Ass1,Trim25,Msn,Lox,Gba
GO:1901135	carbohydrate derivative metabolic process	15	882	0.35	0.0468	10090.ENSMUSP00000003461,10090.ENSMUSP00000006435,10090.ENSMUSP00000015501,10090.ENSMUSP00000015829,10090.ENSMUSP00000022062,10090.ENSMUSP00000023112,10090.ENSMUSP00000025570,10090.ENSMUSP00000025833,10090.ENSMUSP00000026743,10090.ENSMUSP00000031143,10090.ENSMUSP00000054462,10090.ENSMUSP00000077289,10090.ENSMUSP00000083187,10090.ENSMUSP00000084959,10090.ENSMUSP00000130660	Ogdh,Atp6v1b2,Clpx,Acadsb,Sdha,Pmm1,Sdhaf2,Papss2,Uqcrc1,Srd5a3,Pqlc3,Impdh1,Wbscr17,Dera,Gba
GO:0032268	regulation of cellular protein metabolic process	40	2443	0.33	0.00025	10090.ENSMUSP00000000129,10090.ENSMUSP00000003612,10090.ENSMUSP00000006137,10090.ENSMUSP00000015501,10090.ENSMUSP00000021028,10090.ENSMUSP00000023829,10090.ENSMUSP00000024866,10090.ENSMUSP00000024884,10090.ENSMUSP00000025955,10090.ENSMUSP00000025961,10090.ENSMUSP00000026470,10090.ENSMUSP00000027650,10090.ENSMUSP00000031840,10090.ENSMUSP00000033444,10090.ENSMUSP00000039586,10090.ENSMUSP00000044979…	Fer,Dusp3,Trap1,Clpx,Itgb3,Cdkn1a,Xdh,Eif2ak2,Eif3a,Prdx3,Shmt2,Cd55,Gpnmb,Mst4,Serpine1,Prkcdbp,Eef2,Cd59a,C1qtnf2,Bst2,Dnaja3,Mrps27,Stat1,Timm17a,Dtx3l,Aurkaip1,Isg15,Icam1,Stat2,Tom1l1,Lgals9,Oxr1,C1qtnf3,Col7a1,Lrpprc,Parp9,Ecm1,Msn,Malsu1,Gba
GO:0009968	negative regulation of signal transduction	19	1147	0.33	0.0269	10090.ENSMUSP00000001063,10090.ENSMUSP00000003612,10090.ENSMUSP00000006137,10090.ENSMUSP00000023749,10090.ENSMUSP00000024866,10090.ENSMUSP00000025570,10090.ENSMUSP00000025955,10090.ENSMUSP00000026050,10090.ENSMUSP00000039586,10090.ENSMUSP00000044979,10090.ENSMUSP00000048041,10090.ENSMUSP00000053842,10090.ENSMUSP00000066743,10090.ENSMUSP00000083587,10090.ENSMUSP00000087633,10090.ENSMUSP00000091429…	Epn2,Dusp3,Trap1,Tmbim6,Xdh,Sdhaf2,Eif3a,Gsto1,Serpine1,Prkcdbp,Cd59a,Dnaja3,Stat1,Icam1,Adh7,Rnf213,C1qtnf3,Ecm1,Gba
GO:0051246	regulation of protein metabolic process	42	2612	0.32	0.00021	10090.ENSMUSP00000000129,10090.ENSMUSP00000003612,10090.ENSMUSP00000006137,10090.ENSMUSP00000015501,10090.ENSMUSP00000021028,10090.ENSMUSP00000023829,10090.ENSMUSP00000024866,10090.ENSMUSP00000024884,10090.ENSMUSP00000025196,10090.ENSMUSP00000025955,10090.ENSMUSP00000025961,10090.ENSMUSP00000026470,10090.ENSMUSP00000027650,10090.ENSMUSP00000031840,10090.ENSMUSP00000033444,10090.ENSMUSP00000039586…	Fer,Dusp3,Trap1,Clpx,Itgb3,Cdkn1a,Xdh,Eif2ak2,Psmb8,Eif3a,Prdx3,Shmt2,Cd55,Gpnmb,Mst4,Serpine1,Prkcdbp,Eef2,Cd59a,C1qtnf2,Bst2,Dnaja3,Mrps27,Stat1,Timm17a,Dtx3l,Aurkaip1,Isg15,Icam1,Stat2,Tom1l1,Lgals9,Oxr1,C1qtnf3,Col7a1,Lrpprc,Parp9,Ecm1,Samd9l,Msn,Malsu1,Gba
GO:1901700	response to oxygen-containing compound	23	1429	0.32	0.017	10090.ENSMUSP00000000129,10090.ENSMUSP00000000828,10090.ENSMUSP00000001547,10090.ENSMUSP00000021028,10090.ENSMUSP00000023749,10090.ENSMUSP00000023829,10090.ENSMUSP00000024884,10090.ENSMUSP00000025961,10090.ENSMUSP00000031101,10090.ENSMUSP00000033444,10090.ENSMUSP00000039586,10090.ENSMUSP00000041447,10090.ENSMUSP00000046101,10090.ENSMUSP00000066743,10090.ENSMUSP00000083587,10090.ENSMUSP00000087633…	Fer,Txnrd3,Col1a1,Itgb3,Tmbim6,Cdkn1a,Eif2ak2,Prdx3,Lias,Mst4,Serpine1,Pdk2,Eef2,Stat1,Icam1,Adh7,Ass1,Trim25,Lgals9,Oxr1,Msn,Gba,Gbp2
GO:1901564	organonitrogen compound metabolic process	68	4480	0.3	1.63e-06	10090.ENSMUSP00000000129,10090.ENSMUSP00000000707,10090.ENSMUSP00000000828,10090.ENSMUSP00000003461,10090.ENSMUSP00000003612,10090.ENSMUSP00000005810,10090.ENSMUSP00000006435,10090.ENSMUSP00000015501,10090.ENSMUSP00000015829,10090.ENSMUSP00000018992,10090.ENSMUSP00000022062,10090.ENSMUSP00000023112,10090.ENSMUSP00000023610,10090.ENSMUSP00000023829,10090.ENSMUSP00000024486,10090.ENSMUSP00000024706…	Fer,Loxl3,Txnrd3,Ogdh,Dusp3,Mthfd2,Atp6v1b2,Clpx,Acadsb,Rars,Sdha,Pmm1,Adamts1,Cdkn1a,Mrps23,Pla2g7,Xdh,Eif2ak2,Psmb8,Hspa9,Sdhaf2,Papss2,Eif3a,Prdx3,Maoa,Gsto1,Shmt2,Uqcrc1,Mrpl44,Cd55,Ifih1,Lias,Srd5a3,Uqcrc2,Cask,Mst4,Gpt2,Gsta4,Uba6,Pdk2,Eef1a1,Eef2,Mrps7,Pqlc3,Mrps9,Glrx3,Bckdk,Gfm1,Cttnbp2nl,Impdh1,Dtx3l,Aurkaip1,Oat,Isg15,Wbscr17,Dera,Rnf213,Mrpl43,Ass1,Trim25,Parp9,Mrpl1,Mrpl24,Mrps17,Nmr…
GO:0031324	negative regulation of cellular metabolic process	36	2357	0.3	0.0025	10090.ENSMUSP00000000707,10090.ENSMUSP00000001127,10090.ENSMUSP00000003612,10090.ENSMUSP00000006137,10090.ENSMUSP00000009340,10090.ENSMUSP00000018748,10090.ENSMUSP00000021028,10090.ENSMUSP00000023147,10090.ENSMUSP00000023749,10090.ENSMUSP00000023829,10090.ENSMUSP00000024866,10090.ENSMUSP00000024884,10090.ENSMUSP00000025955,10090.ENSMUSP00000025961,10090.ENSMUSP00000026662,10090.ENSMUSP00000027650…	Loxl3,Poldip2,Dusp3,Trap1,Mnda,Tbx3,Itgb3,Ciita,Tmbim6,Cdkn1a,Xdh,Eif2ak2,Eif3a,Prdx3,Cbx2,Cd55,Lmcd1,Serpine1,Eef1a1,Prkcdbp,Cd59a,Bst2,Dnaja3,Stat1,Dtx3l,Isg15,Oxr1,C1qtnf3,Ifi204,Col7a1,Lrpprc,Parp9,Ecm1,Malsu1,Gba,Mndal
GO:0010033	response to organic substance	38	2553	0.29	0.0025	10090.ENSMUSP00000000129,10090.ENSMUSP00000001547,10090.ENSMUSP00000021028,10090.ENSMUSP00000023112,10090.ENSMUSP00000023147,10090.ENSMUSP00000023749,10090.ENSMUSP00000023829,10090.ENSMUSP00000024884,10090.ENSMUSP00000025961,10090.ENSMUSP00000026470,10090.ENSMUSP00000026743,10090.ENSMUSP00000028259,10090.ENSMUSP00000031101,10090.ENSMUSP00000039586,10090.ENSMUSP00000041447,10090.ENSMUSP00000042433…	Fer,Col1a1,Itgb3,Pmm1,Ciita,Tmbim6,Cdkn1a,Eif2ak2,Prdx3,Shmt2,Uqcrc1,Ifih1,Lias,Serpine1,Pdk2,Ddx58,Eef1a1,Eef2,Ephx1,Irgm1,Bst2,Dnaja3,Stat1,Tgtp1,Isg15,Icam1,Adh7,Ifit1,Ifit3,Ass1,Stat2,Trim25,Lgals9,Ifi204,Msn,Lox,Gba,Gbp2
GO:0032270	positive regulation of cellular protein metabolic process	22	1462	0.29	0.0327	10090.ENSMUSP00000015501,10090.ENSMUSP00000021028,10090.ENSMUSP00000023829,10090.ENSMUSP00000024866,10090.ENSMUSP00000024884,10090.ENSMUSP00000031840,10090.ENSMUSP00000033444,10090.ENSMUSP00000044979,10090.ENSMUSP00000046101,10090.ENSMUSP00000051652,10090.ENSMUSP00000053842,10090.ENSMUSP00000062326,10090.ENSMUSP00000066743,10090.ENSMUSP00000079883,10090.ENSMUSP00000081114,10090.ENSMUSP00000083587…	Clpx,Itgb3,Cdkn1a,Xdh,Eif2ak2,Gpnmb,Mst4,Prkcdbp,Eef2,C1qtnf2,Dnaja3,Mrps27,Stat1,Timm17a,Aurkaip1,Icam1,Tom1l1,Lgals9,C1qtnf3,Parp9,Msn,Gba
GO:0044267	cellular protein metabolic process	44	2995	0.28	0.00087	10090.ENSMUSP00000000129,10090.ENSMUSP00000000707,10090.ENSMUSP00000003461,10090.ENSMUSP00000003612,10090.ENSMUSP00000015501,10090.ENSMUSP00000018992,10090.ENSMUSP00000023112,10090.ENSMUSP00000023829,10090.ENSMUSP00000024486,10090.ENSMUSP00000024884,10090.ENSMUSP00000025196,10090.ENSMUSP00000025217,10090.ENSMUSP00000025570,10090.ENSMUSP00000025955,10090.ENSMUSP00000025961,10090.ENSMUSP00000026470…	Fer,Loxl3,Ogdh,Dusp3,Clpx,Rars,Pmm1,Cdkn1a,Mrps23,Eif2ak2,Psmb8,Hspa9,Sdhaf2,Eif3a,Prdx3,Shmt2,Mrpl44,Ifih1,Lias,Srd5a3,Uqcrc2,Cask,Mst4,Uba6,Pdk2,Eef1a1,Eef2,Mrps7,Pqlc3,Mrps9,Bckdk,Gfm1,Cttnbp2nl,Dtx3l,Aurkaip1,Isg15,Wbscr17,Rnf213,Mrpl43,Trim25,Parp9,Mrpl1,Mrpl24,Mrps17
GO:0071310	cellular response to organic substance	27	1858	0.28	0.0215	10090.ENSMUSP00000000129,10090.ENSMUSP00000001547,10090.ENSMUSP00000021028,10090.ENSMUSP00000023112,10090.ENSMUSP00000023147,10090.ENSMUSP00000023749,10090.ENSMUSP00000024884,10090.ENSMUSP00000028259,10090.ENSMUSP00000039586,10090.ENSMUSP00000041447,10090.ENSMUSP00000042433,10090.ENSMUSP00000042457,10090.ENSMUSP00000046101,10090.ENSMUSP00000047551,10090.ENSMUSP00000050446,10090.ENSMUSP00000066743…	Fer,Col1a1,Itgb3,Pmm1,Ciita,Tmbim6,Eif2ak2,Ifih1,Serpine1,Pdk2,Ddx58,Eef1a1,Eef2,Ephx1,Irgm1,Stat1,Tgtp1,Icam1,Ifit1,Ifit3,Ass1,Stat2,Trim25,Ifi204,Msn,Gba,Gbp2
GO:0009892	negative regulation of metabolic process	37	2584	0.27	0.0061	10090.ENSMUSP00000000707,10090.ENSMUSP00000001127,10090.ENSMUSP00000003612,10090.ENSMUSP00000006137,10090.ENSMUSP00000009340,10090.ENSMUSP00000018748,10090.ENSMUSP00000021028,10090.ENSMUSP00000023147,10090.ENSMUSP00000023749,10090.ENSMUSP00000023829,10090.ENSMUSP00000024866,10090.ENSMUSP00000024884,10090.ENSMUSP00000025955,10090.ENSMUSP00000025961,10090.ENSMUSP00000026662,10090.ENSMUSP00000027650…	Loxl3,Poldip2,Dusp3,Trap1,Mnda,Tbx3,Itgb3,Ciita,Tmbim6,Cdkn1a,Xdh,Eif2ak2,Eif3a,Prdx3,Cbx2,Cd55,Lmcd1,Serpine1,Eef1a1,Prkcdbp,Cd59a,Bst2,Dnaja3,Stat1,Dtx3l,Isg15,Lgals9,Oxr1,C1qtnf3,Ifi204,Col7a1,Lrpprc,Parp9,Ecm1,Malsu1,Gba,Mndal
GO:0044093	positive regulation of molecular function	23	1593	0.27	0.0387	10090.ENSMUSP00000000129,10090.ENSMUSP00000015501,10090.ENSMUSP00000021028,10090.ENSMUSP00000023829,10090.ENSMUSP00000024866,10090.ENSMUSP00000024884,10090.ENSMUSP00000025961,10090.ENSMUSP00000026050,10090.ENSMUSP00000031099,10090.ENSMUSP00000033444,10090.ENSMUSP00000042433,10090.ENSMUSP00000051652,10090.ENSMUSP00000053842,10090.ENSMUSP00000066743,10090.ENSMUSP00000080601,10090.ENSMUSP00000082965…	Fer,Clpx,Itgb3,Cdkn1a,Xdh,Eif2ak2,Prdx3,Gsto1,Grpel1,Mst4,Ddx58,C1qtnf2,Dnaja3,Stat1,Dtx3l,Sipa1l3,Icam1,Tom1l1,Trim25,Lgals9,Evi5,Parp9,Mut
GO:1902531	regulation of intracellular signal transduction	23	1599	0.27	0.04	10090.ENSMUSP00000003612,10090.ENSMUSP00000006137,10090.ENSMUSP00000021028,10090.ENSMUSP00000023749,10090.ENSMUSP00000024866,10090.ENSMUSP00000024884,10090.ENSMUSP00000025955,10090.ENSMUSP00000026050,10090.ENSMUSP00000031840,10090.ENSMUSP00000032376,10090.ENSMUSP00000033444,10090.ENSMUSP00000041447,10090.ENSMUSP00000044979,10090.ENSMUSP00000051652,10090.ENSMUSP00000053842,10090.ENSMUSP00000066743…	Dusp3,Trap1,Itgb3,Tmbim6,Xdh,Eif2ak2,Eif3a,Gsto1,Gpnmb,Lmcd1,Mst4,Pdk2,Prkcdbp,C1qtnf2,Dnaja3,Stat1,Sipa1l3,Icam1,Trim25,Arhgef28,C1qtnf3,Parp9,Gba
GO:0010605	negative regulation of macromolecule metabolic process	33	2373	0.26	0.0159	10090.ENSMUSP00000000707,10090.ENSMUSP00000003612,10090.ENSMUSP00000009340,10090.ENSMUSP00000018748,10090.ENSMUSP00000021028,10090.ENSMUSP00000023147,10090.ENSMUSP00000023749,10090.ENSMUSP00000023829,10090.ENSMUSP00000024866,10090.ENSMUSP00000024884,10090.ENSMUSP00000025955,10090.ENSMUSP00000025961,10090.ENSMUSP00000026662,10090.ENSMUSP00000027650,10090.ENSMUSP00000032376,10090.ENSMUSP00000039586…	Loxl3,Dusp3,Mnda,Tbx3,Itgb3,Ciita,Tmbim6,Cdkn1a,Xdh,Eif2ak2,Eif3a,Prdx3,Cbx2,Cd55,Lmcd1,Serpine1,Cd59a,Bst2,Dnaja3,Stat1,Dtx3l,Isg15,Lgals9,Oxr1,C1qtnf3,Ifi204,Col7a1,Lrpprc,Parp9,Ecm1,Malsu1,Gba,Mndal
GO:0070887	cellular response to chemical stimulus	32	2287	0.26	0.0166	10090.ENSMUSP00000000129,10090.ENSMUSP00000000828,10090.ENSMUSP00000001547,10090.ENSMUSP00000021028,10090.ENSMUSP00000023112,10090.ENSMUSP00000023147,10090.ENSMUSP00000023749,10090.ENSMUSP00000024884,10090.ENSMUSP00000025961,10090.ENSMUSP00000026050,10090.ENSMUSP00000028259,10090.ENSMUSP00000034903,10090.ENSMUSP00000039586,10090.ENSMUSP00000041447,10090.ENSMUSP00000042433,10090.ENSMUSP00000042457…	Fer,Txnrd3,Col1a1,Itgb3,Pmm1,Ciita,Tmbim6,Eif2ak2,Prdx3,Gsto1,Ifih1,Gsta4,Serpine1,Pdk2,Ddx58,Eef1a1,Eef2,Ephx1,Irgm1,Stat1,Tgtp1,Icam1,Ifit1,Ifit3,Ass1,Stat2,Trim25,Oxr1,Ifi204,Msn,Gba,Gbp2
GO:0051172	negative regulation of nitrogen compound metabolic process	31	2206	0.26	0.0181	10090.ENSMUSP00000000707,10090.ENSMUSP00000003612,10090.ENSMUSP00000009340,10090.ENSMUSP00000018748,10090.ENSMUSP00000021028,10090.ENSMUSP00000023147,10090.ENSMUSP00000023749,10090.ENSMUSP00000023829,10090.ENSMUSP00000024866,10090.ENSMUSP00000024884,10090.ENSMUSP00000025955,10090.ENSMUSP00000025961,10090.ENSMUSP00000026662,10090.ENSMUSP00000027650,10090.ENSMUSP00000032376,10090.ENSMUSP00000039586…	Loxl3,Dusp3,Mnda,Tbx3,Itgb3,Ciita,Tmbim6,Cdkn1a,Xdh,Eif2ak2,Eif3a,Prdx3,Cbx2,Cd55,Lmcd1,Serpine1,Cd59a,Bst2,Dnaja3,Stat1,Dtx3l,Isg15,Oxr1,Ifi204,Col7a1,Lrpprc,Parp9,Ecm1,Malsu1,Gba,Mndal
GO:0019538	protein metabolic process	49	3580	0.25	0.0015	10090.ENSMUSP00000000129,10090.ENSMUSP00000000707,10090.ENSMUSP00000003461,10090.ENSMUSP00000003612,10090.ENSMUSP00000015501,10090.ENSMUSP00000018992,10090.ENSMUSP00000023112,10090.ENSMUSP00000023610,10090.ENSMUSP00000023829,10090.ENSMUSP00000024486,10090.ENSMUSP00000024884,10090.ENSMUSP00000025196,10090.ENSMUSP00000025217,10090.ENSMUSP00000025570,10090.ENSMUSP00000025955,10090.ENSMUSP00000025961…	Fer,Loxl3,Ogdh,Dusp3,Clpx,Rars,Pmm1,Adamts1,Cdkn1a,Mrps23,Eif2ak2,Psmb8,Hspa9,Sdhaf2,Eif3a,Prdx3,Shmt2,Uqcrc1,Mrpl44,Cd55,Ifih1,Lias,Srd5a3,Uqcrc2,Cask,Mst4,Uba6,Pdk2,Eef1a1,Eef2,Mrps7,Pqlc3,Mrps9,Glrx3,Bckdk,Gfm1,Cttnbp2nl,Dtx3l,Aurkaip1,Isg15,Wbscr17,Rnf213,Mrpl43,Trim25,Parp9,Mrpl1,Mrpl24,Mrps17,Erap1
GO:0050790	regulation of catalytic activity	28	2057	0.25	0.034	10090.ENSMUSP00000003612,10090.ENSMUSP00000015501,10090.ENSMUSP00000021028,10090.ENSMUSP00000023749,10090.ENSMUSP00000023829,10090.ENSMUSP00000024866,10090.ENSMUSP00000024884,10090.ENSMUSP00000025196,10090.ENSMUSP00000025961,10090.ENSMUSP00000027650,10090.ENSMUSP00000031099,10090.ENSMUSP00000033444,10090.ENSMUSP00000039586,10090.ENSMUSP00000051652,10090.ENSMUSP00000051921,10090.ENSMUSP00000053842…	Dusp3,Clpx,Itgb3,Tmbim6,Cdkn1a,Xdh,Eif2ak2,Psmb8,Prdx3,Cd55,Grpel1,Mst4,Serpine1,C1qtnf2,Bst2,Dnaja3,Stat1,Dtx3l,Sipa1l3,Icam1,Tom1l1,Lgals9,Col7a1,Evi5,Parp9,Ecm1,Gba,Mut
GO:0048523	negative regulation of cellular process	56	4336	0.23	0.0015	10090.ENSMUSP00000000129,10090.ENSMUSP00000000707,10090.ENSMUSP00000001063,10090.ENSMUSP00000001127,10090.ENSMUSP00000001547,10090.ENSMUSP00000003612,10090.ENSMUSP00000006137,10090.ENSMUSP00000009340,10090.ENSMUSP00000018748,10090.ENSMUSP00000021028,10090.ENSMUSP00000023147,10090.ENSMUSP00000023749,10090.ENSMUSP00000023829,10090.ENSMUSP00000024866,10090.ENSMUSP00000024884,10090.ENSMUSP00000025217…	Fer,Loxl3,Epn2,Poldip2,Col1a1,Dusp3,Trap1,Mnda,Tbx3,Itgb3,Ciita,Tmbim6,Cdkn1a,Xdh,Eif2ak2,Hspa9,Sdhaf2,Eif3a,Prdx3,Gsto1,Cbx2,Cd55,Dpt,Col5a1,Aldh2,Gpnmb,Lmcd1,Cask,Mst4,Serpine1,Eef1a1,Prkcdbp,Cd59a,Bst2,Dnaja3,Stat1,Dtx3l,Isg15,Icam1,Adh7,Rnf213,Ifit3,Ass1,Tom1l1,Lgals9,Oxr1,C1qtnf3,Ifi204,Col7a1,Lrpprc,Parp9,Ecm1,Malsu1,Gba,H2-D1,Mndal
GO:0042221	response to chemical	46	3532	0.23	0.0067	10090.ENSMUSP00000000129,10090.ENSMUSP00000000828,10090.ENSMUSP00000001547,10090.ENSMUSP00000021028,10090.ENSMUSP00000023112,10090.ENSMUSP00000023147,10090.ENSMUSP00000023749,10090.ENSMUSP00000023829,10090.ENSMUSP00000024866,10090.ENSMUSP00000024884,10090.ENSMUSP00000025961,10090.ENSMUSP00000026050,10090.ENSMUSP00000026470,10090.ENSMUSP00000026743,10090.ENSMUSP00000028259,10090.ENSMUSP00000031101…	Fer,Txnrd3,Col1a1,Itgb3,Pmm1,Ciita,Tmbim6,Cdkn1a,Xdh,Eif2ak2,Prdx3,Gsto1,Shmt2,Uqcrc1,Ifih1,Lias,Mst4,Gsta4,Serpine1,Pdk2,Ddx58,Eef1a1,Eef2,Ephx1,Irgm1,Bst2,Dnaja3,Stat1,Ephx2,Tgtp1,Isg15,Icam1,Adh7,Gap43,Ifit1,Ifit3,Ass1,Stat2,Trim25,Lgals9,Oxr1,Ifi204,Msn,Lox,Gba,Gbp2
GO:0048583	regulation of response to stimulus	46	3552	0.23	0.0075	10090.ENSMUSP00000000129,10090.ENSMUSP00000000707,10090.ENSMUSP00000001063,10090.ENSMUSP00000001547,10090.ENSMUSP00000003612,10090.ENSMUSP00000006137,10090.ENSMUSP00000021028,10090.ENSMUSP00000021603,10090.ENSMUSP00000023749,10090.ENSMUSP00000024706,10090.ENSMUSP00000024866,10090.ENSMUSP00000024884,10090.ENSMUSP00000025570,10090.ENSMUSP00000025955,10090.ENSMUSP00000026050,10090.ENSMUSP00000027650…	Fer,Loxl3,Epn2,Col1a1,Dusp3,Trap1,Itgb3,Fbln5,Tmbim6,Pla2g7,Xdh,Eif2ak2,Sdhaf2,Eif3a,Gsto1,Cd55,Ifih1,Gpnmb,Lmcd1,Cask,Mst4,Serpine1,Pdk2,Ddx58,Prkcdbp,Cd59a,Irgm1,C1qtnf2,Bst2,Dnaja3,Glrx3,Stat1,Dtx3l,Sipa1l3,Icam1,Adh7,Rnf213,Trim25,Lgals9,Arhgef28,Oxr1,C1qtnf3,Parp9,Ecm1,Gba,H2-D1
GO:0048519	negative regulation of biological process	60	4771	0.22	0.0015	10090.ENSMUSP00000000129,10090.ENSMUSP00000000707,10090.ENSMUSP00000001063,10090.ENSMUSP00000001127,10090.ENSMUSP00000001547,10090.ENSMUSP00000003612,10090.ENSMUSP00000006137,10090.ENSMUSP00000009340,10090.ENSMUSP00000018748,10090.ENSMUSP00000021028,10090.ENSMUSP00000023147,10090.ENSMUSP00000023610,10090.ENSMUSP00000023749,10090.ENSMUSP00000023829,10090.ENSMUSP00000024866,10090.ENSMUSP00000024884…	Fer,Loxl3,Epn2,Poldip2,Col1a1,Dusp3,Trap1,Mnda,Tbx3,Itgb3,Ciita,Adamts1,Tmbim6,Cdkn1a,Xdh,Eif2ak2,Hspa9,Sdhaf2,Eif3a,Prdx3,Gsto1,Cbx2,Cd55,Dpt,Col5a1,Aldh2,Gpnmb,Lmcd1,Cask,Mst4,Serpine1,Eef1a1,Prkcdbp,Cd59a,Bst2,Dnaja3,Glrx3,Stat1,Cttnbp2nl,Dtx3l,Isg15,Icam1,Adh7,Rnf213,Ifit3,Ass1,Tom1l1,Trim25,Lgals9,Oxr1,C1qtnf3,Ifi204,Col7a1,Lrpprc,Parp9,Ecm1,Malsu1,Gba,H2-D1,Mndal
GO:0009966	regulation of signal transduction	35	2823	0.21	0.0395	10090.ENSMUSP00000000129,10090.ENSMUSP00000000707,10090.ENSMUSP00000001063,10090.ENSMUSP00000001547,10090.ENSMUSP00000003612,10090.ENSMUSP00000006137,10090.ENSMUSP00000021028,10090.ENSMUSP00000023749,10090.ENSMUSP00000024866,10090.ENSMUSP00000024884,10090.ENSMUSP00000025570,10090.ENSMUSP00000025955,10090.ENSMUSP00000026050,10090.ENSMUSP00000031840,10090.ENSMUSP00000032376,10090.ENSMUSP00000033444…	Fer,Loxl3,Epn2,Col1a1,Dusp3,Trap1,Itgb3,Tmbim6,Xdh,Eif2ak2,Sdhaf2,Eif3a,Gsto1,Gpnmb,Lmcd1,Mst4,Serpine1,Pdk2,Prkcdbp,Cd59a,Irgm1,C1qtnf2,Dnaja3,Stat1,Sipa1l3,Icam1,Adh7,Rnf213,Trim25,Lgals9,Arhgef28,C1qtnf3,Parp9,Ecm1,Gba
GO:0044237	cellular metabolic process	90	7348	0.2	1.18e-05	10090.ENSMUSP00000000129,10090.ENSMUSP00000000707,10090.ENSMUSP00000000828,10090.ENSMUSP00000003461,10090.ENSMUSP00000003612,10090.ENSMUSP00000005810,10090.ENSMUSP00000006435,10090.ENSMUSP00000009340,10090.ENSMUSP00000015160,10090.ENSMUSP00000015501,10090.ENSMUSP00000015829,10090.ENSMUSP00000018711,10090.ENSMUSP00000018748,10090.ENSMUSP00000018992,10090.ENSMUSP00000022062,10090.ENSMUSP00000023112…	Fer,Loxl3,Txnrd3,Ogdh,Dusp3,Mthfd2,Atp6v1b2,Mnda,Acsf3,Clpx,Acadsb,Gabarap,Tbx3,Rars,Sdha,Pmm1,Ciita,Tmbim6,Cdkn1a,Mrps23,Pla2g7,Xdh,Eif2ak2,Psmb8,Hspa9,Sdhaf2,Papss2,Eif3a,Prdx3,Maoa,Gsto1,Shmt2,Cbx2,Uqcrc1,Mrpl44,Ifih1,Lias,Srd5a3,Aldh2,Nfu1,Lmcd1,Uqcrc2,Cask,Mst4,Gpt2,Crabp1,Gsta4,Uba6,Pdk2,Eef1a1,Eef2,Ephx1,Irgm1,Mrps7,Dnaja3,Pqlc3,Mrps9,Ech1,Glrx3,Stat1,Ephx2,Bckdk,Gfm1,Cttnbp2nl,Impdh1,Grsf…
GO:0034641	cellular nitrogen compound metabolic process	52	4247	0.2	0.0093	10090.ENSMUSP00000000828,10090.ENSMUSP00000003461,10090.ENSMUSP00000005810,10090.ENSMUSP00000006435,10090.ENSMUSP00000009340,10090.ENSMUSP00000015501,10090.ENSMUSP00000015829,10090.ENSMUSP00000018748,10090.ENSMUSP00000018992,10090.ENSMUSP00000022062,10090.ENSMUSP00000023112,10090.ENSMUSP00000023147,10090.ENSMUSP00000024486,10090.ENSMUSP00000024866,10090.ENSMUSP00000024884,10090.ENSMUSP00000025570…	Txnrd3,Ogdh,Mthfd2,Atp6v1b2,Mnda,Clpx,Acadsb,Tbx3,Rars,Sdha,Pmm1,Ciita,Mrps23,Xdh,Eif2ak2,Sdhaf2,Papss2,Eif3a,Maoa,Gsto1,Shmt2,Cbx2,Uqcrc1,Mrpl44,Lmcd1,Gsta4,Eef1a1,Eef2,Mrps7,Dnaja3,Mrps9,Stat1,Gfm1,Impdh1,Grsf1,Dtx3l,Aurkaip1,Dera,Mrpl43,Ass1,Stat2,Ddx24,Ifi204,Lrpprc,Parp9,Mrpl1,Mrpl24,Mrps17,Nmrk1,Gba,Erap1,Tcf12
GO:0009058	biosynthetic process	45	3707	0.2	0.0206	10090.ENSMUSP00000001547,10090.ENSMUSP00000003461,10090.ENSMUSP00000009340,10090.ENSMUSP00000015160,10090.ENSMUSP00000018748,10090.ENSMUSP00000018992,10090.ENSMUSP00000023112,10090.ENSMUSP00000023147,10090.ENSMUSP00000024486,10090.ENSMUSP00000024884,10090.ENSMUSP00000025833,10090.ENSMUSP00000025955,10090.ENSMUSP00000026050,10090.ENSMUSP00000026470,10090.ENSMUSP00000026662,10090.ENSMUSP00000027464…	Col1a1,Ogdh,Mnda,Acsf3,Tbx3,Rars,Pmm1,Ciita,Mrps23,Eif2ak2,Papss2,Eif3a,Gsto1,Shmt2,Cbx2,Mrpl44,Col5a1,Lias,Srd5a3,Lmcd1,Gpt2,Eef1a1,Eef2,Ephx1,Mrps7,Dnaja3,Pqlc3,Mrps9,Stat1,Gfm1,Impdh1,Oat,Wbscr17,Dera,Mrpl43,Ass1,Stat2,Ifi204,Lrpprc,Mrpl1,Mrpl24,Mrps17,Nmrk1,Gba,Tcf12
GO:0008152	metabolic process	97	8164	0.19	1.09e-05	10090.ENSMUSP00000000129,10090.ENSMUSP00000000707,10090.ENSMUSP00000000828,10090.ENSMUSP00000001547,10090.ENSMUSP00000003461,10090.ENSMUSP00000003612,10090.ENSMUSP00000005810,10090.ENSMUSP00000006435,10090.ENSMUSP00000009340,10090.ENSMUSP00000015160,10090.ENSMUSP00000015501,10090.ENSMUSP00000015829,10090.ENSMUSP00000018711,10090.ENSMUSP00000018748,10090.ENSMUSP00000018992,10090.ENSMUSP00000022062…	Fer,Loxl3,Txnrd3,Col1a1,Ogdh,Dusp3,Mthfd2,Atp6v1b2,Mnda,Acsf3,Clpx,Acadsb,Gabarap,Tbx3,Rars,Sdha,Pmm1,Ciita,Adamts1,Tmbim6,Cdkn1a,Mrps23,Pla2g7,Xdh,Eif2ak2,Psmb8,Hspa9,Sdhaf2,Papss2,Eif3a,Prdx3,Maoa,Gsto1,Shmt2,Cbx2,Uqcrc1,Mrpl44,Cd55,Ifih1,Col5a1,Lias,Srd5a3,Aldh2,Nfu1,Lmcd1,Uqcrc2,Cask,Mst4,Gpt2,Crabp1,Gsta4,Uba6,Pgm5,Pdk2,Eef1a1,Eef2,Ephx1,Irgm1,Mrps7,Dnaja3,Pqlc3,Mrps9,Ech1,Glrx3,Stat1,Ephx2,…
GO:1901576	organic substance biosynthetic process	43	3651	0.19	0.0346	10090.ENSMUSP00000003461,10090.ENSMUSP00000009340,10090.ENSMUSP00000015160,10090.ENSMUSP00000018748,10090.ENSMUSP00000018992,10090.ENSMUSP00000023112,10090.ENSMUSP00000023147,10090.ENSMUSP00000024486,10090.ENSMUSP00000024884,10090.ENSMUSP00000025833,10090.ENSMUSP00000025955,10090.ENSMUSP00000026050,10090.ENSMUSP00000026470,10090.ENSMUSP00000026662,10090.ENSMUSP00000027464,10090.ENSMUSP00000028280…	Ogdh,Mnda,Acsf3,Tbx3,Rars,Pmm1,Ciita,Mrps23,Eif2ak2,Papss2,Eif3a,Gsto1,Shmt2,Cbx2,Mrpl44,Col5a1,Lias,Srd5a3,Lmcd1,Eef1a1,Eef2,Ephx1,Mrps7,Dnaja3,Pqlc3,Mrps9,Stat1,Gfm1,Impdh1,Oat,Wbscr17,Dera,Mrpl43,Ass1,Stat2,Ifi204,Lrpprc,Mrpl1,Mrpl24,Mrps17,Nmrk1,Gba,Tcf12
GO:0065009	regulation of molecular function	37	3081	0.19	0.0462	10090.ENSMUSP00000000129,10090.ENSMUSP00000003612,10090.ENSMUSP00000015501,10090.ENSMUSP00000021028,10090.ENSMUSP00000023749,10090.ENSMUSP00000023829,10090.ENSMUSP00000024866,10090.ENSMUSP00000024884,10090.ENSMUSP00000025196,10090.ENSMUSP00000025961,10090.ENSMUSP00000026050,10090.ENSMUSP00000027650,10090.ENSMUSP00000028241,10090.ENSMUSP00000031099,10090.ENSMUSP00000031840,10090.ENSMUSP00000033444…	Fer,Dusp3,Clpx,Itgb3,Tmbim6,Cdkn1a,Xdh,Eif2ak2,Psmb8,Prdx3,Gsto1,Cd55,Stom,Grpel1,Gpnmb,Mst4,Serpine1,Ddx58,C1qtnf2,Bst2,Dnaja3,Stat1,Cttnbp2nl,Dtx3l,Sipa1l3,Icam1,Adh7,Tom1l1,Trim25,Lgals9,Arhgef28,Col7a1,Evi5,Parp9,Ecm1,Gba,Mut
GO:0071704	organic substance metabolic process	90	7733	0.18	0.0001	10090.ENSMUSP00000000129,10090.ENSMUSP00000000707,10090.ENSMUSP00000000828,10090.ENSMUSP00000003461,10090.ENSMUSP00000003612,10090.ENSMUSP00000005810,10090.ENSMUSP00000006435,10090.ENSMUSP00000009340,10090.ENSMUSP00000015160,10090.ENSMUSP00000015501,10090.ENSMUSP00000015829,10090.ENSMUSP00000018748,10090.ENSMUSP00000018992,10090.ENSMUSP00000022062,10090.ENSMUSP00000023112,10090.ENSMUSP00000023147…	Fer,Loxl3,Txnrd3,Ogdh,Dusp3,Mthfd2,Atp6v1b2,Mnda,Acsf3,Clpx,Acadsb,Tbx3,Rars,Sdha,Pmm1,Ciita,Adamts1,Cdkn1a,Mrps23,Pla2g7,Xdh,Eif2ak2,Psmb8,Hspa9,Sdhaf2,Papss2,Eif3a,Prdx3,Maoa,Gsto1,Shmt2,Cbx2,Uqcrc1,Mrpl44,Cd55,Ifih1,Col5a1,Lias,Srd5a3,Aldh2,Lmcd1,Uqcrc2,Cask,Mst4,Gpt2,Crabp1,Gsta4,Uba6,Pgm5,Pdk2,Eef1a1,Eef2,Ephx1,Mrps7,Dnaja3,Pqlc3,Mrps9,Ech1,Glrx3,Stat1,Ephx2,Bckdk,Gfm1,Cttnbp2nl,Impdh1,Grsf1…
GO:0006807	nitrogen compound metabolic process	81	6983	0.18	0.00054	10090.ENSMUSP00000000129,10090.ENSMUSP00000000707,10090.ENSMUSP00000000828,10090.ENSMUSP00000003461,10090.ENSMUSP00000003612,10090.ENSMUSP00000005810,10090.ENSMUSP00000006435,10090.ENSMUSP00000009340,10090.ENSMUSP00000015501,10090.ENSMUSP00000015829,10090.ENSMUSP00000018748,10090.ENSMUSP00000018992,10090.ENSMUSP00000022062,10090.ENSMUSP00000023112,10090.ENSMUSP00000023147,10090.ENSMUSP00000023610…	Fer,Loxl3,Txnrd3,Ogdh,Dusp3,Mthfd2,Atp6v1b2,Mnda,Clpx,Acadsb,Tbx3,Rars,Sdha,Pmm1,Ciita,Adamts1,Cdkn1a,Mrps23,Pla2g7,Xdh,Eif2ak2,Psmb8,Hspa9,Sdhaf2,Papss2,Eif3a,Prdx3,Maoa,Gsto1,Shmt2,Cbx2,Uqcrc1,Mrpl44,Cd55,Ifih1,Lias,Srd5a3,Lmcd1,Uqcrc2,Cask,Mst4,Gpt2,Gsta4,Uba6,Pdk2,Eef1a1,Eef2,Mrps7,Dnaja3,Pqlc3,Mrps9,Glrx3,Stat1,Bckdk,Gfm1,Cttnbp2nl,Impdh1,Grsf1,Dtx3l,Aurkaip1,Oat,Isg15,Wbscr17,Dera,Rnf213,Mr…
GO:0051171	regulation of nitrogen compound metabolic process	58	5052	0.18	0.0152	10090.ENSMUSP00000000129,10090.ENSMUSP00000000707,10090.ENSMUSP00000001547,10090.ENSMUSP00000003612,10090.ENSMUSP00000006137,10090.ENSMUSP00000009340,10090.ENSMUSP00000015501,10090.ENSMUSP00000018748,10090.ENSMUSP00000021028,10090.ENSMUSP00000023147,10090.ENSMUSP00000023749,10090.ENSMUSP00000023829,10090.ENSMUSP00000024866,10090.ENSMUSP00000024884,10090.ENSMUSP00000025196,10090.ENSMUSP00000025955…	Fer,Loxl3,Col1a1,Dusp3,Trap1,Mnda,Clpx,Tbx3,Itgb3,Ciita,Tmbim6,Cdkn1a,Xdh,Eif2ak2,Psmb8,Eif3a,Prdx3,Shmt2,Cbx2,Cd55,Gpnmb,Lmcd1,Cask,Mst4,Serpine1,Pdk2,Ddx58,Prkcdbp,Eef2,Cd59a,C1qtnf2,Bst2,Dnaja3,Mrps27,Stat1,Timm17a,Dtx3l,Aurkaip1,Isg15,Icam1,Ass1,Stat2,Tom1l1,Trim25,Lgals9,Oxr1,C1qtnf3,Ifi204,Col7a1,Lrpprc,Parp9,Ecm1,Samd9l,Msn,Malsu1,Gba,Tcf12,Mndal
GO:0010468	regulation of gene expression	43	3720	0.18	0.0427	10090.ENSMUSP00000000129,10090.ENSMUSP00000000707,10090.ENSMUSP00000001547,10090.ENSMUSP00000006137,10090.ENSMUSP00000009340,10090.ENSMUSP00000018748,10090.ENSMUSP00000021028,10090.ENSMUSP00000023147,10090.ENSMUSP00000023749,10090.ENSMUSP00000023829,10090.ENSMUSP00000024866,10090.ENSMUSP00000024884,10090.ENSMUSP00000025961,10090.ENSMUSP00000026470,10090.ENSMUSP00000026662,10090.ENSMUSP00000027650…	Fer,Loxl3,Col1a1,Trap1,Mnda,Tbx3,Itgb3,Ciita,Tmbim6,Cdkn1a,Xdh,Eif2ak2,Prdx3,Shmt2,Cbx2,Cd55,Lmcd1,Cask,Serpine1,Ddx58,Prkcdbp,Eef2,Cd59a,Dnaja3,Mrps27,Stat1,Ephx2,Timm17a,Dtx3l,Icam1,Tdrd7,Stat2,Trim25,Lgals9,C1qtnf3,Ifi204,Lrpprc,Parp9,Ecm1,Msn,Malsu1,Tcf12,Mndal
GO:0019222	regulation of metabolic process	64	5616	0.17	0.0098	10090.ENSMUSP00000000129,10090.ENSMUSP00000000707,10090.ENSMUSP00000001127,10090.ENSMUSP00000001547,10090.ENSMUSP00000003612,10090.ENSMUSP00000006137,10090.ENSMUSP00000009340,10090.ENSMUSP00000015501,10090.ENSMUSP00000018748,10090.ENSMUSP00000021028,10090.ENSMUSP00000021603,10090.ENSMUSP00000023147,10090.ENSMUSP00000023749,10090.ENSMUSP00000023829,10090.ENSMUSP00000024866,10090.ENSMUSP00000024884…	Fer,Loxl3,Poldip2,Col1a1,Dusp3,Trap1,Mnda,Clpx,Tbx3,Itgb3,Fbln5,Ciita,Tmbim6,Cdkn1a,Xdh,Eif2ak2,Psmb8,Eif3a,Prdx3,Shmt2,Cbx2,Cd55,Gpnmb,Lmcd1,Cask,Mst4,Serpine1,Pdk2,Ddx58,Eef1a1,Prkcdbp,Eef2,Cd59a,Irgm1,C1qtnf2,Bst2,Dnaja3,Mrps27,Stat1,Ephx2,Timm17a,Dtx3l,Aurkaip1,Isg15,Icam1,Ass1,Tdrd7,Stat2,Tom1l1,Trim25,Lgals9,Oxr1,C1qtnf3,Ifi204,Col7a1,Lrpprc,Parp9,Ecm1,Samd9l,Msn,Malsu1,Gba,Tcf12,Mndal
GO:0031323	regulation of cellular metabolic process	60	5293	0.17	0.0157	10090.ENSMUSP00000000129,10090.ENSMUSP00000000707,10090.ENSMUSP00000001127,10090.ENSMUSP00000001547,10090.ENSMUSP00000003612,10090.ENSMUSP00000006137,10090.ENSMUSP00000009340,10090.ENSMUSP00000015501,10090.ENSMUSP00000018748,10090.ENSMUSP00000021028,10090.ENSMUSP00000021603,10090.ENSMUSP00000023147,10090.ENSMUSP00000023749,10090.ENSMUSP00000023829,10090.ENSMUSP00000024866,10090.ENSMUSP00000024884…	Fer,Loxl3,Poldip2,Col1a1,Dusp3,Trap1,Mnda,Clpx,Tbx3,Itgb3,Fbln5,Ciita,Tmbim6,Cdkn1a,Xdh,Eif2ak2,Eif3a,Prdx3,Shmt2,Cbx2,Cd55,Gpnmb,Lmcd1,Cask,Mst4,Serpine1,Pdk2,Ddx58,Eef1a1,Prkcdbp,Eef2,Cd59a,Irgm1,C1qtnf2,Bst2,Dnaja3,Mrps27,Stat1,Timm17a,Dtx3l,Aurkaip1,Isg15,Icam1,Ass1,Stat2,Tom1l1,Trim25,Lgals9,Oxr1,C1qtnf3,Ifi204,Col7a1,Lrpprc,Parp9,Ecm1,Msn,Malsu1,Gba,Tcf12,Mndal
GO:0071840	cellular component organization or biogenesis	54	4730	0.17	0.0215	10090.ENSMUSP00000000129,10090.ENSMUSP00000000707,10090.ENSMUSP00000001127,10090.ENSMUSP00000001547,10090.ENSMUSP00000012028,10090.ENSMUSP00000018711,10090.ENSMUSP00000021028,10090.ENSMUSP00000021603,10090.ENSMUSP00000023238,10090.ENSMUSP00000024706,10090.ENSMUSP00000025217,10090.ENSMUSP00000025570,10090.ENSMUSP00000025955,10090.ENSMUSP00000025961,10090.ENSMUSP00000026470,10090.ENSMUSP00000026662…	Fer,Loxl3,Poldip2,Col1a1,Gltp,Gabarap,Itgb3,Fbln5,Gsdmd,Pla2g7,Hspa9,Sdhaf2,Eif3a,Prdx3,Shmt2,Cbx2,Lamc1,Dpt,Psmd5,Stom,Col5a1,Grpel1,Nfu1,Uqcrc2,Mst4,Uba6,Eef1a1,Prkcdbp,Irgm1,C1qtnf2,Mrps7,Dnaja3,Mrps9,Glrx3,Timm17a,Dtx3l,Oat,Klc1,Sipa1l3,Icam1,Rnf213,Ccdc80,Gap43,Arhgef28,C1qtnf3,Clip1,Mrpl1,Samd9l,Msn,Lrrc8d,Malsu1,Lox,Gba,Tuba4a
GO:0009987	cellular process	139	12459	0.16	3.88e-09	10090.ENSMUSP00000000129,10090.ENSMUSP00000000707,10090.ENSMUSP00000000828,10090.ENSMUSP00000001063,10090.ENSMUSP00000001127,10090.ENSMUSP00000001547,10090.ENSMUSP00000003461,10090.ENSMUSP00000003612,10090.ENSMUSP00000005810,10090.ENSMUSP00000006137,10090.ENSMUSP00000006435,10090.ENSMUSP00000009340,10090.ENSMUSP00000012028,10090.ENSMUSP00000014290,10090.ENSMUSP00000015160,10090.ENSMUSP00000015501…	Fer,Loxl3,Txnrd3,Epn2,Poldip2,Col1a1,Ogdh,Dusp3,Mthfd2,Trap1,Atp6v1b2,Mnda,Gltp,Apbb1ip,Acsf3,Clpx,Acadsb,Gabarap,Tbx3,Rars,Itgb3,Fbln5,Sdha,Pmm1,Ciita,Gsdmd,Adamts1,Tmbim6,Cdkn1a,Mrps23,Pla2g7,Xdh,Eif2ak2,Psmb8,Hspa9,Sdhaf2,Papss2,Eif3a,Prdx3,Maoa,Gsto1,Shmt2,Cbx2,Uqcrc1,Mrpl44,Lamc1,Dpt,Psmd5,Stom,Ifih1,Col5a1,Grpel1,Lias,Srd5a3,Aldh2,Gpnmb,Nfu1,Lmcd1,Uqcrc2,Cask,Mst4,Abcb7,Gpt2,Crabp1,Gsta4,Ub…
GO:0044238	primary metabolic process	83	7426	0.16	0.0015	10090.ENSMUSP00000000129,10090.ENSMUSP00000000707,10090.ENSMUSP00000003461,10090.ENSMUSP00000003612,10090.ENSMUSP00000006435,10090.ENSMUSP00000009340,10090.ENSMUSP00000015160,10090.ENSMUSP00000015501,10090.ENSMUSP00000015829,10090.ENSMUSP00000018748,10090.ENSMUSP00000018992,10090.ENSMUSP00000022062,10090.ENSMUSP00000023112,10090.ENSMUSP00000023147,10090.ENSMUSP00000023610,10090.ENSMUSP00000023829…	Fer,Loxl3,Ogdh,Dusp3,Atp6v1b2,Mnda,Acsf3,Clpx,Acadsb,Tbx3,Rars,Sdha,Pmm1,Ciita,Adamts1,Cdkn1a,Mrps23,Pla2g7,Xdh,Eif2ak2,Psmb8,Hspa9,Sdhaf2,Papss2,Eif3a,Prdx3,Gsto1,Shmt2,Cbx2,Uqcrc1,Mrpl44,Cd55,Ifih1,Lias,Srd5a3,Lmcd1,Uqcrc2,Cask,Mst4,Gpt2,Crabp1,Uba6,Pgm5,Pdk2,Eef1a1,Eef2,Mrps7,Dnaja3,Pqlc3,Mrps9,Ech1,Glrx3,Stat1,Ephx2,Bckdk,Gfm1,Cttnbp2nl,Impdh1,Grsf1,Dtx3l,Aurkaip1,Oat,Isg15,Wbscr17,Dera,Adh7,…
GO:0080090	regulation of primary metabolic process	58	5184	0.16	0.0213	10090.ENSMUSP00000000129,10090.ENSMUSP00000000707,10090.ENSMUSP00000001547,10090.ENSMUSP00000003612,10090.ENSMUSP00000006137,10090.ENSMUSP00000009340,10090.ENSMUSP00000015501,10090.ENSMUSP00000018748,10090.ENSMUSP00000021028,10090.ENSMUSP00000023147,10090.ENSMUSP00000023749,10090.ENSMUSP00000023829,10090.ENSMUSP00000024866,10090.ENSMUSP00000024884,10090.ENSMUSP00000025196,10090.ENSMUSP00000025955…	Fer,Loxl3,Col1a1,Dusp3,Trap1,Mnda,Clpx,Tbx3,Itgb3,Ciita,Tmbim6,Cdkn1a,Xdh,Eif2ak2,Psmb8,Eif3a,Prdx3,Shmt2,Cbx2,Cd55,Gpnmb,Lmcd1,Cask,Mst4,Serpine1,Pdk2,Ddx58,Prkcdbp,Eef2,Cd59a,C1qtnf2,Bst2,Dnaja3,Mrps27,Stat1,Ephx2,Timm17a,Dtx3l,Aurkaip1,Isg15,Icam1,Stat2,Tom1l1,Trim25,Lgals9,Oxr1,C1qtnf3,Ifi204,Col7a1,Lrpprc,Parp9,Ecm1,Samd9l,Msn,Malsu1,Gba,Tcf12,Mndal
GO:0060255	regulation of macromolecule metabolic process	58	5246	0.16	0.0259	10090.ENSMUSP00000000129,10090.ENSMUSP00000000707,10090.ENSMUSP00000001547,10090.ENSMUSP00000003612,10090.ENSMUSP00000006137,10090.ENSMUSP00000009340,10090.ENSMUSP00000015501,10090.ENSMUSP00000018748,10090.ENSMUSP00000021028,10090.ENSMUSP00000023147,10090.ENSMUSP00000023749,10090.ENSMUSP00000023829,10090.ENSMUSP00000024866,10090.ENSMUSP00000024884,10090.ENSMUSP00000025196,10090.ENSMUSP00000025955…	Fer,Loxl3,Col1a1,Dusp3,Trap1,Mnda,Clpx,Tbx3,Itgb3,Ciita,Tmbim6,Cdkn1a,Xdh,Eif2ak2,Psmb8,Eif3a,Prdx3,Shmt2,Cbx2,Cd55,Gpnmb,Lmcd1,Cask,Mst4,Serpine1,Ddx58,Prkcdbp,Eef2,Cd59a,C1qtnf2,Bst2,Dnaja3,Mrps27,Stat1,Ephx2,Timm17a,Dtx3l,Aurkaip1,Isg15,Icam1,Tdrd7,Stat2,Tom1l1,Trim25,Lgals9,Oxr1,C1qtnf3,Ifi204,Col7a1,Lrpprc,Parp9,Ecm1,Samd9l,Msn,Malsu1,Gba,Tcf12,Mndal
GO:0016043	cellular component organization	51	4560	0.16	0.0361	10090.ENSMUSP00000000129,10090.ENSMUSP00000000707,10090.ENSMUSP00000001127,10090.ENSMUSP00000001547,10090.ENSMUSP00000012028,10090.ENSMUSP00000018711,10090.ENSMUSP00000021028,10090.ENSMUSP00000021603,10090.ENSMUSP00000023238,10090.ENSMUSP00000024706,10090.ENSMUSP00000025217,10090.ENSMUSP00000025570,10090.ENSMUSP00000025955,10090.ENSMUSP00000025961,10090.ENSMUSP00000026470,10090.ENSMUSP00000026662…	Fer,Loxl3,Poldip2,Col1a1,Gltp,Gabarap,Itgb3,Fbln5,Gsdmd,Pla2g7,Hspa9,Sdhaf2,Eif3a,Prdx3,Shmt2,Cbx2,Lamc1,Dpt,Psmd5,Stom,Col5a1,Grpel1,Nfu1,Uqcrc2,Mst4,Uba6,Eef1a1,Prkcdbp,Irgm1,C1qtnf2,Mrps7,Dnaja3,Glrx3,Timm17a,Dtx3l,Oat,Klc1,Sipa1l3,Icam1,Rnf213,Ccdc80,Gap43,Arhgef28,C1qtnf3,Clip1,Samd9l,Msn,Lrrc8d,Lox,Gba,Tuba4a
GO:0048518	positive regulation of biological process	58	5340	0.15	0.0333	10090.ENSMUSP00000000129,10090.ENSMUSP00000000707,10090.ENSMUSP00000001063,10090.ENSMUSP00000001127,10090.ENSMUSP00000001547,10090.ENSMUSP00000003612,10090.ENSMUSP00000014290,10090.ENSMUSP00000015501,10090.ENSMUSP00000018748,10090.ENSMUSP00000021028,10090.ENSMUSP00000023147,10090.ENSMUSP00000023238,10090.ENSMUSP00000023610,10090.ENSMUSP00000023829,10090.ENSMUSP00000024706,10090.ENSMUSP00000024866…	Fer,Loxl3,Epn2,Poldip2,Col1a1,Dusp3,Apbb1ip,Clpx,Tbx3,Itgb3,Ciita,Gsdmd,Adamts1,Cdkn1a,Pla2g7,Xdh,Eif2ak2,Prdx3,Gsto1,Shmt2,Cd55,Stom,Ifih1,Gpnmb,Lmcd1,Cask,Mst4,Serpine1,Ddx58,Eef1a1,Prkcdbp,Eef2,Irgm1,C1qtnf2,Dnaja3,Mrps27,Stat1,Ephx2,Timm17a,Dtx3l,Aurkaip1,Isg15,Icam1,Ccdc80,Ass1,Tom1l1,Trim25,Lgals9,C1qtnf3,Ifi204,Clip1,Parp9,Ecm1,Msn,Gba,Erap1,H2-D1,Tcf12
GO:0050896	response to stimulus	68	6616	0.13	0.0417	10090.ENSMUSP00000000129,10090.ENSMUSP00000000707,10090.ENSMUSP00000000828,10090.ENSMUSP00000001063,10090.ENSMUSP00000001547,10090.ENSMUSP00000006137,10090.ENSMUSP00000014290,10090.ENSMUSP00000018711,10090.ENSMUSP00000018748,10090.ENSMUSP00000021028,10090.ENSMUSP00000023112,10090.ENSMUSP00000023147,10090.ENSMUSP00000023238,10090.ENSMUSP00000023749,10090.ENSMUSP00000023829,10090.ENSMUSP00000024706…	Fer,Loxl3,Txnrd3,Epn2,Col1a1,Trap1,Apbb1ip,Gabarap,Tbx3,Itgb3,Pmm1,Ciita,Gsdmd,Tmbim6,Cdkn1a,Pla2g7,Xdh,Eif2ak2,Papss2,Prdx3,Gsto1,Shmt2,Uqcrc1,Cd55,Ifih1,Col5a1,Lias,Gpnmb,Mst4,Gsta4,Uba6,Serpine1,Pdk2,Ddx58,Eef1a1,Eef2,Ephx1,Irgm1,Bst2,Dnaja3,Stat1,Ephx2,Tgtp1,Dtx3l,Isg15,Icam1,Adh7,Ccdc80,Gap43,Ifit1,Ifit3,Ass1,Stat2,Tom1l1,Trim25,Lgals9,Arhgef28,Oxr1,Ifi204,Parp9,Ecm1,Msn,Lrrc8d,Lox,Gba,Gbp2,…
GO:0065007	biological regulation	99	10168	0.1	0.0194	10090.ENSMUSP00000000129,10090.ENSMUSP00000000707,10090.ENSMUSP00000000828,10090.ENSMUSP00000001063,10090.ENSMUSP00000001127,10090.ENSMUSP00000001547,10090.ENSMUSP00000003612,10090.ENSMUSP00000006137,10090.ENSMUSP00000009340,10090.ENSMUSP00000014290,10090.ENSMUSP00000015501,10090.ENSMUSP00000018711,10090.ENSMUSP00000018748,10090.ENSMUSP00000021028,10090.ENSMUSP00000021603,10090.ENSMUSP00000023147…	Fer,Loxl3,Txnrd3,Epn2,Poldip2,Col1a1,Dusp3,Trap1,Mnda,Apbb1ip,Clpx,Gabarap,Tbx3,Itgb3,Fbln5,Ciita,Gsdmd,Adamts1,Tmbim6,Cdkn1a,Pla2g7,Xdh,Eif2ak2,Psmb8,Hspa9,Sdhaf2,Papss2,Eif3a,Prdx3,Maoa,Gsto1,Shmt2,Cbx2,Cd55,Dpt,Stom,Ifih1,Col5a1,Grpel1,Aldh2,Gpnmb,Lmcd1,Cask,Mst4,Abcb7,Crabp1,Serpine1,Pdk2,Ddx58,Eef1a1,Prkcdbp,Eef2,Cd59a,Irgm1,C1qtnf2,Bst2,Dnaja3,Mrps27,Glrx3,Stat1,Ephx2,Cttnbp2nl,Timm17a,Dtx3…
GO:0050789	regulation of biological process	93	9594	0.1	0.0304	10090.ENSMUSP00000000129,10090.ENSMUSP00000000707,10090.ENSMUSP00000000828,10090.ENSMUSP00000001063,10090.ENSMUSP00000001127,10090.ENSMUSP00000001547,10090.ENSMUSP00000003612,10090.ENSMUSP00000006137,10090.ENSMUSP00000009340,10090.ENSMUSP00000014290,10090.ENSMUSP00000015501,10090.ENSMUSP00000018711,10090.ENSMUSP00000018748,10090.ENSMUSP00000021028,10090.ENSMUSP00000021603,10090.ENSMUSP00000023147…	Fer,Loxl3,Txnrd3,Epn2,Poldip2,Col1a1,Dusp3,Trap1,Mnda,Apbb1ip,Clpx,Gabarap,Tbx3,Itgb3,Fbln5,Ciita,Gsdmd,Adamts1,Tmbim6,Cdkn1a,Pla2g7,Xdh,Eif2ak2,Psmb8,Hspa9,Sdhaf2,Eif3a,Prdx3,Gsto1,Shmt2,Cbx2,Cd55,Dpt,Stom,Ifih1,Col5a1,Aldh2,Gpnmb,Lmcd1,Cask,Mst4,Serpine1,Pdk2,Ddx58,Eef1a1,Prkcdbp,Eef2,Cd59a,Irgm1,C1qtnf2,Bst2,Dnaja3,Mrps27,Glrx3,Stat1,Ephx2,Cttnbp2nl,Timm17a,Dtx3l,Aurkaip1,Isg15,Sipa1l3,Icam1,A…

## Sheet: Function
#term ID	term description	observed gene count	background gene count	strength	false discovery rate	matching proteins in your network (IDs)	matching proteins in your network (labels)
GO:0004720	protein-lysine 6-oxidase activity	2	4	1.81	0.0098	10090.ENSMUSP00000000707,10090.ENSMUSP00000129247	Loxl3,Lox
GO:0004301	epoxide hydrolase activity	2	5	1.72	0.0131	10090.ENSMUSP00000047551,10090.ENSMUSP00000069209	Ephx1,Ephx2
GO:0097677	STAT family protein binding	2	6	1.64	0.0161	10090.ENSMUSP00000080601,10090.ENSMUSP00000110528	Dtx3l,Parp9
GO:0016832	aldehyde-lyase activity	2	9	1.46	0.0238	10090.ENSMUSP00000026470,10090.ENSMUSP00000084959	Shmt2,Dera
GO:0003746	translation elongation factor activity	3	15	1.42	0.0046	10090.ENSMUSP00000042457,10090.ENSMUSP00000046101,10090.ENSMUSP00000076503	Eef1a1,Eef2,Gfm1
GO:0016641	oxidoreductase activity, acting on the CH-NH2 group of donors, oxygen as acceptor	3	16	1.39	0.0052	10090.ENSMUSP00000000707,10090.ENSMUSP00000026013,10090.ENSMUSP00000129247	Loxl3,Maoa,Lox
GO:0015643	toxic substance binding	2	12	1.34	0.0354	10090.ENSMUSP00000069209,10090.ENSMUSP00000099904	Ephx2,Ass1
GO:0048407	platelet-derived growth factor binding	2	12	1.34	0.0354	10090.ENSMUSP00000001547,10090.ENSMUSP00000028280	Col1a1,Col5a1
GO:0019841	retinol binding	2	13	1.3	0.0391	10090.ENSMUSP00000034830,10090.ENSMUSP00000087633	Crabp1,Adh7
GO:0001968	fibronectin binding	3	30	1.12	0.0179	10090.ENSMUSP00000000707,10090.ENSMUSP00000021028,10090.ENSMUSP00000097097	Loxl3,Itgb3,Ccdc80
GO:0016903	oxidoreductase activity, acting on the aldehyde or oxo group of donors	4	50	1.02	0.009	10090.ENSMUSP00000003461,10090.ENSMUSP00000024866,10090.ENSMUSP00000031411,10090.ENSMUSP00000087633	Ogdh,Xdh,Aldh2,Adh7
GO:0009055	electron transfer activity	5	65	1	0.0031	10090.ENSMUSP00000000828,10090.ENSMUSP00000015829,10090.ENSMUSP00000022062,10090.ENSMUSP00000024866,10090.ENSMUSP00000066621	Txnrd3,Acadsb,Sdha,Xdh,Glrx3
GO:0005201	extracellular matrix structural constituent	3	42	0.97	0.0354	10090.ENSMUSP00000001547,10090.ENSMUSP00000027752,10090.ENSMUSP00000028280	Col1a1,Lamc1,Col5a1
GO:0015036	disulfide oxidoreductase activity	3	42	0.97	0.0354	10090.ENSMUSP00000000828,10090.ENSMUSP00000026050,10090.ENSMUSP00000066621	Txnrd3,Gsto1,Glrx3
GO:0003725	double-stranded RNA binding	5	71	0.96	0.0042	10090.ENSMUSP00000024884,10090.ENSMUSP00000027464,10090.ENSMUSP00000028259,10090.ENSMUSP00000042433,10090.ENSMUSP00000113071	Eif2ak2,Mrpl44,Ifih1,Ddx58,Msn
GO:0051082	unfolded protein binding	5	77	0.93	0.0053	10090.ENSMUSP00000006137,10090.ENSMUSP00000015501,10090.ENSMUSP00000025217,10090.ENSMUSP00000031099,10090.ENSMUSP00000053842	Trap1,Clpx,Hspa9,Grpel1,Dnaja3
GO:0050660	flavin adenine dinucleotide binding	5	79	0.92	0.0058	10090.ENSMUSP00000000828,10090.ENSMUSP00000015829,10090.ENSMUSP00000022062,10090.ENSMUSP00000024866,10090.ENSMUSP00000026013	Txnrd3,Acadsb,Sdha,Xdh,Maoa
GO:0051536	iron-sulfur cluster binding	4	63	0.92	0.0164	10090.ENSMUSP00000024866,10090.ENSMUSP00000031101,10090.ENSMUSP00000032060,10090.ENSMUSP00000066621	Xdh,Lias,Nfu1,Glrx3
GO:0019843	rRNA binding	4	67	0.89	0.0181	10090.ENSMUSP00000046101,10090.ENSMUSP00000053033,10090.ENSMUSP00000062326,10090.ENSMUSP00000114012	Eef2,Mrps7,Mrps27,Mrps17
GO:0019842	vitamin binding	7	130	0.85	0.0017	10090.ENSMUSP00000003461,10090.ENSMUSP00000026470,10090.ENSMUSP00000034136,10090.ENSMUSP00000034830,10090.ENSMUSP00000081544,10090.ENSMUSP00000087633,10090.ENSMUSP00000130941	Ogdh,Shmt2,Gpt2,Crabp1,Oat,Adh7,Mut
GO:0003735	structural constituent of ribosome	8	153	0.83	0.00077	10090.ENSMUSP00000024486,10090.ENSMUSP00000035034,10090.ENSMUSP00000053033,10090.ENSMUSP00000056855,10090.ENSMUSP00000095322,10090.ENSMUSP00000112451,10090.ENSMUSP00000113959,10090.ENSMUSP00000114012	Mrps23,Mrps22,Mrps7,Mrps9,Mrpl43,Mrpl1,Mrpl24,Mrps17
GO:0008135	translation factor activity, RNA binding	4	77	0.83	0.0264	10090.ENSMUSP00000025955,10090.ENSMUSP00000042457,10090.ENSMUSP00000046101,10090.ENSMUSP00000076503	Eif3a,Eef1a1,Eef2,Gfm1
GO:0072341	modified amino acid binding	4	80	0.81	0.0292	10090.ENSMUSP00000023238,10090.ENSMUSP00000034903,10090.ENSMUSP00000099881,10090.ENSMUSP00000130941	Gsdmd,Gsta4,Gap43,Mut
GO:0045182	translation regulator activity	5	117	0.75	0.02	10090.ENSMUSP00000024884,10090.ENSMUSP00000025955,10090.ENSMUSP00000042457,10090.ENSMUSP00000046101,10090.ENSMUSP00000076503	Eif2ak2,Eif3a,Eef1a1,Eef2,Gfm1
GO:0050662	coenzyme binding	12	283	0.74	8.6e-05	10090.ENSMUSP00000000828,10090.ENSMUSP00000003461,10090.ENSMUSP00000015829,10090.ENSMUSP00000022062,10090.ENSMUSP00000024866,10090.ENSMUSP00000026013,10090.ENSMUSP00000026470,10090.ENSMUSP00000031101,10090.ENSMUSP00000031411,10090.ENSMUSP00000034136,10090.ENSMUSP00000081544,10090.ENSMUSP00000087633	Txnrd3,Ogdh,Acadsb,Sdha,Xdh,Maoa,Shmt2,Lias,Aldh2,Gpt2,Oat,Adh7
GO:0043021	ribonucleoprotein complex binding	5	136	0.68	0.0335	10090.ENSMUSP00000028259,10090.ENSMUSP00000034541,10090.ENSMUSP00000046101,10090.ENSMUSP00000062326,10090.ENSMUSP00000122941	Ifih1,Srpr,Eef2,Mrps27,Malsu1
GO:0003924	GTPase activity	9	255	0.66	0.0031	10090.ENSMUSP00000034541,10090.ENSMUSP00000042457,10090.ENSMUSP00000046101,10090.ENSMUSP00000050446,10090.ENSMUSP00000069914,10090.ENSMUSP00000076503,10090.ENSMUSP00000130941,10090.ENSMUSP00000132435,10090.ENSMUSP00000140657	Srpr,Eef1a1,Eef2,Irgm1,Tgtp1,Gfm1,Mut,Gbp2,Tuba4a
GO:0044389	ubiquitin-like protein ligase binding	11	329	0.64	0.0013	10090.ENSMUSP00000018711,10090.ENSMUSP00000023749,10090.ENSMUSP00000023829,10090.ENSMUSP00000025217,10090.ENSMUSP00000026743,10090.ENSMUSP00000042433,10090.ENSMUSP00000066743,10090.ENSMUSP00000080601,10090.ENSMUSP00000100872,10090.ENSMUSP00000107927,10090.ENSMUSP00000110528	Gabarap,Tmbim6,Cdkn1a,Hspa9,Uqcrc1,Ddx58,Stat1,Dtx3l,Stat2,Lrpprc,Parp9
GO:0016874	ligase activity	5	148	0.64	0.0422	10090.ENSMUSP00000015160,10090.ENSMUSP00000018992,10090.ENSMUSP00000035328,10090.ENSMUSP00000099904,10090.ENSMUSP00000103528	Acsf3,Rars,Uba6,Ass1,Trim25
GO:0048037	cofactor binding	16	493	0.63	7.28e-05	10090.ENSMUSP00000000828,10090.ENSMUSP00000003461,10090.ENSMUSP00000015829,10090.ENSMUSP00000022062,10090.ENSMUSP00000024866,10090.ENSMUSP00000026013,10090.ENSMUSP00000026470,10090.ENSMUSP00000031101,10090.ENSMUSP00000031411,10090.ENSMUSP00000032060,10090.ENSMUSP00000034136,10090.ENSMUSP00000034903,10090.ENSMUSP00000066621,10090.ENSMUSP00000081544,10090.ENSMUSP00000087633,10090.ENSMUSP00000130941	Txnrd3,Ogdh,Acadsb,Sdha,Xdh,Maoa,Shmt2,Lias,Aldh2,Nfu1,Gpt2,Gsta4,Glrx3,Oat,Adh7,Mut
GO:1901681	sulfur compound binding	7	221	0.62	0.0169	10090.ENSMUSP00000003461,10090.ENSMUSP00000023610,10090.ENSMUSP00000028280,10090.ENSMUSP00000031101,10090.ENSMUSP00000031840,10090.ENSMUSP00000034903,10090.ENSMUSP00000097097	Ogdh,Adamts1,Col5a1,Lias,Gpnmb,Gsta4,Ccdc80
GO:0050839	cell adhesion molecule binding	6	207	0.58	0.0401	10090.ENSMUSP00000000129,10090.ENSMUSP00000021028,10090.ENSMUSP00000021603,10090.ENSMUSP00000031840,10090.ENSMUSP00000083587,10090.ENSMUSP00000113071	Fer,Itgb3,Fbln5,Gpnmb,Icam1,Msn
GO:0005525	GTP binding	9	338	0.54	0.0149	10090.ENSMUSP00000023147,10090.ENSMUSP00000034541,10090.ENSMUSP00000042457,10090.ENSMUSP00000046101,10090.ENSMUSP00000050446,10090.ENSMUSP00000069914,10090.ENSMUSP00000076503,10090.ENSMUSP00000132435,10090.ENSMUSP00000140657	Ciita,Srpr,Eef1a1,Eef2,Irgm1,Tgtp1,Gfm1,Gbp2,Tuba4a
GO:0016491	oxidoreductase activity	17	700	0.5	0.00078	10090.ENSMUSP00000000707,10090.ENSMUSP00000000828,10090.ENSMUSP00000003461,10090.ENSMUSP00000005810,10090.ENSMUSP00000015829,10090.ENSMUSP00000022062,10090.ENSMUSP00000024866,10090.ENSMUSP00000025961,10090.ENSMUSP00000026013,10090.ENSMUSP00000026050,10090.ENSMUSP00000031143,10090.ENSMUSP00000031411,10090.ENSMUSP00000066621,10090.ENSMUSP00000077289,10090.ENSMUSP00000087633,10090.ENSMUSP00000105926…	Loxl3,Txnrd3,Ogdh,Mthfd2,Acadsb,Sdha,Xdh,Prdx3,Maoa,Gsto1,Srd5a3,Aldh2,Glrx3,Impdh1,Adh7,Oxr1,Lox
GO:0004857	enzyme inhibitor activity	9	368	0.5	0.02	10090.ENSMUSP00000023749,10090.ENSMUSP00000023829,10090.ENSMUSP00000025961,10090.ENSMUSP00000027650,10090.ENSMUSP00000039586,10090.ENSMUSP00000051921,10090.ENSMUSP00000080601,10090.ENSMUSP00000107701,10090.ENSMUSP00000110528	Tmbim6,Cdkn1a,Prdx3,Cd55,Serpine1,Bst2,Dtx3l,Col7a1,Parp9
GO:0017111	nucleoside-triphosphatase activity	17	714	0.49	0.00095	10090.ENSMUSP00000015501,10090.ENSMUSP00000028259,10090.ENSMUSP00000033695,10090.ENSMUSP00000034541,10090.ENSMUSP00000042433,10090.ENSMUSP00000042457,10090.ENSMUSP00000046101,10090.ENSMUSP00000048925,10090.ENSMUSP00000050446,10090.ENSMUSP00000069914,10090.ENSMUSP00000076503,10090.ENSMUSP00000082004,10090.ENSMUSP00000091429,10090.ENSMUSP00000105628,10090.ENSMUSP00000130941,10090.ENSMUSP00000132435…	Clpx,Ifih1,Abcb7,Srpr,Ddx58,Eef1a1,Eef2,Vwa8,Irgm1,Tgtp1,Gfm1,Klc1,Rnf213,Ddx24,Mut,Gbp2,Tuba4a
GO:0019901	protein kinase binding	15	659	0.47	0.0031	10090.ENSMUSP00000000129,10090.ENSMUSP00000003612,10090.ENSMUSP00000006137,10090.ENSMUSP00000021028,10090.ENSMUSP00000023829,10090.ENSMUSP00000025955,10090.ENSMUSP00000025961,10090.ENSMUSP00000042457,10090.ENSMUSP00000044979,10090.ENSMUSP00000046101,10090.ENSMUSP00000053842,10090.ENSMUSP00000066621,10090.ENSMUSP00000103500,10090.ENSMUSP00000113071,10090.ENSMUSP00000140657	Fer,Dusp3,Trap1,Itgb3,Cdkn1a,Eif3a,Prdx3,Eef1a1,Prkcdbp,Eef2,Dnaja3,Glrx3,Tom1l1,Msn,Tuba4a
GO:0003723	RNA binding	22	986	0.46	0.00022	10090.ENSMUSP00000006137,10090.ENSMUSP00000018992,10090.ENSMUSP00000024884,10090.ENSMUSP00000025955,10090.ENSMUSP00000027464,10090.ENSMUSP00000028259,10090.ENSMUSP00000042433,10090.ENSMUSP00000042457,10090.ENSMUSP00000046101,10090.ENSMUSP00000053033,10090.ENSMUSP00000056855,10090.ENSMUSP00000062326,10090.ENSMUSP00000076503,10090.ENSMUSP00000077972,10090.ENSMUSP00000099888,10090.ENSMUSP00000099993…	Trap1,Rars,Eif2ak2,Eif3a,Mrpl44,Ifih1,Ddx58,Eef1a1,Eef2,Mrps7,Mrps9,Mrps27,Gfm1,Grsf1,Ifit1,Tdrd7,Arhgef28,Ddx24,Lrpprc,Mrpl1,Msn,Mrps17
GO:0005198	structural molecule activity	12	546	0.46	0.0131	10090.ENSMUSP00000001547,10090.ENSMUSP00000024486,10090.ENSMUSP00000027752,10090.ENSMUSP00000028280,10090.ENSMUSP00000035034,10090.ENSMUSP00000053033,10090.ENSMUSP00000056855,10090.ENSMUSP00000095322,10090.ENSMUSP00000112451,10090.ENSMUSP00000113959,10090.ENSMUSP00000114012,10090.ENSMUSP00000140657	Col1a1,Mrps23,Lamc1,Col5a1,Mrps22,Mrps7,Mrps9,Mrpl43,Mrpl1,Mrpl24,Mrps17,Tuba4a
GO:0043168	anion binding	54	2578	0.44	8.3e-10	10090.ENSMUSP00000000129,10090.ENSMUSP00000000828,10090.ENSMUSP00000003461,10090.ENSMUSP00000005810,10090.ENSMUSP00000006137,10090.ENSMUSP00000006435,10090.ENSMUSP00000015160,10090.ENSMUSP00000015501,10090.ENSMUSP00000015829,10090.ENSMUSP00000018992,10090.ENSMUSP00000022062,10090.ENSMUSP00000023147,10090.ENSMUSP00000023238,10090.ENSMUSP00000023610,10090.ENSMUSP00000024706,10090.ENSMUSP00000024866…	Fer,Txnrd3,Ogdh,Mthfd2,Trap1,Atp6v1b2,Acsf3,Clpx,Acadsb,Rars,Sdha,Ciita,Gsdmd,Adamts1,Pla2g7,Xdh,Eif2ak2,Hspa9,Papss2,Maoa,Shmt2,Ifih1,Col5a1,Aldh2,Gpnmb,Cask,Mst4,Abcb7,Gpt2,Srpr,Crabp1,Gsta4,Uba6,Pdk2,Ddx58,Eef1a1,Eef2,Vwa8,Irgm1,Dnaja3,Hspa12a,Tgtp1,Bckdk,Gfm1,Oat,Adh7,Ccdc80,Gap43,Ass1,Ddx24,Parp9,Nmrk1,Gbp2,Tuba4a
GO:0097367	carbohydrate derivative binding	41	2051	0.42	1.01e-06	10090.ENSMUSP00000000129,10090.ENSMUSP00000006137,10090.ENSMUSP00000006435,10090.ENSMUSP00000012028,10090.ENSMUSP00000015160,10090.ENSMUSP00000015501,10090.ENSMUSP00000018992,10090.ENSMUSP00000023147,10090.ENSMUSP00000023610,10090.ENSMUSP00000024884,10090.ENSMUSP00000025217,10090.ENSMUSP00000025833,10090.ENSMUSP00000027752,10090.ENSMUSP00000028259,10090.ENSMUSP00000028280,10090.ENSMUSP00000031840…	Fer,Trap1,Atp6v1b2,Gltp,Acsf3,Clpx,Rars,Ciita,Adamts1,Eif2ak2,Hspa9,Papss2,Lamc1,Ifih1,Col5a1,Gpnmb,Cask,Mst4,Abcb7,Srpr,Uba6,Pdk2,Ddx58,Eef1a1,Eef2,Vwa8,Irgm1,Dnaja3,Hspa12a,Tgtp1,Bckdk,Gfm1,Ccdc80,Gap43,Ass1,Lgals9,Ddx24,Parp9,Nmrk1,Gbp2,Tuba4a
GO:0000166	nucleotide binding	40	2006	0.42	1.2e-06	10090.ENSMUSP00000000129,10090.ENSMUSP00000000828,10090.ENSMUSP00000006137,10090.ENSMUSP00000006435,10090.ENSMUSP00000015160,10090.ENSMUSP00000015501,10090.ENSMUSP00000015829,10090.ENSMUSP00000018992,10090.ENSMUSP00000022062,10090.ENSMUSP00000023147,10090.ENSMUSP00000024866,10090.ENSMUSP00000024884,10090.ENSMUSP00000025217,10090.ENSMUSP00000025833,10090.ENSMUSP00000026013,10090.ENSMUSP00000028259…	Fer,Txnrd3,Trap1,Atp6v1b2,Acsf3,Clpx,Acadsb,Rars,Sdha,Ciita,Xdh,Eif2ak2,Hspa9,Papss2,Maoa,Ifih1,Grpel1,Aldh2,Cask,Mst4,Abcb7,Srpr,Uba6,Pdk2,Ddx58,Eef1a1,Eef2,Vwa8,Irgm1,Dnaja3,Hspa12a,Tgtp1,Bckdk,Gfm1,Adh7,Ass1,Ddx24,Nmrk1,Gbp2,Tuba4a
GO:0008144	drug binding	32	1630	0.41	3.99e-05	10090.ENSMUSP00000000129,10090.ENSMUSP00000006137,10090.ENSMUSP00000006435,10090.ENSMUSP00000015160,10090.ENSMUSP00000015501,10090.ENSMUSP00000018992,10090.ENSMUSP00000023147,10090.ENSMUSP00000024884,10090.ENSMUSP00000025217,10090.ENSMUSP00000025833,10090.ENSMUSP00000026470,10090.ENSMUSP00000028259,10090.ENSMUSP00000031101,10090.ENSMUSP00000033321,10090.ENSMUSP00000033444,10090.ENSMUSP00000033695…	Fer,Trap1,Atp6v1b2,Acsf3,Clpx,Rars,Ciita,Eif2ak2,Hspa9,Papss2,Shmt2,Ifih1,Lias,Cask,Mst4,Abcb7,Gpt2,Gsta4,Uba6,Pdk2,Ddx58,Eef1a1,Vwa8,Dnaja3,Hspa12a,Bckdk,Oat,Adh7,Ass1,Ddx24,Nmrk1,Mut
GO:0036094	small molecule binding	46	2364	0.4	3.09e-07	10090.ENSMUSP00000000129,10090.ENSMUSP00000000828,10090.ENSMUSP00000003461,10090.ENSMUSP00000006137,10090.ENSMUSP00000006435,10090.ENSMUSP00000015160,10090.ENSMUSP00000015501,10090.ENSMUSP00000015829,10090.ENSMUSP00000018992,10090.ENSMUSP00000022062,10090.ENSMUSP00000023147,10090.ENSMUSP00000024866,10090.ENSMUSP00000024884,10090.ENSMUSP00000025217,10090.ENSMUSP00000025833,10090.ENSMUSP00000026013…	Fer,Txnrd3,Ogdh,Trap1,Atp6v1b2,Acsf3,Clpx,Acadsb,Rars,Sdha,Ciita,Xdh,Eif2ak2,Hspa9,Papss2,Maoa,Shmt2,Ifih1,Grpel1,Aldh2,Cask,Mst4,Abcb7,Gpt2,Srpr,Crabp1,Uba6,Pdk2,Ddx58,Eef1a1,Eef2,Vwa8,Irgm1,Dnaja3,Hspa12a,Tgtp1,Bckdk,Gfm1,Oat,Adh7,Ass1,Ddx24,Nmrk1,Mut,Gbp2,Tuba4a
GO:0035639	purine ribonucleoside triphosphate binding	32	1697	0.39	7.54e-05	10090.ENSMUSP00000000129,10090.ENSMUSP00000006137,10090.ENSMUSP00000006435,10090.ENSMUSP00000015160,10090.ENSMUSP00000015501,10090.ENSMUSP00000018992,10090.ENSMUSP00000023147,10090.ENSMUSP00000024884,10090.ENSMUSP00000025217,10090.ENSMUSP00000025833,10090.ENSMUSP00000028259,10090.ENSMUSP00000033321,10090.ENSMUSP00000033444,10090.ENSMUSP00000033695,10090.ENSMUSP00000034541,10090.ENSMUSP00000035328…	Fer,Trap1,Atp6v1b2,Acsf3,Clpx,Rars,Ciita,Eif2ak2,Hspa9,Papss2,Ifih1,Cask,Mst4,Abcb7,Srpr,Uba6,Pdk2,Ddx58,Eef1a1,Eef2,Vwa8,Irgm1,Dnaja3,Hspa12a,Tgtp1,Bckdk,Gfm1,Ass1,Ddx24,Nmrk1,Gbp2,Tuba4a
GO:0017076	purine nucleotide binding	33	1778	0.38	7.54e-05	10090.ENSMUSP00000000129,10090.ENSMUSP00000006137,10090.ENSMUSP00000006435,10090.ENSMUSP00000015160,10090.ENSMUSP00000015501,10090.ENSMUSP00000018992,10090.ENSMUSP00000023147,10090.ENSMUSP00000024884,10090.ENSMUSP00000025217,10090.ENSMUSP00000025833,10090.ENSMUSP00000028259,10090.ENSMUSP00000031099,10090.ENSMUSP00000033321,10090.ENSMUSP00000033444,10090.ENSMUSP00000033695,10090.ENSMUSP00000034541…	Fer,Trap1,Atp6v1b2,Acsf3,Clpx,Rars,Ciita,Eif2ak2,Hspa9,Papss2,Ifih1,Grpel1,Cask,Mst4,Abcb7,Srpr,Uba6,Pdk2,Ddx58,Eef1a1,Eef2,Vwa8,Irgm1,Dnaja3,Hspa12a,Tgtp1,Bckdk,Gfm1,Ass1,Ddx24,Nmrk1,Gbp2,Tuba4a
GO:0042802	identical protein binding	33	1798	0.38	8.38e-05	10090.ENSMUSP00000001547,10090.ENSMUSP00000009340,10090.ENSMUSP00000012028,10090.ENSMUSP00000021028,10090.ENSMUSP00000021603,10090.ENSMUSP00000024866,10090.ENSMUSP00000024884,10090.ENSMUSP00000025961,10090.ENSMUSP00000026470,10090.ENSMUSP00000028241,10090.ENSMUSP00000028259,10090.ENSMUSP00000031099,10090.ENSMUSP00000031411,10090.ENSMUSP00000033444,10090.ENSMUSP00000041447,10090.ENSMUSP00000042433…	Col1a1,Mnda,Gltp,Itgb3,Fbln5,Xdh,Eif2ak2,Prdx3,Shmt2,Stom,Ifih1,Grpel1,Aldh2,Mst4,Pdk2,Ddx58,C1qtnf2,Glrx3,Stat1,Ephx2,Oat,Adh7,Ifit3,Ass1,Stat2,C1qtnf3,Ifi204,Clip1,Col7a1,Mut,Gbp2,Tcf12,Mndal
GO:0032555	purine ribonucleotide binding	32	1766	0.37	0.00014	10090.ENSMUSP00000000129,10090.ENSMUSP00000006137,10090.ENSMUSP00000006435,10090.ENSMUSP00000015160,10090.ENSMUSP00000015501,10090.ENSMUSP00000018992,10090.ENSMUSP00000023147,10090.ENSMUSP00000024884,10090.ENSMUSP00000025217,10090.ENSMUSP00000025833,10090.ENSMUSP00000028259,10090.ENSMUSP00000033321,10090.ENSMUSP00000033444,10090.ENSMUSP00000033695,10090.ENSMUSP00000034541,10090.ENSMUSP00000035328…	Fer,Trap1,Atp6v1b2,Acsf3,Clpx,Rars,Ciita,Eif2ak2,Hspa9,Papss2,Ifih1,Cask,Mst4,Abcb7,Srpr,Uba6,Pdk2,Ddx58,Eef1a1,Eef2,Vwa8,Irgm1,Dnaja3,Hspa12a,Tgtp1,Bckdk,Gfm1,Ass1,Ddx24,Nmrk1,Gbp2,Tuba4a
GO:0030234	enzyme regulator activity	16	894	0.37	0.0162	10090.ENSMUSP00000015501,10090.ENSMUSP00000023749,10090.ENSMUSP00000023829,10090.ENSMUSP00000025961,10090.ENSMUSP00000027650,10090.ENSMUSP00000031099,10090.ENSMUSP00000039586,10090.ENSMUSP00000051921,10090.ENSMUSP00000053842,10090.ENSMUSP00000080601,10090.ENSMUSP00000082965,10090.ENSMUSP00000103500,10090.ENSMUSP00000103903,10090.ENSMUSP00000107701,10090.ENSMUSP00000108261,10090.ENSMUSP00000110528	Clpx,Tmbim6,Cdkn1a,Prdx3,Cd55,Grpel1,Serpine1,Bst2,Dnaja3,Dtx3l,Sipa1l3,Tom1l1,Lgals9,Col7a1,Evi5,Parp9
GO:0030554	adenyl nucleotide binding	25	1459	0.35	0.0025	10090.ENSMUSP00000000129,10090.ENSMUSP00000006137,10090.ENSMUSP00000006435,10090.ENSMUSP00000015160,10090.ENSMUSP00000015501,10090.ENSMUSP00000018992,10090.ENSMUSP00000023147,10090.ENSMUSP00000024884,10090.ENSMUSP00000025217,10090.ENSMUSP00000025833,10090.ENSMUSP00000028259,10090.ENSMUSP00000031099,10090.ENSMUSP00000033321,10090.ENSMUSP00000033444,10090.ENSMUSP00000033695,10090.ENSMUSP00000035328…	Fer,Trap1,Atp6v1b2,Acsf3,Clpx,Rars,Ciita,Eif2ak2,Hspa9,Papss2,Ifih1,Grpel1,Cask,Mst4,Abcb7,Uba6,Pdk2,Ddx58,Vwa8,Dnaja3,Hspa12a,Bckdk,Ass1,Ddx24,Nmrk1
GO:0005524	ATP binding	24	1389	0.35	0.003	10090.ENSMUSP00000000129,10090.ENSMUSP00000006137,10090.ENSMUSP00000006435,10090.ENSMUSP00000015160,10090.ENSMUSP00000015501,10090.ENSMUSP00000018992,10090.ENSMUSP00000023147,10090.ENSMUSP00000024884,10090.ENSMUSP00000025217,10090.ENSMUSP00000025833,10090.ENSMUSP00000028259,10090.ENSMUSP00000033321,10090.ENSMUSP00000033444,10090.ENSMUSP00000033695,10090.ENSMUSP00000035328,10090.ENSMUSP00000041447…	Fer,Trap1,Atp6v1b2,Acsf3,Clpx,Rars,Ciita,Eif2ak2,Hspa9,Papss2,Ifih1,Cask,Mst4,Abcb7,Uba6,Pdk2,Ddx58,Vwa8,Dnaja3,Hspa12a,Bckdk,Ass1,Ddx24,Nmrk1
GO:0019899	enzyme binding	36	2175	0.33	0.00022	10090.ENSMUSP00000000129,10090.ENSMUSP00000001547,10090.ENSMUSP00000003612,10090.ENSMUSP00000006137,10090.ENSMUSP00000018711,10090.ENSMUSP00000021028,10090.ENSMUSP00000023749,10090.ENSMUSP00000023829,10090.ENSMUSP00000025217,10090.ENSMUSP00000025955,10090.ENSMUSP00000025961,10090.ENSMUSP00000026743,10090.ENSMUSP00000028241,10090.ENSMUSP00000031099,10090.ENSMUSP00000039586,10090.ENSMUSP00000042433…	Fer,Col1a1,Dusp3,Trap1,Gabarap,Itgb3,Tmbim6,Cdkn1a,Hspa9,Eif3a,Prdx3,Uqcrc1,Stom,Grpel1,Serpine1,Ddx58,Eef1a1,Prkcdbp,Eef2,Ephx1,Dnaja3,Glrx3,Stat1,Cttnbp2nl,Timm17a,Dtx3l,Stat2,Tom1l1,Lgals9,Arhgef28,Lrpprc,Evi5,Parp9,Ecm1,Msn,Tuba4a
GO:0043167	ion binding	77	5302	0.28	1.7e-07	10090.ENSMUSP00000000129,10090.ENSMUSP00000000707,10090.ENSMUSP00000000828,10090.ENSMUSP00000001547,10090.ENSMUSP00000003461,10090.ENSMUSP00000005810,10090.ENSMUSP00000006137,10090.ENSMUSP00000006435,10090.ENSMUSP00000015160,10090.ENSMUSP00000015501,10090.ENSMUSP00000015829,10090.ENSMUSP00000018992,10090.ENSMUSP00000021603,10090.ENSMUSP00000022062,10090.ENSMUSP00000023112,10090.ENSMUSP00000023147…	Fer,Loxl3,Txnrd3,Col1a1,Ogdh,Mthfd2,Trap1,Atp6v1b2,Acsf3,Clpx,Acadsb,Rars,Fbln5,Sdha,Pmm1,Ciita,Gsdmd,Adamts1,Cdkn1a,Pla2g7,Xdh,Eif2ak2,Hspa9,Papss2,Maoa,Shmt2,Uqcrc1,Ifih1,Col5a1,Lias,Aldh2,Gpnmb,Nfu1,Lmcd1,Uqcrc2,Cask,Mst4,Abcb7,Gpt2,Srpr,Crabp1,Gsta4,Uba6,Pgm5,Pdk2,Ddx58,Eef1a1,Eef2,Vwa8,Irgm1,Dnaja3,Glrx3,Hspa12a,Ephx2,Tgtp1,Bckdk,Gfm1,Impdh1,Dtx3l,Oat,Wbscr17,Adh7,Rnf213,Ccdc80,Gap43,Ass1,Tr…
GO:1901363	heterocyclic compound binding	69	4748	0.28	1.05e-06	10090.ENSMUSP00000000129,10090.ENSMUSP00000000828,10090.ENSMUSP00000001127,10090.ENSMUSP00000003461,10090.ENSMUSP00000006137,10090.ENSMUSP00000006435,10090.ENSMUSP00000009340,10090.ENSMUSP00000015160,10090.ENSMUSP00000015501,10090.ENSMUSP00000015829,10090.ENSMUSP00000018748,10090.ENSMUSP00000018992,10090.ENSMUSP00000022062,10090.ENSMUSP00000023147,10090.ENSMUSP00000024866,10090.ENSMUSP00000024884…	Fer,Txnrd3,Poldip2,Ogdh,Trap1,Atp6v1b2,Mnda,Acsf3,Clpx,Acadsb,Tbx3,Rars,Sdha,Ciita,Xdh,Eif2ak2,Hspa9,Papss2,Eif3a,Maoa,Shmt2,Cbx2,Mrpl44,Ifih1,Grpel1,Aldh2,Cask,Mst4,Abcb7,Gpt2,Srpr,Uba6,Pdk2,Ddx58,Eef1a1,Eef2,Vwa8,Irgm1,Mrps7,Dnaja3,Mrps9,Mrps27,Stat1,Hspa12a,Tgtp1,Bckdk,Gfm1,Impdh1,Grsf1,Oat,Adh7,Ifit1,Ass1,Tdrd7,Stat2,Arhgef28,Ddx24,Ifi204,Lrpprc,Parp9,Mrpl1,Msn,Mrps17,Nmrk1,Mut,Gbp2,Tcf12,Mnd…
GO:0003824	catalytic activity	74	5239	0.27	1.01e-06	10090.ENSMUSP00000000129,10090.ENSMUSP00000000707,10090.ENSMUSP00000000828,10090.ENSMUSP00000003461,10090.ENSMUSP00000003612,10090.ENSMUSP00000005810,10090.ENSMUSP00000006435,10090.ENSMUSP00000015160,10090.ENSMUSP00000015501,10090.ENSMUSP00000015829,10090.ENSMUSP00000018992,10090.ENSMUSP00000021028,10090.ENSMUSP00000022062,10090.ENSMUSP00000023112,10090.ENSMUSP00000023147,10090.ENSMUSP00000023610…	Fer,Loxl3,Txnrd3,Ogdh,Dusp3,Mthfd2,Atp6v1b2,Acsf3,Clpx,Acadsb,Rars,Itgb3,Sdha,Pmm1,Ciita,Adamts1,Cdkn1a,Pla2g7,Xdh,Eif2ak2,Psmb8,Papss2,Prdx3,Maoa,Gsto1,Shmt2,Uqcrc1,Mrpl44,Ifih1,Lias,Srd5a3,Aldh2,Uqcrc2,Cask,Mst4,Abcb7,Gpt2,Srpr,Gsta4,Uba6,Pdk2,Ddx58,Eef1a1,Eef2,Ephx1,Vwa8,Irgm1,Ech1,Glrx3,Ephx2,Tgtp1,Bckdk,Gfm1,Impdh1,Dtx3l,Oat,Klc1,Wbscr17,Dera,Adh7,Rnf213,Ass1,Trim25,Ddx24,Oxr1,Lrpprc,Parp9,N…
GO:0097159	organic cyclic compound binding	69	4818	0.27	1.35e-06	10090.ENSMUSP00000000129,10090.ENSMUSP00000000828,10090.ENSMUSP00000001127,10090.ENSMUSP00000003461,10090.ENSMUSP00000006137,10090.ENSMUSP00000006435,10090.ENSMUSP00000009340,10090.ENSMUSP00000015160,10090.ENSMUSP00000015501,10090.ENSMUSP00000015829,10090.ENSMUSP00000018748,10090.ENSMUSP00000018992,10090.ENSMUSP00000022062,10090.ENSMUSP00000023147,10090.ENSMUSP00000024866,10090.ENSMUSP00000024884…	Fer,Txnrd3,Poldip2,Ogdh,Trap1,Atp6v1b2,Mnda,Acsf3,Clpx,Acadsb,Tbx3,Rars,Sdha,Ciita,Xdh,Eif2ak2,Hspa9,Papss2,Eif3a,Maoa,Shmt2,Cbx2,Mrpl44,Ifih1,Grpel1,Aldh2,Cask,Mst4,Abcb7,Gpt2,Srpr,Uba6,Pdk2,Ddx58,Eef1a1,Eef2,Vwa8,Irgm1,Mrps7,Dnaja3,Mrps9,Mrps27,Stat1,Hspa12a,Tgtp1,Bckdk,Gfm1,Impdh1,Grsf1,Oat,Adh7,Ifit1,Ass1,Tdrd7,Stat2,Arhgef28,Ddx24,Ifi204,Lrpprc,Parp9,Mrpl1,Msn,Mrps17,Nmrk1,Mut,Gbp2,Tcf12,Mnd…
GO:0005102	signaling receptor binding	21	1515	0.26	0.0427	10090.ENSMUSP00000000129,10090.ENSMUSP00000018711,10090.ENSMUSP00000021028,10090.ENSMUSP00000021603,10090.ENSMUSP00000025955,10090.ENSMUSP00000031840,10090.ENSMUSP00000033321,10090.ENSMUSP00000039586,10090.ENSMUSP00000051652,10090.ENSMUSP00000053842,10090.ENSMUSP00000066092,10090.ENSMUSP00000066743,10090.ENSMUSP00000069209,10090.ENSMUSP00000083587,10090.ENSMUSP00000087633,10090.ENSMUSP00000103903…	Fer,Gabarap,Itgb3,Fbln5,Eif3a,Gpnmb,Cask,Serpine1,C1qtnf2,Dnaja3,Ech1,Stat1,Ephx2,Icam1,Adh7,Lgals9,Ecm1,Msn,Gba,Erap1,H2-D1
GO:0016787	hydrolase activity	31	2259	0.25	0.0121	10090.ENSMUSP00000003612,10090.ENSMUSP00000005810,10090.ENSMUSP00000006435,10090.ENSMUSP00000015501,10090.ENSMUSP00000023610,10090.ENSMUSP00000024706,10090.ENSMUSP00000025196,10090.ENSMUSP00000026743,10090.ENSMUSP00000027464,10090.ENSMUSP00000028259,10090.ENSMUSP00000033176,10090.ENSMUSP00000033695,10090.ENSMUSP00000034541,10090.ENSMUSP00000042433,10090.ENSMUSP00000042457,10090.ENSMUSP00000046101…	Dusp3,Mthfd2,Atp6v1b2,Clpx,Adamts1,Pla2g7,Psmb8,Uqcrc1,Mrpl44,Ifih1,Uqcrc2,Abcb7,Srpr,Ddx58,Eef1a1,Eef2,Ephx1,Vwa8,Irgm1,Ephx2,Tgtp1,Gfm1,Klc1,Rnf213,Ddx24,Lrpprc,Gba,Mut,Gbp2,Erap1,Tuba4a
GO:0005515	protein binding	81	6456	0.21	1.31e-05	10090.ENSMUSP00000000129,10090.ENSMUSP00000000707,10090.ENSMUSP00000001127,10090.ENSMUSP00000001547,10090.ENSMUSP00000003461,10090.ENSMUSP00000003612,10090.ENSMUSP00000006137,10090.ENSMUSP00000009340,10090.ENSMUSP00000012028,10090.ENSMUSP00000015501,10090.ENSMUSP00000018711,10090.ENSMUSP00000018748,10090.ENSMUSP00000021028,10090.ENSMUSP00000021603,10090.ENSMUSP00000023147,10090.ENSMUSP00000023749…	Fer,Loxl3,Poldip2,Col1a1,Ogdh,Dusp3,Trap1,Mnda,Gltp,Clpx,Gabarap,Tbx3,Itgb3,Fbln5,Ciita,Tmbim6,Cdkn1a,Xdh,Eif2ak2,Hspa9,Ostf1,Eif3a,Prdx3,Shmt2,Cbx2,Uqcrc1,Stom,Ifih1,Col5a1,Grpel1,Aldh2,Gpnmb,Cask,Mst4,Serpine1,Pdk2,Ddx58,Eef1a1,Prkcdbp,Eef2,Ephx1,Cd59a,C1qtnf2,Dnaja3,Ech1,Glrx3,Stat1,Ephx2,Cttnbp2nl,Timm17a,Dtx3l,Oat,Klc1,Icam1,Adh7,Ccdc80,Gap43,Ifit3,Ass1,Tdrd7,Stat2,Tom1l1,Lgals9,Arhgef28,C1q…
GO:0005488	binding	130	10884	0.19	1.17e-10	10090.ENSMUSP00000000129,10090.ENSMUSP00000000707,10090.ENSMUSP00000000828,10090.ENSMUSP00000001063,10090.ENSMUSP00000001127,10090.ENSMUSP00000001547,10090.ENSMUSP00000003461,10090.ENSMUSP00000003612,10090.ENSMUSP00000005810,10090.ENSMUSP00000006137,10090.ENSMUSP00000006435,10090.ENSMUSP00000009340,10090.ENSMUSP00000012028,10090.ENSMUSP00000015160,10090.ENSMUSP00000015501,10090.ENSMUSP00000015829…	Fer,Loxl3,Txnrd3,Epn2,Poldip2,Col1a1,Ogdh,Dusp3,Mthfd2,Trap1,Atp6v1b2,Mnda,Gltp,Acsf3,Clpx,Acadsb,Gabarap,Tbx3,Rars,Itgb3,Fbln5,Sdha,Pmm1,Ciita,Gsdmd,Adamts1,Tmbim6,Cdkn1a,Pla2g7,Xdh,Eif2ak2,Hspa9,Ostf1,Papss2,Eif3a,Prdx3,Maoa,Shmt2,Cbx2,Uqcrc1,Mrpl44,Cd55,Lamc1,Stom,Ifih1,Col5a1,Grpel1,Lias,Aldh2,Gpnmb,Nfu1,Lmcd1,Uqcrc2,Cask,Mst4,Abcb7,Gpt2,Srpr,Crabp1,Gsta4,Uba6,Pgm5,Serpine1,Pdk2,Ddx58,Eef1a1,…

## Sheet: Component
#term ID	term description	observed gene count	background gene count	strength	false discovery rate	matching proteins in your network (IDs)	matching proteins in your network (labels)
GO:0005583	fibrillar collagen trimer	2	9	1.46	0.0319	10090.ENSMUSP00000001547,10090.ENSMUSP00000028280	Col1a1,Col5a1
GO:0005744	TIM23 mitochondrial import inner membrane translocase complex	2	9	1.46	0.0319	10090.ENSMUSP00000031099,10090.ENSMUSP00000079883	Grpel1,Timm17a
GO:0045240	dihydrolipoyl dehydrogenase complex	2	9	1.46	0.0319	10090.ENSMUSP00000003461,10090.ENSMUSP00000070345	Ogdh,Bckdk
GO:0005763	mitochondrial small ribosomal subunit	6	30	1.42	5.89e-06	10090.ENSMUSP00000024486,10090.ENSMUSP00000035034,10090.ENSMUSP00000053033,10090.ENSMUSP00000056855,10090.ENSMUSP00000062326,10090.ENSMUSP00000114012	Mrps23,Mrps22,Mrps7,Mrps9,Mrps27,Mrps17
GO:0005750	mitochondrial respiratory chain complex III	2	11	1.38	0.0372	10090.ENSMUSP00000026743,10090.ENSMUSP00000033176	Uqcrc1,Uqcrc2
GO:0031527	filopodium membrane	3	17	1.36	0.0054	10090.ENSMUSP00000021028,10090.ENSMUSP00000099881,10090.ENSMUSP00000113071	Itgb3,Gap43,Msn
GO:0042645	mitochondrial nucleoid	7	47	1.29	4.13e-06	10090.ENSMUSP00000001127,10090.ENSMUSP00000015501,10090.ENSMUSP00000025217,10090.ENSMUSP00000026470,10090.ENSMUSP00000053842,10090.ENSMUSP00000077972,10090.ENSMUSP00000107927	Poldip2,Clpx,Hspa9,Shmt2,Dnaja3,Grsf1,Lrpprc
GO:0005761	mitochondrial ribosome	10	86	1.18	1.31e-07	10090.ENSMUSP00000024486,10090.ENSMUSP00000027464,10090.ENSMUSP00000035034,10090.ENSMUSP00000053033,10090.ENSMUSP00000056855,10090.ENSMUSP00000062326,10090.ENSMUSP00000095322,10090.ENSMUSP00000112451,10090.ENSMUSP00000113959,10090.ENSMUSP00000114012	Mrps23,Mrpl44,Mrps22,Mrps7,Mrps9,Mrps27,Mrpl43,Mrpl1,Mrpl24,Mrps17
GO:0005759	mitochondrial matrix	29	327	1.06	5.4e-19	10090.ENSMUSP00000001127,10090.ENSMUSP00000003461,10090.ENSMUSP00000006137,10090.ENSMUSP00000015501,10090.ENSMUSP00000015829,10090.ENSMUSP00000024486,10090.ENSMUSP00000025217,10090.ENSMUSP00000025570,10090.ENSMUSP00000026470,10090.ENSMUSP00000027464,10090.ENSMUSP00000031099,10090.ENSMUSP00000031411,10090.ENSMUSP00000035034,10090.ENSMUSP00000041447,10090.ENSMUSP00000053033,10090.ENSMUSP00000053842…	Poldip2,Ogdh,Trap1,Clpx,Acadsb,Mrps23,Hspa9,Sdhaf2,Shmt2,Mrpl44,Grpel1,Aldh2,Mrps22,Pdk2,Mrps7,Dnaja3,Mrps9,Mrps27,Bckdk,Grsf1,Oat,Mrpl43,Tdrd7,Lrpprc,Mrpl1,Mrpl24,Mrps17,Malsu1,Mut
GO:0005581	collagen trimer	6	78	1	0.00061	10090.ENSMUSP00000001547,10090.ENSMUSP00000028280,10090.ENSMUSP00000051652,10090.ENSMUSP00000106152,10090.ENSMUSP00000107701,10090.ENSMUSP00000129247	Col1a1,Col5a1,C1qtnf2,C1qtnf3,Col7a1,Lox
GO:0005762	mitochondrial large ribosomal subunit	4	53	0.99	0.011	10090.ENSMUSP00000027464,10090.ENSMUSP00000095322,10090.ENSMUSP00000112451,10090.ENSMUSP00000113959	Mrpl44,Mrpl43,Mrpl1,Mrpl24
GO:0098798	mitochondrial protein complex	18	255	0.96	3.53e-10	10090.ENSMUSP00000015501,10090.ENSMUSP00000022062,10090.ENSMUSP00000024486,10090.ENSMUSP00000026743,10090.ENSMUSP00000027464,10090.ENSMUSP00000031099,10090.ENSMUSP00000033176,10090.ENSMUSP00000035034,10090.ENSMUSP00000041447,10090.ENSMUSP00000053033,10090.ENSMUSP00000056855,10090.ENSMUSP00000062326,10090.ENSMUSP00000070345,10090.ENSMUSP00000079883,10090.ENSMUSP00000095322,10090.ENSMUSP00000112451…	Clpx,Sdha,Mrps23,Uqcrc1,Mrpl44,Grpel1,Uqcrc2,Mrps22,Pdk2,Mrps7,Mrps9,Mrps27,Bckdk,Timm17a,Mrpl43,Mrpl1,Mrpl24,Mrps17
GO:0005604	basement membrane	7	99	0.96	0.00026	10090.ENSMUSP00000023610,10090.ENSMUSP00000026050,10090.ENSMUSP00000027752,10090.ENSMUSP00000028280,10090.ENSMUSP00000033321,10090.ENSMUSP00000097097,10090.ENSMUSP00000107701	Adamts1,Gsto1,Lamc1,Col5a1,Cask,Ccdc80,Col7a1
GO:1990204	oxidoreductase complex	6	103	0.88	0.0024	10090.ENSMUSP00000003461,10090.ENSMUSP00000022062,10090.ENSMUSP00000026743,10090.ENSMUSP00000033176,10090.ENSMUSP00000041447,10090.ENSMUSP00000070345	Ogdh,Sdha,Uqcrc1,Uqcrc2,Pdk2,Bckdk
GO:0005840	ribosome	12	215	0.86	4.13e-06	10090.ENSMUSP00000024486,10090.ENSMUSP00000027464,10090.ENSMUSP00000035034,10090.ENSMUSP00000046101,10090.ENSMUSP00000053033,10090.ENSMUSP00000056855,10090.ENSMUSP00000062326,10090.ENSMUSP00000081114,10090.ENSMUSP00000095322,10090.ENSMUSP00000112451,10090.ENSMUSP00000113959,10090.ENSMUSP00000114012	Mrps23,Mrpl44,Mrps22,Eef2,Mrps7,Mrps9,Mrps27,Aurkaip1,Mrpl43,Mrpl1,Mrpl24,Mrps17
GO:0044391	ribosomal subunit	10	181	0.86	3.82e-05	10090.ENSMUSP00000024486,10090.ENSMUSP00000027464,10090.ENSMUSP00000035034,10090.ENSMUSP00000053033,10090.ENSMUSP00000056855,10090.ENSMUSP00000062326,10090.ENSMUSP00000095322,10090.ENSMUSP00000112451,10090.ENSMUSP00000113959,10090.ENSMUSP00000114012	Mrps23,Mrpl44,Mrps22,Mrps7,Mrps9,Mrps27,Mrpl43,Mrpl1,Mrpl24,Mrps17
GO:0062023	collagen-containing extracellular matrix	8	148	0.85	0.00039	10090.ENSMUSP00000001547,10090.ENSMUSP00000023610,10090.ENSMUSP00000026050,10090.ENSMUSP00000027752,10090.ENSMUSP00000028280,10090.ENSMUSP00000033321,10090.ENSMUSP00000097097,10090.ENSMUSP00000107701	Col1a1,Adamts1,Gsto1,Lamc1,Col5a1,Cask,Ccdc80,Col7a1
GO:0043209	myelin sheath	10	212	0.79	0.00014	10090.ENSMUSP00000006435,10090.ENSMUSP00000022062,10090.ENSMUSP00000025217,10090.ENSMUSP00000025961,10090.ENSMUSP00000026050,10090.ENSMUSP00000026743,10090.ENSMUSP00000033176,10090.ENSMUSP00000042457,10090.ENSMUSP00000099904,10090.ENSMUSP00000113071	Atp6v1b2,Sdha,Hspa9,Prdx3,Gsto1,Uqcrc1,Uqcrc2,Eef1a1,Ass1,Msn
GO:0031012	extracellular matrix	13	288	0.77	1.04e-05	10090.ENSMUSP00000001547,10090.ENSMUSP00000021603,10090.ENSMUSP00000023610,10090.ENSMUSP00000026050,10090.ENSMUSP00000027752,10090.ENSMUSP00000027861,10090.ENSMUSP00000028280,10090.ENSMUSP00000033321,10090.ENSMUSP00000039586,10090.ENSMUSP00000097097,10090.ENSMUSP00000107701,10090.ENSMUSP00000112665,10090.ENSMUSP00000129247	Col1a1,Fbln5,Adamts1,Gsto1,Lamc1,Dpt,Col5a1,Cask,Serpine1,Ccdc80,Col7a1,Ecm1,Lox
GO:0098800	inner mitochondrial membrane protein complex	5	131	0.7	0.0355	10090.ENSMUSP00000022062,10090.ENSMUSP00000026743,10090.ENSMUSP00000031099,10090.ENSMUSP00000033176,10090.ENSMUSP00000079883	Sdha,Uqcrc1,Grpel1,Uqcrc2,Timm17a
GO:0005739	mitochondrion	45	1312	0.65	3.46e-15	10090.ENSMUSP00000000828,10090.ENSMUSP00000001127,10090.ENSMUSP00000003461,10090.ENSMUSP00000005810,10090.ENSMUSP00000006137,10090.ENSMUSP00000015501,10090.ENSMUSP00000015829,10090.ENSMUSP00000022062,10090.ENSMUSP00000023749,10090.ENSMUSP00000024486,10090.ENSMUSP00000025217,10090.ENSMUSP00000025570,10090.ENSMUSP00000026013,10090.ENSMUSP00000026470,10090.ENSMUSP00000026743,10090.ENSMUSP00000027464…	Txnrd3,Poldip2,Ogdh,Mthfd2,Trap1,Clpx,Acadsb,Sdha,Tmbim6,Mrps23,Hspa9,Sdhaf2,Maoa,Shmt2,Uqcrc1,Mrpl44,Stom,Grpel1,Lias,Aldh2,Uqcrc2,Gsta4,Mrps22,Pdk2,Vwa8,Mrps7,Dnaja3,Mrps9,Mrps27,Bckdk,Gfm1,Grsf1,Timm17a,Oat,Mrpl43,Ifit3,Ass1,Tdrd7,Lrpprc,Parp9,Mrpl1,Mrpl24,Mrps17,Malsu1,Mut
GO:0015629	actin cytoskeleton	9	410	0.46	0.0421	10090.ENSMUSP00000000129,10090.ENSMUSP00000018711,10090.ENSMUSP00000036025,10090.ENSMUSP00000042433,10090.ENSMUSP00000042457,10090.ENSMUSP00000053842,10090.ENSMUSP00000076751,10090.ENSMUSP00000082965,10090.ENSMUSP00000132435	Fer,Gabarap,Pgm5,Ddx58,Eef1a1,Dnaja3,Cttnbp2nl,Sipa1l3,Gbp2
GO:1990904	ribonucleoprotein complex	16	765	0.44	0.004	10090.ENSMUSP00000024486,10090.ENSMUSP00000025955,10090.ENSMUSP00000027464,10090.ENSMUSP00000035034,10090.ENSMUSP00000046101,10090.ENSMUSP00000053033,10090.ENSMUSP00000056855,10090.ENSMUSP00000062326,10090.ENSMUSP00000077972,10090.ENSMUSP00000081114,10090.ENSMUSP00000095322,10090.ENSMUSP00000099993,10090.ENSMUSP00000107927,10090.ENSMUSP00000112451,10090.ENSMUSP00000113959,10090.ENSMUSP00000114012	Mrps23,Eif3a,Mrpl44,Mrps22,Eef2,Mrps7,Mrps9,Mrps27,Grsf1,Aurkaip1,Mrpl43,Tdrd7,Lrpprc,Mrpl1,Mrpl24,Mrps17
GO:0005730	nucleolus	16	878	0.38	0.015	10090.ENSMUSP00000009340,10090.ENSMUSP00000022062,10090.ENSMUSP00000023829,10090.ENSMUSP00000025217,10090.ENSMUSP00000025570,10090.ENSMUSP00000025955,10090.ENSMUSP00000033321,10090.ENSMUSP00000042457,10090.ENSMUSP00000056855,10090.ENSMUSP00000066743,10090.ENSMUSP00000091429,10090.ENSMUSP00000105628,10090.ENSMUSP00000105926,10090.ENSMUSP00000106845,10090.ENSMUSP00000112451,10090.ENSMUSP00000140610	Mnda,Sdha,Cdkn1a,Hspa9,Sdhaf2,Eif3a,Cask,Eef1a1,Mrps9,Stat1,Rnf213,Ddx24,Oxr1,Ifi204,Mrpl1,Mndal
GO:0070013	intracellular organelle lumen	62	3882	0.32	1.31e-07	10090.ENSMUSP00000000129,10090.ENSMUSP00000000828,10090.ENSMUSP00000001127,10090.ENSMUSP00000001544,10090.ENSMUSP00000003461,10090.ENSMUSP00000003612,10090.ENSMUSP00000006137,10090.ENSMUSP00000009340,10090.ENSMUSP00000015501,10090.ENSMUSP00000015829,10090.ENSMUSP00000018992,10090.ENSMUSP00000022062,10090.ENSMUSP00000023147,10090.ENSMUSP00000023238,10090.ENSMUSP00000023829,10090.ENSMUSP00000024486…	Fer,Txnrd3,Poldip2,Vwa5a,Ogdh,Dusp3,Trap1,Mnda,Clpx,Acadsb,Rars,Sdha,Ciita,Gsdmd,Cdkn1a,Mrps23,Psmb8,Hspa9,Sdhaf2,Eif3a,Shmt2,Cbx2,Mrpl44,Fam76a,Grpel1,Aldh2,Nfu1,Uqcrc2,Cask,Mrps22,Pdk2,Eef1a1,Mrps7,Dnaja3,Mrps9,Mrps27,Stat1,Bckdk,Grsf1,Timm17a,Dtx3l,Aurkaip1,Oat,Rnf213,Mrpl43,Tdrd7,Trim25,Ddx24,Oxr1,Ifi204,Lrpprc,Parp9,Mrpl1,Mrpl24,Mrps17,Malsu1,Gba,Mut,Gbp2,Erap1,Tcf12,Mndal
GO:0005829	cytosol	53	3326	0.32	2.35e-06	10090.ENSMUSP00000000129,10090.ENSMUSP00000000828,10090.ENSMUSP00000003612,10090.ENSMUSP00000006435,10090.ENSMUSP00000009340,10090.ENSMUSP00000012028,10090.ENSMUSP00000014290,10090.ENSMUSP00000015501,10090.ENSMUSP00000018711,10090.ENSMUSP00000018992,10090.ENSMUSP00000023112,10090.ENSMUSP00000023238,10090.ENSMUSP00000023829,10090.ENSMUSP00000024866,10090.ENSMUSP00000024884,10090.ENSMUSP00000025196…	Fer,Txnrd3,Dusp3,Atp6v1b2,Mnda,Gltp,Apbb1ip,Clpx,Gabarap,Rars,Pmm1,Gsdmd,Cdkn1a,Xdh,Eif2ak2,Psmb8,Sdhaf2,Eif3a,Prdx3,Gsto1,Uqcrc1,Nfu1,Cask,Mst4,Crabp1,Pdk2,Ddx58,Eef1a1,Rmdn2,Prkcdbp,Eef2,Dnaja3,Glrx3,Stat1,Ephx2,Impdh1,Dtx3l,Klc1,Adh7,Rnf213,Ifit3,Ass1,Stat2,Tom1l1,Trim25,Lgals9,Ifi204,Evi5,Parp9,Msn,Malsu1,Gbp2,Mndal
GO:0043232	intracellular non-membrane-bounded organelle	52	3809	0.25	0.00022	10090.ENSMUSP00000000129,10090.ENSMUSP00000001127,10090.ENSMUSP00000009340,10090.ENSMUSP00000014290,10090.ENSMUSP00000015501,10090.ENSMUSP00000018711,10090.ENSMUSP00000022062,10090.ENSMUSP00000023829,10090.ENSMUSP00000024486,10090.ENSMUSP00000025217,10090.ENSMUSP00000025570,10090.ENSMUSP00000025955,10090.ENSMUSP00000026470,10090.ENSMUSP00000026662,10090.ENSMUSP00000027464,10090.ENSMUSP00000028241…	Fer,Poldip2,Mnda,Apbb1ip,Clpx,Gabarap,Sdha,Cdkn1a,Mrps23,Hspa9,Sdhaf2,Eif3a,Shmt2,Cbx2,Mrpl44,Stom,Cask,Mrps22,Pgm5,Ddx58,Eef1a1,Rmdn2,Eef2,Mrps7,Dnaja3,Mrps9,Mrps27,Glrx3,Stat1,Cttnbp2nl,Grsf1,Aurkaip1,Klc1,Sipa1l3,Rnf213,Mrpl43,Tdrd7,Ddx24,Oxr1,Ifi204,Clip1,Lrpprc,Evi5,Parp9,Mrpl1,Msn,Mrpl24,Mrps17,Gbp2,Tcf12,Mndal,Tuba4a
GO:0005576	extracellular region	27	2044	0.24	0.0355	10090.ENSMUSP00000000707,10090.ENSMUSP00000001547,10090.ENSMUSP00000021603,10090.ENSMUSP00000023238,10090.ENSMUSP00000023610,10090.ENSMUSP00000024706,10090.ENSMUSP00000024866,10090.ENSMUSP00000026050,10090.ENSMUSP00000027752,10090.ENSMUSP00000027861,10090.ENSMUSP00000028280,10090.ENSMUSP00000033321,10090.ENSMUSP00000039586,10090.ENSMUSP00000048041,10090.ENSMUSP00000051652,10090.ENSMUSP00000082548…	Loxl3,Col1a1,Fbln5,Gsdmd,Adamts1,Pla2g7,Xdh,Gsto1,Lamc1,Dpt,Col5a1,Cask,Serpine1,Cd59a,C1qtnf2,Isg15,Icam1,Adh7,Ccdc80,Lgals9,C1qtnf3,Col7a1,Ecm1,Lox,Gba,Gbp2,Erap1
GO:0005737	cytoplasm	126	9909	0.22	8.74e-13	10090.ENSMUSP00000000129,10090.ENSMUSP00000000707,10090.ENSMUSP00000000828,10090.ENSMUSP00000001063,10090.ENSMUSP00000001127,10090.ENSMUSP00000001547,10090.ENSMUSP00000003461,10090.ENSMUSP00000003612,10090.ENSMUSP00000005810,10090.ENSMUSP00000006137,10090.ENSMUSP00000006435,10090.ENSMUSP00000009340,10090.ENSMUSP00000012028,10090.ENSMUSP00000014290,10090.ENSMUSP00000015501,10090.ENSMUSP00000015829…	Fer,Loxl3,Txnrd3,Epn2,Poldip2,Col1a1,Ogdh,Dusp3,Mthfd2,Trap1,Atp6v1b2,Mnda,Gltp,Apbb1ip,Clpx,Acadsb,Gabarap,Rars,Itgb3,Sdha,Pmm1,Gsdmd,Adamts1,Tmbim6,Cdkn1a,Mrps23,Pla2g7,Xdh,Eif2ak2,Psmb8,Hspa9,Sdhaf2,Ostf1,Eif3a,Prdx3,Maoa,Gsto1,Shmt2,Uqcrc1,Mrpl44,Stom,Ifih1,Grpel1,Lias,Srd5a3,Aldh2,Gpnmb,Nfu1,Golt1b,Lmcd1,Uqcrc2,Cask,Mst4,Srpr,Crabp1,Gsta4,Mrps22,Uba6,Pgm5,Serpine1,Pdk2,Ddx58,Eef1a1,Rmdn2,Prk…
GO:0031090	organelle membrane	34	2740	0.21	0.0319	10090.ENSMUSP00000001063,10090.ENSMUSP00000003461,10090.ENSMUSP00000006137,10090.ENSMUSP00000018711,10090.ENSMUSP00000022062,10090.ENSMUSP00000023749,10090.ENSMUSP00000024486,10090.ENSMUSP00000026013,10090.ENSMUSP00000026050,10090.ENSMUSP00000026743,10090.ENSMUSP00000031099,10090.ENSMUSP00000031143,10090.ENSMUSP00000031840,10090.ENSMUSP00000032372,10090.ENSMUSP00000033176,10090.ENSMUSP00000033321…	Epn2,Ogdh,Trap1,Gabarap,Sdha,Tmbim6,Mrps23,Maoa,Gsto1,Uqcrc1,Grpel1,Srd5a3,Gpnmb,Golt1b,Uqcrc2,Cask,Mst4,Srpr,Ephx1,Irgm1,Tgtp1,Timm17a,Dtx3l,Wbscr17,Ass1,Tom1l1,Clip1,Lrpprc,Msn,Lrrc8d,Gba,Gbp2,Erap1,H2-D1
GO:0043227	membrane-bounded organelle	118	9775	0.2	1.59e-09	10090.ENSMUSP00000000129,10090.ENSMUSP00000000707,10090.ENSMUSP00000000828,10090.ENSMUSP00000001063,10090.ENSMUSP00000001127,10090.ENSMUSP00000001544,10090.ENSMUSP00000001547,10090.ENSMUSP00000003461,10090.ENSMUSP00000003612,10090.ENSMUSP00000005810,10090.ENSMUSP00000006137,10090.ENSMUSP00000006435,10090.ENSMUSP00000009340,10090.ENSMUSP00000010502,10090.ENSMUSP00000015501,10090.ENSMUSP00000015829…	Fer,Loxl3,Txnrd3,Epn2,Poldip2,Vwa5a,Col1a1,Ogdh,Dusp3,Mthfd2,Trap1,Atp6v1b2,Mnda,Ifi35,Clpx,Acadsb,Gabarap,Tbx3,Rars,Itgb3,Sdha,Ciita,Gsdmd,Adamts1,Tmbim6,Cdkn1a,Mrps23,Xdh,Eif2ak2,Psmb8,Hspa9,Sdhaf2,Eif3a,Prdx3,Maoa,Gsto1,Shmt2,Cbx2,Uqcrc1,Mrpl44,Stom,Ifih1,Fam76a,Grpel1,Lias,Srd5a3,Aldh2,Gpnmb,Nfu1,Golt1b,Lmcd1,Uqcrc2,Cask,Mst4,Srpr,Gsta4,Mrps22,Serpine1,Pdk2,Eef1a1,Rmdn2,Ephx1,Vwa8,Irgm1,Bst2,…
GO:0043231	intracellular membrane-bounded organelle	110	9088	0.2	1.82e-08	10090.ENSMUSP00000000129,10090.ENSMUSP00000000707,10090.ENSMUSP00000000828,10090.ENSMUSP00000001063,10090.ENSMUSP00000001127,10090.ENSMUSP00000001544,10090.ENSMUSP00000001547,10090.ENSMUSP00000003461,10090.ENSMUSP00000003612,10090.ENSMUSP00000005810,10090.ENSMUSP00000006137,10090.ENSMUSP00000006435,10090.ENSMUSP00000009340,10090.ENSMUSP00000010502,10090.ENSMUSP00000015501,10090.ENSMUSP00000015829…	Fer,Loxl3,Txnrd3,Epn2,Poldip2,Vwa5a,Col1a1,Ogdh,Dusp3,Mthfd2,Trap1,Atp6v1b2,Mnda,Ifi35,Clpx,Acadsb,Gabarap,Tbx3,Rars,Itgb3,Sdha,Ciita,Gsdmd,Tmbim6,Cdkn1a,Mrps23,Xdh,Eif2ak2,Psmb8,Hspa9,Sdhaf2,Eif3a,Maoa,Gsto1,Shmt2,Cbx2,Uqcrc1,Mrpl44,Stom,Ifih1,Fam76a,Grpel1,Lias,Srd5a3,Aldh2,Nfu1,Golt1b,Lmcd1,Uqcrc2,Cask,Mst4,Srpr,Gsta4,Mrps22,Pdk2,Eef1a1,Rmdn2,Ephx1,Vwa8,Irgm1,Bst2,Mrps7,Dnaja3,Mrps9,Mrps27,Ech…
GO:0032991	protein-containing complex	57	4701	0.2	0.0018	10090.ENSMUSP00000001063,10090.ENSMUSP00000001547,10090.ENSMUSP00000003461,10090.ENSMUSP00000006435,10090.ENSMUSP00000014290,10090.ENSMUSP00000015501,10090.ENSMUSP00000018711,10090.ENSMUSP00000018992,10090.ENSMUSP00000021028,10090.ENSMUSP00000022062,10090.ENSMUSP00000023238,10090.ENSMUSP00000023829,10090.ENSMUSP00000024486,10090.ENSMUSP00000024706,10090.ENSMUSP00000025196,10090.ENSMUSP00000025955…	Epn2,Col1a1,Ogdh,Atp6v1b2,Apbb1ip,Clpx,Gabarap,Rars,Itgb3,Sdha,Gsdmd,Cdkn1a,Mrps23,Pla2g7,Psmb8,Eif3a,Prdx3,Shmt2,Cbx2,Uqcrc1,Mrpl44,Lamc1,Psmd5,Col5a1,Grpel1,Uqcrc2,Cask,Srpr,Mrps22,Pgm5,Pdk2,Prkcdbp,Eef2,C1qtnf2,Mrps7,Mrps9,Mrps27,Stat1,Bckdk,Grsf1,Timm17a,Dtx3l,Aurkaip1,Klc1,Mrpl43,Tdrd7,C1qtnf3,Col7a1,Lrpprc,Parp9,Mrpl1,Lrrc8d,Mrpl24,Mrps17,Lox,H2-D1,Tcf12
GO:0031981	nuclear lumen	40	3386	0.19	0.0319	10090.ENSMUSP00000000129,10090.ENSMUSP00000000828,10090.ENSMUSP00000001544,10090.ENSMUSP00000003612,10090.ENSMUSP00000006137,10090.ENSMUSP00000009340,10090.ENSMUSP00000015501,10090.ENSMUSP00000018992,10090.ENSMUSP00000022062,10090.ENSMUSP00000023147,10090.ENSMUSP00000023238,10090.ENSMUSP00000023829,10090.ENSMUSP00000025196,10090.ENSMUSP00000025217,10090.ENSMUSP00000025570,10090.ENSMUSP00000025955…	Fer,Txnrd3,Vwa5a,Dusp3,Trap1,Mnda,Clpx,Rars,Sdha,Ciita,Gsdmd,Cdkn1a,Psmb8,Hspa9,Sdhaf2,Eif3a,Cbx2,Fam76a,Nfu1,Uqcrc2,Cask,Pdk2,Eef1a1,Mrps9,Stat1,Timm17a,Dtx3l,Aurkaip1,Oat,Rnf213,Trim25,Ddx24,Oxr1,Ifi204,Lrpprc,Parp9,Mrpl1,Gbp2,Tcf12,Mndal
GO:0043226	organelle	126	10897	0.18	1.59e-09	10090.ENSMUSP00000000129,10090.ENSMUSP00000000707,10090.ENSMUSP00000000828,10090.ENSMUSP00000001063,10090.ENSMUSP00000001127,10090.ENSMUSP00000001544,10090.ENSMUSP00000001547,10090.ENSMUSP00000003461,10090.ENSMUSP00000003612,10090.ENSMUSP00000005810,10090.ENSMUSP00000006137,10090.ENSMUSP00000006435,10090.ENSMUSP00000009340,10090.ENSMUSP00000010502,10090.ENSMUSP00000014290,10090.ENSMUSP00000015501…	Fer,Loxl3,Txnrd3,Epn2,Poldip2,Vwa5a,Col1a1,Ogdh,Dusp3,Mthfd2,Trap1,Atp6v1b2,Mnda,Ifi35,Apbb1ip,Clpx,Acadsb,Gabarap,Tbx3,Rars,Itgb3,Sdha,Ciita,Gsdmd,Adamts1,Tmbim6,Cdkn1a,Mrps23,Xdh,Eif2ak2,Psmb8,Hspa9,Sdhaf2,Eif3a,Prdx3,Maoa,Gsto1,Shmt2,Cbx2,Uqcrc1,Mrpl44,Stom,Ifih1,Fam76a,Grpel1,Lias,Srd5a3,Aldh2,Gpnmb,Nfu1,Golt1b,Lmcd1,Uqcrc2,Cask,Mst4,Srpr,Gsta4,Mrps22,Pgm5,Serpine1,Pdk2,Ddx58,Eef1a1,Rmdn2,Eef…
GO:0043229	intracellular organelle	124	10645	0.18	1.72e-09	10090.ENSMUSP00000000129,10090.ENSMUSP00000000707,10090.ENSMUSP00000000828,10090.ENSMUSP00000001063,10090.ENSMUSP00000001127,10090.ENSMUSP00000001544,10090.ENSMUSP00000001547,10090.ENSMUSP00000003461,10090.ENSMUSP00000003612,10090.ENSMUSP00000005810,10090.ENSMUSP00000006137,10090.ENSMUSP00000006435,10090.ENSMUSP00000009340,10090.ENSMUSP00000010502,10090.ENSMUSP00000014290,10090.ENSMUSP00000015501…	Fer,Loxl3,Txnrd3,Epn2,Poldip2,Vwa5a,Col1a1,Ogdh,Dusp3,Mthfd2,Trap1,Atp6v1b2,Mnda,Ifi35,Apbb1ip,Clpx,Acadsb,Gabarap,Tbx3,Rars,Itgb3,Sdha,Ciita,Gsdmd,Adamts1,Tmbim6,Cdkn1a,Mrps23,Xdh,Eif2ak2,Psmb8,Hspa9,Sdhaf2,Eif3a,Prdx3,Maoa,Gsto1,Shmt2,Cbx2,Uqcrc1,Mrpl44,Stom,Ifih1,Fam76a,Grpel1,Lias,Srd5a3,Aldh2,Gpnmb,Nfu1,Golt1b,Lmcd1,Uqcrc2,Cask,Mst4,Srpr,Gsta4,Mrps22,Pgm5,Serpine1,Pdk2,Ddx58,Eef1a1,Rmdn2,Eef…
GO:0005622	intracellular	138	12462	0.16	4.01e-10	10090.ENSMUSP00000000129,10090.ENSMUSP00000000707,10090.ENSMUSP00000000828,10090.ENSMUSP00000001063,10090.ENSMUSP00000001127,10090.ENSMUSP00000001544,10090.ENSMUSP00000001547,10090.ENSMUSP00000003461,10090.ENSMUSP00000003612,10090.ENSMUSP00000005810,10090.ENSMUSP00000006137,10090.ENSMUSP00000006435,10090.ENSMUSP00000009340,10090.ENSMUSP00000010502,10090.ENSMUSP00000012028,10090.ENSMUSP00000014290…	Fer,Loxl3,Txnrd3,Epn2,Poldip2,Vwa5a,Col1a1,Ogdh,Dusp3,Mthfd2,Trap1,Atp6v1b2,Mnda,Ifi35,Gltp,Apbb1ip,Clpx,Acadsb,Gabarap,Tbx3,Rars,Itgb3,Sdha,Pmm1,Ciita,Gsdmd,Adamts1,Tmbim6,Cdkn1a,Mrps23,Pla2g7,Xdh,Eif2ak2,Psmb8,Hspa9,Sdhaf2,Ostf1,Eif3a,Prdx3,Maoa,Gsto1,Shmt2,Cbx2,Uqcrc1,Mrpl44,Psmd5,Stom,Ifih1,Fam76a,Grpel1,Lias,Srd5a3,Aldh2,Gpnmb,Nfu1,Golt1b,Lmcd1,Uqcrc2,Cask,Mst4,Srpr,Crabp1,Gsta4,Mrps22,Uba6,…
GO:0005634	nucleus	65	6086	0.14	0.0161	10090.ENSMUSP00000000129,10090.ENSMUSP00000000707,10090.ENSMUSP00000000828,10090.ENSMUSP00000001127,10090.ENSMUSP00000001544,10090.ENSMUSP00000003461,10090.ENSMUSP00000003612,10090.ENSMUSP00000006137,10090.ENSMUSP00000009340,10090.ENSMUSP00000010502,10090.ENSMUSP00000015501,10090.ENSMUSP00000018748,10090.ENSMUSP00000018992,10090.ENSMUSP00000021028,10090.ENSMUSP00000022062,10090.ENSMUSP00000023147…	Fer,Loxl3,Txnrd3,Poldip2,Vwa5a,Ogdh,Dusp3,Trap1,Mnda,Ifi35,Clpx,Tbx3,Rars,Itgb3,Sdha,Ciita,Gsdmd,Cdkn1a,Mrps23,Eif2ak2,Psmb8,Hspa9,Sdhaf2,Eif3a,Gsto1,Shmt2,Cbx2,Mrpl44,Ifih1,Fam76a,Grpel1,Nfu1,Lmcd1,Uqcrc2,Cask,Pdk2,Eef1a1,Dnaja3,Mrps9,Glrx3,Stat1,Impdh1,Timm17a,Dtx3l,Aurkaip1,Oat,Dera,Specc1,Rnf213,Ass1,Stat2,Trim25,Lgals9,Ddx24,Oxr1,Ifi204,Clip1,Lrpprc,Evi5,Parp9,Mrpl1,Lox,Gbp2,Tcf12,Mndal
GO:0005623	cell	142	14044	0.12	1.34e-07	10090.ENSMUSP00000000129,10090.ENSMUSP00000000707,10090.ENSMUSP00000000828,10090.ENSMUSP00000001063,10090.ENSMUSP00000001127,10090.ENSMUSP00000001544,10090.ENSMUSP00000001547,10090.ENSMUSP00000003461,10090.ENSMUSP00000003612,10090.ENSMUSP00000005810,10090.ENSMUSP00000006137,10090.ENSMUSP00000006435,10090.ENSMUSP00000009340,10090.ENSMUSP00000010502,10090.ENSMUSP00000012028,10090.ENSMUSP00000014290…	Fer,Loxl3,Txnrd3,Epn2,Poldip2,Vwa5a,Col1a1,Ogdh,Dusp3,Mthfd2,Trap1,Atp6v1b2,Mnda,Ifi35,Gltp,Apbb1ip,Clpx,Acadsb,Gabarap,Tbx3,Rars,Itgb3,Sdha,Pmm1,Ciita,Gsdmd,Adamts1,Tmbim6,Cdkn1a,Mrps23,Pla2g7,Xdh,Eif2ak2,Psmb8,Hspa9,Sdhaf2,Ostf1,Eif3a,Prdx3,Maoa,Gsto1,Shmt2,Cbx2,Uqcrc1,Mrpl44,Cd55,Psmd5,Stom,Ifih1,Fam76a,Grpel1,Lias,Srd5a3,Aldh2,Gpnmb,Nfu1,Golt1b,Lmcd1,Uqcrc2,Cask,Mst4,Srpr,Crabp1,Gsta4,Mrps22,…

## Sheet: PMID
#term ID	term description	observed gene count	background gene count	strength	false discovery rate	matching proteins in your network (IDs)	matching proteins in your network (labels)
PMID:29734133	(2018) Down-regulation of IFIT3 protects liver from ischemia-reperfusion injury.	3	3	2.12	0.0019	10090.ENSMUSP00000066743,10090.ENSMUSP00000099889,10090.ENSMUSP00000100872	Stat1,Ifit3,Stat2
PMID:33692214	(2021) Interferon Inducer IFI35 regulates RIG-I-mediated innate antiviral response through mutual antagonism with Influenza protein NS1.	2	2	2.12	0.0234	10090.ENSMUSP00000010502,10090.ENSMUSP00000042433	Ifi35,Ddx58
PMID:30987114	(2019) A Bright Future for Fluorescence Imaging of Fungi in Living Hosts.	2	2	2.12	0.0234	10090.ENSMUSP00000082548,10090.ENSMUSP00000130660	Isg15,Gba
PMID:31249780	(2019) Rapidly progressive interstitial lung disease due to anti-melanoma differentiation associated protein-5 requiring a bilateral lung transplant, and complicated by kennel cough.	2	2	2.12	0.0234	10090.ENSMUSP00000023829,10090.ENSMUSP00000028259	Cdkn1a,Ifih1
PMID:31816961	(2019) Bioactive Nitrogenous Secondary Metabolites from the Marine Sponge Genus Haliclona.	2	2	2.12	0.0234	10090.ENSMUSP00000003612,10090.ENSMUSP00000129247	Dusp3,Lox
PMID:29563291	(2018) A Naturally Occurring Deletion in the Effector Domain of H5N1 Swine Influenza Virus Nonstructural Protein 1 Regulates Viral Fitness and Host Innate Immunity.	2	2	2.12	0.0234	10090.ENSMUSP00000042433,10090.ENSMUSP00000103528	Ddx58,Trim25
PMID:30133715	(2018) PERK, mTORC1 and eEF2 interplay during long term potentiation: An Editorial for 'Genetic removal of eIF2a kinase PERK in mice enables hippocampal L-LTP independent of mTORC1 activity' on page 133.	2	2	2.12	0.0234	10090.ENSMUSP00000024884,10090.ENSMUSP00000046101	Eif2ak2,Eef2
PMID:30165197	(2018) Extracellular matrix protein 1 recruits moesin to facilitate invadopodia formation and breast cancer metastasis.	2	2	2.12	0.0234	10090.ENSMUSP00000112665,10090.ENSMUSP00000113071	Ecm1,Msn
PMID:30671466	(2018) RNF213 Variant Diversity Predisposes Distinct Populations to Dissimilar Cerebrovascular Diseases.	2	2	2.12	0.0234	10090.ENSMUSP00000091429,10090.ENSMUSP00000129247	Rnf213,Lox
PMID:28494342	(2017) Genome sequence variation among isolates of monkey B virus (Macacine alphaherpesvirus 1) from captive macaques.	2	2	2.12	0.0234	10090.ENSMUSP00000028259,10090.ENSMUSP00000042433	Ifih1,Ddx58
PMID:28814662	(2017) Irgm1 coordinately regulates autoimmunity and host defense at select mucosal surfaces.	2	2	2.12	0.0234	10090.ENSMUSP00000047356,10090.ENSMUSP00000050446	Igtp,Irgm1
PMID:28973532	(2017) Editor's Highlight: PCB126 Exposure Increases Risk for Peripheral Vascular Diseases in a Liver Injury Mouse Model.	2	2	2.12	0.0234	10090.ENSMUSP00000039586,10090.ENSMUSP00000083587	Serpine1,Icam1
PMID:29214045	(2017) The rumen microbiome: an underexplored resource for novel antimicrobial discovery.	2	2	2.12	0.0234	10090.ENSMUSP00000028225,10090.ENSMUSP00000099904	Psmd5,Ass1
PMID:26443820	(2016) Basement membrane stiffening promotes retinal endothelial activation associated with diabetes.	2	2	2.12	0.0234	10090.ENSMUSP00000083587,10090.ENSMUSP00000129247	Icam1,Lox
PMID:26875547	(2016) Blockade of cell adhesion molecules enhances cell engraftment in a murine model of liver cell transplantation.	2	2	2.12	0.0234	10090.ENSMUSP00000021028,10090.ENSMUSP00000083587	Itgb3,Icam1
PMID:27098793	(2016) A Novel Functional Missense Mutation p.T219A in Type 1 Gaucher's Disease.	2	2	2.12	0.0234	10090.ENSMUSP00000130660,10090.ENSMUSP00000130941	Gba,Mut
PMID:27117628	(2016) Cancer-specific binary expression system activated in mice by bacteriophage HK022 Integrase.	2	2	2.12	0.0234	10090.ENSMUSP00000025570,10090.ENSMUSP00000129247	Sdhaf2,Lox
PMID:27417650	(2016) 18F-FNDP for PET Imaging of Soluble Epoxide Hydrolase.	2	2	2.12	0.0234	10090.ENSMUSP00000047551,10090.ENSMUSP00000069209	Ephx1,Ephx2
PMID:26184282	(2015) Cloned Defective Interfering Influenza RNA and a Possible Pan-Specific Treatment of Respiratory Virus Diseases.	2	2	2.12	0.0234	10090.ENSMUSP00000028259,10090.ENSMUSP00000042433	Ifih1,Ddx58
PMID:26530735	(2015) RIG-I-like receptors and autoimmune diseases.	2	2	2.12	0.0234	10090.ENSMUSP00000028259,10090.ENSMUSP00000042433	Ifih1,Ddx58
PMID:26676773	(2015) Low-Fidelity Polymerases of Alphaviruses Recombine at Higher Rates To Overproduce Defective Interfering Particles.	2	2	2.12	0.0234	10090.ENSMUSP00000028259,10090.ENSMUSP00000042433	Ifih1,Ddx58
PMID:24741110	(2014) The eIF2alpha kinase PERK limits the expression of hippocampal metabotropic glutamate receptor-dependent long-term depression.	2	2	2.12	0.0234	10090.ENSMUSP00000024884,10090.ENSMUSP00000129247	Eif2ak2,Lox
PMID:24763387	(2014) An overview of respiratory syncytial virus.	2	2	2.12	0.0234	10090.ENSMUSP00000042433,10090.ENSMUSP00000100872	Ddx58,Stat2
PMID:25153201	(2014) Protection patterns in duck and chicken after homo- or hetero-subtypic reinfections with H5 and H7 low pathogenicity avian influenza viruses: a comparative study.	2	2	2.12	0.0234	10090.ENSMUSP00000028259,10090.ENSMUSP00000042433	Ifih1,Ddx58
PMID:22251702	(2012) IFN-alpha inhibits HBV transcription and replication in cell culture and in humanized mice by targeting the epigenetic regulation of the nuclear cccDNA minichromosome.	2	2	2.12	0.0234	10090.ENSMUSP00000066743,10090.ENSMUSP00000100872	Stat1,Stat2
PMID:22280021	(2012) Determinants of reactivity and selectivity in soluble epoxide hydrolase from quantum mechanicsmolecular mechanics modeling.	2	2	2.12	0.0234	10090.ENSMUSP00000047551,10090.ENSMUSP00000069209	Ephx1,Ephx2
PMID:22453923	(2012) Potential biological functions of cytochrome P450 reductase-dependent enzymes in small intestine: novel link to expression of major histocompatibility complex class II genes.	2	2	2.12	0.0234	10090.ENSMUSP00000023147,10090.ENSMUSP00000066743	Ciita,Stat1
PMID:24149032	(2011) Bats, emerging infectious diseases, and the rabies paradigm revisited.	2	2	2.12	0.0234	10090.ENSMUSP00000066743,10090.ENSMUSP00000100872	Stat1,Stat2
PMID:20172575	(2010) Vesicular stomatitis virus infects resident cells of the central nervous system and induces replication-dependent inflammatory responses.	2	2	2.12	0.0234	10090.ENSMUSP00000028259,10090.ENSMUSP00000042433	Ifih1,Ddx58
PMID:19458127	(2009) Effect of lowering uric acid on renal disease in the type 2 diabetic dbdb mice.	2	2	2.12	0.0234	10090.ENSMUSP00000024866,10090.ENSMUSP00000083587	Xdh,Icam1
PMID:19559109	(2009) Improved antibiotic-free DNA vaccine vectors utilizing a novel RNA based plasmid selection system.	2	2	2.12	0.0234	10090.ENSMUSP00000028259,10090.ENSMUSP00000042433	Ifih1,Ddx58
PMID:19641001	(2009) Similarities and differences in antagonism of neuron alphabeta interferon responses by Venezuelan equine encephalitis and Sindbis alphaviruses.	2	2	2.12	0.0234	10090.ENSMUSP00000066743,10090.ENSMUSP00000100872	Stat1,Stat2
PMID:17964629	(2008) Enabled interferon signaling evasion in an immune-competent transgenic mouse model of parainfluenza virus 5 infection.	2	2	2.12	0.0234	10090.ENSMUSP00000066743,10090.ENSMUSP00000100872	Stat1,Stat2
PMID:17977974	(2008) Establishment and maintenance of the innate antiviral response to West Nile Virus involves both RIG-I and MDA5 signaling through IPS-1.	2	2	2.12	0.0234	10090.ENSMUSP00000028259,10090.ENSMUSP00000042433	Ifih1,Ddx58
PMID:18587399	(2008) Immunodominant, protective response to the parasite Toxoplasma gondii requires antigen processing in the endoplasmic reticulum.	2	2	2.12	0.0234	10090.ENSMUSP00000133166,10090.ENSMUSP00000134570	Erap1,H2-D1
PMID:18703022	(2008) Virus entry inhibition by chlorite-oxidized oxyamylose versus induction of antiviral interferon by poly(I:C).	2	2	2.12	0.0234	10090.ENSMUSP00000028259,10090.ENSMUSP00000042433	Ifih1,Ddx58
PMID:18845806	(2008) Allopurinol use yields potentially beneficial effects on inflammatory indices in those with recent ischemic stroke: a randomized, double-blind, placebo-controlled trial.	2	2	2.12	0.0234	10090.ENSMUSP00000024866,10090.ENSMUSP00000083587	Xdh,Icam1
PMID:16839186	(2006) Neofunctionalization in vertebrates: the example of retinoic acid receptors.	2	2	2.12	0.0234	10090.ENSMUSP00000018992,10090.ENSMUSP00000130660	Rars,Gba
PMID:16859686	(2006) Deficiency of decay accelerating factor and CD59 leads to crisis in experimental myasthenia.	2	2	2.12	0.0234	10090.ENSMUSP00000027650,10090.ENSMUSP00000048041	Cd55,Cd59a
PMID:17034582	(2006) The membrane attack pathway of complement drives pathology in passively induced experimental autoimmune myasthenia gravis in mice.	2	2	2.12	0.0234	10090.ENSMUSP00000027650,10090.ENSMUSP00000048041	Cd55,Cd59a
PMID:14764738	(2004) Respective roles of decay-accelerating factor and CD59 in circumventing glomerular injury in acute nephrotoxic serum nephritis.	2	2	2.12	0.0234	10090.ENSMUSP00000027650,10090.ENSMUSP00000048041	Cd55,Cd59a
PMID:15580955	(2004) Phomol, a new antiinflammatory metabolite from an endophyte of the medicinal plant Erythrina crista-galli.	2	2	2.12	0.0234	10090.ENSMUSP00000066743,10090.ENSMUSP00000100872	Stat1,Stat2
PMID:12799548	(2003) Activation of the signal transducer and activator of transcription 1 signaling pathway in thymocytes from HIV-1-infected human thymus.	2	2	2.12	0.0234	10090.ENSMUSP00000066743,10090.ENSMUSP00000100872	Stat1,Stat2
PMID:12050355	(2002) STAT2 acts as a host range determinant for species-specific paramyxovirus interferon antagonism and simian virus 5 replication.	2	2	2.12	0.0234	10090.ENSMUSP00000066743,10090.ENSMUSP00000100872	Stat1,Stat2
PMID:11910588	(2000) Expression of adhesion molecules LFA-I and ICAM-I on osteoclast precursors during osteoclast differentiation and involvement of estrogen deficiency.	2	2	2.12	0.0234	10090.ENSMUSP00000021028,10090.ENSMUSP00000083587	Itgb3,Icam1
PMID:10518610	(1999) Murine Stat2 is uncharacteristically divergent.	2	2	2.12	0.0234	10090.ENSMUSP00000066743,10090.ENSMUSP00000100872	Stat1,Stat2
PMID:10608859	(1999) Use of the Crelox recombination system to develop a non-lethal knock-in murine model for osteogenesis imperfecta with an alpha1(I) G349C substitution. Variability in phenotype in BrtlIV mice.	2	2	2.12	0.0234	10090.ENSMUSP00000001547,10090.ENSMUSP00000129247	Col1a1,Lox
PMID:9392513	(1997) Regulation of the CRABP-I gene during mouse embryogenesis.	2	2	2.12	0.0234	10090.ENSMUSP00000018992,10090.ENSMUSP00000034830	Rars,Crabp1
PMID:8830786	(1996) HIN-200: a novel family of IFN-inducible nuclear proteins expressed in leukocytes.	2	2	2.12	0.0234	10090.ENSMUSP00000009340,10090.ENSMUSP00000106845	Mnda,Ifi204
PMID:8082810	(1994) Tyrosine-rich acidic matrix protein (TRAMP) is a tyrosine-sulphated and widely distributed protein of the extracellular matrix.	2	2	2.12	0.0234	10090.ENSMUSP00000027861,10090.ENSMUSP00000129247	Dpt,Lox
PMID:1370126	(1992) Mx genes show weaker primary response to virus than other interferon-regulated genes.	2	2	2.12	0.0234	10090.ENSMUSP00000082548,10090.ENSMUSP00000099888	Isg15,Ifit1
PMID:17079283	(2007) Coordinated regulation and widespread cellular expression of interferon-stimulated genes (ISG) ISG-49, ISG-54, and ISG-56 in the central nervous system after infection with distinct viruses.	4	5	2.02	0.00023	10090.ENSMUSP00000066743,10090.ENSMUSP00000099888,10090.ENSMUSP00000099889,10090.ENSMUSP00000100872	Stat1,Ifit1,Ifit3,Stat2
PMID:31974171	(2020) Type I Interferon Regulates a Coordinated Gene Network to Enhance Cytotoxic T Cell-Mediated Tumor Killing.	3	4	1.99	0.0027	10090.ENSMUSP00000066743,10090.ENSMUSP00000082548,10090.ENSMUSP00000100872	Stat1,Isg15,Stat2
PMID:32461320	(2020) Butyrate Reprograms Expression of Specific Interferon-Stimulated Genes.	3	4	1.99	0.0027	10090.ENSMUSP00000042433,10090.ENSMUSP00000066743,10090.ENSMUSP00000100872	Ddx58,Stat1,Stat2
PMID:32467259	(2020) The Mouse Heart Mitochondria N Terminome Provides Insights into ClpXP-Mediated Proteolysis.	3	4	1.99	0.0027	10090.ENSMUSP00000001127,10090.ENSMUSP00000025217,10090.ENSMUSP00000026743	Poldip2,Hspa9,Uqcrc1
PMID:30559422	(2019) Tumor-derived IFN triggers chronic pathway agonism and sensitivity to ADAR loss.	3	4	1.99	0.0027	10090.ENSMUSP00000024884,10090.ENSMUSP00000028259,10090.ENSMUSP00000042433	Eif2ak2,Ifih1,Ddx58
PMID:26036210	(2015) Microparticles released from Mycobacterium tuberculosis-infected human macrophages contain increased levels of the type I interferon inducible proteins including ISG15.	3	4	1.99	0.0027	10090.ENSMUSP00000082548,10090.ENSMUSP00000099888,10090.ENSMUSP00000099889	Isg15,Ifit1,Ifit3
PMID:26468064	(2015) Structure-mechanics relationships of collagen fibrils in the osteogenesis imperfecta mouse model.	3	4	1.99	0.0027	10090.ENSMUSP00000001547,10090.ENSMUSP00000028225,10090.ENSMUSP00000129247	Col1a1,Psmd5,Lox
PMID:21633090	(2011) Irgm1 protects hematopoietic stem cells by negative regulation of IFN signaling.	3	4	1.99	0.0027	10090.ENSMUSP00000047356,10090.ENSMUSP00000050446,10090.ENSMUSP00000066743	Igtp,Irgm1,Stat1
PMID:21810606	(2011) STAT3 negatively regulates type I IFN-mediated antiviral response.	3	4	1.99	0.0027	10090.ENSMUSP00000028259,10090.ENSMUSP00000066743,10090.ENSMUSP00000100872	Ifih1,Stat1,Stat2
PMID:21147464	(2010) The ubiquitin ligase Riplet is essential for RIG-I-dependent innate immune responses to RNA virus infection.	3	4	1.99	0.0027	10090.ENSMUSP00000028259,10090.ENSMUSP00000042433,10090.ENSMUSP00000103528	Ifih1,Ddx58,Trim25
PMID:16904983	(2006) Interferon alpha and CPG oligodeoxynucleotides elicit additive immunostimulatory and antitumor effects.	3	4	1.99	0.0027	10090.ENSMUSP00000066743,10090.ENSMUSP00000082548,10090.ENSMUSP00000100872	Stat1,Isg15,Stat2
PMID:16940520	(2006) Altered central nervous system gene expression caused by congenitally acquired persistent infection with lymphocytic choriomeningitis virus.	4	6	1.94	0.00031	10090.ENSMUSP00000066743,10090.ENSMUSP00000082548,10090.ENSMUSP00000099888,10090.ENSMUSP00000099889	Stat1,Isg15,Ifit1,Ifit3
PMID:32759968	(2021) A virus-induced conformational switch of STAT1-STAT2 dimers boosts antiviral defenses.	2	3	1.94	0.0323	10090.ENSMUSP00000066743,10090.ENSMUSP00000100872	Stat1,Stat2
PMID:33391406	(2021) GINS2 attenuates the development of lung cancer by inhibiting the STAT signaling pathway.	2	3	1.94	0.0323	10090.ENSMUSP00000066743,10090.ENSMUSP00000100872	Stat1,Stat2
PMID:33408175	(2021) Inducible Guanylate-Binding Protein 7 Facilitates Influenza A Virus Replication by Suppressing Innate Immunity via NF-kappaB and JAK-STAT Signaling Pathways.	2	3	1.94	0.0323	10090.ENSMUSP00000066743,10090.ENSMUSP00000100872	Stat1,Stat2
PMID:33433011	(2021) Glutamine Inhibition Reduces Iatrogenic Laryngotracheal Stenosis.	2	3	1.94	0.0323	10090.ENSMUSP00000001547,10090.ENSMUSP00000028280	Col1a1,Col5a1
PMID:31819159	(2020) Mitochondrial 4-HNE derived from MAO-A promotes mitoCa(2) overload in chronic postischemic cardiac remodeling.	2	3	1.94	0.0323	10090.ENSMUSP00000026013,10090.ENSMUSP00000031411	Maoa,Aldh2
PMID:32010720	(2020) Validation of a new serum granulocyte-macrophage colony-stimulating factor autoantibody testing kit.	2	3	1.94	0.0323	10090.ENSMUSP00000023829,10090.ENSMUSP00000028259	Cdkn1a,Ifih1
PMID:32112143	(2020) Genetic determinants of host immunity against human rhinovirus infections.	2	3	1.94	0.0323	10090.ENSMUSP00000028259,10090.ENSMUSP00000042433	Ifih1,Ddx58
PMID:32503978	(2020) MYC functions as a switch for natural killer cell-mediated immune surveillance of lymphoid malignancies.	2	3	1.94	0.0323	10090.ENSMUSP00000066743,10090.ENSMUSP00000100872	Stat1,Stat2
PMID:32558942	(2020) Anti-tumour effects of PIM kinase inhibition on progression and chemoresistance of hepatocellular carcinoma.	2	3	1.94	0.0323	10090.ENSMUSP00000000707,10090.ENSMUSP00000083587	Loxl3,Icam1
PMID:32755662	(2020) Murine norovirus replicase augments RIG-I-like receptors-mediated antiviral interferon response.	2	3	1.94	0.0323	10090.ENSMUSP00000028259,10090.ENSMUSP00000042433	Ifih1,Ddx58
PMID:33042141	(2020) Role of Gate-16 and Gabarap in Prevention of Caspase-11-Dependent Excess Inflammation and Lethal Endotoxic Shock.	2	3	1.94	0.0323	10090.ENSMUSP00000018711,10090.ENSMUSP00000132435	Gabarap,Gbp2
PMID:30668574	(2019) Arbovirus coinfection and co-transmission: A neglected public health concern?	2	3	1.94	0.0323	10090.ENSMUSP00000066743,10090.ENSMUSP00000100872	Stat1,Stat2
PMID:30814285	(2019) Species-Specific Pathogenicity of Severe Fever with Thrombocytopenia Syndrome Virus Is Determined by Anti-STAT2 Activity of NSs.	2	3	1.94	0.0323	10090.ENSMUSP00000066743,10090.ENSMUSP00000100872	Stat1,Stat2
PMID:30947291	(2019) Viral RNA-dependent RNA polymerase mutants display an altered mutation spectrum resulting in attenuation in both mosquito and vertebrate hosts.	2	3	1.94	0.0323	10090.ENSMUSP00000028259,10090.ENSMUSP00000042433	Ifih1,Ddx58
PMID:31022672	(2019) Cholesterol crystals promote endothelial cell and monocyte interactions via H2O2-mediated PP2A inhibition, NFkappaB activation and ICAM1 and VCAM1 expression.	2	3	1.94	0.0323	10090.ENSMUSP00000024866,10090.ENSMUSP00000083587	Xdh,Icam1
PMID:31805977	(2019) NOS1 inhibits the interferon response of cancer cells by S-nitrosylation of HDAC2.	2	3	1.94	0.0323	10090.ENSMUSP00000066743,10090.ENSMUSP00000100872	Stat1,Stat2
PMID:28923593	(2018) Inducible microRNA-122 modulates RIG-I signaling pathway via targeting DAK in miiuy croaker after poly(I:C) stimulation.	2	3	1.94	0.0323	10090.ENSMUSP00000028259,10090.ENSMUSP00000042433	Ifih1,Ddx58
PMID:29242538	(2018) Nuclear RNF2 inhibits interferon function by promoting K33-linked STAT1 disassociation from DNA.	2	3	1.94	0.0323	10090.ENSMUSP00000066743,10090.ENSMUSP00000100872	Stat1,Stat2
PMID:29348479	(2018) Prime-boost vaccination with recombinant protein and adenovirus-vector expressing Plasmodium vivax circumsporozoite protein (CSP) partially protects mice against PbPv sporozoite challenge.	2	3	1.94	0.0323	10090.ENSMUSP00000130941,10090.ENSMUSP00000134570	Mut,H2-D1
PMID:29527300	(2018) The immunology of Zika Virus.	2	3	1.94	0.0323	10090.ENSMUSP00000066743,10090.ENSMUSP00000100872	Stat1,Stat2
PMID:29755969	(2018) Evaluation of Fluorine-18-Labeled alpha1(I)-N-Telopeptide Analogs as Substrate-Based Radiotracers for PET Imaging of Melanoma-Associated Lysyl Oxidase.	2	3	1.94	0.0323	10090.ENSMUSP00000000707,10090.ENSMUSP00000129247	Loxl3,Lox
PMID:30370318	(2018) Sendai Virus Propagation Using Chicken Eggs.	2	3	1.94	0.0323	10090.ENSMUSP00000028259,10090.ENSMUSP00000042433	Ifih1,Ddx58
PMID:28056723	(2017) Chronic Treatment with Minoxidil Induces Elastic Fiber Neosynthesis and Functional Improvement in the Aorta of Aged Mice.	2	3	1.94	0.0323	10090.ENSMUSP00000021603,10090.ENSMUSP00000129247	Fbln5,Lox
PMID:28213522	(2017) Type I interferon-regulated gene expression and signaling in murine mixed glial cells lacking signal transducers and activators of transcription 1 or 2 or interferon regulatory factor 9.	2	3	1.94	0.0323	10090.ENSMUSP00000066743,10090.ENSMUSP00000100872	Stat1,Stat2
PMID:28624291	(2017) Vascular lysyl oxidase over-expression alters extracellular matrix structure and induces oxidative stress.	2	3	1.94	0.0323	10090.ENSMUSP00000021603,10090.ENSMUSP00000129247	Fbln5,Lox
PMID:28662211	(2017) Identification of Interactions between Sindbis Virus Capsid Protein and Cytoplasmic vRNA as Novel Virulence Determinants.	2	3	1.94	0.0323	10090.ENSMUSP00000028259,10090.ENSMUSP00000042433	Ifih1,Ddx58
PMID:28673932	(2017) Integrin alphavbeta3 enhances the suppressive effect of interferon-gamma on hematopoietic stem cells.	2	3	1.94	0.0323	10090.ENSMUSP00000021028,10090.ENSMUSP00000066743	Itgb3,Stat1
PMID:28753426	(2017) Methyltransferase SETD2-Mediated Methylation of STAT1 Is Critical for Interferon Antiviral Activity.	2	3	1.94	0.0323	10090.ENSMUSP00000066743,10090.ENSMUSP00000082548	Stat1,Isg15
PMID:28830352	(2017) JAK inhibitor has the amelioration effect in lupus-prone mice: the involvement of IFN signature gene downregulation.	2	3	1.94	0.0323	10090.ENSMUSP00000082548,10090.ENSMUSP00000099889	Isg15,Ifit3
PMID:28911165	(2017) Cellular Retinoic Acid-Binding Protein 1 Modulates Stem Cell Proliferation to Affect Learning and Memory in Male Mice.	2	3	1.94	0.0323	10090.ENSMUSP00000018992,10090.ENSMUSP00000034830	Rars,Crabp1
PMID:26907325	(2016) In Vitro and in Vivo Evaluation of Mutations in the NS Region of Lineage 2 West Nile Virus Associated with Neuroinvasiveness in a Mammalian Model.	2	3	1.94	0.0323	10090.ENSMUSP00000066743,10090.ENSMUSP00000139365	Stat1,Tcf12
PMID:27226371	(2016) MAVS Expressed by Hematopoietic Cells Is Critical for Control of West Nile Virus Infection and Pathogenesis.	2	3	1.94	0.0323	10090.ENSMUSP00000028259,10090.ENSMUSP00000042433	Ifih1,Ddx58
PMID:27375796	(2016) Cancer in Japan: Prevalence, prevention and the role of heterocyclic amines in human carcinogenesis.	2	3	1.94	0.0323	10090.ENSMUSP00000031411,10090.ENSMUSP00000087633	Aldh2,Adh7
PMID:27440905	(2016) The PB2 Subunit of the Influenza A Virus RNA Polymerase Is Imported into the Mitochondrial Matrix.	2	3	1.94	0.0323	10090.ENSMUSP00000028259,10090.ENSMUSP00000042433	Ifih1,Ddx58
PMID:25389133	(2015) Retinoic acid receptor signaling is required to maintain glucose-stimulated insulin secretion and beta-cell mass.	2	3	1.94	0.0323	10090.ENSMUSP00000018992,10090.ENSMUSP00000129247	Rars,Lox
PMID:25682934	(2015) Molecular characterization, tissue distribution and expression analysis of TRIM25 in Gallus gallus domesticus.	2	3	1.94	0.0323	10090.ENSMUSP00000042433,10090.ENSMUSP00000103528	Ddx58,Trim25
PMID:25827718	(2015) Cyclic stretch and compression forces alter microRNA-29 expression of human periodontal ligament cells.	2	3	1.94	0.0323	10090.ENSMUSP00000001547,10090.ENSMUSP00000028280	Col1a1,Col5a1
PMID:25888832	(2015) Piscine orthoreovirus (PRV) replicates in Atlantic salmon (Salmo salar L.) erythrocytes ex vivo.	2	3	1.94	0.0323	10090.ENSMUSP00000023829,10090.ENSMUSP00000042433	Cdkn1a,Ddx58
PMID:25926685	(2015) Amino Acid Residue at Position 79 of Marburg Virus VP40 Confers Interferon Antagonism in Mouse Cells.	2	3	1.94	0.0323	10090.ENSMUSP00000066743,10090.ENSMUSP00000100872	Stat1,Stat2
PMID:26079065	(2015) Innate immune responses to rotavirus infection in macrophages depend on MAVS but involve neither the NLRP3 inflammasome nor JNK and p38 signaling pathways.	2	3	1.94	0.0323	10090.ENSMUSP00000028259,10090.ENSMUSP00000042433	Ifih1,Ddx58
PMID:26230388	(2015) JAKSTAT and Hox Dynamic Interactions in an Organogenetic Gene Cascade.	2	3	1.94	0.0323	10090.ENSMUSP00000100872,10090.ENSMUSP00000130941	Stat2,Mut
PMID:26241861	(2015) Optimisations and Challenges Involved in the Creation of Various Bioluminescent and Fluorescent Influenza A Virus Strains for In Vitro and In Vivo Applications.	2	3	1.94	0.0323	10090.ENSMUSP00000082548,10090.ENSMUSP00000130660	Isg15,Gba
PMID:26378160	(2015) RIG-I Signaling Is Essential for Influenza B Virus-Induced Rapid Interferon Gene Expression.	2	3	1.94	0.0323	10090.ENSMUSP00000028259,10090.ENSMUSP00000042433	Ifih1,Ddx58
PMID:26692029	(2015) cChIP-seq: a robust small-scale method for investigation of histone modifications.	2	3	1.94	0.0323	10090.ENSMUSP00000021028,10090.ENSMUSP00000028225	Itgb3,Psmd5
PMID:24022296	(2014) Allele-specific Col1a1 silencing reduces mutant collagen in fibroblasts from Brtl mouse, a model for classical osteogenesis imperfecta.	2	3	1.94	0.0323	10090.ENSMUSP00000001547,10090.ENSMUSP00000130941	Col1a1,Mut
PMID:24198415	(2014) Ifit2 deficiency results in uncontrolled neurotropic coronavirus replication and enhanced encephalitis via impaired alphabeta interferon induction in macrophages.	2	3	1.94	0.0323	10090.ENSMUSP00000082548,10090.ENSMUSP00000099888	Isg15,Ifit1
PMID:24440776	(2014) Temporal profile of the vascular anatomy evaluated by 9.4-T magnetic resonance angiography and histopathological analysis in mice lacking RNF213: a susceptibility gene for moyamoya disease.	2	3	1.94	0.0323	10090.ENSMUSP00000091429,10090.ENSMUSP00000129247	Rnf213,Lox
PMID:24478444	(2014) Attenuation and restoration of severe acute respiratory syndrome coronavirus mutant lacking 2'-o-methyltransferase activity.	2	3	1.94	0.0323	10090.ENSMUSP00000028259,10090.ENSMUSP00000099888	Ifih1,Ifit1
PMID:25231302	(2014) M27 expressed by cytomegalovirus counteracts effective type I interferon induction of myeloid cells but not of plasmacytoid dendritic cells.	2	3	1.94	0.0323	10090.ENSMUSP00000042433,10090.ENSMUSP00000100872	Ddx58,Stat2
PMID:23102637	(2013) Variation in susceptibility of human malignant melanomas to oncolytic vesicular stomatitis virus.	2	3	1.94	0.0323	10090.ENSMUSP00000066743,10090.ENSMUSP00000100872	Stat1,Stat2
PMID:23524944	(2013) Homologous recombination-mediated gene targeting in the liverwort Marchantia polymorpha L.	2	3	1.94	0.0323	10090.ENSMUSP00000046101,10090.ENSMUSP00000129247	Eef2,Lox
PMID:23534382	(2013) Identification of oxidation sites and covalent cross-links in metal catalyzed oxidized interferon Beta-1a: potential implications for protein aggregation and immunogenicity.	2	3	1.94	0.0323	10090.ENSMUSP00000028225,10090.ENSMUSP00000130660	Psmd5,Gba
PMID:23653476	(2013) Stat2 loss leads to cytokine-independent, cell-mediated lethality in LPS-induced sepsis.	2	3	1.94	0.0323	10090.ENSMUSP00000083587,10090.ENSMUSP00000100872	Icam1,Stat2
PMID:23678179	(2013) Increased early RNA replication by chimeric West Nile virus W956IC leads to IPS-1-mediated activation of NF-kappaB and insufficient virus-mediated counteraction of the resulting canonical type I interferon signaling.	2	3	1.94	0.0323	10090.ENSMUSP00000066743,10090.ENSMUSP00000100872	Stat1,Stat2
PMID:23858625	(2013) Bone lessons from Marfan syndrome and related disorders: fibrillin, TGF-B and BMP at the balance of too long and too short.	2	3	1.94	0.0323	10090.ENSMUSP00000023610,10090.ENSMUSP00000129247	Adamts1,Lox
PMID:23966390	(2013) Pattern recognition receptor MDA5 modulates CD8 T cell-dependent clearance of West Nile virus from the central nervous system.	2	3	1.94	0.0323	10090.ENSMUSP00000028259,10090.ENSMUSP00000042433	Ifih1,Ddx58
PMID:23966395	(2013) The essential, nonredundant roles of RIG-I and MDA5 in detecting and controlling West Nile virus infection.	2	3	1.94	0.0323	10090.ENSMUSP00000028259,10090.ENSMUSP00000042433	Ifih1,Ddx58
PMID:24146809	(2013) Targeted gene deletion of miRNAs in mice by TALEN system.	2	3	1.94	0.0323	10090.ENSMUSP00000129247,10090.ENSMUSP00000130941	Lox,Mut
PMID:24224041	(2013) Simplified large-scale refolding, purification, and characterization of recombinant human granulocyte-colony stimulating factor in Escherichia coli.	2	3	1.94	0.0323	10090.ENSMUSP00000081544,10090.ENSMUSP00000130660	Oat,Gba
PMID:21538012	(2012) Role of collagen content and cross-linking in large pulmonary arterial stiffening after chronic hypoxia.	2	3	1.94	0.0323	10090.ENSMUSP00000001547,10090.ENSMUSP00000129247	Col1a1,Lox
PMID:21981356	(2012) Novel application of human periodontal ligament stem cells and water-soluble chitin for collagen tissue regeneration: in vitro and in vivo investigations.	2	3	1.94	0.0323	10090.ENSMUSP00000000707,10090.ENSMUSP00000129247	Loxl3,Lox
PMID:22318549	(2012) Molecular cloning and expression analysis of IFN-beta promoter stimulator 1 in Tibetan pigs.	2	3	1.94	0.0323	10090.ENSMUSP00000028259,10090.ENSMUSP00000042433	Ifih1,Ddx58
PMID:22403617	(2012) Detecting remote sequence homology in disordered proteins: discovery of conserved motifs in the N-termini of Mononegavirales phosphoproteins.	2	3	1.94	0.0323	10090.ENSMUSP00000066743,10090.ENSMUSP00000100872	Stat1,Stat2
PMID:22453058	(2012) Lysyl oxidase: from basic science to future cancer treatment.	2	3	1.94	0.0323	10090.ENSMUSP00000000707,10090.ENSMUSP00000129247	Loxl3,Lox
PMID:22509183	(2012) Clinical features of hepatitis C virus carriers with persistently normal alanine aminotransferase levels.	2	3	1.94	0.0323	10090.ENSMUSP00000066743,10090.ENSMUSP00000100872	Stat1,Stat2
PMID:22912830	(2012) Inner ear gene transfection in neonatal mice using adeno-associated viral vector: a comparison of two approaches.	2	3	1.94	0.0323	10090.ENSMUSP00000130660,10090.ENSMUSP00000130941	Gba,Mut
PMID:23209422	(2012) Species-specific inhibition of RIG-I ubiquitination and IFN induction by the influenza A virus NS1 protein.	2	3	1.94	0.0323	10090.ENSMUSP00000042433,10090.ENSMUSP00000103528	Ddx58,Trim25
PMID:21047551	(2011) Formation of 4-hydroxynonenal from cardiolipin oxidation: Intramolecular peroxyl radical addition and decomposition.	2	3	1.94	0.0323	10090.ENSMUSP00000025961,10090.ENSMUSP00000031411	Prdx3,Aldh2
PMID:21190724	(2011) Comparative expression analysis of the phosphocreatine circuit in extant primates: Implications for human brain evolution.	2	3	1.94	0.0323	10090.ENSMUSP00000022062,10090.ENSMUSP00000046101	Sdha,Eef2
PMID:21463600	(2011) Characterization of reduced and oxidized dopamine and 3,4-dihydrophenylacetic acid, on brain mitochondrial electron transport chain activities.	2	3	1.94	0.0323	10090.ENSMUSP00000026013,10090.ENSMUSP00000026743	Maoa,Uqcrc1
PMID:21474962	(2011) Nutrigenetic disruption of inflammation-resolution homeostasis and atherogenesis.	2	3	1.94	0.0323	10090.ENSMUSP00000083587,10090.ENSMUSP00000129247	Icam1,Lox
PMID:21486382	(2011) Life-threatening hemorrhage and prolonged wound healing are remarkable phenotypes manifested by complete plasminogen activator inhibitor-1 deficiency in humans.	2	3	1.94	0.0323	10090.ENSMUSP00000039586,10090.ENSMUSP00000130941	Serpine1,Mut
PMID:21867815	(2011) Epidemic viral pneumonia and other emerging pathogens.	2	3	1.94	0.0323	10090.ENSMUSP00000066743,10090.ENSMUSP00000083587	Stat1,Icam1
PMID:19594296	(2010) Variable bone fragility associated with an Amish COL1A2 variant and a knock-in mouse model.	2	3	1.94	0.0323	10090.ENSMUSP00000001547,10090.ENSMUSP00000129247	Col1a1,Lox
PMID:20507978	(2010) Foot-and-mouth disease virus 2C is a hexameric AAA protein with a coordinated ATP hydrolysis mechanism.	2	3	1.94	0.0323	10090.ENSMUSP00000015501,10090.ENSMUSP00000130941	Clpx,Mut
PMID:20594569	(2010) The neurovirulence and neuroinvasiveness of chimeric tick-borne encephalitisdengue virus can be attenuated by introducing defined mutations into the envelope and NS5 protein genes and the 3' non-coding region of the genome.	2	3	1.94	0.0323	10090.ENSMUSP00000066743,10090.ENSMUSP00000100872	Stat1,Stat2
PMID:20643906	(2010) Targeting of eEF1A with Amaryllidaceae isocarbostyrils as a strategy to combat melanomas.	2	3	1.94	0.0323	10090.ENSMUSP00000042457,10090.ENSMUSP00000046101	Eef1a1,Eef2
PMID:20961452	(2010) Antitumor activity against murine lymphoma L5178Y model of proteins from cacao (Theobroma cacao L.) seeds in relation with in vitro antioxidant activity.	2	3	1.94	0.0323	10090.ENSMUSP00000081544,10090.ENSMUSP00000134570	Oat,H2-D1
PMID:19176402	(2009) Balance of Irgm protein activities determines IFN-gamma-induced host defense.	2	3	1.94	0.0323	10090.ENSMUSP00000047356,10090.ENSMUSP00000050446	Igtp,Irgm1
PMID:19635748	(2009) Targeted mutation of p53 and Rb in mesenchymal cells of the limb bud produces sarcomas in mice.	2	3	1.94	0.0323	10090.ENSMUSP00000001547,10090.ENSMUSP00000129247	Col1a1,Lox
PMID:19654412	(2009) Mndal, a new interferon-inducible family member, is highly polymorphic, suppresses cell growth, and may modify plasmacytoma susceptibility.	2	3	1.94	0.0323	10090.ENSMUSP00000009340,10090.ENSMUSP00000140610	Mnda,Mndal
PMID:18069692	(2008) The macroPARP genes Parp-9 and Parp-14 are developmentally and differentially regulated in mouse tissues.	2	3	1.94	0.0323	10090.ENSMUSP00000080601,10090.ENSMUSP00000110528	Dtx3l,Parp9
PMID:18166010	(2008) The left ventricle proteome differentiates middle-aged and old left ventricles in mice.	2	3	1.94	0.0323	10090.ENSMUSP00000025217,10090.ENSMUSP00000025961	Hspa9,Prdx3
PMID:18390731	(2008) A conserved IFN-alpha receptor tyrosine motif directs the biological response to type I IFNs.	2	3	1.94	0.0323	10090.ENSMUSP00000066743,10090.ENSMUSP00000100872	Stat1,Stat2
PMID:18768971	(2008) Novel characteristics of the function and induction of murine p56 family proteins.	2	3	1.94	0.0323	10090.ENSMUSP00000099888,10090.ENSMUSP00000099889	Ifit1,Ifit3
PMID:18796709	(2008) Human cytomegalovirus interferes with signal transducer and activator of transcription (STAT) 2 protein stability and tyrosine phosphorylation.	2	3	1.94	0.0323	10090.ENSMUSP00000066743,10090.ENSMUSP00000100872	Stat1,Stat2
PMID:19074283	(2008) A critical link between Toll-like receptor 3 and type II interferon signaling pathways in antiviral innate immunity.	2	3	1.94	0.0323	10090.ENSMUSP00000028259,10090.ENSMUSP00000042433	Ifih1,Ddx58
PMID:17622609	(2007) Recovery of genetically defined murine norovirus in tissue culture by using a fowlpox virus expressing T7 RNA polymerase.	2	3	1.94	0.0323	10090.ENSMUSP00000042433,10090.ENSMUSP00000066743	Ddx58,Stat1
PMID:17804509	(2007) Activation of the beta interferon promoter by unnatural Sendai virus infection requires RIG-I and is inhibited by viral C proteins.	2	3	1.94	0.0323	10090.ENSMUSP00000028259,10090.ENSMUSP00000042433	Ifih1,Ddx58
PMID:16567182	(2006) Absent STAT-1 expression perturbs adaptation and apoptosis after massive intestinal resection.	2	3	1.94	0.0323	10090.ENSMUSP00000023829,10090.ENSMUSP00000066743	Cdkn1a,Stat1
PMID:16753878	(2006) Immune protection effect of exosomes against attack of L1210 tumor cells.	2	3	1.94	0.0323	10090.ENSMUSP00000083587,10090.ENSMUSP00000134570	Icam1,H2-D1
PMID:16024773	(2005) ISG15, an interferon-stimulated ubiquitin-like protein, is not essential for STAT1 signaling and responses against vesicular stomatitis and lymphocytic choriomeningitis virus.	2	3	1.94	0.0323	10090.ENSMUSP00000066743,10090.ENSMUSP00000082548	Stat1,Isg15
PMID:16139798	(2005) Proteomic identification of proteins conjugated to ISG15 in mouse and human cells.	2	3	1.94	0.0323	10090.ENSMUSP00000066743,10090.ENSMUSP00000082548	Stat1,Isg15
PMID:16314524	(2005) Reexamination of the role of ubiquitin-like modifier ISG15 in the phenotype of UBP43-deficient mice.	2	3	1.94	0.0323	10090.ENSMUSP00000066743,10090.ENSMUSP00000082548	Stat1,Isg15
PMID:16435576	(2005) T cell tolerance induced by histone deacetylase inhibitor is mediated by P21cip1.	2	3	1.94	0.0323	10090.ENSMUSP00000023829,10090.ENSMUSP00000134570	Cdkn1a,H2-D1
PMID:15246108	(2004) Identification of a functional CBF-binding CCAAT-like motif in the core promoter of the mouse pro-alpha 1(V) collagen gene (Col5a1).	2	3	1.94	0.0323	10090.ENSMUSP00000001547,10090.ENSMUSP00000028280	Col1a1,Col5a1
PMID:12516107	(2003) Ectopic p21sdi1 gene transfer induces retinoic acid receptor beta expression and sensitizes human cancer cells to retinoid treatment.	2	3	1.94	0.0323	10090.ENSMUSP00000018992,10090.ENSMUSP00000023829	Rars,Cdkn1a
PMID:12893238	(2003) ISG15, not just another ubiquitin-like protein.	2	3	1.94	0.0323	10090.ENSMUSP00000066743,10090.ENSMUSP00000082548	Stat1,Isg15
PMID:11458881	(2001) Mammalian expression cloning of two human trophoblast suppressors of major histocompatibility complex genes.	2	3	1.94	0.0323	10090.ENSMUSP00000023147,10090.ENSMUSP00000066743	Ciita,Stat1
PMID:10644731	(2000) Recruitment of Stat4 to the human interferon-alphabeta receptor requires activated Stat2.	2	3	1.94	0.0323	10090.ENSMUSP00000066743,10090.ENSMUSP00000100872	Stat1,Stat2
PMID:10842102	(2000) The mouse lysyl oxidase-like 2 gene (mLOXL2) maps to chromosome 14 and is highly expressed in skin, lung and thymus.	2	3	1.94	0.0323	10090.ENSMUSP00000000707,10090.ENSMUSP00000129247	Loxl3,Lox
PMID:11163195	(2000) Immune response in Stat2 knockout mice.	2	3	1.94	0.0323	10090.ENSMUSP00000066743,10090.ENSMUSP00000100872	Stat1,Stat2
PMID:10027649	(1999) Regulation of interferon-alphabeta-stimulated gene expression through the gamma-activated transcriptional element.	2	3	1.94	0.0323	10090.ENSMUSP00000066743,10090.ENSMUSP00000100872	Stat1,Stat2
PMID:9989988	(1999) Cells capable of bone production engraft from whole bone marrow transplants in nonablated mice.	2	3	1.94	0.0323	10090.ENSMUSP00000001547,10090.ENSMUSP00000134570	Col1a1,H2-D1
PMID:9472798	(1998) Abrogation of graft-vs.-leukemia activity after depletion of CD3 T cells in a murine model of MHC-matched peripheral blood progenitor cell transplantation (PBPCT).	2	3	1.94	0.0323	10090.ENSMUSP00000081544,10090.ENSMUSP00000134570	Oat,H2-D1
PMID:9721083	(1998) Inflamed site-specific gene delivery using bone marrow-derived CD11b࠽ vehicle cells in mice.	2	3	1.94	0.0323	10090.ENSMUSP00000083587,10090.ENSMUSP00000130660	Icam1,Gba
PMID:9865494	(1998) The Ifi 200 genes: an emerging family of IFN-inducible genes.	2	3	1.94	0.0323	10090.ENSMUSP00000009340,10090.ENSMUSP00000106845	Mnda,Ifi204
PMID:9110990	(1997) The short form of the interferon alphabeta receptor chain 2 acts as a dominant negative for type I interferon action.	2	3	1.94	0.0323	10090.ENSMUSP00000066743,10090.ENSMUSP00000100872	Stat1,Stat2
PMID:8554424	(1996) Specific acceptance of fetal bowel allograft in mice after combined treatment with anti-intercellular adhesion molecule-1 and leukocyte function-associated antigen-1 antibodies.	2	3	1.94	0.0323	10090.ENSMUSP00000083587,10090.ENSMUSP00000134570	Icam1,H2-D1
PMID:8627162	(1996) LMP-associated proteolytic activities and TAP-dependent peptide transport for class 1 MHC molecules are suppressed in cell lines transformed by the highly oncogenic adenovirus 12.	2	3	1.94	0.0323	10090.ENSMUSP00000025196,10090.ENSMUSP00000134570	Psmb8,H2-D1
PMID:8725115	(1996) The bovine herpesvirus type 1 major tegument protein VP8 expressed in recombinant vaccinia virus does not induce significant immunity in mice.	2	3	1.94	0.0323	10090.ENSMUSP00000130941,10090.ENSMUSP00000134570	Mut,H2-D1
PMID:8756459	(1996) Analysis of the effects of CRABP I expression on the RA-induced transcription mediated by retinoid receptors.	2	3	1.94	0.0323	10090.ENSMUSP00000018992,10090.ENSMUSP00000034830	Rars,Crabp1
PMID:7472940	(1995) Prevention of fetal bowel allograft rejection by combined treatment with anti-ICAM-1 and anti-LFA-1 antibodies.	2	3	1.94	0.0323	10090.ENSMUSP00000083587,10090.ENSMUSP00000134570	Icam1,H2-D1
PMID:8526900	(1995) Identification of a rapidly dephosphorylating 95-kDa protein as elongation factor 2 during 8-Br-cAMP treatment of N1E115 neuroblastoma cells.	2	3	1.94	0.0323	10090.ENSMUSP00000046101,10090.ENSMUSP00000099881	Eef2,Gap43
PMID:7959953	(1994) Genomic organization of IFI16, an interferon-inducible gene whose expression is associated with human myeloid cell differentiation: correlation of predicted protein domains with exon organization.	2	3	1.94	0.0323	10090.ENSMUSP00000009340,10090.ENSMUSP00000106845	Mnda,Ifi204
PMID:8030753	(1994) Anti-CD31 delays platelet adhesionaggregation at sites of endothelial injury in mouse cerebral arterioles.	2	3	1.94	0.0323	10090.ENSMUSP00000021028,10090.ENSMUSP00000083587	Itgb3,Icam1
PMID:31876388	(2020) Poly(ADP-Ribose) Polymerase Enhances Infiltration of Mononuclear Cells in Primary Sjoegren's Syndrome Through Interferon-Induced Protein With Tetratricopeptide Repeats 1-Mediated Up-Regulation of CXCL10.	3	5	1.89	0.0038	10090.ENSMUSP00000066743,10090.ENSMUSP00000080601,10090.ENSMUSP00000099888	Stat1,Dtx3l,Ifit1
PMID:33124745	(2020) Dynamin-related Irgm proteins modulate LPS-induced caspase-11 activation and septic shock.	3	5	1.89	0.0038	10090.ENSMUSP00000047356,10090.ENSMUSP00000050446,10090.ENSMUSP00000104464	Igtp,Irgm1,Irgm2
PMID:29459481	(2018) Catalytic activities of mammalian epoxide hydrolases with cis and trans fatty acid epoxides relevant to skin barrier function.	3	5	1.89	0.0038	10090.ENSMUSP00000047551,10090.ENSMUSP00000069209,10090.ENSMUSP00000129247	Ephx1,Ephx2,Lox
PMID:29468137	(2018) Identification of various cell culture models for the study of Zika virus.	3	5	1.89	0.0038	10090.ENSMUSP00000042433,10090.ENSMUSP00000066743,10090.ENSMUSP00000100872	Ddx58,Stat1,Stat2
PMID:28757138	(2017) Early-Life Antibiotic Exposure Causes Intestinal Dysbiosis and Exacerbates Skin and Lung Pathology in Experimental Systemic Sclerosis.	3	5	1.89	0.0038	10090.ENSMUSP00000001547,10090.ENSMUSP00000028280,10090.ENSMUSP00000039586	Col1a1,Col5a1,Serpine1
PMID:27642597	(2016) Polyprenols of Ginkgo biloba Enhance Antibacterial Activity of Five Classes of Antibiotics.	3	5	1.89	0.0038	10090.ENSMUSP00000031143,10090.ENSMUSP00000098522,10090.ENSMUSP00000132435	Srd5a3,Gbp4,Gbp2
PMID:26258612	(2015) The Role of LOX and LOXL2 in the Pathogenesis of an Experimental Model of Choroidal Neovascularization.	3	5	1.89	0.0038	10090.ENSMUSP00000000707,10090.ENSMUSP00000001547,10090.ENSMUSP00000129247	Loxl3,Col1a1,Lox
PMID:24482115	(2014) A viral RNA structural element alters host recognition of nonself RNA.	3	5	1.89	0.0038	10090.ENSMUSP00000028259,10090.ENSMUSP00000042433,10090.ENSMUSP00000099888	Ifih1,Ddx58,Ifit1
PMID:24574225	(2014) Gene expression analysis of murine and human osteoarthritis synovium reveals elevation of transforming growth factor beta-responsive genes in osteoarthritis-related fibrosis.	3	5	1.89	0.0038	10090.ENSMUSP00000001547,10090.ENSMUSP00000028280,10090.ENSMUSP00000129247	Col1a1,Col5a1,Lox
PMID:22778045	(2012) Glial proteome changes in response to moderate hypothermia.	3	5	1.89	0.0038	10090.ENSMUSP00000066743,10090.ENSMUSP00000083587,10090.ENSMUSP00000099889	Stat1,Icam1,Ifit3
PMID:8702776	(1996) Identification of a novel GTPase, the inducibly expressed GTPase, that accumulates in response to interferon gamma.	3	5	1.89	0.0038	10090.ENSMUSP00000047356,10090.ENSMUSP00000050446,10090.ENSMUSP00000069914	Igtp,Irgm1,Tgtp1
PMID:30641486	(2019) Transcriptome analysis reveals immune-related gene expression changes with age in giant panda (Ailuropoda melanoleuca) blood.	4	7	1.87	0.00043	10090.ENSMUSP00000042433,10090.ENSMUSP00000051921,10090.ENSMUSP00000066743,10090.ENSMUSP00000082548	Ddx58,Bst2,Stat1,Isg15
PMID:31851929	(2019) Viral Fitness Landscapes in Diverse Host Species Reveal Multiple Evolutionary Lines for the NS1 Gene of Influenza A Viruses.	4	7	1.87	0.00043	10090.ENSMUSP00000028259,10090.ENSMUSP00000042433,10090.ENSMUSP00000066743,10090.ENSMUSP00000103528	Ifih1,Ddx58,Stat1,Trim25
PMID:30241427	(2018) Investigating Functional Roles for Positive Feedback and Cellular Heterogeneity in the Type I Interferon Response to Viral Infection.	4	7	1.87	0.00043	10090.ENSMUSP00000028259,10090.ENSMUSP00000042433,10090.ENSMUSP00000066743,10090.ENSMUSP00000103528	Ifih1,Ddx58,Stat1,Trim25
PMID:27983470	(2017) Single-cell studies of IFN-Beta promoter activation by wild-type and NS1-defective influenza A viruses.	4	7	1.87	0.00043	10090.ENSMUSP00000028259,10090.ENSMUSP00000042433,10090.ENSMUSP00000082548,10090.ENSMUSP00000103528	Ifih1,Ddx58,Isg15,Trim25
PMID:27706161	(2016) Full Genome Sequence and sfRNA Interferon Antagonist Activity of Zika Virus from Recife, Brazil.	4	7	1.87	0.00043	10090.ENSMUSP00000028259,10090.ENSMUSP00000042433,10090.ENSMUSP00000100872,10090.ENSMUSP00000103528	Ifih1,Ddx58,Stat2,Trim25
PMID:23185501	(2012) Passage of a Sendai virus recombinant in embryonated chicken eggs leads to markedly rapid accumulation of U-to-C transitions in a limited region of the viral genome.	4	7	1.87	0.00043	10090.ENSMUSP00000028259,10090.ENSMUSP00000042433,10090.ENSMUSP00000066743,10090.ENSMUSP00000100872	Ifih1,Ddx58,Stat1,Stat2
PMID:22096477	(2011) Improved NYVAC-based vaccine vectors.	7	14	1.81	9.63e-07	10090.ENSMUSP00000010502,10090.ENSMUSP00000024884,10090.ENSMUSP00000028259,10090.ENSMUSP00000042433,10090.ENSMUSP00000066743,10090.ENSMUSP00000099888,10090.ENSMUSP00000099889	Ifi35,Eif2ak2,Ifih1,Ddx58,Stat1,Ifit1,Ifit3
PMID:21686076	(2011) Therapeutic immune clearance of rabies virus from the CNS.	4	8	1.81	0.00058	10090.ENSMUSP00000023147,10090.ENSMUSP00000066743,10090.ENSMUSP00000083587,10090.ENSMUSP00000100872	Ciita,Stat1,Icam1,Stat2
PMID:20664789	(2010) The mouse resistance protein Irgm1 (LRG-47): a regulator or an effector of pathogen defense?	4	8	1.81	0.00058	10090.ENSMUSP00000047356,10090.ENSMUSP00000050446,10090.ENSMUSP00000069914,10090.ENSMUSP00000104464	Igtp,Irgm1,Tgtp1,Irgm2
PMID:31482072	(2019) Evolutionary and Structural Overview of Human Picornavirus Capsid Antibody Evasion.	3	6	1.81	0.0051	10090.ENSMUSP00000028259,10090.ENSMUSP00000042433,10090.ENSMUSP00000083587	Ifih1,Ddx58,Icam1
PMID:30187873	(2018) [Retinal transcriptome profile in mice following dexamethasone treatment for endotoxin-induced uveitis].	3	6	1.81	0.0051	10090.ENSMUSP00000024884,10090.ENSMUSP00000042433,10090.ENSMUSP00000099888	Eif2ak2,Ddx58,Ifit1
PMID:28348106	(2017) Unphosphorylated STAT1 represses apoptosis in macrophages during Mycobacteriumtuberculosis infection.	3	6	1.81	0.0051	10090.ENSMUSP00000042457,10090.ENSMUSP00000066743,10090.ENSMUSP00000099888	Eef1a1,Stat1,Ifit1
PMID:28973976	(2017) Why do Individuals Differ in Viral Susceptibility? A Story Told by Model Organisms.	3	6	1.81	0.0051	10090.ENSMUSP00000028259,10090.ENSMUSP00000042433,10090.ENSMUSP00000051921	Ifih1,Ddx58,Bst2
PMID:28980350	(2017) Identification of Chlamydomonas reinhardtii endogenous genic flanking sequences for improved transgene expression.	3	6	1.81	0.0051	10090.ENSMUSP00000028225,10090.ENSMUSP00000129247,10090.ENSMUSP00000130660	Psmd5,Lox,Gba
PMID:27128351	(2016) Viral genome imaging of hepatitis C virus to probe heterogeneous viral infection and responses to antiviral therapies.	3	6	1.81	0.0051	10090.ENSMUSP00000024884,10090.ENSMUSP00000042433,10090.ENSMUSP00000082548	Eif2ak2,Ddx58,Isg15
PMID:25658360	(2015) Sensing viral RNAs by DicerRIG-I like ATPases across species.	3	6	1.81	0.0051	10090.ENSMUSP00000024884,10090.ENSMUSP00000028259,10090.ENSMUSP00000042433	Eif2ak2,Ifih1,Ddx58
PMID:26176495	(2015) Animal models of respiratory syncytial virus infection and disease.	3	6	1.81	0.0051	10090.ENSMUSP00000042433,10090.ENSMUSP00000066743,10090.ENSMUSP00000100872	Ddx58,Stat1,Stat2
PMID:26240374	(2015) RiboAbacus: a model trained on polyribosome images predicts ribosome density and translational efficiency from mammalian transcriptomes.	3	6	1.81	0.0051	10090.ENSMUSP00000042457,10090.ENSMUSP00000046101,10090.ENSMUSP00000129247	Eef1a1,Eef2,Lox
PMID:25081315	(2014) Antiviral RNA recognition and assembly by RLR family innate immune sensors.	3	6	1.81	0.0051	10090.ENSMUSP00000028259,10090.ENSMUSP00000042433,10090.ENSMUSP00000103528	Ifih1,Ddx58,Trim25
PMID:23405258	(2013) A simple and robust vector-based shRNA expression system used for RNA interference.	3	6	1.81	0.0051	10090.ENSMUSP00000066743,10090.ENSMUSP00000082548,10090.ENSMUSP00000130660	Stat1,Isg15,Gba
PMID:23422412	(2013) Efficient replication of the novel human betacoronavirus EMC on primary human epithelium highlights its zoonotic potential.	3	6	1.81	0.0051	10090.ENSMUSP00000028259,10090.ENSMUSP00000042433,10090.ENSMUSP00000066743	Ifih1,Ddx58,Stat1
PMID:24062767	(2013) Computationally efficient permutation-based confidence interval estimation for tail-area FDR.	3	6	1.81	0.0051	10090.ENSMUSP00000028259,10090.ENSMUSP00000099888,10090.ENSMUSP00000104464	Ifih1,Ifit1,Irgm2
PMID:20519382	(2010) The 3C protein of enterovirus 71 inhibits retinoid acid-inducible gene I-mediated interferon regulatory factor 3 activation and type I interferon responses.	3	6	1.81	0.0051	10090.ENSMUSP00000028259,10090.ENSMUSP00000042433,10090.ENSMUSP00000099888	Ifih1,Ddx58,Ifit1
PMID:18467551	(2008) Effects of leptin deficiency on postnatal lung development in mice.	3	6	1.81	0.0051	10090.ENSMUSP00000001547,10090.ENSMUSP00000057131,10090.ENSMUSP00000066743	Col1a1,Col6a3,Stat1
PMID:18715197	(2008) Bioinformatic analysis reveals cRel as a regulator of a subset of interferon-stimulated genes.	3	6	1.81	0.0051	10090.ENSMUSP00000082548,10090.ENSMUSP00000099889,10090.ENSMUSP00000132435	Isg15,Ifit3,Gbp2
PMID:17508007	(2007) Restricted tissue tropism and acquired resistance to Sindbis viral vector expression in the absence of innate and adaptive immunity.	3	6	1.81	0.0051	10090.ENSMUSP00000042433,10090.ENSMUSP00000066743,10090.ENSMUSP00000082548	Ddx58,Stat1,Isg15
PMID:16885540	(2006) Embryo-induced transcriptome changes in bovine endometrium reveal species-specific and common molecular markers of uterine receptivity.	3	6	1.81	0.0051	10090.ENSMUSP00000035579,10090.ENSMUSP00000051921,10090.ENSMUSP00000103903	Lgals3bp,Bst2,Lgals9
PMID:12810866	(2003) Common host genes are activated in mouse brain by Japanese encephalitis and rabies viruses.	3	6	1.81	0.0051	10090.ENSMUSP00000066743,10090.ENSMUSP00000098522,10090.ENSMUSP00000099889	Stat1,Gbp4,Ifit3
PMID:11215814	(2000) Differential induction of the 200-family proteins in Daudi Burkitt's lymphoma cells by interferon-alpha.	3	6	1.81	0.0051	10090.ENSMUSP00000009340,10090.ENSMUSP00000023829,10090.ENSMUSP00000106845	Mnda,Cdkn1a,Ifi204
PMID:32612200	(2021) A novel selective autophagy receptor, CCDC50, delivers K63 polyubiquitination-activated RIG-IMDA5 for degradation during viral infection.	2	4	1.81	0.0398	10090.ENSMUSP00000028259,10090.ENSMUSP00000042433	Ifih1,Ddx58
PMID:33626860	(2021) [Exploring the effects of artesunate and fuzheng huayu decoction on mitochondria in the treatment of schistosomiasis liver fibrosis].	2	4	1.81	0.0398	10090.ENSMUSP00000003461,10090.ENSMUSP00000022062	Ogdh,Sdha
PMID:33758996	(2021) Metastatic suppression by DOC2B is mediated by inhibition of epithelial-mesenchymal transition and induction of senescence.	2	4	1.81	0.0398	10090.ENSMUSP00000021028,10090.ENSMUSP00000027650	Itgb3,Cd55
PMID:31942034	(2020) A C-terminal Pfs4845 malaria transmission-blocking vaccine candidate produced in the baculovirus expression system.	2	4	1.81	0.0398	10090.ENSMUSP00000130660,10090.ENSMUSP00000130941	Gba,Mut
PMID:32292348	(2020) Aldehyde Dehydrogenase 2 Protects Against Post-Cardiac Arrest Myocardial Dysfunction Through a Novel Mechanism of Suppressing Mitochondrial Reactive Oxygen Species Production.	2	4	1.81	0.0398	10090.ENSMUSP00000022062,10090.ENSMUSP00000031411	Sdha,Aldh2
PMID:32522833	(2020) Influenza Suppresses Neutrophil Recruitment to the Lung and Exacerbates Secondary Invasive Pulmonary Aspergillosis.	2	4	1.81	0.0398	10090.ENSMUSP00000066743,10090.ENSMUSP00000100872	Stat1,Stat2
PMID:32825706	(2020) Novel Caffeic Acid Phenethyl Ester-Mortalin Antibody Nanoparticles Offer Enhanced Selective Cytotoxicity to Cancer Cells.	2	4	1.81	0.0398	10090.ENSMUSP00000023829,10090.ENSMUSP00000025217	Cdkn1a,Hspa9
PMID:33077517	(2020) Mouse Ifit1b is a cap1-RNA binding protein which inhibits mouse coronavirus translation and is regulated by complexing with Ifit1c.	2	4	1.81	0.0398	10090.ENSMUSP00000099888,10090.ENSMUSP00000099889	Ifit1,Ifit3
PMID:33087405	(2020) MDA5 Is an Essential Sensor of a Pathogen-Associated Molecular Pattern Associated with Vitality That Is Necessary for Host Resistance against Aspergillus fumigatus.	2	4	1.81	0.0398	10090.ENSMUSP00000028259,10090.ENSMUSP00000042433	Ifih1,Ddx58
PMID:33096110	(2020) Co-exposure to PCB126 and PFOS increases biomarkers associated with cardiovascular disease risk and liver injury in mice.	2	4	1.81	0.0398	10090.ENSMUSP00000039586,10090.ENSMUSP00000083587	Serpine1,Icam1
PMID:33159854	(2020) Repetitive Elements Trigger RIG-I-like Receptor Signaling that Regulates the Emergence of Hematopoietic Stem and Progenitor Cells.	2	4	1.81	0.0398	10090.ENSMUSP00000028259,10090.ENSMUSP00000042433	Ifih1,Ddx58
PMID:33303556	(2020) TLR 78 regulates Type I and Type III Interferon Signalling in RV1b induced Allergic Asthma.	2	4	1.81	0.0398	10090.ENSMUSP00000066743,10090.ENSMUSP00000100872	Stat1,Stat2
PMID:33454014	(2020) Mouse Ifit1b is a cap1-RNA-binding protein that inhibits mouse coronavirus translation and is regulated by complexing with Ifit1c.	2	4	1.81	0.0398	10090.ENSMUSP00000099888,10090.ENSMUSP00000099889	Ifit1,Ifit3
PMID:30035378	(2019) Proteomic Study on the New Potential Mechanism and Biomarkers of Diabetes.	2	4	1.81	0.0398	10090.ENSMUSP00000046101,10090.ENSMUSP00000081544	Eef2,Oat
PMID:30973882	(2019) Discerning the spatio-temporal disease patterns of surgically induced OA mouse models.	2	4	1.81	0.0398	10090.ENSMUSP00000001547,10090.ENSMUSP00000023610	Col1a1,Adamts1
PMID:31308489	(2019) Rgnef promotes ovarian tumor progression and confers protection from oxidative stress.	2	4	1.81	0.0398	10090.ENSMUSP00000034903,10090.ENSMUSP00000105053	Gsta4,Arhgef28
PMID:31328592	(2019) Single-walled carbon nanotubes repress viral-induced defense pathways through oxidative stress.	2	4	1.81	0.0398	10090.ENSMUSP00000028259,10090.ENSMUSP00000042433	Ifih1,Ddx58
PMID:31392994	(2019) Efficient inhibition of RNA self-primed extension by addition of competing 3'-capture DNA-improved RNA synthesis by T7 RNA polymerase.	2	4	1.81	0.0398	10090.ENSMUSP00000024884,10090.ENSMUSP00000028259	Eif2ak2,Ifih1
PMID:29191093	(2018) Branched-chain amino acids regulate type I tropocollagen and type III tropocollagen syntheses via modulation of mTOR in the skin.	2	4	1.81	0.0398	10090.ENSMUSP00000001547,10090.ENSMUSP00000070345	Col1a1,Bckdk
PMID:29243944	(2018) Mitochondrial complex III Rieske Fe-S protein processing and assembly.	2	4	1.81	0.0398	10090.ENSMUSP00000026743,10090.ENSMUSP00000033176	Uqcrc1,Uqcrc2
PMID:29306950	(2018) Immune Consequences of in vitro Infection of Human Peripheral Blood Leukocytes with Vesicular Stomatitis Virus.	2	4	1.81	0.0398	10090.ENSMUSP00000028259,10090.ENSMUSP00000042433	Ifih1,Ddx58
PMID:29760190	(2018) Tick-Borne Encephalitis Virus Nonstructural Protein NS5 Induces RANTES Expression Dependent on the RNA-Dependent RNA Polymerase Activity.	2	4	1.81	0.0398	10090.ENSMUSP00000028259,10090.ENSMUSP00000042433	Ifih1,Ddx58
PMID:29848673	(2018) Moesin Up-regulation Is Associated with Enhanced Tumor Progression Imaged Non-invasively in an Orthotopic Mouse Model of Human Glioblastoma.	2	4	1.81	0.0398	10090.ENSMUSP00000083587,10090.ENSMUSP00000113071	Icam1,Msn
PMID:29879375	(2018) IDH1-mutant cancer cells are sensitive to cisplatin and an IDH1-mutant inhibitor counteracts this sensitivity.	2	4	1.81	0.0398	10090.ENSMUSP00000022062,10090.ENSMUSP00000130941	Sdha,Mut
PMID:30140760	(2018) Dietary lecithin improves feed efficiency without impacting meat quality in immunocastrated male pigs and gilts fed a summer ration containing added fat.	2	4	1.81	0.0398	10090.ENSMUSP00000001547,10090.ENSMUSP00000129247	Col1a1,Lox
PMID:30295605	(2018) The allosteric activation of cGAS underpins its dynamic signaling landscape.	2	4	1.81	0.0398	10090.ENSMUSP00000028259,10090.ENSMUSP00000042433	Ifih1,Ddx58
PMID:27716898	(2017) Distinct patterns of cytolytic T-cell activation by different tumour cells revealed by Ca(2) signalling and granule mobilization.	2	4	1.81	0.0398	10090.ENSMUSP00000083587,10090.ENSMUSP00000134570	Icam1,H2-D1
PMID:28065600	(2017) Lysyl Oxidase 3 Is a Dual-Specificity Enzyme Involved in STAT3 Deacetylation and Deacetylimination Modulation.	2	4	1.81	0.0398	10090.ENSMUSP00000000707,10090.ENSMUSP00000129247	Loxl3,Lox
PMID:28104302	(2017) STAT5 drives abnormal proliferation in autosomal dominant polycystic kidney disease.	2	4	1.81	0.0398	10090.ENSMUSP00000066743,10090.ENSMUSP00000100872	Stat1,Stat2
PMID:28432122	(2017) Dual regulation of Stat1 and Stat3 by the tumor suppressor protein PML contributes to interferon alpha-mediated inhibition of angiogenesis.	2	4	1.81	0.0398	10090.ENSMUSP00000066743,10090.ENSMUSP00000100872	Stat1,Stat2
PMID:28445073	(2017) Plasminogen Activator Inhibitor-1 Is Critical in Alcohol-Enhanced Acute Lung Injury in Mice.	2	4	1.81	0.0398	10090.ENSMUSP00000021028,10090.ENSMUSP00000039586	Itgb3,Serpine1
PMID:28594932	(2017) NS5A inhibitors unmask differences in functional replicase complex half-life between different hepatitis C virus strains.	2	4	1.81	0.0398	10090.ENSMUSP00000042433,10090.ENSMUSP00000130660	Ddx58,Gba
PMID:28683532	(2017) Recombinant Adeno-Associated Virus Expressing Truncated IK Cytokine Diminishes the Symptoms of Inflammatory Arthritis.	2	4	1.81	0.0398	10090.ENSMUSP00000023147,10090.ENSMUSP00000024884	Ciita,Eif2ak2
PMID:28775974	(2017) Animal models for dengue vaccine development and testing.	2	4	1.81	0.0398	10090.ENSMUSP00000066743,10090.ENSMUSP00000100872	Stat1,Stat2
PMID:28776902	(2017) Why 'Animal (De)liberation' survives early criticism and is pivotal to public health.	2	4	1.81	0.0398	10090.ENSMUSP00000025955,10090.ENSMUSP00000106845	Eif3a,Ifi204
PMID:28778385	(2017) Crosslinked elastic fibers are necessary for low energy loss in the ascending aorta.	2	4	1.81	0.0398	10090.ENSMUSP00000021603,10090.ENSMUSP00000129247	Fbln5,Lox
PMID:28815679	(2017) (-)-Epigallocatechin-3-gallate and atorvastatin treatment down-regulates liver fibrosis-related genes in non-alcoholic fatty liver disease.	2	4	1.81	0.0398	10090.ENSMUSP00000001547,10090.ENSMUSP00000057131	Col1a1,Col6a3
PMID:28870787	(2017) Conditional Plasminogen Activator Inhibitor Type 1 Deletion in the Endothelial Compartment Has No Beneficial Effect on Radiation-Induced Whole-Lung Damage in Mice.	2	4	1.81	0.0398	10090.ENSMUSP00000039586,10090.ENSMUSP00000129247	Serpine1,Lox
PMID:28875587	(2017) A new mouse line for cell ablation by diphtheria toxin subunit A controlled by a Cre-dependent FLEx switch.	2	4	1.81	0.0398	10090.ENSMUSP00000046101,10090.ENSMUSP00000129247	Eef2,Lox
PMID:29075239	(2017) Insight of Genus Corynebacterium: Ascertaining the Role of Pathogenic and Non-pathogenic Species.	2	4	1.81	0.0398	10090.ENSMUSP00000015501,10090.ENSMUSP00000046101	Clpx,Eef2
PMID:29226082	(2017) The novel mitochondria localization of influenza A virus NS1 visualized by FlAsH labeling.	2	4	1.81	0.0398	10090.ENSMUSP00000028259,10090.ENSMUSP00000103528	Ifih1,Trim25
PMID:29373859	(2017) Urine Arsenic and Arsenic Metabolites in U.S. Adults and Biomarkers of Inflammation, Oxidative Stress, and Endothelial Dysfunction: A Cross-Sectional Study.	2	4	1.81	0.0398	10090.ENSMUSP00000039586,10090.ENSMUSP00000083587	Serpine1,Icam1
PMID:26673714	(2016) Synthetic dual-input mammalian genetic circuits enable tunable and stringent transcription control by chemical and light.	2	4	1.81	0.0398	10090.ENSMUSP00000046101,10090.ENSMUSP00000130660	Eef2,Gba
PMID:26759709	(2016) An ontology for major histocompatibility restriction.	2	4	1.81	0.0398	10090.ENSMUSP00000031840,10090.ENSMUSP00000134570	Gpnmb,H2-D1
PMID:26829228	(2016) The Genetic Architecture of Murine Glutathione Transferases.	2	4	1.81	0.0398	10090.ENSMUSP00000026050,10090.ENSMUSP00000034903	Gsto1,Gsta4
PMID:26838043	(2016) Genetic enhancement of microsomal epoxide hydrolase improves metabolic detoxification but impairs cerebral blood flow regulation.	2	4	1.81	0.0398	10090.ENSMUSP00000047551,10090.ENSMUSP00000129247	Ephx1,Lox
PMID:27034163	(2016) Cancer therapies activate RIG-I-like receptor pathway through endogenous non-coding RNAs.	2	4	1.81	0.0398	10090.ENSMUSP00000028259,10090.ENSMUSP00000042433	Ifih1,Ddx58
PMID:27137933	(2016) Interferon Regulatory Factor 8 (IRF8) Impairs Induction of Interferon Induced with Tetratricopeptide Repeat Motif (IFIT) Gene Family Members.	2	4	1.81	0.0398	10090.ENSMUSP00000099888,10090.ENSMUSP00000099889	Ifit1,Ifit3
PMID:27546489	(2016) Duox2 is required for the transcription of pattern recognition receptors in acute viral lung infection: An interferon-independent regulatory mechanism.	2	4	1.81	0.0398	10090.ENSMUSP00000028259,10090.ENSMUSP00000042433	Ifih1,Ddx58
PMID:27727181	(2016) In Vivo Analysis of Protein-Protein Interactions with Bioluminescence Resonance Energy Transfer (BRET): Progress and Prospects.	2	4	1.81	0.0398	10090.ENSMUSP00000082548,10090.ENSMUSP00000130660	Isg15,Gba
PMID:27765639	(2016) ZIKV Strains' Different Phenotypes in Human Neural Cells Could be a Hint for the Emergence of the New Clinical Neurological Outcomes.	2	4	1.81	0.0398	10090.ENSMUSP00000028259,10090.ENSMUSP00000042433	Ifih1,Ddx58
PMID:25528576	(2015) Antiviral and myocyte protective effects of IL-28A in coxsackievirus B3-induced myocarditis.	2	4	1.81	0.0398	10090.ENSMUSP00000066743,10090.ENSMUSP00000100872	Stat1,Stat2
PMID:25619542	(2015) Complement activation and expression during chronic relapsing experimental autoimmune encephalomyelitis in the Biozzi ABH mouse.	2	4	1.81	0.0398	10090.ENSMUSP00000027650,10090.ENSMUSP00000048041	Cd55,Cd59a
PMID:25684539	(2015) Motor and behavioral phenotype in conditional mutants with targeted ablation of cortical D1 dopamine receptor-expressing cells.	2	4	1.81	0.0398	10090.ENSMUSP00000129247,10090.ENSMUSP00000130941	Lox,Mut
PMID:25701883	(2015) Disruption of collagen homeostasis can reverse established age-related myocardial fibrosis.	2	4	1.81	0.0398	10090.ENSMUSP00000001547,10090.ENSMUSP00000129247	Col1a1,Lox
PMID:25751630	(2015) The Induction of Pattern-Recognition Receptor Expression against Influenza A Virus through Duox2-Derived Reactive Oxygen Species in Nasal Mucosa.	2	4	1.81	0.0398	10090.ENSMUSP00000028259,10090.ENSMUSP00000042433	Ifih1,Ddx58
PMID:25866777	(2015) The global ecology and epidemiology of West Nile virus.	2	4	1.81	0.0398	10090.ENSMUSP00000066743,10090.ENSMUSP00000100872	Stat1,Stat2
PMID:25896246	(2015) Barrier Function of the Repaired Skin Is Disrupted Following Arrest of Dicer in Keratinocytes.	2	4	1.81	0.0398	10090.ENSMUSP00000023829,10090.ENSMUSP00000129247	Cdkn1a,Lox
PMID:26105995	(2015) Developmentally regulated HEART STOPPER, a mitochondrially targeted L18 ribosomal protein gene, is required for cell division, differentiation, and seed development in Arabidopsis.	2	4	1.81	0.0398	10090.ENSMUSP00000129247,10090.ENSMUSP00000130941	Lox,Mut
PMID:26117215	(2015) Oral treatment of rodents with soluble epoxide hydrolase inhibitor 1-(1-propanoylpiperidin-4-yl)-3-[4-(trifluoromethoxy)phenyl]urea (TPPU): Resulting drug levels and modulation of oxylipin pattern.	2	4	1.81	0.0398	10090.ENSMUSP00000069209,10090.ENSMUSP00000129247	Ephx2,Lox
PMID:26175298	(2015) Insensitivity of Human iPS Cells-Derived Mesenchymal Stem Cells to Interferon-gamma-induced HLA Expression Potentiates Repair Efficiency of Hind Limb Ischemia in Immune Humanized NOD Scid Gamma Mice.	2	4	1.81	0.0398	10090.ENSMUSP00000023147,10090.ENSMUSP00000066743	Ciita,Stat1
PMID:26315048	(2015) Docosahexaenoic acid attenuates Western diet-induced hepatic fibrosis in Ldlr-- mice by targeting the TGFbeta-Smad3 pathway.	2	4	1.81	0.0398	10090.ENSMUSP00000001547,10090.ENSMUSP00000129247	Col1a1,Lox
PMID:26584637	(2015) Nanoliposomal Nitroglycerin Exerts Potent Anti-Inflammatory Effects.	2	4	1.81	0.0398	10090.ENSMUSP00000031411,10090.ENSMUSP00000083587	Aldh2,Icam1
PMID:26600548	(2015) Vulnerability of atherosclerotic plaques is associated with type I interferon in a murine model of lupus and atherosclerosis.	2	4	1.81	0.0398	10090.ENSMUSP00000082548,10090.ENSMUSP00000099888	Isg15,Ifit1
PMID:24295593	(2014) A resourceful giant: APMV is able to interfere with the human type I interferon system.	2	4	1.81	0.0398	10090.ENSMUSP00000066743,10090.ENSMUSP00000100872	Stat1,Stat2
PMID:24706898	(2014) Pivotal role of RNA-binding E3 ubiquitin ligase MEX3C in RIG-I-mediated antiviral innate immunity.	2	4	1.81	0.0398	10090.ENSMUSP00000028259,10090.ENSMUSP00000042433	Ifih1,Ddx58
PMID:24818710	(2014) Proteome analysis of a hepatocyte-specific BIRC5 (survivin)-knockout mouse model during liver regeneration.	2	4	1.81	0.0398	10090.ENSMUSP00000066743,10090.ENSMUSP00000100872	Stat1,Stat2
PMID:25012502	(2014) RIG-I-like helicases induce immunogenic cell death of pancreatic cancer cells and sensitize tumors toward killing by CD8() T cells.	2	4	1.81	0.0398	10090.ENSMUSP00000028259,10090.ENSMUSP00000042433	Ifih1,Ddx58
PMID:25423138	(2014) An experimentally robust model of monomeric apolipoprotein A-I created from a chimera of two X-ray structures and molecular dynamics simulations.	2	4	1.81	0.0398	10090.ENSMUSP00000028225,10090.ENSMUSP00000130660	Psmd5,Gba
PMID:23317505	(2013) tRNA binding, structure, and localization of the human interferon-induced protein IFIT5.	2	4	1.81	0.0398	10090.ENSMUSP00000099888,10090.ENSMUSP00000099889	Ifit1,Ifit3
PMID:23506058	(2013) TLR3 agonists and proinflammatory antitumor activities.	2	4	1.81	0.0398	10090.ENSMUSP00000028259,10090.ENSMUSP00000042433	Ifih1,Ddx58
PMID:23744308	(2013) Wild-type rabies virus phosphoprotein is associated with viral sensitivity to type I interferon treatment.	2	4	1.81	0.0398	10090.ENSMUSP00000082548,10090.ENSMUSP00000099888	Isg15,Ifit1
PMID:24029594	(2013) Poly(I:C) exhibits an anti-cancer effect in human gastric adenocarcinoma cells which is dependent on RLRs.	2	4	1.81	0.0398	10090.ENSMUSP00000028259,10090.ENSMUSP00000042433	Ifih1,Ddx58
PMID:24223176	(2013) Adjuvants and immunization strategies to induce influenza virus hemagglutinin stalk antibodies.	2	4	1.81	0.0398	10090.ENSMUSP00000028259,10090.ENSMUSP00000042433	Ifih1,Ddx58
PMID:21902452	(2012) Peroxiredoxin 3 is a key molecule regulating adipocyte oxidative stress, mitochondrial biogenesis, and adipokine expression.	2	4	1.81	0.0398	10090.ENSMUSP00000025961,10090.ENSMUSP00000039586	Prdx3,Serpine1
PMID:22072774	(2012) Arterivirus and nairovirus ovarian tumor domain-containing Deubiquitinases target activated RIG-I to control innate immune signaling.	2	4	1.81	0.0398	10090.ENSMUSP00000028259,10090.ENSMUSP00000042433	Ifih1,Ddx58
PMID:22454612	(2012) Distribution of BoLA-DRB3 allelic frequencies and identification of two new alleles in Iranian buffalo breed.	2	4	1.81	0.0398	10090.ENSMUSP00000025196,10090.ENSMUSP00000031840	Psmb8,Gpnmb
PMID:21184733	(2011) IL-13 suppresses double-stranded RNA-induced IFN-lambda production in lung cells.	2	4	1.81	0.0398	10090.ENSMUSP00000028259,10090.ENSMUSP00000042433	Ifih1,Ddx58
PMID:21272227	(2011) Use of metabolomic profiling in the study of arachidonic acid metabolism in cardiovascular disease.	2	4	1.81	0.0398	10090.ENSMUSP00000069209,10090.ENSMUSP00000129247	Ephx2,Lox
PMID:21325424	(2011) Marburg virus VP40 antagonizes interferon signaling in a species-specific manner.	2	4	1.81	0.0398	10090.ENSMUSP00000066743,10090.ENSMUSP00000100872	Stat1,Stat2
PMID:21378392	(2011) Direct activation of glomerular endothelial cells by anti-moesin activity of anti-myeloperoxidase antibody.	2	4	1.81	0.0398	10090.ENSMUSP00000083587,10090.ENSMUSP00000113071	Icam1,Msn
PMID:21427642	(2011) Early and late-onset effect of chronic stress on vascular function in mice: a possible model of the impact of depression on vascular disease in aging.	2	4	1.81	0.0398	10090.ENSMUSP00000039586,10090.ENSMUSP00000083587	Serpine1,Icam1
PMID:21646799	(2011) STAT4 is required for IFN-beta-induced MCP-1 mRNA expression in murine mast cells.	2	4	1.81	0.0398	10090.ENSMUSP00000024884,10090.ENSMUSP00000099888	Eif2ak2,Ifit1
PMID:21742557	(2011) Combining statins with interferon Beta in multiple sclerosis: think twice, it might not be all right.	2	4	1.81	0.0398	10090.ENSMUSP00000066743,10090.ENSMUSP00000100872	Stat1,Stat2
PMID:21943827	(2011) Selection of rhinovirus 1A variants adapted for growth in mouse lung epithelial cells.	2	4	1.81	0.0398	10090.ENSMUSP00000028259,10090.ENSMUSP00000083587	Ifih1,Icam1
PMID:20089923	(2010) The type I interferon-alpha mediates a more severe neurological disease in the absence of the canonical signaling molecule interferon regulatory factor 9.	2	4	1.81	0.0398	10090.ENSMUSP00000066743,10090.ENSMUSP00000100872	Stat1,Stat2
PMID:20357099	(2010) Murine coronavirus delays expression of a subset of interferon-stimulated genes.	2	4	1.81	0.0398	10090.ENSMUSP00000066743,10090.ENSMUSP00000100872	Stat1,Stat2
PMID:20378852	(2010) Dendritic cell function in transplantation arteriosclerosis is regulated by heme oxygenase 1.	2	4	1.81	0.0398	10090.ENSMUSP00000023147,10090.ENSMUSP00000066743	Ciita,Stat1
PMID:20502666	(2010) Conserved charged amino acids within Sendai virus C protein play multiple roles in the evasion of innate immune responses.	2	4	1.81	0.0398	10090.ENSMUSP00000066743,10090.ENSMUSP00000100872	Stat1,Stat2
PMID:20530198	(2010) Epidermis-type lipoxygenase 3 regulates adipocyte differentiation and peroxisome proliferator-activated receptor gamma activity.	2	4	1.81	0.0398	10090.ENSMUSP00000024866,10090.ENSMUSP00000129247	Xdh,Lox
PMID:18711743	(2009) Differential subcellular distribution and colocalization of the microsomal and soluble epoxide hydrolases in cultured neonatal rat brain cortical astrocytes.	2	4	1.81	0.0398	10090.ENSMUSP00000047551,10090.ENSMUSP00000069209	Ephx1,Ephx2
PMID:19131328	(2009) Erythrocytic casein kinase II regulates cytoadherence of Plasmodium falciparum-infected red blood cells.	2	4	1.81	0.0398	10090.ENSMUSP00000083587,10090.ENSMUSP00000130941	Icam1,Mut
PMID:19272178	(2009) Partially hydrolyzed guar gum supplement reduces high-fat diet increased blood lipids and oxidative stress and ameliorates FeCl3-induced acute arterial injury in hamsters.	2	4	1.81	0.0398	10090.ENSMUSP00000024866,10090.ENSMUSP00000083587	Xdh,Icam1
PMID:19720834	(2009) Interferons direct an effective innate response to Legionella pneumophila infection.	2	4	1.81	0.0398	10090.ENSMUSP00000066743,10090.ENSMUSP00000100872	Stat1,Stat2
PMID:19747951	(2009) Regulation and function of the cytosolic viral RNA sensor RIG-I in pancreatic beta cells.	2	4	1.81	0.0398	10090.ENSMUSP00000028259,10090.ENSMUSP00000042433	Ifih1,Ddx58
PMID:17486106	(2008) Systemic interferon-alpha regulates interferon-stimulated genes in the central nervous system.	2	4	1.81	0.0398	10090.ENSMUSP00000066743,10090.ENSMUSP00000082548	Stat1,Isg15
PMID:18218993	(2008) Human metapneumovirus inhibits IFN-alpha signaling through inhibition of STAT1 phosphorylation.	2	4	1.81	0.0398	10090.ENSMUSP00000066743,10090.ENSMUSP00000100872	Stat1,Stat2
PMID:18322232	(2008) STAT-1 signaling in human lung fibroblasts is induced by vanadium pentoxide through an IFN-beta autocrine loop.	2	4	1.81	0.0398	10090.ENSMUSP00000024866,10090.ENSMUSP00000066743	Xdh,Stat1
PMID:18424746	(2008) Chlamydia muridarum evades growth restriction by the IFN-gamma-inducible host resistance factor Irgb10.	2	4	1.81	0.0398	10090.ENSMUSP00000047356,10090.ENSMUSP00000050446	Igtp,Irgm1
PMID:18552979	(2008) LOXL1 genetic polymorphisms are associated with exfoliation glaucoma in the Japanese population.	2	4	1.81	0.0398	10090.ENSMUSP00000021603,10090.ENSMUSP00000129247	Fbln5,Lox
PMID:18715906	(2008) Toll-like receptor 3 has a protective role against West Nile virus infection.	2	4	1.81	0.0398	10090.ENSMUSP00000028259,10090.ENSMUSP00000042433	Ifih1,Ddx58
PMID:18981150	(2008) NF-kappaB-driven STAT2 and CCL2 expression in astrocytes in response to brain injury.	2	4	1.81	0.0398	10090.ENSMUSP00000066743,10090.ENSMUSP00000100872	Stat1,Stat2
PMID:17065212	(2007) Cytomegalovirus induces interferon-stimulated gene expression and is attenuated by interferon in the developing brain.	2	4	1.81	0.0398	10090.ENSMUSP00000069914,10090.ENSMUSP00000099889	Tgtp1,Ifit3
PMID:17079305	(2007) Mouse hepatitis virus does not induce Beta interferon synthesis and does not inhibit its induction by double-stranded RNA.	2	4	1.81	0.0398	10090.ENSMUSP00000028259,10090.ENSMUSP00000042433	Ifih1,Ddx58
PMID:17255326	(2007) Pelvic organ prolapse in fibulin-5 knockout mice: pregnancy-induced changes in elastic fiber homeostasis in mouse vagina.	2	4	1.81	0.0398	10090.ENSMUSP00000021603,10090.ENSMUSP00000129247	Fbln5,Lox
PMID:17466914	(2007) p-Coumaric acid inhibits indoleamine 2, 3-dioxygenase expression in murine dendritic cells.	2	4	1.81	0.0398	10090.ENSMUSP00000024884,10090.ENSMUSP00000066743	Eif2ak2,Stat1
PMID:17553874	(2007) Tissue-specific and inducer-specific differential induction of ISG56 and ISG54 in mice.	2	4	1.81	0.0398	10090.ENSMUSP00000066743,10090.ENSMUSP00000099888	Stat1,Ifit1
PMID:17641048	(2007) The p47 GTPases Iigp2 and Irgb10 regulate innate immunity and inflammation to murine Chlamydia psittaci infection.	2	4	1.81	0.0398	10090.ENSMUSP00000047356,10090.ENSMUSP00000104464	Igtp,Irgm2
PMID:17997753	(2007) Signaling molecules involved in IFN-gamma-inducible nitric oxide synthase expression in the mouse trophoblast.	2	4	1.81	0.0398	10090.ENSMUSP00000066743,10090.ENSMUSP00000100872	Stat1,Stat2
PMID:16517601	(2006) NFkappaB negatively regulates interferon-induced gene expression and anti-influenza activity.	2	4	1.81	0.0398	10090.ENSMUSP00000066743,10090.ENSMUSP00000100872	Stat1,Stat2
PMID:16973548	(2006) Resistance to alphabeta interferon is a determinant of West Nile virus replication fitness and virulence.	2	4	1.81	0.0398	10090.ENSMUSP00000066743,10090.ENSMUSP00000100872	Stat1,Stat2
PMID:15765121	(2005) VEGF contributes to mammary tumor growth in transgenic mice through paracrine and autocrine mechanisms.	2	4	1.81	0.0398	10090.ENSMUSP00000023829,10090.ENSMUSP00000129247	Cdkn1a,Lox
PMID:16143264	(2005) Perturbation of leukocyte function-associated antigen-1intercellular adhesion molecule-1 results in differential outcomes in cardiac vs islet allograft survival.	2	4	1.81	0.0398	10090.ENSMUSP00000083587,10090.ENSMUSP00000134570	Icam1,H2-D1
PMID:16148148	(2005) Novel functions of tyrosine kinase 2 in the antiviral defense against murine cytomegalovirus.	2	4	1.81	0.0398	10090.ENSMUSP00000066743,10090.ENSMUSP00000100872	Stat1,Stat2
PMID:14745449	(2004) Elastic fiber homeostasis requires lysyl oxidase-like 1 protein.	2	4	1.81	0.0398	10090.ENSMUSP00000021603,10090.ENSMUSP00000129247	Fbln5,Lox
PMID:15507628	(2004) Inhibition of interferon-mediated antiviral activity by murine gammaherpesvirus 68 latency-associated M2 protein.	2	4	1.81	0.0398	10090.ENSMUSP00000066743,10090.ENSMUSP00000100872	Stat1,Stat2
PMID:15577935	(2004) Molecular constraints to interspecies transmission of viral pathogens.	2	4	1.81	0.0398	10090.ENSMUSP00000066743,10090.ENSMUSP00000100872	Stat1,Stat2
PMID:12431392	(2003) Overexpression of the c-fos gene perturbs functional maturation of M1 cells into macrophages.	2	4	1.81	0.0398	10090.ENSMUSP00000023147,10090.ENSMUSP00000083587	Ciita,Icam1
PMID:12600939	(2003) Protein ISGylation modulates the JAK-STAT signaling pathway.	2	4	1.81	0.0398	10090.ENSMUSP00000066743,10090.ENSMUSP00000082548	Stat1,Isg15
PMID:11853160	(2002) Induction of CD4 regulatory T cells by TPA in mice: contra-suppression by CD8 T cells.	2	4	1.81	0.0398	10090.ENSMUSP00000083587,10090.ENSMUSP00000134570	Icam1,H2-D1
PMID:11884587	(2002) Stat1-dependent, p53-independent expression of p21(waf1) modulates oxysterol-induced apoptosis.	2	4	1.81	0.0398	10090.ENSMUSP00000023829,10090.ENSMUSP00000066743	Cdkn1a,Stat1
PMID:12007403	(2002) PKD1 induces p21(waf1) and regulation of the cell cycle via direct activation of the JAK-STAT signaling pathway in a process requiring PKD2.	2	4	1.81	0.0398	10090.ENSMUSP00000023829,10090.ENSMUSP00000066743	Cdkn1a,Stat1
PMID:12016474	(2002) Transplantation of adrenal tissue fragments in a murine model: functional capacities of syngeneic and allogeneic grafts.	2	4	1.81	0.0398	10090.ENSMUSP00000083587,10090.ENSMUSP00000134570	Icam1,H2-D1
PMID:12438372	(2002) The function of gamma interferon-inducible GTP-binding protein IGTP in host resistance to Toxoplasma gondii is Stat1 dependent and requires expression in both hematopoietic and nonhematopoietic cellular compartments.	2	4	1.81	0.0398	10090.ENSMUSP00000047356,10090.ENSMUSP00000066743	Igtp,Stat1
PMID:11123344	(2001) Genetically modified bone marrow-derived vehicle cells site specifically deliver an anti-inflammatory cytokine to inflamed interstitium of obstructive nephropathy.	2	4	1.81	0.0398	10090.ENSMUSP00000083587,10090.ENSMUSP00000130660	Icam1,Gba
PMID:11386757	(2001) Central nervous system, uterus, heart, and leukocyte expression of the LOXL3 gene, encoding a novel lysyl oxidase-like protein.	2	4	1.81	0.0398	10090.ENSMUSP00000000707,10090.ENSMUSP00000129247	Loxl3,Lox
PMID:11440643	(2001) Signal transducers and activators of transcription (Stat) are detectable in mouse trigeminal ganglion neurons.	2	4	1.81	0.0398	10090.ENSMUSP00000066743,10090.ENSMUSP00000100872	Stat1,Stat2
PMID:11819839	(2001) Metastatic human hepatocellular carcinoma models in nude mice and cell line with metastatic potential.	2	4	1.81	0.0398	10090.ENSMUSP00000039586,10090.ENSMUSP00000083587	Serpine1,Icam1
PMID:9368190	(1998) Analysis of the antagonist effect of IFN-alpha on IFN-gamma-induced interferon consensus sequence binding protein messenger RNA in murine macrophages.	2	4	1.81	0.0398	10090.ENSMUSP00000066743,10090.ENSMUSP00000100872	Stat1,Stat2
PMID:9759897	(1998) A complex element regulates IFN-gamma-stimulated monocyte chemoattractant protein-1 gene transcription.	2	4	1.81	0.0398	10090.ENSMUSP00000066743,10090.ENSMUSP00000100872	Stat1,Stat2
PMID:10495789	(1997) Regulation of RANTES and ICAM-1 expression in murine mesangial cells.	2	4	1.81	0.0398	10090.ENSMUSP00000024866,10090.ENSMUSP00000083587	Xdh,Icam1
PMID:9027591	(1997) Functional analysis of the lysyl oxidase promoter in myofibroblast-like clones of 3T6 fibroblast.	2	4	1.81	0.0398	10090.ENSMUSP00000001547,10090.ENSMUSP00000129247	Col1a1,Lox
PMID:9242382	(1997) Cloning a novel member of the human interferon-inducible gene family associated with control of tumorigenicity in a model of human melanoma.	2	4	1.81	0.0398	10090.ENSMUSP00000009340,10090.ENSMUSP00000106845	Mnda,Ifi204
PMID:9382709	(1997) Extracellular-matrix gene expression during mouse submandibular gland development.	2	4	1.81	0.0398	10090.ENSMUSP00000027752,10090.ENSMUSP00000129247	Lamc1,Lox
PMID:8809153	(1996) Conformationally defined 6-s-trans-retinoic acid analogs. 3. Structure-activity relationships for nuclear receptor binding, transcriptional activity, and cancer chemopreventive activity.	2	4	1.81	0.0398	10090.ENSMUSP00000018992,10090.ENSMUSP00000034830	Rars,Crabp1
PMID:9078371	(1996) Essential and non-redundant roles of p48 (ISGF3 gamma) and IRF-1 in both type I and type II interferon responses, as revealed by gene targeting studies.	2	4	1.81	0.0398	10090.ENSMUSP00000066743,10090.ENSMUSP00000100872	Stat1,Stat2
PMID:7625860	(1995) Gene expression of retinoic acid receptors and cellular retinoic acid-binding proteins in rhino and hairless mouse skin.	2	4	1.81	0.0398	10090.ENSMUSP00000018992,10090.ENSMUSP00000034830	Rars,Crabp1
PMID:7512843	(1994) The human myeloid cell nuclear differentiation antigen gene is one of at least two related interferon-inducible genes located on chromosome 1q that are expressed specifically in hematopoietic cells.	2	4	1.81	0.0398	10090.ENSMUSP00000009340,10090.ENSMUSP00000106845	Mnda,Ifi204
PMID:8397079	(1993) Retinoic acid receptors and cellular retinoid binding proteins. III. Their differential transcript distribution during mouse nervous system development.	2	4	1.81	0.0398	10090.ENSMUSP00000018992,10090.ENSMUSP00000034830	Rars,Crabp1
PMID:1347300	(1992) Deletion of antigen-specific immature thymocytes by dendritic cells requires LFA-1ICAM interactions.	2	4	1.81	0.0398	10090.ENSMUSP00000083587,10090.ENSMUSP00000134570	Icam1,H2-D1
PMID:28441781	(2017) Dengue Virus Non-Structural Protein 5.	5	11	1.77	8.3e-05	10090.ENSMUSP00000028259,10090.ENSMUSP00000042457,10090.ENSMUSP00000066743,10090.ENSMUSP00000099888,10090.ENSMUSP00000100872	Ifih1,Eef1a1,Stat1,Ifit1,Stat2
PMID:25927359	(2015) IFIT1 Differentially Interferes with Translation and Replication of Alphavirus Genomes and Promotes Induction of Type I Interferon.	5	11	1.77	8.3e-05	10090.ENSMUSP00000024884,10090.ENSMUSP00000028259,10090.ENSMUSP00000042433,10090.ENSMUSP00000099888,10090.ENSMUSP00000099889	Eif2ak2,Ifih1,Ddx58,Ifit1,Ifit3
PMID:28212581	(2017) The inhibiting effect of the transcription factor p53 on dengue virus infection by activating the type I interferon.	4	9	1.76	0.00073	10090.ENSMUSP00000028259,10090.ENSMUSP00000042433,10090.ENSMUSP00000066743,10090.ENSMUSP00000099889	Ifih1,Ddx58,Stat1,Ifit3
PMID:28243843	(2017) Dynamic gene expression analysis in a H1N1 influenza virus mouse pneumonia model.	4	9	1.76	0.00073	10090.ENSMUSP00000028259,10090.ENSMUSP00000050446,10090.ENSMUSP00000099888,10090.ENSMUSP00000103528	Ifih1,Irgm1,Ifit1,Trim25
PMID:26208780	(2015) IFN-Gamma-induced macrophage antileishmanial mechanisms in mice: A role for immunity-related GTPases, Irgm1 and Irgm3, in Leishmania donovani infection in the liver.	4	9	1.76	0.00073	10090.ENSMUSP00000047356,10090.ENSMUSP00000050446,10090.ENSMUSP00000069914,10090.ENSMUSP00000104464	Igtp,Irgm1,Tgtp1,Irgm2
PMID:24903089	(2014) Type-I interferon response affects an inoculation dose-independent mortality in mice following Japanese encephalitis virus infection.	4	9	1.76	0.00073	10090.ENSMUSP00000028259,10090.ENSMUSP00000042433,10090.ENSMUSP00000066743,10090.ENSMUSP00000100872	Ifih1,Ddx58,Stat1,Stat2
PMID:20072621	(2010) Localisation and mislocalisation of the interferon-inducible immunity-related GTPase, Irgm1 (LRG-47) in mouse cells.	4	9	1.76	0.00073	10090.ENSMUSP00000047356,10090.ENSMUSP00000050446,10090.ENSMUSP00000069914,10090.ENSMUSP00000104464	Igtp,Irgm1,Tgtp1,Irgm2
PMID:31200599	(2019) In Depth Quantification of Extracellular Matrix Proteins from Human Pancreas.	3	7	1.75	0.0064	10090.ENSMUSP00000001547,10090.ENSMUSP00000021028,10090.ENSMUSP00000027861	Col1a1,Itgb3,Dpt
PMID:31798943	(2019) Molecular evolution in immune genes across the avian tree of life.	3	7	1.75	0.0064	10090.ENSMUSP00000042433,10090.ENSMUSP00000082548,10090.ENSMUSP00000099888	Ddx58,Isg15,Ifit1
PMID:29216507	(2018) Chimeric HCMVHSV-1 and DeltaGamma134.5 oncolytic herpes simplex virus elicit immune mediated antigliomal effect and antitumor memory.	3	7	1.75	0.0064	10090.ENSMUSP00000028259,10090.ENSMUSP00000042433,10090.ENSMUSP00000066743	Ifih1,Ddx58,Stat1
PMID:30574148	(2018) The C-Terminal Transactivation Domain of STAT1 Has a Gene-Specific Role in Transactivation and Cofactor Recruitment.	3	7	1.75	0.0064	10090.ENSMUSP00000066743,10090.ENSMUSP00000100872,10090.ENSMUSP00000132435	Stat1,Stat2,Gbp2
PMID:26875113	(2016) Correlating behaviour and gene expression endpoints in the dopaminergic system after modafinil administration in mouse.	3	7	1.75	0.0064	10090.ENSMUSP00000047356,10090.ENSMUSP00000098522,10090.ENSMUSP00000132435	Igtp,Gbp4,Gbp2
PMID:27007218	(2016) A Versatile Vector for In Vivo Monitoring of Type I Interferon Induction and Signaling.	3	7	1.75	0.0064	10090.ENSMUSP00000066743,10090.ENSMUSP00000082548,10090.ENSMUSP00000100872	Stat1,Isg15,Stat2
PMID:27151221	(2016) The Precise Structures and Stereochemistry of Trihydroxy-linoleates Esterified in Human and Porcine Epidermis and Their Significance in Skin Barrier Function: IMPLICATION OF AN EPOXIDE HYDROLASE IN THE TRANSFORMATIONS OF LINOLEATE.	3	7	1.75	0.0064	10090.ENSMUSP00000047551,10090.ENSMUSP00000069209,10090.ENSMUSP00000129247	Ephx1,Ephx2,Lox
PMID:25453328	(2015) Recent advances in research on Crimean-Congo hemorrhagic fever.	3	7	1.75	0.0064	10090.ENSMUSP00000042433,10090.ENSMUSP00000082548,10090.ENSMUSP00000083587	Ddx58,Isg15,Icam1
PMID:25498966	(2015) A novel role for 1215-lipoxygenase in regulating autophagy.	3	7	1.75	0.0064	10090.ENSMUSP00000018711,10090.ENSMUSP00000129247,10090.ENSMUSP00000130660	Gabarap,Lox,Gba
PMID:26026708	(2015) Mechanistic Analysis of Activation of the Innate Immune Sensor PKR by Bacterial RNA.	3	7	1.75	0.0064	10090.ENSMUSP00000024884,10090.ENSMUSP00000028259,10090.ENSMUSP00000042433	Eif2ak2,Ifih1,Ddx58
PMID:27076918	(2015) Bioactive lipid profiling reveals drug target engagement of a soluble epoxide hydrolase inhibitor in a murine model of tobacco smoke exposure.	3	7	1.75	0.0064	10090.ENSMUSP00000069209,10090.ENSMUSP00000083587,10090.ENSMUSP00000129247	Ephx2,Icam1,Lox
PMID:24503098	(2014) The differential interferon responses of two strains of Stat1-deficient mice do not alter susceptibility to HSV-1 and VSV in vivo.	3	7	1.75	0.0064	10090.ENSMUSP00000066743,10090.ENSMUSP00000099888,10090.ENSMUSP00000100872	Stat1,Ifit1,Stat2
PMID:24516379	(2014) Distinct antiviral responses in pluripotent versus differentiated cells.	3	7	1.75	0.0064	10090.ENSMUSP00000028259,10090.ENSMUSP00000042433,10090.ENSMUSP00000066743	Ifih1,Ddx58,Stat1
PMID:24799968	(2014) Both Cyclophilin Inhibitors and Direct-Acting Antivirals Prevent PKR Activation in HCV-Infected Cells.	3	7	1.75	0.0064	10090.ENSMUSP00000024884,10090.ENSMUSP00000066743,10090.ENSMUSP00000100872	Eif2ak2,Stat1,Stat2
PMID:21350335	(2011) Protein expression profiles of C3H 10T12 murine fibroblasts and of isogenic cells transformed by the H1047R mutant of phosphoinositide 3-kinase (PI3K).	3	7	1.75	0.0064	10090.ENSMUSP00000047356,10090.ENSMUSP00000082548,10090.ENSMUSP00000099888	Igtp,Isg15,Ifit1
PMID:21147459	(2010) Parasites paralyze cellular host defense system to promote virulence.	3	7	1.75	0.0064	10090.ENSMUSP00000047356,10090.ENSMUSP00000050446,10090.ENSMUSP00000069914	Igtp,Irgm1,Tgtp1
PMID:19390611	(2009) Are viruses inhibited by APOBEC3 molecules from their host species?	3	7	1.75	0.0064	10090.ENSMUSP00000028259,10090.ENSMUSP00000042433,10090.ENSMUSP00000051921	Ifih1,Ddx58,Bst2
PMID:19486640	(2009) Gene expression signatures characterizing the development of lymphocyte response during experimental Chlamydia pneumoniae infection.	3	7	1.75	0.0064	10090.ENSMUSP00000099888,10090.ENSMUSP00000099889,10090.ENSMUSP00000132435	Ifit1,Ifit3,Gbp2
PMID:19840542	(2009) Viral infection leading to brain dysfunction: more prevalent than appreciated?	3	7	1.75	0.0064	10090.ENSMUSP00000066743,10090.ENSMUSP00000082548,10090.ENSMUSP00000100872	Stat1,Isg15,Stat2
PMID:30498026	(2019) Identification and characterization of GLDC as host susceptibility gene to severe influenza.	5	12	1.74	0.00011	10090.ENSMUSP00000010502,10090.ENSMUSP00000042433,10090.ENSMUSP00000082548,10090.ENSMUSP00000099888,10090.ENSMUSP00000099889	Ifi35,Ddx58,Isg15,Ifit1,Ifit3
PMID:17132046	(2006) Genomic and metabolic studies of the impact of probiotics on a model gut symbiont and host.	5	12	1.74	0.00011	10090.ENSMUSP00000047356,10090.ENSMUSP00000082548,10090.ENSMUSP00000099888,10090.ENSMUSP00000099889,10090.ENSMUSP00000104464	Igtp,Isg15,Ifit1,Ifit3,Irgm2
PMID:31234302	(2019) How Many Mammalian Reovirus Proteins are involved in the Control of the Interferon Response?	7	17	1.73	1.71e-06	10090.ENSMUSP00000024884,10090.ENSMUSP00000028259,10090.ENSMUSP00000042433,10090.ENSMUSP00000066743,10090.ENSMUSP00000082548,10090.ENSMUSP00000099888,10090.ENSMUSP00000100872	Eif2ak2,Ifih1,Ddx58,Stat1,Isg15,Ifit1,Stat2
PMID:24453359	(2014) Inefficient type I interferon-mediated antiviral protection of primary mouse neurons is associated with the lack of apolipoprotein l9 expression.	7	17	1.73	1.71e-06	10090.ENSMUSP00000006667,10090.ENSMUSP00000010502,10090.ENSMUSP00000035579,10090.ENSMUSP00000066743,10090.ENSMUSP00000103903,10090.ENSMUSP00000104464,10090.ENSMUSP00000106845	Gvin1,Ifi35,Lgals3bp,Stat1,Lgals9,Irgm2,Ifi204
PMID:23052390	(2013) ISG56IFIT1 is primarily responsible for interferon-induced changes to patterns of parainfluenza virus type 5 transcription and protein synthesis.	6	15	1.72	1.69e-05	10090.ENSMUSP00000010502,10090.ENSMUSP00000066743,10090.ENSMUSP00000082548,10090.ENSMUSP00000099888,10090.ENSMUSP00000099889,10090.ENSMUSP00000100872	Ifi35,Stat1,Isg15,Ifit1,Ifit3,Stat2
PMID:22577360	(2012) A novel small molecule inhibitor of influenza A viruses that targets polymerase function and indirectly induces interferon.	6	15	1.72	1.69e-05	10090.ENSMUSP00000028259,10090.ENSMUSP00000042433,10090.ENSMUSP00000051921,10090.ENSMUSP00000066743,10090.ENSMUSP00000099888,10090.ENSMUSP00000100872	Ifih1,Ddx58,Bst2,Stat1,Ifit1,Stat2
PMID:29510761	(2018) Murine Gbp1 and Gbp2 are ubiquitinated independent of Toxoplasma gondii infection.	4	10	1.72	0.00093	10090.ENSMUSP00000006667,10090.ENSMUSP00000050446,10090.ENSMUSP00000104464,10090.ENSMUSP00000132435	Gvin1,Irgm1,Irgm2,Gbp2
PMID:26597582	(2015) Amelioration of Japanese encephalitis by blockage of 4-1BB signaling is coupled to divergent enhancement of type III IFN responses and Ly-6C(hi) monocyte differentiation.	4	10	1.72	0.00093	10090.ENSMUSP00000028259,10090.ENSMUSP00000042433,10090.ENSMUSP00000099888,10090.ENSMUSP00000099889	Ifih1,Ddx58,Ifit1,Ifit3
PMID:24651521	(2014) DHX36 enhances RIG-I signaling by facilitating PKR-mediated antiviral stress granule formation.	4	10	1.72	0.00093	10090.ENSMUSP00000024884,10090.ENSMUSP00000042433,10090.ENSMUSP00000103528,10090.ENSMUSP00000129247	Eif2ak2,Ddx58,Trim25,Lox
PMID:25295526	(2014) Establishment of Myotis myotis cell lines--model for investigation of host-pathogen interaction in a natural host for emerging viruses.	4	10	1.72	0.00093	10090.ENSMUSP00000028259,10090.ENSMUSP00000042433,10090.ENSMUSP00000099888,10090.ENSMUSP00000099889	Ifih1,Ddx58,Ifit1,Ifit3
PMID:22345436	(2012) Sensing adenovirus infection: activation of interferon regulatory factor 3 in RAW 264.7 cells.	4	10	1.72	0.00093	10090.ENSMUSP00000066743,10090.ENSMUSP00000099888,10090.ENSMUSP00000100872,10090.ENSMUSP00000106845	Stat1,Ifit1,Stat2,Ifi204
PMID:25620998	(....) Could boosting the oligoadenylate synthetase-like pathway bring a new era of antiviral therapy?	4	10	1.72	0.00093	10090.ENSMUSP00000024884,10090.ENSMUSP00000028259,10090.ENSMUSP00000042433,10090.ENSMUSP00000103528	Eif2ak2,Ifih1,Ddx58,Trim25
PMID:33164154	(2021) Function of Neospora caninum dense granule protein 7 in innate immunity in mice.	2	5	1.72	0.0477	10090.ENSMUSP00000069914,10090.ENSMUSP00000132435	Tgtp1,Gbp2
PMID:33185705	(2021) PIM1 inhibition attenuated endotoxin-induced acute lung injury through modulating ELK3ICAM1 axis on pulmonary microvascular endothelial cells.	2	5	1.72	0.0477	10090.ENSMUSP00000039586,10090.ENSMUSP00000083587	Serpine1,Icam1
PMID:33819840	(2021) L233P mutation in the bovine leukemia virus Tax protein has impact on annexin A3 and type I collagen secretion by host cells.	2	5	1.72	0.0477	10090.ENSMUSP00000001547,10090.ENSMUSP00000112665	Col1a1,Ecm1
PMID:31896581	(2020) Robust hepatitis E virus infection and transcriptional response in human hepatocytes.	2	5	1.72	0.0477	10090.ENSMUSP00000028259,10090.ENSMUSP00000042433	Ifih1,Ddx58
PMID:31914348	(2020) Data independent acquisition mass spectrometry of irradiated mouse lung endothelial cells reveals a STAT-associated inflammatory response.	2	5	1.72	0.0477	10090.ENSMUSP00000066743,10090.ENSMUSP00000082548	Stat1,Isg15
PMID:32024921	(2020) Antiviral activity of iridoid glycosides extracted from Fructus Gardeniae against influenza A virus by PACT-dependent suppression of viral RNA replication.	2	5	1.72	0.0477	10090.ENSMUSP00000024884,10090.ENSMUSP00000042433	Eif2ak2,Ddx58
PMID:32117168	(2020) Antiviral Drugs Against Severe Fever With Thrombocytopenia Syndrome Virus Infection.	2	5	1.72	0.0477	10090.ENSMUSP00000066743,10090.ENSMUSP00000100872	Stat1,Stat2
PMID:32200350	(2020) Repression of the Type I Interferon Pathway Underlies MYC- and KRAS-Dependent Evasion of NK and B Cells in Pancreatic Ductal Adenocarcinoma.	2	5	1.72	0.0477	10090.ENSMUSP00000066743,10090.ENSMUSP00000100872	Stat1,Stat2
PMID:32506441	(2020) Stat2 loss disrupts damage signalling and is protective in acute pancreatitis.	2	5	1.72	0.0477	10090.ENSMUSP00000100872,10090.ENSMUSP00000129247	Stat2,Lox
PMID:32873853	(2020) TICAM2-related pathway mediates neutrophil exhaustion.	2	5	1.72	0.0477	10090.ENSMUSP00000066743,10090.ENSMUSP00000083587	Stat1,Icam1
PMID:33363532	(2020) Single-Stranded Oligonucleotide-Mediated Inhibition of Respiratory Syncytial Virus Infection.	2	5	1.72	0.0477	10090.ENSMUSP00000066743,10090.ENSMUSP00000100872	Stat1,Stat2
PMID:30442475	(2019) Critical period plasticity-related transcriptional aberrations in schizophrenia and bipolar disorder.	2	5	1.72	0.0477	10090.ENSMUSP00000026013,10090.ENSMUSP00000066743	Maoa,Stat1
PMID:30555938	(2019) A serological marker of the N-terminal neoepitope generated during LOXL2 maturation is elevated in patients with cancer or idiopathic pulmonary fibrosis.	2	5	1.72	0.0477	10090.ENSMUSP00000000707,10090.ENSMUSP00000129247	Loxl3,Lox
PMID:30571996	(2019) Distinctly regulated functions and mobilization of CD11c-positive cells elicited by TLR3- and IPS-1 signaling in the cornea.	2	5	1.72	0.0477	10090.ENSMUSP00000028259,10090.ENSMUSP00000042433	Ifih1,Ddx58
PMID:30626937	(2019) IFIT1 and IFIT3 promote oral squamous cell carcinoma metastasis and contribute to the anti-tumor effect of gefitinib via enhancing p-EGFR recycling.	2	5	1.72	0.0477	10090.ENSMUSP00000099888,10090.ENSMUSP00000099889	Ifit1,Ifit3
PMID:30675626	(2019) Rationale for enteroviral vaccination and antiviral therapies in human type 1 diabetes.	2	5	1.72	0.0477	10090.ENSMUSP00000028259,10090.ENSMUSP00000066743	Ifih1,Stat1
PMID:30765281	(2019) Loss of Sox9 in cardiomyocytes delays the onset of cardiac hypertrophy and fibrosis.	2	5	1.72	0.0477	10090.ENSMUSP00000001547,10090.ENSMUSP00000129247	Col1a1,Lox
PMID:30805566	(2019) Rapamycin as a potential treatment for succinate dehydrogenase deficiency.	2	5	1.72	0.0477	10090.ENSMUSP00000022062,10090.ENSMUSP00000025570	Sdha,Sdhaf2
PMID:30837630	(2019) Countershading in zebrafish results from an Asip1 controlled dorsoventral gradient of pigment cell differentiation.	2	5	1.72	0.0477	10090.ENSMUSP00000024866,10090.ENSMUSP00000042457	Xdh,Eef1a1
PMID:30865643	(2019) Structural similarity, characterization of Poly Ethylene Glycol linkage and identification of product related variants in biosimilar pegfilgrastim.	2	5	1.72	0.0477	10090.ENSMUSP00000081544,10090.ENSMUSP00000130660	Oat,Gba
PMID:30941373	(2019) Xenogeneic Transplantation of Human Placenta-Derived Mesenchymal Stem Cells Alleviates Renal Injury and Reduces Inflammation in a Mouse Model of Lupus Nephritis.	2	5	1.72	0.0477	10090.ENSMUSP00000039586,10090.ENSMUSP00000083587	Serpine1,Icam1
PMID:31051218	(2019) Different types of effective fractions from Radix Isatidis revealed a multiple-target synergy effect against respiratory syncytial virus through RIG-I and MDA5 signaling pathways, a pilot study to testify the theory of superposition of ...	2	5	1.72	0.0477	10090.ENSMUSP00000028259,10090.ENSMUSP00000042433	Ifih1,Ddx58
PMID:31053299	(2019) Regulation of lipoprotein-associated phospholipase A2 silencing on myocardial fibrosis in mice with coronary atherosclerosis.	2	5	1.72	0.0477	10090.ENSMUSP00000024706,10090.ENSMUSP00000083587	Pla2g7,Icam1
PMID:31092265	(2019) Positiveretained SDHB immunostaining in renal cell carcinomas associated to germline SDHB-deficiency: case report.	2	5	1.72	0.0477	10090.ENSMUSP00000022062,10090.ENSMUSP00000025570	Sdha,Sdhaf2
PMID:31170225	(2019) Deficient pulmonary IFN-Beta expression in COPD patients.	2	5	1.72	0.0477	10090.ENSMUSP00000042433,10090.ENSMUSP00000066743	Ddx58,Stat1
PMID:31413201	(2019) Toxoplasma gondii effector TgIST blocks type I interferon signaling to promote infection.	2	5	1.72	0.0477	10090.ENSMUSP00000066743,10090.ENSMUSP00000100872	Stat1,Stat2
PMID:31614697	(2019) Dianthin and Its Potential in Targeted Tumor Therapies.	2	5	1.72	0.0477	10090.ENSMUSP00000042457,10090.ENSMUSP00000046101	Eef1a1,Eef2
PMID:31730616	(2019) Type I interferon limits mast cell-mediated anaphylaxis by controlling secretory granule homeostasis.	2	5	1.72	0.0477	10090.ENSMUSP00000066743,10090.ENSMUSP00000100872	Stat1,Stat2
PMID:31861583	(2019) Design, Synthesis and Study of Nitrogen Monoxide Donors as Potent Hypolipidaemic and Anti-Inflammatory Agents.	2	5	1.72	0.0477	10090.ENSMUSP00000105926,10090.ENSMUSP00000129247	Oxr1,Lox
PMID:32082073	(2019) Remifentanil Protects against Lipopolysaccharide-Induced Inflammation through PARP-1NF-kappaB Signaling Pathway.	2	5	1.72	0.0477	10090.ENSMUSP00000024866,10090.ENSMUSP00000083587	Xdh,Icam1
PMID:29196904	(2018) Deletion of psbQ' gene in Cyanidioschyzon merolae reveals the function of extrinsic PsbQ' in PSII.	2	5	1.72	0.0477	10090.ENSMUSP00000042457,10090.ENSMUSP00000046101	Eef1a1,Eef2
PMID:29274570	(2018) Characterization of the impact of glutaredoxin-2 (GRX2) deficiency on superoxidehydrogen peroxide release from cardiac and liver mitochondria.	2	5	1.72	0.0477	10090.ENSMUSP00000003461,10090.ENSMUSP00000022062	Ogdh,Sdha
PMID:29509998	(2018) Characterization of the hypersensitive response-like cell death phenomenon induced by targeting antiviral lectin griffithsin to the secretory pathway.	2	5	1.72	0.0477	10090.ENSMUSP00000028225,10090.ENSMUSP00000103903	Psmd5,Lgals9
PMID:29511933	(2018) UQCRFS1N assembles mitochondrial respiratory complex-III into an asymmetric 21-subunit dimer.	2	5	1.72	0.0477	10090.ENSMUSP00000026743,10090.ENSMUSP00000033176	Uqcrc1,Uqcrc2
PMID:29549726	(2018) Cav-1 deficiency promotes liver fibrosis in carbon tetrachloride (CCl4)-induced mice by regulation of oxidative stress and inflammation responses.	2	5	1.72	0.0477	10090.ENSMUSP00000001547,10090.ENSMUSP00000129247	Col1a1,Lox
PMID:29719226	(2018) 12,13-diHOME: An Exercise-Induced Lipokine that Increases Skeletal Muscle Fatty Acid Uptake.	2	5	1.72	0.0477	10090.ENSMUSP00000047551,10090.ENSMUSP00000069209	Ephx1,Ephx2
PMID:29778785	(2018) Oral ibuprofen differentially affects plasma and sweat lipid mediator profiles in healthy adult males.	2	5	1.72	0.0477	10090.ENSMUSP00000087633,10090.ENSMUSP00000129247	Adh7,Lox
PMID:29805756	(2018) Both the intratumoral immune and microbial microenvironment are linked to recurrence in human colon cancer: results from a prospective, multicenter nodal ultrastaging trial.	2	5	1.72	0.0477	10090.ENSMUSP00000066743,10090.ENSMUSP00000083587	Stat1,Icam1
PMID:29925264	(2018) How Messenger RNA and Nascent Chain Sequences Regulate Translation Elongation.	2	5	1.72	0.0477	10090.ENSMUSP00000046101,10090.ENSMUSP00000103528	Eef2,Trim25
PMID:29925850	(2018) Consequences of in utero exposure to Zika virus in offspring of AG129 mice.	2	5	1.72	0.0477	10090.ENSMUSP00000066743,10090.ENSMUSP00000100872	Stat1,Stat2
PMID:29983350	(2018) Anti-Tumour Necrosis Factor Therapy for Dupuytren's Disease: A Randomised Dose Response Proof of Concept Phase 2a Clinical Trial.	2	5	1.72	0.0477	10090.ENSMUSP00000001547,10090.ENSMUSP00000129247	Col1a1,Lox
PMID:30193849	(2018) The Zinc-Finger Protein ZCCHC3 Binds RNA and Facilitates Viral RNA Sensing and Activation of the RIG-I-like Receptors.	2	5	1.72	0.0477	10090.ENSMUSP00000028259,10090.ENSMUSP00000103528	Ifih1,Trim25
PMID:27769988	(2017) Influencing the Tumor Microenvironment: A Phase II Study of Copper Depletion Using Tetrathiomolybdate in Patients with Breast Cancer at High Risk for Recurrence and in Preclinical Models of Lung Metastases.	2	5	1.72	0.0477	10090.ENSMUSP00000000707,10090.ENSMUSP00000129247	Loxl3,Lox
PMID:28049494	(2017) Adjuvant effects of a sequence-engineered mRNA vaccine: translational profiling demonstrates similar human and murine innate response.	2	5	1.72	0.0477	10090.ENSMUSP00000028259,10090.ENSMUSP00000042433	Ifih1,Ddx58
PMID:28886479	(2017) High sensitivity HPLC method for determination of the allysine concentration in tissue by use of a naphthol derivative.	2	5	1.72	0.0477	10090.ENSMUSP00000000707,10090.ENSMUSP00000129247	Loxl3,Lox
PMID:29066607	(2017) Cancer cells, on your histone marks, get SETDB1, silence retrotransposons, and go!	2	5	1.72	0.0477	10090.ENSMUSP00000028259,10090.ENSMUSP00000042433	Ifih1,Ddx58
PMID:29152578	(2017) Middle East Respiratory Syndrome Coronavirus Nonstructural Protein 16 Is Necessary for Interferon Resistance and Viral Pathogenesis.	2	5	1.72	0.0477	10090.ENSMUSP00000028259,10090.ENSMUSP00000099888	Ifih1,Ifit1
PMID:29371523	(2017) Entomopathogenicity and Biological Attributes of Himalayan Treasured Fungus Ophiocordyceps sinensis (Yarsagumba).	2	5	1.72	0.0477	10090.ENSMUSP00000042433,10090.ENSMUSP00000081544	Ddx58,Oat
PMID:26772184	(2016) Functional analysis of monoclonal antibodies against the Plasmodium falciparum PfEMP1-VarO adhesin.	2	5	1.72	0.0477	10090.ENSMUSP00000083587,10090.ENSMUSP00000130941	Icam1,Mut
PMID:26817845	(2016) Editing of Cellular Self-RNAs by Adenosine Deaminase ADAR1 Suppresses Innate Immune Stress Responses.	2	5	1.72	0.0477	10090.ENSMUSP00000066743,10090.ENSMUSP00000100872	Stat1,Stat2
PMID:26912401	(2016) Truncation of C-terminal 20 amino acids in PA-X contributes to adaptation of swine influenza virus in pigs.	2	5	1.72	0.0477	10090.ENSMUSP00000042433,10090.ENSMUSP00000103528	Ddx58,Trim25
PMID:26957899	(2016) Exome sequencing identified null mutations in LOXL3 associated with early-onset high myopia.	2	5	1.72	0.0477	10090.ENSMUSP00000000707,10090.ENSMUSP00000129247	Loxl3,Lox
PMID:26993522	(2016) Systematic phenotyping and correlation of biomarkers with lung function and histology in lung fibrosis.	2	5	1.72	0.0477	10090.ENSMUSP00000039586,10090.ENSMUSP00000083587	Serpine1,Icam1
PMID:27142375	(2016) Epithelial cell lines of the cotton rat (Sigmodon hispidus) are highly susceptible in vitro models to zoonotic Bunya-, Rhabdo-, and Flaviviruses.	2	5	1.72	0.0477	10090.ENSMUSP00000028259,10090.ENSMUSP00000042433	Ifih1,Ddx58
PMID:27270330	(2016) The C-terminal region of Trypanosoma cruzi MASPs is antigenic and secreted via exovesicles.	2	5	1.72	0.0477	10090.ENSMUSP00000051921,10090.ENSMUSP00000105926	Bst2,Oxr1
PMID:27621102	(2016) Designing sugar mimetics: non-natural pyranosides as innovative chemical tools.	2	5	1.72	0.0477	10090.ENSMUSP00000103903,10090.ENSMUSP00000130660	Lgals9,Gba
PMID:27670117	(2016) Rescue of non-human primates from advanced Sudan ebolavirus infection with lipid encapsulated siRNA.	2	5	1.72	0.0477	10090.ENSMUSP00000028259,10090.ENSMUSP00000042433	Ifih1,Ddx58
PMID:27741408	(2016) The Strange, Expanding World of Animal Hepaciviruses.	2	5	1.72	0.0477	10090.ENSMUSP00000042433,10090.ENSMUSP00000066743	Ddx58,Stat1
PMID:27829073	(2016) Beta-Aminopropionitrile-Induced Reduction in Enzymatic Crosslinking Causes In Vitro Changes in Collagen Morphology and Molecular Composition.	2	5	1.72	0.0477	10090.ENSMUSP00000001547,10090.ENSMUSP00000129247	Col1a1,Lox
PMID:27882053	(2016) Hypoxia-Inducible Factor-1Alfa Expression in Indonesian Laryngeal Squamous Cell Carcinoma Patients.	2	5	1.72	0.0477	10090.ENSMUSP00000039586,10090.ENSMUSP00000129247	Serpine1,Lox
PMID:27913146	(2016) Effects of high-fat diet on plasma profiles of eicosanoid metabolites in mice.	2	5	1.72	0.0477	10090.ENSMUSP00000069209,10090.ENSMUSP00000129247	Ephx2,Lox
PMID:28203321	(2016) The Practical Consideration of Poliovirus as an Oncolytic Virotherapy.	2	5	1.72	0.0477	10090.ENSMUSP00000028259,10090.ENSMUSP00000042433	Ifih1,Ddx58
PMID:30034690	(2016) A reactivity-based [18F]FDG probe for in vivo formaldehyde imaging using positron emission tomography.	2	5	1.72	0.0477	10090.ENSMUSP00000031411,10090.ENSMUSP00000087633	Aldh2,Adh7
PMID:25680291	(2015) Molecular characterization of RIG-I, STAT-1 and IFN-beta in the horseshoe bat.	2	5	1.72	0.0477	10090.ENSMUSP00000042433,10090.ENSMUSP00000066743	Ddx58,Stat1
PMID:25765819	(2015) A2b adenosine signaling represses CIITA transcription via an epigenetic mechanism in vascular smooth muscle cells.	2	5	1.72	0.0477	10090.ENSMUSP00000023147,10090.ENSMUSP00000066743	Ciita,Stat1
PMID:25902405	(2015) Releasing N-glycan from peptide N-terminus by N-terminal succinylation assisted enzymatic deglycosylation.	2	5	1.72	0.0477	10090.ENSMUSP00000028280,10090.ENSMUSP00000130660	Col5a1,Gba
PMID:25918247	(2015) Noncanonical Effects of IRF9 in Intestinal Inflammation: More than Type I and Type III Interferons.	2	5	1.72	0.0477	10090.ENSMUSP00000066743,10090.ENSMUSP00000100872	Stat1,Stat2
PMID:26089647	(2015) Protective effect of galangin in Concanavalin A-induced hepatitis in mice.	2	5	1.72	0.0477	10090.ENSMUSP00000066743,10090.ENSMUSP00000083587	Stat1,Icam1
PMID:26096991	(2015) GONAD: Genome-editing via Oviductal Nucleic Acids Delivery system: a novel microinjection independent genome engineering method in mice.	2	5	1.72	0.0477	10090.ENSMUSP00000028225,10090.ENSMUSP00000046101	Psmd5,Eef2
PMID:26150326	(2015) Mouse Genome Database: From sequence to phenotypes and disease models.	2	5	1.72	0.0477	10090.ENSMUSP00000001547,10090.ENSMUSP00000028280	Col1a1,Col5a1
PMID:26220971	(2015) Loss of fibulin-4 disrupts collagen synthesis and maturation: implications for pathology resulting from EFEMP2 mutations.	2	5	1.72	0.0477	10090.ENSMUSP00000021603,10090.ENSMUSP00000129247	Fbln5,Lox
PMID:26315141	(2015) The role of placenta-derived mesenchymal stem cells in healing of induced full-thickness skin wound in a mouse model.	2	5	1.72	0.0477	10090.ENSMUSP00000021028,10090.ENSMUSP00000083587	Itgb3,Icam1
PMID:26337339	(2015) STAT2-directed pathogen responses.	2	5	1.72	0.0477	10090.ENSMUSP00000066743,10090.ENSMUSP00000100872	Stat1,Stat2
PMID:26502803	(2015) Induction of interferon-lambda contributes to TLR3 and RIG-I activation-mediated inhibition of herpes simplex virus type 2 replication in human cervical epithelial cells.	2	5	1.72	0.0477	10090.ENSMUSP00000042433,10090.ENSMUSP00000099888	Ddx58,Ifit1
PMID:24173226	(2014) The bacteriostatic protein lipocalin 2 is induced in the central nervous system of mice with west Nile virus encephalitis.	2	5	1.72	0.0477	10090.ENSMUSP00000028259,10090.ENSMUSP00000042433	Ifih1,Ddx58
PMID:24530452	(2014) Yeast-based assays for the high-throughput screening of inhibitors of coronavirus RNA cap guanine-N7-methyltransferase.	2	5	1.72	0.0477	10090.ENSMUSP00000028259,10090.ENSMUSP00000042433	Ifih1,Ddx58
PMID:24555723	(2014) Preclinical and clinical phase I studies of a new recombinant Filgrastim (BK0023) in comparison with Neupogen(R).	2	5	1.72	0.0477	10090.ENSMUSP00000081544,10090.ENSMUSP00000130660	Oat,Gba
PMID:24598055	(2014) TLR ligands up-regulate Trex1 expression in murine conventional dendritic cells through type I Interferon and NF-kappaB-dependent signaling pathways.	2	5	1.72	0.0477	10090.ENSMUSP00000066743,10090.ENSMUSP00000100872	Stat1,Stat2
PMID:24637875	(2014) Dissecting innate immune signaling in viral evasion of cytokine production.	2	5	1.72	0.0477	10090.ENSMUSP00000028259,10090.ENSMUSP00000042433	Ifih1,Ddx58
PMID:24760892	(2014) Toll-like receptor 2-mediated innate immune responses against Junin virus in mice lead to antiviral adaptive immune responses during systemic infection and do not affect viral replication in the brain.	2	5	1.72	0.0477	10090.ENSMUSP00000028259,10090.ENSMUSP00000042433	Ifih1,Ddx58
PMID:24763933	(2014) The adapter protein c-Cbl-associated protein (CAP) protects from acute CVB3-mediated myocarditis through stabilization of type I interferon production and reduced cytotoxicity.	2	5	1.72	0.0477	10090.ENSMUSP00000028259,10090.ENSMUSP00000042433	Ifih1,Ddx58
PMID:24833797	(2014) Lysyl oxidases play a causal role in vascular remodeling in clinical and experimental pulmonary arterial hypertension.	2	5	1.72	0.0477	10090.ENSMUSP00000000707,10090.ENSMUSP00000129247	Loxl3,Lox
PMID:25078692	(2014) A single amino acid substitution in the novel H7N9 influenza A virus NS1 protein increases CPSF30 binding and virulence.	2	5	1.72	0.0477	10090.ENSMUSP00000042433,10090.ENSMUSP00000103528	Ddx58,Trim25
PMID:25385185	(2014) Live cell micropatterning reveals the dynamics of signaling complexes at the plasma membrane.	2	5	1.72	0.0477	10090.ENSMUSP00000066743,10090.ENSMUSP00000100872	Stat1,Stat2
PMID:23536377	(2013) Leptomeningeal collaterals are associated with modifiable metabolic risk factors.	2	5	1.72	0.0477	10090.ENSMUSP00000024866,10090.ENSMUSP00000039586	Xdh,Serpine1
PMID:23601785	(2013) Double-stranded RNA binding by the human cytomegalovirus PKR antagonist TRS1.	2	5	1.72	0.0477	10090.ENSMUSP00000028259,10090.ENSMUSP00000042433	Ifih1,Ddx58
PMID:23638302	(2013) Unmasking the role of mast cells in dengue.	2	5	1.72	0.0477	10090.ENSMUSP00000028259,10090.ENSMUSP00000042433	Ifih1,Ddx58
PMID:23707061	(2013) Structure of human cGAS reveals a conserved family of second-messenger enzymes in innate immunity.	2	5	1.72	0.0477	10090.ENSMUSP00000042433,10090.ENSMUSP00000130941	Ddx58,Mut
PMID:22038826	(2012) Curcumin inhibits interferon-gamma signaling in colonic epithelial cells.	2	5	1.72	0.0477	10090.ENSMUSP00000023147,10090.ENSMUSP00000066743	Ciita,Stat1
PMID:22072781	(2012) The toll-like receptor 3-mediated antiviral response is important for protection against poliovirus infection in poliovirus receptor transgenic mice.	2	5	1.72	0.0477	10090.ENSMUSP00000028259,10090.ENSMUSP00000042433	Ifih1,Ddx58
PMID:22297151	(2012) Association of COL25A1 with comorbid antisocial personality disorder and substance dependence.	2	5	1.72	0.0477	10090.ENSMUSP00000026013,10090.ENSMUSP00000031411	Maoa,Aldh2
PMID:22488302	(2012) Large-scale analysis of tumor necrosis factor Alfa levels in systemic lupus erythematosus.	2	5	1.72	0.0477	10090.ENSMUSP00000024884,10090.ENSMUSP00000099888	Eif2ak2,Ifit1
PMID:22496215	(2012) Mice deficient in STAT1 but not STAT2 or IRF9 develop a lethal CD4 T-cell-mediated disease following infection with lymphocytic choriomeningitis virus.	2	5	1.72	0.0477	10090.ENSMUSP00000066743,10090.ENSMUSP00000100872	Stat1,Stat2
PMID:22536168	(2012) Generation of 1E8 Single Chain Fv-Fc Construct Against Human CD59.	2	5	1.72	0.0477	10090.ENSMUSP00000003612,10090.ENSMUSP00000027650	Dusp3,Cd55
PMID:22590558	(2012) A real time Metridia luciferase based non-invasive reporter assay of mammalian cell viability and cytotoxicity via the Beta-actin promoter and enhancer.	2	5	1.72	0.0477	10090.ENSMUSP00000129247,10090.ENSMUSP00000130660	Lox,Gba
PMID:22773863	(2012) Inhibiting glycogen synthase kinase-3 decreases 12-O-tetradecanoylphorbol-13-acetate-induced interferon-gamma-mediated skin inflammation.	2	5	1.72	0.0477	10090.ENSMUSP00000066743,10090.ENSMUSP00000083587	Stat1,Icam1
PMID:22779406	(2012) Inhibition of intracellular antiviral defense mechanisms augments lentiviral transduction of human natural killer cells: implications for gene therapy.	2	5	1.72	0.0477	10090.ENSMUSP00000028259,10090.ENSMUSP00000042433	Ifih1,Ddx58
PMID:22837208	(2012) LGP2 downregulates interferon production during infection with seasonal human influenza A viruses that activate interferon regulatory factor 3.	2	5	1.72	0.0477	10090.ENSMUSP00000042433,10090.ENSMUSP00000066743	Ddx58,Stat1
PMID:22837489	(2012) A common single nucleotide polymorphism in endoplasmic reticulum aminopeptidase 2 induces a specificity switch that leads to altered antigen processing.	2	5	1.72	0.0477	10090.ENSMUSP00000130941,10090.ENSMUSP00000133166	Mut,Erap1
PMID:22868908	(2012) Angiopoietin-like protein 2 mediates endotoxin-induced acute inflammation in the eye.	2	5	1.72	0.0477	10090.ENSMUSP00000004208,10090.ENSMUSP00000083587	Angptl2,Icam1
PMID:22904257	(2012) Pomalidomide is effective for prevention and treatment of experimental skin fibrosis.	2	5	1.72	0.0477	10090.ENSMUSP00000001547,10090.ENSMUSP00000039586	Col1a1,Serpine1
PMID:23029376	(2012) Increased expression of the dsRNA-activated protein kinase PKR in breast cancer promotes sensitivity to doxorubicin.	2	5	1.72	0.0477	10090.ENSMUSP00000024884,10090.ENSMUSP00000066743	Eif2ak2,Stat1
PMID:23093936	(2012) Regulation of anti-Plasmodium immunity by a LITAF-like transcription factor in the malaria vector Anopheles gambiae.	2	5	1.72	0.0477	10090.ENSMUSP00000025570,10090.ENSMUSP00000066743	Sdhaf2,Stat1
PMID:21046424	(2011) A constrained mixture model for developing mouse aorta.	2	5	1.72	0.0477	10090.ENSMUSP00000021603,10090.ENSMUSP00000129247	Fbln5,Lox
PMID:21307186	(2011) The early interferon response to rotavirus is regulated by PKR and depends on MAVSIPS-1, RIG-I, MDA-5, and IRF3.	2	5	1.72	0.0477	10090.ENSMUSP00000028259,10090.ENSMUSP00000042433	Ifih1,Ddx58
PMID:21388274	(2011) Attenuation of diabetes-induced cardiac inflammation and pathological remodeling by low-dose radiation.	2	5	1.72	0.0477	10090.ENSMUSP00000039586,10090.ENSMUSP00000083587	Serpine1,Icam1
PMID:21562063	(2011) A GLP-1 receptor agonist liraglutide inhibits endothelial cell dysfunction and vascular adhesion molecule expression in an ApoE-- mouse model.	2	5	1.72	0.0477	10090.ENSMUSP00000039586,10090.ENSMUSP00000083587	Serpine1,Icam1
PMID:21576378	(2011) The role of hypoxia-inducible factor-1alpha in acetaminophen hepatotoxicity.	2	5	1.72	0.0477	10090.ENSMUSP00000039586,10090.ENSMUSP00000129247	Serpine1,Lox
PMID:21637778	(2011) STAT is an essential activator of the zygotic genome in the early Drosophila embryo.	2	5	1.72	0.0477	10090.ENSMUSP00000066743,10090.ENSMUSP00000100872	Stat1,Stat2
PMID:21740577	(2011) Common polymorphisms in human lysyl oxidase genes are not associated with the adolescent idiopathic scoliosis phenotype.	2	5	1.72	0.0477	10090.ENSMUSP00000000707,10090.ENSMUSP00000129247	Loxl3,Lox
PMID:21819104	(2011) Biosynthetic origin and mechanism of formation of the aminoribosyl moiety of peptidyl nucleoside antibiotics.	2	5	1.72	0.0477	10090.ENSMUSP00000026470,10090.ENSMUSP00000028225	Shmt2,Psmd5
PMID:22101431	(2011) Reductive carboxylation supports growth in tumour cells with defective mitochondria.	2	5	1.72	0.0477	10090.ENSMUSP00000022062,10090.ENSMUSP00000025570	Sdha,Sdhaf2
PMID:22110763	(2011) Telomere shortening impairs regeneration of the olfactory epithelium in response to injury but not under homeostatic conditions.	2	5	1.72	0.0477	10090.ENSMUSP00000023829,10090.ENSMUSP00000099881	Cdkn1a,Gap43
PMID:19920210	(2010) Regulation of macrophage motility by Irgm1.	2	5	1.72	0.0477	10090.ENSMUSP00000050446,10090.ENSMUSP00000069914	Irgm1,Tgtp1
PMID:19966783	(2010) An actomyosin-based barrier inhibits cell mixing at compartmental boundaries in Drosophila embryos.	2	5	1.72	0.0477	10090.ENSMUSP00000028225,10090.ENSMUSP00000113071	Psmd5,Msn
PMID:20221255	(2010) Diffusion, crowding &amp; protein stability in a dynamic molecular model of the bacterial cytoplasm.	2	5	1.72	0.0477	10090.ENSMUSP00000034830,10090.ENSMUSP00000103528	Crabp1,Trim25
PMID:20606418	(2010) Renoprotection by rosiglitazone in accelerated type 2 diabetic nephropathy: Role of STAT1 inhibition and nephrin restoration.	2	5	1.72	0.0477	10090.ENSMUSP00000066743,10090.ENSMUSP00000083587	Stat1,Icam1
PMID:20659495	(2010) Pseudomonas exotoxin kills Drosophila S2 cells via apoptosis.	2	5	1.72	0.0477	10090.ENSMUSP00000046101,10090.ENSMUSP00000081544	Eef2,Oat
PMID:19109390	(2009) Reovirus mu2 protein inhibits interferon signaling through a novel mechanism involving nuclear accumulation of interferon regulatory factor 9.	2	5	1.72	0.0477	10090.ENSMUSP00000066743,10090.ENSMUSP00000100872	Stat1,Stat2
PMID:19338666	(2009) Up-regulation of bone marrow stromal protein 2 (BST2) in breast cancer with bone metastasis.	2	5	1.72	0.0477	10090.ENSMUSP00000051921,10090.ENSMUSP00000066743	Bst2,Stat1
PMID:19439239	(2009) Mitochondrial Lon protease is a human stress protein.	2	5	1.72	0.0477	10090.ENSMUSP00000001127,10090.ENSMUSP00000025217	Poldip2,Hspa9
PMID:19467658	(2009) Tissue factor pathway inhibitor, vascular risk factors and subclinical atherosclerosis: the Multi-Ethnic Study of Atherosclerosis.	2	5	1.72	0.0477	10090.ENSMUSP00000039586,10090.ENSMUSP00000083587	Serpine1,Icam1
PMID:19478881	(2009) Modeling infectious disease in mice: co-adaptation and the role of host-specific IFNgamma responses.	2	5	1.72	0.0477	10090.ENSMUSP00000047356,10090.ENSMUSP00000050446	Igtp,Irgm1
PMID:19628239	(2009) RIG-I is cleaved during picornavirus infection.	2	5	1.72	0.0477	10090.ENSMUSP00000028259,10090.ENSMUSP00000042433	Ifih1,Ddx58
PMID:19666721	(2009) Stm1p alters the ribosome association of eukaryotic elongation factor 3 and affects translation elongation.	2	5	1.72	0.0477	10090.ENSMUSP00000042457,10090.ENSMUSP00000046101	Eef1a1,Eef2
PMID:19671763	(2009) Activity of dasatinib against L576P KIT mutant melanoma: molecular, cellular, and clinical correlates.	2	5	1.72	0.0477	10090.ENSMUSP00000031840,10090.ENSMUSP00000130941	Gpnmb,Mut
PMID:19733381	(2009) The viral RNA recognition sensor RIG-I is degraded during encephalomyocarditis virus (EMCV) infection.	2	5	1.72	0.0477	10090.ENSMUSP00000028259,10090.ENSMUSP00000042433	Ifih1,Ddx58
PMID:19762380	(2009) Expression profile of HIN200 in leukocytes and renal biopsy of SLE patients by real-time RT-PCR.	2	5	1.72	0.0477	10090.ENSMUSP00000009340,10090.ENSMUSP00000106845	Mnda,Ifi204
PMID:19797161	(2009) Lysyl oxidase activity is dysregulated during impaired alveolarization of mouse and human lungs.	2	5	1.72	0.0477	10090.ENSMUSP00000000707,10090.ENSMUSP00000129247	Loxl3,Lox
PMID:17693920	(2008) Tyk2 and signal transducer and activator of transcription 1 contribute to intestinal IR injury.	2	5	1.72	0.0477	10090.ENSMUSP00000066743,10090.ENSMUSP00000083587	Stat1,Icam1
PMID:17981573	(2008) Interferon-inducible IFI16 protein in human cancers and autoimmune diseases.	2	5	1.72	0.0477	10090.ENSMUSP00000009340,10090.ENSMUSP00000106845	Mnda,Ifi204
PMID:18614051	(2008) Structural basis for the autoinhibition of talin in regulating integrin activation.	2	5	1.72	0.0477	10090.ENSMUSP00000021028,10090.ENSMUSP00000113071	Itgb3,Msn
PMID:19005580	(2008) Smenospongine, a sesquiterpene aminoquinone from a marine sponge, induces G1 arrest or apoptosis in different leukemia cells.	2	5	1.72	0.0477	10090.ENSMUSP00000023829,10090.ENSMUSP00000097097	Cdkn1a,Ccdc80
PMID:17205980	(2007) Carbonylation of adipose proteins in obesity and insulin resistance: identification of adipocyte fatty acid-binding protein as a cellular target of 4-hydroxynonenal.	2	5	1.72	0.0477	10090.ENSMUSP00000034903,10090.ENSMUSP00000042457	Gsta4,Eef1a1
PMID:17265068	(2007) TBX3, the gene mutated in ulnar-mammary syndrome, promotes growth of mammary epithelial cells via repression of p19ARF, independently of p53.	2	5	1.72	0.0477	10090.ENSMUSP00000018748,10090.ENSMUSP00000023829	Tbx3,Cdkn1a
PMID:17505560	(2007) Relationships between free radical levels during carotid endarterectomy and markers of arteriosclerotic disease.	2	5	1.72	0.0477	10090.ENSMUSP00000024866,10090.ENSMUSP00000083587	Xdh,Icam1
PMID:17553463	(2007) Post-translational modifications of collagen upon BMP-induced osteoblast differentiation.	2	5	1.72	0.0477	10090.ENSMUSP00000000707,10090.ENSMUSP00000129247	Loxl3,Lox
PMID:17585070	(2007) Vascular endothelial cell-specific NF-kappaB suppression attenuates hypertension-induced renal damage.	2	5	1.72	0.0477	10090.ENSMUSP00000083587,10090.ENSMUSP00000129247	Icam1,Lox
PMID:17609254	(2007) Signaling pathways initiated by beta-hydroxy-beta-methylbutyrate to attenuate the depression of protein synthesis in skeletal muscle in response to cachectic stimuli.	2	5	1.72	0.0477	10090.ENSMUSP00000024884,10090.ENSMUSP00000046101	Eif2ak2,Eef2
PMID:16861340	(2006) RAX, the PKR activator, sensitizes cells to inflammatory cytokines, serum withdrawal, chemotherapy, and viral infection.	2	5	1.72	0.0477	10090.ENSMUSP00000024884,10090.ENSMUSP00000066743	Eif2ak2,Stat1
PMID:15650160	(2005) West Nile virus inhibits the signal transduction pathway of alpha interferon.	2	5	1.72	0.0477	10090.ENSMUSP00000066743,10090.ENSMUSP00000100872	Stat1,Stat2
PMID:15850655	(2005) Cytokine-mediated inflammation, tumorigenesis, and disease-associated JAKSTATSOCS signaling circuits in the CNS.	2	5	1.72	0.0477	10090.ENSMUSP00000066743,10090.ENSMUSP00000100872	Stat1,Stat2
PMID:15894291	(2005) Licofelone, a novel 5-LOXCOX-inhibitor, attenuates leukocyte rolling and adhesion on endothelium under flow.	2	5	1.72	0.0477	10090.ENSMUSP00000083587,10090.ENSMUSP00000129247	Icam1,Lox
PMID:15987519	(2005) Green tea polyphenol extract attenuates lung injury in experimental model of carrageenan-induced pleurisy in mice.	2	5	1.72	0.0477	10090.ENSMUSP00000066743,10090.ENSMUSP00000083587	Stat1,Icam1
PMID:14747547	(2004) A cytomegalovirus inhibitor of gamma interferon signaling controls immunoproteasome induction.	2	5	1.72	0.0477	10090.ENSMUSP00000025196,10090.ENSMUSP00000100872	Psmb8,Stat2
PMID:14978477	(2004) Characterization of the roles of STAT1 and STAT3 signal transduction pathways in mammalian lens development.	2	5	1.72	0.0477	10090.ENSMUSP00000066743,10090.ENSMUSP00000129247	Stat1,Lox
PMID:15187113	(2004) IL-12 pretreatments enhance IFN-alpha-induced Janus kinase-STAT signaling and potentiate the antitumor effects of IFN-alpha in a murine model of malignant melanoma.	2	5	1.72	0.0477	10090.ENSMUSP00000066743,10090.ENSMUSP00000100872	Stat1,Stat2
PMID:15563600	(2004) Liver-targeted disruption of Apc in mice activates beta-catenin signaling and leads to hepatocellular carcinomas.	2	5	1.72	0.0477	10090.ENSMUSP00000081544,10090.ENSMUSP00000129247	Oat,Lox
PMID:12527424	(2003) Differential expression of plasminogen activator inhibitor-1, tumor necrosis factor-alpha, TNF-alpha converting enzyme and ADAMTS family members in murine fat territories.	2	5	1.72	0.0477	10090.ENSMUSP00000023610,10090.ENSMUSP00000039586	Adamts1,Serpine1
PMID:12582176	(2003) High-throughput immunoblotting. Ubiquitiin-like protein ISG15 modifies key regulators of signal transduction.	2	5	1.72	0.0477	10090.ENSMUSP00000066743,10090.ENSMUSP00000082548	Stat1,Isg15
PMID:12901872	(2003) Role of Stat5 in type I interferon-signaling and transcriptional regulation.	2	5	1.72	0.0477	10090.ENSMUSP00000066743,10090.ENSMUSP00000100872	Stat1,Stat2
PMID:12154058	(2002) A molecular role for lysyl oxidase in breast cancer invasion.	2	5	1.72	0.0477	10090.ENSMUSP00000000707,10090.ENSMUSP00000129247	Loxl3,Lox
PMID:12218120	(2002) Regulation of immunoproteasome subunit expression in vivo following pathogenic fungal infection.	2	5	1.72	0.0477	10090.ENSMUSP00000025196,10090.ENSMUSP00000066743	Psmb8,Stat1
PMID:12391216	(2002) A positive regulatory role for suppressor of cytokine signaling 1 in IFN-gamma-induced MHC class II expression in fibroblasts.	2	5	1.72	0.0477	10090.ENSMUSP00000023147,10090.ENSMUSP00000066743	Ciita,Stat1
PMID:12401479	(2002) The role of IFN-gamma in immune responses to viral infections of the central nervous system.	2	5	1.72	0.0477	10090.ENSMUSP00000024884,10090.ENSMUSP00000066743	Eif2ak2,Stat1
PMID:11464288	(2001) Impaired class II transactivator expression in mice lacking interferon regulatory factor-2.	2	5	1.72	0.0477	10090.ENSMUSP00000023147,10090.ENSMUSP00000066743	Ciita,Stat1
PMID:10692450	(2000) Thrombin inhibits tumor cell growth in association with up-regulation of p21(wafcip1) and caspases via a p53-independent, STAT-1-dependent pathway.	2	5	1.72	0.0477	10090.ENSMUSP00000023829,10090.ENSMUSP00000066743	Cdkn1a,Stat1
PMID:10711600	(2000) Leukocyte integrin-dependent and antibody-independent cytotoxicity of macrophage against allografts.	2	5	1.72	0.0477	10090.ENSMUSP00000083587,10090.ENSMUSP00000134570	Icam1,H2-D1
PMID:10828447	(2000) Cytoplasmic localization of the interferon-inducible protein that is encoded by the AIM2 (absent in melanoma) gene from the 200-gene family.	2	5	1.72	0.0477	10090.ENSMUSP00000009340,10090.ENSMUSP00000106845	Mnda,Ifi204
PMID:10959419	(2000) The role of Stat3 in apoptosis and mammary gland involution. Conditional deletion of Stat3.	2	5	1.72	0.0477	10090.ENSMUSP00000066743,10090.ENSMUSP00000129247	Stat1,Lox
PMID:11023987	(2000) HDL-associated PAF-AH reduces endothelial adhesiveness in apoE-- mice.	2	5	1.72	0.0477	10090.ENSMUSP00000024706,10090.ENSMUSP00000083587	Pla2g7,Icam1
PMID:10342324	(1999) Contribution of CD40-CD154-mediated costimulation to an alloresponse in vivo.	2	5	1.72	0.0477	10090.ENSMUSP00000083587,10090.ENSMUSP00000134570	Icam1,H2-D1
PMID:10453010	(1999) Attenuation of MHC class II expression in macrophages infected with Mycobacterium bovis bacillus Calmette-Guerin involves class II transactivator and depends on the Nramp1 gene.	2	5	1.72	0.0477	10090.ENSMUSP00000023147,10090.ENSMUSP00000066743	Ciita,Stat1
PMID:10464260	(1999) Stat protein transactivation domains recruit p300CBP through widely divergent sequences.	2	5	1.72	0.0477	10090.ENSMUSP00000066743,10090.ENSMUSP00000100872	Stat1,Stat2
PMID:10486314	(1999) STAT5 signaling in sexually dimorphic gene expression and growth patterns.	2	5	1.72	0.0477	10090.ENSMUSP00000066743,10090.ENSMUSP00000100872	Stat1,Stat2
PMID:10784379	(1999) Selective upregulation of MHC class I expression in metastatic colonies derived from tumor clones of a murine fibrosarcoma.	2	5	1.72	0.0477	10090.ENSMUSP00000083587,10090.ENSMUSP00000134570	Icam1,H2-D1
PMID:9927484	(1999) Comparative sequence of human and mouse BAC clones from the mnd2 region of chromosome 2p13.	2	5	1.72	0.0477	10090.ENSMUSP00000000707,10090.ENSMUSP00000129247	Loxl3,Lox
PMID:9588888	(1998) Coronary arteriosclerosis after T-cell-mediated injury in transplanted mouse hearts: role of interferon-gamma.	2	5	1.72	0.0477	10090.ENSMUSP00000083587,10090.ENSMUSP00000134570	Icam1,H2-D1
PMID:9642285	(1998) The human interferon-inducible protein, IFI 16, is a repressor of transcription.	2	5	1.72	0.0477	10090.ENSMUSP00000009340,10090.ENSMUSP00000106845	Mnda,Ifi204
PMID:9792667	(1998) Inactivation of tumor suppressor p53 by mot-2, a hsp70 family member.	2	5	1.72	0.0477	10090.ENSMUSP00000023829,10090.ENSMUSP00000025217	Cdkn1a,Hspa9
PMID:9824505	(1998) Mouse lymphoblasts lose their immunogenicity and susceptibility to specific cytotoxic T lymphocyte lysis during maintenance in culture.	2	5	1.72	0.0477	10090.ENSMUSP00000083587,10090.ENSMUSP00000134570	Icam1,H2-D1
PMID:9000671	(1997) Lack of cognate help by CD4 T cells and anergy of CD8 T cells are the principal mechanisms for anti-leukocyte function-associated antigen-1intercellular adhesion molecule-1-induced cardiac allograft tolerance.	2	5	1.72	0.0477	10090.ENSMUSP00000083587,10090.ENSMUSP00000134570	Icam1,H2-D1
PMID:9333018	(1997) Activation of multiple growth regulatory genes following inducible expression of IRF-1 or IRFRelA fusion proteins.	2	5	1.72	0.0477	10090.ENSMUSP00000023829,10090.ENSMUSP00000066743	Cdkn1a,Stat1
PMID:9395792	(1997) Specific activation of AP-1 but not Stat3 in regenerating liver in mice.	2	5	1.72	0.0477	10090.ENSMUSP00000066743,10090.ENSMUSP00000100872	Stat1,Stat2
PMID:8679214	(1996) Hyperoxia induces platelet activation and lung sequestration: an event dependent on tumor necrosis factor-alpha and CD11a.	2	5	1.72	0.0477	10090.ENSMUSP00000021028,10090.ENSMUSP00000083587	Itgb3,Icam1
PMID:8910507	(1996) A negative regulatory region in the intracellular domain of the human interferon-alpha receptor.	2	5	1.72	0.0477	10090.ENSMUSP00000066743,10090.ENSMUSP00000100872	Stat1,Stat2
PMID:7537213	(1995) Interleukin-3 signals through multiple isoforms of Stat5.	2	5	1.72	0.0477	10090.ENSMUSP00000066743,10090.ENSMUSP00000100872	Stat1,Stat2
PMID:7665599	(1995) Configuration of the interferon-alphabeta receptor complex determines the context of the biological response.	2	5	1.72	0.0477	10090.ENSMUSP00000066743,10090.ENSMUSP00000100872	Stat1,Stat2
PMID:7823961	(1995) Interferon regulatory factor 1 is required for mouse Gbp gene activation by gamma interferon.	2	5	1.72	0.0477	10090.ENSMUSP00000066743,10090.ENSMUSP00000132435	Stat1,Gbp2
PMID:7988794	(1994) Expression of nuclear retinoic acid receptors during mouse odontogenesis.	2	5	1.72	0.0477	10090.ENSMUSP00000018992,10090.ENSMUSP00000034830	Rars,Crabp1
PMID:8169008	(1994) Cytotoxic T lymphocytes recognize tumor antigens of a murine colonic carcinoma by using different T-cell receptors.	2	5	1.72	0.0477	10090.ENSMUSP00000083587,10090.ENSMUSP00000134570	Icam1,H2-D1
PMID:1674729	(1991) A proximal mouse chromosome 9 linkage map that further defines linkage groups homologous with segments of human chromosomes 11, 15, and 19.	2	5	1.72	0.0477	10090.ENSMUSP00000034903,10090.ENSMUSP00000083587	Gsta4,Icam1
PMID:1827121	(1991) A synthetic DNA encoding a modified human urokinase resistant to inhibition by serum plasminogen activator inhibitor.	2	5	1.72	0.0477	10090.ENSMUSP00000039586,10090.ENSMUSP00000130941	Serpine1,Mut
PMID:4040841	(1985) Isoelectric focusing studies of aldehyde dehydrogenases from mouse tissues: variant phenotypes of liver, stomach and testis isozymes.	2	5	1.72	0.0477	10090.ENSMUSP00000024866,10090.ENSMUSP00000031411	Xdh,Aldh2
PMID:29257335	(2018) Bioinformatics analysis of differentially expressed gene profiles associated with systemic lupus erythematosus.	5	13	1.7	0.00013	10090.ENSMUSP00000028259,10090.ENSMUSP00000066743,10090.ENSMUSP00000082548,10090.ENSMUSP00000099888,10090.ENSMUSP00000099889	Ifih1,Stat1,Isg15,Ifit1,Ifit3
PMID:27512068	(2016) Human IFIT1 Inhibits mRNA Translation of Rubulaviruses but Not Other Members of the Paramyxoviridae Family.	5	13	1.7	0.00013	10090.ENSMUSP00000028259,10090.ENSMUSP00000042433,10090.ENSMUSP00000066743,10090.ENSMUSP00000099888,10090.ENSMUSP00000100872	Ifih1,Ddx58,Stat1,Ifit1,Stat2
PMID:23842753	(2013) Irgm1 (LRG-47), a regulator of cell-autonomous immunity, does not localize to mycobacterial or listerial phagosomes in IFN-Gamma-induced mouse cells.	5	13	1.7	0.00013	10090.ENSMUSP00000047356,10090.ENSMUSP00000050446,10090.ENSMUSP00000066743,10090.ENSMUSP00000069914,10090.ENSMUSP00000104464	Igtp,Irgm1,Stat1,Tgtp1,Irgm2
PMID:22704065	(2012) Induction of type I interferons by a novel porcine reproductive and respiratory syndrome virus isolate.	5	13	1.7	0.00013	10090.ENSMUSP00000042433,10090.ENSMUSP00000066743,10090.ENSMUSP00000082548,10090.ENSMUSP00000099888,10090.ENSMUSP00000100872	Ddx58,Stat1,Isg15,Ifit1,Stat2
PMID:21698150	(2011) The IFN-Gamma-inducible GTPase, Irga6, protects mice against Toxoplasma gondii but not against Plasmodium berghei and some other intracellular pathogens.	5	13	1.7	0.00013	10090.ENSMUSP00000047356,10090.ENSMUSP00000050446,10090.ENSMUSP00000069914,10090.ENSMUSP00000104464,10090.ENSMUSP00000134570	Igtp,Irgm1,Tgtp1,Irgm2,H2-D1
PMID:19551150	(2009) Epstein-Barr virus independent dysregulation of UBP43 expression alters interferon-stimulated gene expression in Burkitt lymphoma.	5	13	1.7	0.00013	10090.ENSMUSP00000042433,10090.ENSMUSP00000066743,10090.ENSMUSP00000082548,10090.ENSMUSP00000099888,10090.ENSMUSP00000100872	Ddx58,Stat1,Isg15,Ifit1,Stat2
PMID:33264632	(2021) Artesunate alleviates schistosomiasis-induced liver fibrosis by downregulation of mitochondrial complex I subunit NDUFB8 and complex III subunit UQCRC2 in hepatic stellate cells.	3	8	1.69	0.0078	10090.ENSMUSP00000001547,10090.ENSMUSP00000003461,10090.ENSMUSP00000033176	Col1a1,Ogdh,Uqcrc2
PMID:31969598	(2020) Hepatitis C virus infection suppresses hepatitis B virus replication via the RIG-I-like helicase pathway.	3	8	1.69	0.0078	10090.ENSMUSP00000042433,10090.ENSMUSP00000082548,10090.ENSMUSP00000099888	Ddx58,Isg15,Ifit1
PMID:32541830	(2020) Guanylate-binding proteins convert cytosolic bacteria into caspase-4 signaling platforms.	3	8	1.69	0.0078	10090.ENSMUSP00000023238,10090.ENSMUSP00000098522,10090.ENSMUSP00000132435	Gsdmd,Gbp4,Gbp2
PMID:30618028	(2019) In vitro transcribed sgRNA causes cell death by inducing interferon release.	3	8	1.69	0.0078	10090.ENSMUSP00000028259,10090.ENSMUSP00000042433,10090.ENSMUSP00000099888	Ifih1,Ddx58,Ifit1
PMID:31430136	(2019) 2-Aminomethylene-5-sulfonylthiazole Inhibitors of Lysyl Oxidase (LOX) and LOXL2 Show Significant Efficacy in Delaying Tumor Growth.	3	8	1.69	0.0078	10090.ENSMUSP00000000707,10090.ENSMUSP00000026013,10090.ENSMUSP00000129247	Loxl3,Maoa,Lox
PMID:30482723	(2018) Circulating miRNAs as footprints for liver fibrosis grading in schistosomiasis.	3	8	1.69	0.0078	10090.ENSMUSP00000001547,10090.ENSMUSP00000021028,10090.ENSMUSP00000066743	Col1a1,Itgb3,Stat1
PMID:27988795	(2017) A novel anti-viral role for STAT3 in IFN-alpha signalling responses.	3	8	1.69	0.0078	10090.ENSMUSP00000066743,10090.ENSMUSP00000082548,10090.ENSMUSP00000100872	Stat1,Isg15,Stat2
PMID:28382387	(2017) High soluble endoglin levels do not induce changes in structural parameters of mouse heart.	3	8	1.69	0.0078	10090.ENSMUSP00000001547,10090.ENSMUSP00000039586,10090.ENSMUSP00000083587	Col1a1,Serpine1,Icam1
PMID:26852031	(2016) Coronaviruses and the human airway: a universal system for virus-host interaction studies.	3	8	1.69	0.0078	10090.ENSMUSP00000028259,10090.ENSMUSP00000042433,10090.ENSMUSP00000066743	Ifih1,Ddx58,Stat1
PMID:26872864	(2016) Lactimidomycin is a broad-spectrum inhibitor of dengue and other RNA viruses.	3	8	1.69	0.0078	10090.ENSMUSP00000024884,10090.ENSMUSP00000042457,10090.ENSMUSP00000046101	Eif2ak2,Eef1a1,Eef2
PMID:27189922	(2016) Rodent-Adapted Filoviruses and the Molecular Basis of Pathogenesis.	3	8	1.69	0.0078	10090.ENSMUSP00000042433,10090.ENSMUSP00000066743,10090.ENSMUSP00000100872	Ddx58,Stat1,Stat2
PMID:27365981	(2016) Efficacy of Oral Curcuminoid Fraction from Curcuma xanthorrhiza and Curcuminoid Cider in High-cholesterol Fed Rats.	3	8	1.69	0.0078	10090.ENSMUSP00000024866,10090.ENSMUSP00000083587,10090.ENSMUSP00000129247	Xdh,Icam1,Lox
PMID:27716962	(2016) Acetaldehyde Disrupts Interferon Alpha Signaling in Hepatitis C Virus-Infected Liver Cells by Up-Regulating USP18.	3	8	1.69	0.0078	10090.ENSMUSP00000066743,10090.ENSMUSP00000082548,10090.ENSMUSP00000103528	Stat1,Isg15,Trim25
PMID:25867017	(2015) Forward genetics screens using macrophages to identify Toxoplasma gondii genes important for resistance to IFN-Gamma-dependent cell autonomous immunity.	3	8	1.69	0.0078	10090.ENSMUSP00000047356,10090.ENSMUSP00000050446,10090.ENSMUSP00000066743	Igtp,Irgm1,Stat1
PMID:26535695	(2015) RIG-I detects HIV-1 infection and mediates type I interferon response in human macrophages from patients with HIV-1-associated neurocognitive disorders.	3	8	1.69	0.0078	10090.ENSMUSP00000028259,10090.ENSMUSP00000066743,10090.ENSMUSP00000100872	Ifih1,Stat1,Stat2
PMID:24685172	(2014) Alternative translation initiation in immunity: MAVS learns new tricks.	3	8	1.69	0.0078	10090.ENSMUSP00000024884,10090.ENSMUSP00000028259,10090.ENSMUSP00000042433	Eif2ak2,Ifih1,Ddx58
PMID:25240260	(2014) The role of long chain fatty acids and their epoxide metabolites in nociceptive signaling.	3	8	1.69	0.0078	10090.ENSMUSP00000047551,10090.ENSMUSP00000069209,10090.ENSMUSP00000129247	Ephx1,Ephx2,Lox
PMID:23885120	(2013) The actin-microtubule cross-linking activity of Drosophila Short stop is regulated by intramolecular inhibition.	3	8	1.69	0.0078	10090.ENSMUSP00000107192,10090.ENSMUSP00000113071,10090.ENSMUSP00000130941	Clip1,Msn,Mut
PMID:24064383	(2013) CYP2E1 potentiates binge alcohol-induced gut leakiness, steatohepatitis, and apoptosis.	3	8	1.69	0.0078	10090.ENSMUSP00000024866,10090.ENSMUSP00000031411,10090.ENSMUSP00000039586	Xdh,Aldh2,Serpine1
PMID:22801747	(2012) Inhibition of interferon-beta responses in multiple sclerosis immune cells associated with high-dose statins.	3	8	1.69	0.0078	10090.ENSMUSP00000066743,10090.ENSMUSP00000099888,10090.ENSMUSP00000100872	Stat1,Ifit1,Stat2
PMID:21147189	(2011) IL28B inhibits hepatitis C virus replication through the JAK-STAT pathway.	3	8	1.69	0.0078	10090.ENSMUSP00000066743,10090.ENSMUSP00000082548,10090.ENSMUSP00000100872	Stat1,Isg15,Stat2
PMID:20153156	(2010) Processing and presentation of antigens derived from intracellular protozoan parasites.	3	8	1.69	0.0078	10090.ENSMUSP00000047356,10090.ENSMUSP00000050446,10090.ENSMUSP00000133166	Igtp,Irgm1,Erap1
PMID:20522767	(2010) Cell signaling. Anchors away for ubiquitin chains.	3	8	1.69	0.0078	10090.ENSMUSP00000028259,10090.ENSMUSP00000082548,10090.ENSMUSP00000103528	Ifih1,Isg15,Trim25
PMID:19383422	(2009) Decreased immobility in swimming test by homologous interferon-alpha in mice accompanied with increased cerebral tryptophan level and serotonin turnover.	3	8	1.69	0.0078	10090.ENSMUSP00000066743,10090.ENSMUSP00000082548,10090.ENSMUSP00000100872	Stat1,Isg15,Stat2
PMID:19463721	(2009) The interplay between infectious pancreatic necrosis virus (IPNV) and the IFN system: IFN signaling is inhibited by IPNV infection.	3	8	1.69	0.0078	10090.ENSMUSP00000046101,10090.ENSMUSP00000066743,10090.ENSMUSP00000100872	Eef2,Stat1,Stat2
PMID:20006840	(2009) Hepatitis C virus blocks interferon effector function by inducing protein kinase R phosphorylation.	3	8	1.69	0.0078	10090.ENSMUSP00000024884,10090.ENSMUSP00000082548,10090.ENSMUSP00000099888	Eif2ak2,Isg15,Ifit1
PMID:19578477	(2008) Concepts in the pathogenesis of rabies.	3	8	1.69	0.0078	10090.ENSMUSP00000042433,10090.ENSMUSP00000066743,10090.ENSMUSP00000100872	Ddx58,Stat1,Stat2
PMID:24466199	(2014) The E2-like conjugation enzyme Atg3 promotes binding of IRG and Gbp proteins to Chlamydia- and Toxoplasma-containing vacuoles and host resistance.	7	19	1.68	2.64e-06	10090.ENSMUSP00000006667,10090.ENSMUSP00000018711,10090.ENSMUSP00000047356,10090.ENSMUSP00000050446,10090.ENSMUSP00000069914,10090.ENSMUSP00000098522,10090.ENSMUSP00000132435	Gvin1,Gabarap,Igtp,Irgm1,Tgtp1,Gbp4,Gbp2
PMID:31551491	(2019) No evidence for viral small RNA production and antiviral function of Argonaute 2 in human cells.	4	11	1.68	0.0012	10090.ENSMUSP00000024884,10090.ENSMUSP00000028259,10090.ENSMUSP00000042433,10090.ENSMUSP00000082548	Eif2ak2,Ifih1,Ddx58,Isg15
PMID:29246318	(2017) Size, Shape, and Sequence-Dependent Immunogenicity of RNA Nanoparticles.	4	11	1.68	0.0012	10090.ENSMUSP00000028259,10090.ENSMUSP00000042433,10090.ENSMUSP00000083587,10090.ENSMUSP00000130941	Ifih1,Ddx58,Icam1,Mut
PMID:26978386	(2016) Cellular microRNAs Repress Vesicular Stomatitis Virus but Not Theiler's Virus Replication.	4	11	1.68	0.0012	10090.ENSMUSP00000024884,10090.ENSMUSP00000025570,10090.ENSMUSP00000066743,10090.ENSMUSP00000129247	Eif2ak2,Sdhaf2,Stat1,Lox
PMID:24198409	(2014) Adenovirus detection by the cGASSTINGTBK1 DNA sensing cascade.	4	11	1.68	0.0012	10090.ENSMUSP00000066743,10090.ENSMUSP00000082548,10090.ENSMUSP00000100872,10090.ENSMUSP00000106845	Stat1,Isg15,Stat2,Ifi204
PMID:22242177	(2012) Expression signature of IFNSTAT1 signaling genes predicts poor survival outcome in glioblastoma multiforme in a subtype-specific manner.	4	11	1.68	0.0012	10090.ENSMUSP00000066743,10090.ENSMUSP00000082548,10090.ENSMUSP00000099888,10090.ENSMUSP00000099889	Stat1,Isg15,Ifit1,Ifit3
PMID:23000900	(2012) Codon-usage-based inhibition of HIV protein synthesis by human schlafen 11.	4	11	1.68	0.0012	10090.ENSMUSP00000028259,10090.ENSMUSP00000042433,10090.ENSMUSP00000051921,10090.ENSMUSP00000082548	Ifih1,Ddx58,Bst2,Isg15
PMID:19501257	(2009) Antiviral effect of interferon lambda against West Nile virus.	4	11	1.68	0.0012	10090.ENSMUSP00000066743,10090.ENSMUSP00000082548,10090.ENSMUSP00000099888,10090.ENSMUSP00000100872	Stat1,Isg15,Ifit1,Stat2
PMID:19625458	(2009) Mumps virus Enders strain is sensitive to interferon (IFN) despite encoding a functional IFN antagonist.	4	11	1.68	0.0012	10090.ENSMUSP00000028259,10090.ENSMUSP00000042433,10090.ENSMUSP00000066743,10090.ENSMUSP00000100872	Ifih1,Ddx58,Stat1,Stat2
PMID:11457893	(2001) Inactivation of LRG-47 and IRG-47 reveals a family of interferon gamma-inducible genes with essential, pathogen-specific roles in resistance to infection.	4	11	1.68	0.0012	10090.ENSMUSP00000047356,10090.ENSMUSP00000050446,10090.ENSMUSP00000069914,10090.ENSMUSP00000104464	Igtp,Irgm1,Tgtp1,Irgm2
PMID:26220749	(2015) A cell culture system for distinguishing hepatitis C viruses with and without liver cancer-related mutations in the viral core gene.	5	14	1.67	0.00016	10090.ENSMUSP00000024884,10090.ENSMUSP00000028259,10090.ENSMUSP00000042433,10090.ENSMUSP00000066743,10090.ENSMUSP00000082548	Eif2ak2,Ifih1,Ddx58,Stat1,Isg15
PMID:23785284	(2013) IRG and GBP host resistance factors target aberrant, 'non-self' vacuoles characterized by the missing of 'self' IRGM proteins.	5	14	1.67	0.00016	10090.ENSMUSP00000047356,10090.ENSMUSP00000050446,10090.ENSMUSP00000069914,10090.ENSMUSP00000104464,10090.ENSMUSP00000132435	Igtp,Irgm1,Tgtp1,Irgm2,Gbp2
PMID:31058188	(2019) What Changed on the Folliculogenesis in the Process of Mouse Ovarian Aging?	14	40	1.66	3.93e-13	10090.ENSMUSP00000010502,10090.ENSMUSP00000024884,10090.ENSMUSP00000028259,10090.ENSMUSP00000042433,10090.ENSMUSP00000047356,10090.ENSMUSP00000050446,10090.ENSMUSP00000066743,10090.ENSMUSP00000082548,10090.ENSMUSP00000098522,10090.ENSMUSP00000099888,10090.ENSMUSP00000099889,10090.ENSMUSP00000104464,10090.ENSMUSP00000110528,10090.ENSMUSP00000132435	Ifi35,Eif2ak2,Ifih1,Ddx58,Igtp,Irgm1,Stat1,Isg15,Gbp4,Ifit1,Ifit3,Irgm2,Parp9,Gbp2
PMID:27294868	(2016) Infection with the Persistent Murine Norovirus Strain MNV-S99 Suppresses IFN-Beta Release and Activation of Stat1 In Vitro.	6	17	1.66	2.65e-05	10090.ENSMUSP00000023147,10090.ENSMUSP00000028259,10090.ENSMUSP00000042433,10090.ENSMUSP00000066743,10090.ENSMUSP00000082548,10090.ENSMUSP00000100872	Ciita,Ifih1,Ddx58,Stat1,Isg15,Stat2
PMID:27414498	(2016) Toxoplasma Effector Recruits the Mi-2NuRD Complex to Repress STAT1 Transcription and Block IFN-Gamma-Dependent Gene Expression.	6	17	1.66	2.65e-05	10090.ENSMUSP00000023147,10090.ENSMUSP00000066743,10090.ENSMUSP00000080601,10090.ENSMUSP00000083587,10090.ENSMUSP00000100872,10090.ENSMUSP00000110528	Ciita,Stat1,Dtx3l,Icam1,Stat2,Parp9
PMID:23503326	(2013) Antiviral type I and type III interferon responses in the central nervous system.	6	17	1.66	2.65e-05	10090.ENSMUSP00000028259,10090.ENSMUSP00000042433,10090.ENSMUSP00000066743,10090.ENSMUSP00000099888,10090.ENSMUSP00000100872,10090.ENSMUSP00000129247	Ifih1,Ddx58,Stat1,Ifit1,Stat2,Lox
PMID:22257721	(2012) Microarray analysis on germfree mice elucidates the primary target of a traditional Japanese medicine juzentaihoto: acceleration of IFN-Alfa response via affecting the ISGF3-IRF7 signaling cascade.	6	17	1.66	2.65e-05	10090.ENSMUSP00000047356,10090.ENSMUSP00000069914,10090.ENSMUSP00000082548,10090.ENSMUSP00000099888,10090.ENSMUSP00000103903,10090.ENSMUSP00000104464	Igtp,Tgtp1,Isg15,Ifit1,Lgals9,Irgm2
PMID:26843324	(2016) Cutting Edge: Expression of IRF8 in Gastric Epithelial Cells Confers Protective Innate Immunity against Helicobacter pylori Infection.	9	27	1.64	7.57e-08	10090.ENSMUSP00000010502,10090.ENSMUSP00000025196,10090.ENSMUSP00000047356,10090.ENSMUSP00000050446,10090.ENSMUSP00000098522,10090.ENSMUSP00000099888,10090.ENSMUSP00000099889,10090.ENSMUSP00000104464,10090.ENSMUSP00000132435	Ifi35,Psmb8,Igtp,Irgm1,Gbp4,Ifit1,Ifit3,Irgm2,Gbp2
PMID:32188146	(2020) Interferon- Stimulation Elicited by the Influenza Virus Is Regulated by the Histone Methylase Dot1L through the RIG-I-TRIM25 Signaling Axis.	6	18	1.64	3.03e-05	10090.ENSMUSP00000028259,10090.ENSMUSP00000042433,10090.ENSMUSP00000066743,10090.ENSMUSP00000099888,10090.ENSMUSP00000100872,10090.ENSMUSP00000103528	Ifih1,Ddx58,Stat1,Ifit1,Stat2,Trim25
PMID:32174911	(2020) Quantitative Proteomic Analysis Reveals Antiviral and Anti-inflammatory Effects of Puerarin in Piglets Infected With Porcine Epidemic Diarrhea Virus.	5	15	1.64	0.0002	10090.ENSMUSP00000042433,10090.ENSMUSP00000066743,10090.ENSMUSP00000082548,10090.ENSMUSP00000099889,10090.ENSMUSP00000132435	Ddx58,Stat1,Isg15,Ifit3,Gbp2
PMID:23630317	(2013) Influence of genome-scale RNA structure disruption on the replication of murine norovirus--similar replication kinetics in cell culture but attenuation of viral fitness in vivo.	5	15	1.64	0.0002	10090.ENSMUSP00000028259,10090.ENSMUSP00000042433,10090.ENSMUSP00000066743,10090.ENSMUSP00000082548,10090.ENSMUSP00000099888	Ifih1,Ddx58,Stat1,Isg15,Ifit1
PMID:23984795	(2013) The anti-HBV effect mediated by a novel recombinant eukaryotic expression vector for IFN-Alfa.	5	15	1.64	0.0002	10090.ENSMUSP00000028259,10090.ENSMUSP00000042433,10090.ENSMUSP00000082548,10090.ENSMUSP00000099888,10090.ENSMUSP00000099889	Ifih1,Ddx58,Isg15,Ifit1,Ifit3
PMID:31379885	(2019) A Human Long Non-coding RNA LncATV Promotes Virus Replication Through Restricting RIG-I-Mediated Innate Immunity.	4	12	1.64	0.0015	10090.ENSMUSP00000028259,10090.ENSMUSP00000066743,10090.ENSMUSP00000082548,10090.ENSMUSP00000099888	Ifih1,Stat1,Isg15,Ifit1
PMID:31546103	(2019) SIDT2 RNA Transporter Promotes Lung and Gastrointestinal Tumor Development.	4	12	1.64	0.0015	10090.ENSMUSP00000024884,10090.ENSMUSP00000028259,10090.ENSMUSP00000042433,10090.ENSMUSP00000129247	Eif2ak2,Ifih1,Ddx58,Lox
PMID:30050872	(2018) The S Genome Segment Is Sufficient to Maintain Pathogenicity in Intra-Clade Lassa Virus Reassortants in a Guinea Pig Model.	4	12	1.64	0.0015	10090.ENSMUSP00000066743,10090.ENSMUSP00000082548,10090.ENSMUSP00000099888,10090.ENSMUSP00000130660	Stat1,Isg15,Ifit1,Gba
PMID:30566505	(2018) Human stem cell-derived hepatocyte-like cells support Zika virus replication and provide a relevant model to assess the efficacy of potential antivirals.	4	12	1.64	0.0015	10090.ENSMUSP00000024884,10090.ENSMUSP00000066743,10090.ENSMUSP00000082548,10090.ENSMUSP00000100872	Eif2ak2,Stat1,Isg15,Stat2
PMID:26824652	(2016) Alpha and Beta Type 1 Interferon Signaling: Passage for Diverse Biologic Outcomes.	4	12	1.64	0.0015	10090.ENSMUSP00000028259,10090.ENSMUSP00000042433,10090.ENSMUSP00000066743,10090.ENSMUSP00000100872	Ifih1,Ddx58,Stat1,Stat2
PMID:27227879	(2016) Suppression of USP18 Potentiates the Anti-HBV Activity of Interferon Alpha in HepG2.2.15 Cells via JAKSTAT Signaling.	4	12	1.64	0.0015	10090.ENSMUSP00000066743,10090.ENSMUSP00000082548,10090.ENSMUSP00000099888,10090.ENSMUSP00000100872	Stat1,Isg15,Ifit1,Stat2
PMID:25897671	(2015) Type I interferon-mediated skewing of the serotonin synthesis is associated with severe disease in systemic lupus erythematosus.	4	12	1.64	0.0015	10090.ENSMUSP00000021028,10090.ENSMUSP00000024884,10090.ENSMUSP00000082548,10090.ENSMUSP00000099888	Itgb3,Eif2ak2,Isg15,Ifit1
PMID:24529381	(2014) A bicistronic MAVS transcript highlights a class of truncated variants in antiviral immunity.	4	12	1.64	0.0015	10090.ENSMUSP00000028259,10090.ENSMUSP00000042433,10090.ENSMUSP00000066743,10090.ENSMUSP00000103528	Ifih1,Ddx58,Stat1,Trim25
PMID:24551175	(2014) The pestivirus N terminal protease N(pro) redistributes to mitochondria and peroxisomes suggesting new sites for regulation of IRF3 by N(pro.).	4	12	1.64	0.0015	10090.ENSMUSP00000028259,10090.ENSMUSP00000042433,10090.ENSMUSP00000082548,10090.ENSMUSP00000099888	Ifih1,Ddx58,Isg15,Ifit1
PMID:23901082	(2013) Transcriptomic profiling in childhood H1N109 influenza reveals reduced expression of protein synthesis genes.	4	12	1.64	0.0015	10090.ENSMUSP00000010502,10090.ENSMUSP00000023147,10090.ENSMUSP00000024884,10090.ENSMUSP00000099888	Ifi35,Ciita,Eif2ak2,Ifit1
PMID:22802726	(2012) A Toxoplasma gondii pseudokinase inhibits host IRG resistance proteins.	4	12	1.64	0.0015	10090.ENSMUSP00000047356,10090.ENSMUSP00000050446,10090.ENSMUSP00000069914,10090.ENSMUSP00000104464	Igtp,Irgm1,Tgtp1,Irgm2
PMID:20006994	(2010) Identification of two auto-cleavage products of nonstructural protein 1 (nsp1) in porcine reproductive and respiratory syndrome virus infected cells: nsp1 function as interferon antagonist.	4	12	1.64	0.0015	10090.ENSMUSP00000042433,10090.ENSMUSP00000066743,10090.ENSMUSP00000082548,10090.ENSMUSP00000100872	Ddx58,Stat1,Isg15,Stat2
PMID:19242543	(2009) IFN-gamma-inducible Irga6 mediates host resistance against Chlamydia trachomatis via autophagy.	4	12	1.64	0.0015	10090.ENSMUSP00000047356,10090.ENSMUSP00000050446,10090.ENSMUSP00000069914,10090.ENSMUSP00000104464	Igtp,Irgm1,Tgtp1,Irgm2
PMID:19265156	(2009) Virulent Toxoplasma gondii evade immunity-related GTPase-mediated parasite vacuole disruption within primed macrophages.	4	12	1.64	0.0015	10090.ENSMUSP00000047356,10090.ENSMUSP00000050446,10090.ENSMUSP00000066743,10090.ENSMUSP00000069914	Igtp,Irgm1,Stat1,Tgtp1
PMID:18385800	(2008) Human retinal Muller cells synthesize collagens of the vitreous and vitreoretinal interface in vitro.	4	12	1.64	0.0015	10090.ENSMUSP00000001547,10090.ENSMUSP00000028280,10090.ENSMUSP00000107701,10090.ENSMUSP00000129247	Col1a1,Col5a1,Col7a1,Lox
PMID:33479228	(2021) Osteoclast fusion and bone loss are restricted by interferon inducible guanylate binding proteins.	3	9	1.64	0.0095	10090.ENSMUSP00000066743,10090.ENSMUSP00000098522,10090.ENSMUSP00000132435	Stat1,Gbp4,Gbp2
PMID:30634634	(2019) Deduction of Novel Genes Potentially Involved in Keratinocytes of Type 2 Diabetes Using Next-Generation Sequencing and Bioinformatics Approaches.	3	9	1.64	0.0095	10090.ENSMUSP00000066743,10090.ENSMUSP00000080601,10090.ENSMUSP00000082548	Stat1,Dtx3l,Isg15
PMID:30768648	(2019) Cyclical adaptation of measles virus quasispecies to epithelial and lymphocytic cells: To V, or not to V.	3	9	1.64	0.0095	10090.ENSMUSP00000028259,10090.ENSMUSP00000066743,10090.ENSMUSP00000100872	Ifih1,Stat1,Stat2
PMID:30808373	(2019) Wild type p53 function in p53Y220C mutant harboring cells by treatment with Ashwagandha derived anticancer withanolides: bioinformatics and experimental evidence.	3	9	1.64	0.0095	10090.ENSMUSP00000023829,10090.ENSMUSP00000025217,10090.ENSMUSP00000110528	Cdkn1a,Hspa9,Parp9
PMID:29449856	(2018) Efficient Detection of Long dsRNA in Vitro and in Vivo Using the dsRNA Binding Domain from FHV B2 Protein.	3	9	1.64	0.0095	10090.ENSMUSP00000023829,10090.ENSMUSP00000028259,10090.ENSMUSP00000042433	Cdkn1a,Ifih1,Ddx58
PMID:29802259	(2018) A novel tick-borne phlebovirus, closely related to severe fever with thrombocytopenia syndrome virus and Heartland virus, is a potential pathogen.	3	9	1.64	0.0095	10090.ENSMUSP00000082548,10090.ENSMUSP00000099888,10090.ENSMUSP00000100872	Isg15,Ifit1,Stat2
PMID:30613276	(2018) Chemoresistance Transmission via Exosome-Mediated EphA2 Transfer in Pancreatic Cancer.	3	9	1.64	0.0095	10090.ENSMUSP00000028241,10090.ENSMUSP00000042433,10090.ENSMUSP00000066743	Stom,Ddx58,Stat1
PMID:28465465	(2017) NLRP3 inflammasome assembly is regulated by phosphorylation of the pyrin domain.	3	9	1.64	0.0095	10090.ENSMUSP00000028259,10090.ENSMUSP00000042433,10090.ENSMUSP00000130660	Ifih1,Ddx58,Gba
PMID:28877647	(2017) Improvement of In Vivo Expression of Genes Delivered by Self-Amplifying RNA Using Vaccinia Virus Immune Evasion Proteins.	3	9	1.64	0.0095	10090.ENSMUSP00000028259,10090.ENSMUSP00000042433,10090.ENSMUSP00000082548	Ifih1,Ddx58,Isg15
PMID:29163367	(2017) A Testis-Specific Long Non-Coding RNA, lncRNA-Tcam1, Regulates Immune-Related Genes in Mouse Male Germ Cells.	3	9	1.64	0.0095	10090.ENSMUSP00000069914,10090.ENSMUSP00000098522,10090.ENSMUSP00000099889	Tgtp1,Gbp4,Ifit3
PMID:26605748	(2016) Mitochondrial DNA Depletion in Respiratory Chain-Deficient Parkinson Disease Neurons.	3	9	1.64	0.0095	10090.ENSMUSP00000022062,10090.ENSMUSP00000025217,10090.ENSMUSP00000033176	Sdha,Hspa9,Uqcrc2
PMID:27190576	(2016) Assessment of Mitochondrial Dysfunction and Monoamine Oxidase Contribution to Oxidative Stress in Human Diabetic Hearts.	3	9	1.64	0.0095	10090.ENSMUSP00000024866,10090.ENSMUSP00000026013,10090.ENSMUSP00000046101	Xdh,Maoa,Eef2
PMID:27212660	(2016) Zika Virus Targets Human STAT2 to Inhibit Type I Interferon Signaling.	3	9	1.64	0.0095	10090.ENSMUSP00000066743,10090.ENSMUSP00000082548,10090.ENSMUSP00000100872	Stat1,Isg15,Stat2
PMID:27213585	(2016) Microsatellite instability derived JAK1 frameshift mutations are associated with tumor immune evasion in endometrioid endometrial cancer.	3	9	1.64	0.0095	10090.ENSMUSP00000025196,10090.ENSMUSP00000066743,10090.ENSMUSP00000130941	Psmb8,Stat1,Mut
PMID:28044091	(2016) Monoamine Oxidase Is Overactivated in Left and Right Ventricles from Ischemic Hearts: An Intriguing Therapeutic Target.	3	9	1.64	0.0095	10090.ENSMUSP00000024866,10090.ENSMUSP00000026013,10090.ENSMUSP00000031411	Xdh,Maoa,Aldh2
PMID:24618716	(2014) Susceptibility of different hepatitis B virus isolates to interferon-alpha in a mouse model based on hydrodynamic injection.	3	9	1.64	0.0095	10090.ENSMUSP00000066743,10090.ENSMUSP00000082548,10090.ENSMUSP00000100872	Stat1,Isg15,Stat2
PMID:23691219	(2013) Cytomegalovirus impairs the induction of indoleamine 2,3-dioxygenase mediated antimicrobial and immunoregulatory effects in human fibroblasts.	3	9	1.64	0.0095	10090.ENSMUSP00000023147,10090.ENSMUSP00000066743,10090.ENSMUSP00000100872	Ciita,Stat1,Stat2
PMID:23727016	(2013) eIF5A promotes translation of polyproline motifs.	3	9	1.64	0.0095	10090.ENSMUSP00000042457,10090.ENSMUSP00000046101,10090.ENSMUSP00000103528	Eef1a1,Eef2,Trim25
PMID:23848590	(2013) Proteomic analysis of hearts from Akita mice suggests that increases in soluble epoxide hydrolase and antioxidative programming are key changes in early stages of diabetic cardiomyopathy.	3	9	1.64	0.0095	10090.ENSMUSP00000001547,10090.ENSMUSP00000042457,10090.ENSMUSP00000069209	Col1a1,Eef1a1,Ephx2
PMID:22037515	(2012) Nitroglycerin drives endothelial nitric oxide synthase activation via the phosphatidylinositol 3-kinaseprotein kinase B pathway.	3	9	1.64	0.0095	10090.ENSMUSP00000024866,10090.ENSMUSP00000027650,10090.ENSMUSP00000031411	Xdh,Cd55,Aldh2
PMID:22328822	(2012) Variations in LOXL1 associated with exfoliation glaucoma do not affect amine oxidase activity.	3	9	1.64	0.0095	10090.ENSMUSP00000000707,10090.ENSMUSP00000021603,10090.ENSMUSP00000129247	Loxl3,Fbln5,Lox
PMID:22705373	(2012) Cyclic di-GMP sensing via the innate immune signaling protein STING.	3	9	1.64	0.0095	10090.ENSMUSP00000028259,10090.ENSMUSP00000042433,10090.ENSMUSP00000106845	Ifih1,Ddx58,Ifi204
PMID:30854248	(2012) Induced Regenerative Elastic Matrix Repair in LOXL1 Knockout Mouse Cell Cultures: Towards Potential therapy for Pelvic Organ Prolapse.	3	9	1.64	0.0095	10090.ENSMUSP00000001547,10090.ENSMUSP00000021603,10090.ENSMUSP00000129247	Col1a1,Fbln5,Lox
PMID:20187776	(2010) Interferon-inducible p200-family proteins as novel sensors of cytoplasmic DNA: role in inflammation and autoimmunity.	3	9	1.64	0.0095	10090.ENSMUSP00000009340,10090.ENSMUSP00000106845,10090.ENSMUSP00000140610	Mnda,Ifi204,Mndal
PMID:14977926	(2004) STAT1 is essential for antimicrobial effector function but dispensable for gamma interferon production during Toxoplasma gondii infection.	3	9	1.64	0.0095	10090.ENSMUSP00000047356,10090.ENSMUSP00000050446,10090.ENSMUSP00000066743	Igtp,Irgm1,Stat1
PMID:18439305	(2008) Importance of the interferon-alpha system in murine large intestine indicated by microarray analysis of commensal bacteria-induced immunological changes.	9	28	1.62	8.13e-08	10090.ENSMUSP00000024884,10090.ENSMUSP00000050446,10090.ENSMUSP00000066743,10090.ENSMUSP00000069914,10090.ENSMUSP00000082548,10090.ENSMUSP00000099888,10090.ENSMUSP00000100872,10090.ENSMUSP00000103903,10090.ENSMUSP00000132435	Eif2ak2,Irgm1,Stat1,Tgtp1,Isg15,Ifit1,Stat2,Lgals9,Gbp2
PMID:31440143	(2019) The Effects of Sindbis Viral Vectors on Neuronal Function.	7	22	1.62	4.7e-06	10090.ENSMUSP00000042433,10090.ENSMUSP00000047356,10090.ENSMUSP00000066743,10090.ENSMUSP00000082548,10090.ENSMUSP00000083587,10090.ENSMUSP00000099888,10090.ENSMUSP00000132435	Ddx58,Igtp,Stat1,Isg15,Icam1,Ifit1,Gbp2
PMID:31656582	(2019) Recent advances in the understanding of Nipah virus immunopathogenesis and anti-viral approaches.	6	19	1.61	3.53e-05	10090.ENSMUSP00000028259,10090.ENSMUSP00000042433,10090.ENSMUSP00000066743,10090.ENSMUSP00000082548,10090.ENSMUSP00000100872,10090.ENSMUSP00000103528	Ifih1,Ddx58,Stat1,Isg15,Stat2,Trim25
PMID:29466729	(2018) A Cell-Intrinsic Interferon-like Response Links Replication Stress to Cellular Aging Caused by Progerin.	6	19	1.61	3.53e-05	10090.ENSMUSP00000028259,10090.ENSMUSP00000042433,10090.ENSMUSP00000066743,10090.ENSMUSP00000082548,10090.ENSMUSP00000099888,10090.ENSMUSP00000099889	Ifih1,Ddx58,Stat1,Isg15,Ifit1,Ifit3
PMID:25417103	(2014) Exosome transfer from stromal to breast cancer cells regulates therapy resistance pathways.	6	19	1.61	3.53e-05	10090.ENSMUSP00000042433,10090.ENSMUSP00000066743,10090.ENSMUSP00000082548,10090.ENSMUSP00000099888,10090.ENSMUSP00000099889,10090.ENSMUSP00000106845	Ddx58,Stat1,Isg15,Ifit1,Ifit3,Ifi204
PMID:23090498	(2012) Interferon-stimulated gene 15 as a general marker for acute and chronic neuronal injuries.	6	19	1.61	3.53e-05	10090.ENSMUSP00000066743,10090.ENSMUSP00000082548,10090.ENSMUSP00000099888,10090.ENSMUSP00000099889,10090.ENSMUSP00000100872,10090.ENSMUSP00000132435	Stat1,Isg15,Ifit1,Ifit3,Stat2,Gbp2
PMID:30099227	(2018) SAMHD1 deficient human monocytes autonomously trigger type I interferon.	5	16	1.61	0.00024	10090.ENSMUSP00000042433,10090.ENSMUSP00000066743,10090.ENSMUSP00000082548,10090.ENSMUSP00000099888,10090.ENSMUSP00000100872	Ddx58,Stat1,Isg15,Ifit1,Stat2
PMID:28553952	(2017) The A946T variant of the RNA sensor IFIH1 mediates an interferon program that limits viral infection but increases the risk for autoimmunity.	5	16	1.61	0.00024	10090.ENSMUSP00000028259,10090.ENSMUSP00000042433,10090.ENSMUSP00000042457,10090.ENSMUSP00000082548,10090.ENSMUSP00000099888	Ifih1,Ddx58,Eef1a1,Isg15,Ifit1
PMID:29067635	(2017) Interferon regulated gene (IRG) expression-signature in a mouse model of chikungunya virus neurovirulence.	5	16	1.61	0.00024	10090.ENSMUSP00000009340,10090.ENSMUSP00000047356,10090.ENSMUSP00000066743,10090.ENSMUSP00000098522,10090.ENSMUSP00000099888	Mnda,Igtp,Stat1,Gbp4,Ifit1
PMID:27098192	(2016) Loss of the interferon-Gamma-inducible regulatory immunity-related GTPase (IRG), Irgm1, causes activation of effector IRG proteins on lysosomes, damaging lysosomal function and predicting the dramatic susceptibility of Irgm1-deficient mice to ...	5	16	1.61	0.00024	10090.ENSMUSP00000047356,10090.ENSMUSP00000050446,10090.ENSMUSP00000069914,10090.ENSMUSP00000104464,10090.ENSMUSP00000132435	Igtp,Irgm1,Tgtp1,Irgm2,Gbp2
PMID:23913866	(2014) Kinetic differences in the induction of interferon stimulated genes by interferon-Alfa and interleukin 28B are altered by infection with hepatitis C virus.	5	16	1.61	0.00024	10090.ENSMUSP00000024884,10090.ENSMUSP00000066743,10090.ENSMUSP00000082548,10090.ENSMUSP00000099888,10090.ENSMUSP00000099889	Eif2ak2,Stat1,Isg15,Ifit1,Ifit3
PMID:23617898	(2013) Development of a transmission model for dengue virus.	5	16	1.61	0.00024	10090.ENSMUSP00000023829,10090.ENSMUSP00000028259,10090.ENSMUSP00000042433,10090.ENSMUSP00000066743,10090.ENSMUSP00000100872	Cdkn1a,Ifih1,Ddx58,Stat1,Stat2
PMID:24244163	(2013) Intracellular interferons in fish: a unique means to combat viral infection.	5	16	1.61	0.00024	10090.ENSMUSP00000024884,10090.ENSMUSP00000028259,10090.ENSMUSP00000042433,10090.ENSMUSP00000066743,10090.ENSMUSP00000100872	Eif2ak2,Ifih1,Ddx58,Stat1,Stat2
PMID:32184238	(2020) Norovirus Replication in Human Intestinal Epithelial Cells Is Restricted by the Interferon-Induced JAKSTAT Signaling Pathway and RNA Polymerase II-Mediated Transcriptional Responses.	8	26	1.6	9.63e-07	10090.ENSMUSP00000028259,10090.ENSMUSP00000066743,10090.ENSMUSP00000082548,10090.ENSMUSP00000098522,10090.ENSMUSP00000099888,10090.ENSMUSP00000099889,10090.ENSMUSP00000100872,10090.ENSMUSP00000132435	Ifih1,Stat1,Isg15,Gbp4,Ifit1,Ifit3,Stat2,Gbp2
PMID:30890331	(2019) ISG15: It's Complicated.	7	23	1.6	5.73e-06	10090.ENSMUSP00000028259,10090.ENSMUSP00000042433,10090.ENSMUSP00000066743,10090.ENSMUSP00000082548,10090.ENSMUSP00000083587,10090.ENSMUSP00000100872,10090.ENSMUSP00000103528	Ifih1,Ddx58,Stat1,Isg15,Icam1,Stat2,Trim25
PMID:26501312	(2015) Respiratory Syncytial Virus Persistence in Murine Macrophages Impairs IFN-Beta Response but Not Synthesis.	4	13	1.6	0.0017	10090.ENSMUSP00000028259,10090.ENSMUSP00000066743,10090.ENSMUSP00000099888,10090.ENSMUSP00000100872	Ifih1,Stat1,Ifit1,Stat2
PMID:24833036	(2014) HepG2 cells mount an effective antiviral interferon-lambda based innate immune response to hepatitis C virus infection.	4	13	1.6	0.0017	10090.ENSMUSP00000028259,10090.ENSMUSP00000082548,10090.ENSMUSP00000099888,10090.ENSMUSP00000130660	Ifih1,Isg15,Ifit1,Gba
PMID:24950196	(2014) Kyasanur Forest disease virus infection in mice is associated with higher morbidity and mortality than infection with the closely related Alkhurma hemorrhagic fever virus.	4	13	1.6	0.0017	10090.ENSMUSP00000028259,10090.ENSMUSP00000042433,10090.ENSMUSP00000066743,10090.ENSMUSP00000082548	Ifih1,Ddx58,Stat1,Isg15
PMID:23935499	(2013) Rational design of a live attenuated dengue vaccine: 2'-o-methyltransferase mutants are highly attenuated and immunogenic in mice and macaques.	4	13	1.6	0.0017	10090.ENSMUSP00000028259,10090.ENSMUSP00000042433,10090.ENSMUSP00000099888,10090.ENSMUSP00000099889	Ifih1,Ddx58,Ifit1,Ifit3
PMID:24175088	(2013) Reciprocal virulence and resistance polymorphism in the relationship between Toxoplasma gondii and the house mouse.	4	13	1.6	0.0017	10090.ENSMUSP00000047356,10090.ENSMUSP00000050446,10090.ENSMUSP00000069914,10090.ENSMUSP00000104464	Igtp,Irgm1,Tgtp1,Irgm2
PMID:17397532	(2007) A meta-analysis of kidney microarray datasets: investigation of cytokine gene detection and correlation with rt-PCR and detection thresholds.	4	13	1.6	0.0017	10090.ENSMUSP00000001547,10090.ENSMUSP00000025196,10090.ENSMUSP00000066743,10090.ENSMUSP00000100872	Col1a1,Psmb8,Stat1,Stat2
PMID:16304607	(2005) Disruption of Toxoplasma gondii parasitophorous vacuoles by the mouse p47-resistance GTPases.	4	13	1.6	0.0017	10090.ENSMUSP00000047356,10090.ENSMUSP00000050446,10090.ENSMUSP00000069914,10090.ENSMUSP00000104464	Igtp,Irgm1,Tgtp1,Irgm2
PMID:24065129	(2013) IFNBeta-dependent increases in STAT1, STAT2, and IRF9 mediate resistance to viruses and DNA damage.	8	27	1.59	1.02e-06	10090.ENSMUSP00000028259,10090.ENSMUSP00000051921,10090.ENSMUSP00000066743,10090.ENSMUSP00000082548,10090.ENSMUSP00000099888,10090.ENSMUSP00000099889,10090.ENSMUSP00000100872,10090.ENSMUSP00000106845	Ifih1,Bst2,Stat1,Isg15,Ifit1,Ifit3,Stat2,Ifi204
PMID:30098457	(2018) Redox regulation of GRPEL2 nucleotide exchange factor for mitochondrial HSP70 chaperone.	6	20	1.59	4.1e-05	10090.ENSMUSP00000015501,10090.ENSMUSP00000022062,10090.ENSMUSP00000025217,10090.ENSMUSP00000025961,10090.ENSMUSP00000033176,10090.ENSMUSP00000107927	Clpx,Sdha,Hspa9,Prdx3,Uqcrc2,Lrpprc
PMID:24098121	(2013) Sequestration by IFIT1 impairs translation of 2'O-unmethylated capped RNA.	6	20	1.59	4.1e-05	10090.ENSMUSP00000006667,10090.ENSMUSP00000009340,10090.ENSMUSP00000010502,10090.ENSMUSP00000066743,10090.ENSMUSP00000099888,10090.ENSMUSP00000099889	Gvin1,Mnda,Ifi35,Stat1,Ifit1,Ifit3
PMID:33330617	(2020) Mapping the Multi-Organ miRNA-mRNA Regulatory Network in LPS-Mediated Endotoxemic Mice: Exploring the Shared Underlying Key Genes and Mechanisms.	3	10	1.59	0.0113	10090.ENSMUSP00000066743,10090.ENSMUSP00000082548,10090.ENSMUSP00000083587	Stat1,Isg15,Icam1
PMID:32123822	(2019) High-level expression of STING restricts susceptibility to HBV by mediating type III IFN induction.	3	10	1.59	0.0113	10090.ENSMUSP00000042433,10090.ENSMUSP00000082548,10090.ENSMUSP00000099888	Ddx58,Isg15,Ifit1
PMID:28937836	(2018) Optimizing a 3D model system for molecular manipulation of tenogenesis.	3	10	1.59	0.0113	10090.ENSMUSP00000001547,10090.ENSMUSP00000129247,10090.ENSMUSP00000130941	Col1a1,Lox,Mut
PMID:29474921	(2018) Inborn Errors of RNA Lariat Metabolism in Humans with Brainstem Viral Infection.	3	10	1.59	0.0113	10090.ENSMUSP00000028259,10090.ENSMUSP00000042433,10090.ENSMUSP00000066743	Ifih1,Ddx58,Stat1
PMID:30271403	(2018) Chickens Expressing IFIT5 Ameliorate Clinical Outcome and Pathology of Highly Pathogenic Avian Influenza and Velogenic Newcastle Disease Viruses.	3	10	1.59	0.0113	10090.ENSMUSP00000010502,10090.ENSMUSP00000042433,10090.ENSMUSP00000099888	Ifi35,Ddx58,Ifit1
PMID:30274909	(2018) Verteporfin as a Medical Treatment in Peyronie's Disease.	3	10	1.59	0.0113	10090.ENSMUSP00000000707,10090.ENSMUSP00000001547,10090.ENSMUSP00000028280	Loxl3,Col1a1,Col5a1
PMID:27749929	(2016) Rabies Virus Infection Induces the Formation of Stress Granules Closely Connected to the Viral Factories.	3	10	1.59	0.0113	10090.ENSMUSP00000024884,10090.ENSMUSP00000028259,10090.ENSMUSP00000042433	Eif2ak2,Ifih1,Ddx58
PMID:25638592	(2015) Functions of the influenza A virus NS1 protein in antiviral defense.	3	10	1.59	0.0113	10090.ENSMUSP00000024884,10090.ENSMUSP00000042433,10090.ENSMUSP00000103528	Eif2ak2,Ddx58,Trim25
PMID:25702088	(2015) Reverse genetics of Mononegavirales: How they work, new vaccines, and new cancer therapeutics.	3	10	1.59	0.0113	10090.ENSMUSP00000028259,10090.ENSMUSP00000066743,10090.ENSMUSP00000100872	Ifih1,Stat1,Stat2
PMID:26046494	(2015) Murine Bone Marrow-Derived Dendritic Cells Transduced by Light-Helper-Dependent Herpes Simplex Virus-1 Amplicon Vector Acquire a Mature Dendritic Cell Phenotype.	3	10	1.59	0.0113	10090.ENSMUSP00000082548,10090.ENSMUSP00000099888,10090.ENSMUSP00000099889	Isg15,Ifit1,Ifit3
PMID:26715620	(2015) Divergent Requirement for a DNA Repair Enzyme during Enterovirus Infections.	3	10	1.59	0.0113	10090.ENSMUSP00000028259,10090.ENSMUSP00000042433,10090.ENSMUSP00000083587	Ifih1,Ddx58,Icam1
PMID:23860224	(2014) High-throughput screening normalized to biological response: application to antiviral drug discovery.	3	10	1.59	0.0113	10090.ENSMUSP00000066743,10090.ENSMUSP00000099888,10090.ENSMUSP00000100872	Stat1,Ifit1,Stat2
PMID:24466228	(2014) Complex I function and supercomplex formation are preserved in liver mitochondria despite progressive complex III deficiency.	3	10	1.59	0.0113	10090.ENSMUSP00000022062,10090.ENSMUSP00000026743,10090.ENSMUSP00000033176	Sdha,Uqcrc1,Uqcrc2
PMID:24520299	(2014) Effects of the myeloid cell nuclear differentiation antigen on the proliferation, apoptosis and migration of osteosarcoma cells.	3	10	1.59	0.0113	10090.ENSMUSP00000009340,10090.ENSMUSP00000106845,10090.ENSMUSP00000140610	Mnda,Ifi204,Mndal
PMID:24590070	(2014) Structural basis for ubiquitin-mediated antiviral signal activation by RIG-I.	3	10	1.59	0.0113	10090.ENSMUSP00000028259,10090.ENSMUSP00000042433,10090.ENSMUSP00000103528	Ifih1,Ddx58,Trim25
PMID:24657784	(2014) H5N1 infection causes rapid mortality and high cytokine levels in chickens compared to ducks.	3	10	1.59	0.0113	10090.ENSMUSP00000028259,10090.ENSMUSP00000042433,10090.ENSMUSP00000103528	Ifih1,Ddx58,Trim25
PMID:24832449	(2014) The Toxoplasma pseudokinase ROP5 forms complexes with ROP18 and ROP17 kinases that synergize to control acute virulence in mice.	3	10	1.59	0.0113	10090.ENSMUSP00000047356,10090.ENSMUSP00000050446,10090.ENSMUSP00000069914	Igtp,Irgm1,Tgtp1
PMID:25481026	(2014) The SARS coronavirus papain like protease can inhibit IRF3 at a post activation step that requires deubiquitination activity.	3	10	1.59	0.0113	10090.ENSMUSP00000028259,10090.ENSMUSP00000042433,10090.ENSMUSP00000082548	Ifih1,Ddx58,Isg15
PMID:23498958	(2013) Incoming RNA virus nucleocapsids containing a 5'-triphosphorylated genome activate RIG-I and antiviral signaling.	3	10	1.59	0.0113	10090.ENSMUSP00000028259,10090.ENSMUSP00000042433,10090.ENSMUSP00000099888	Ifih1,Ddx58,Ifit1
PMID:23734157	(2013) Hop-on hop-off: importin-Alfa-guided tours to the nucleus in innate immune signaling.	3	10	1.59	0.0113	10090.ENSMUSP00000023147,10090.ENSMUSP00000066743,10090.ENSMUSP00000100872	Ciita,Stat1,Stat2
PMID:23894547	(2013) Characterization of rotavirus RNAs that activate innate immune signaling through the RIG-I-like receptors.	3	10	1.59	0.0113	10090.ENSMUSP00000028259,10090.ENSMUSP00000042433,10090.ENSMUSP00000066743	Ifih1,Ddx58,Stat1
PMID:22312267	(2012) Molecular cloning and functional characterization of Tibetan Porcine STING.	3	10	1.59	0.0113	10090.ENSMUSP00000028259,10090.ENSMUSP00000042433,10090.ENSMUSP00000082548	Ifih1,Ddx58,Isg15
PMID:18578892	(2008) Molecular cloning and expression analysis of the STAT1 gene from olive flounder, Paralichthys olivaceus.	3	10	1.59	0.0113	10090.ENSMUSP00000066743,10090.ENSMUSP00000099888,10090.ENSMUSP00000100872	Stat1,Ifit1,Stat2
PMID:29892288	(2018) A Positive Feedback Amplifier Circuit That Regulates Interferon (IFN)-Stimulated Gene Expression and Controls Type I and Type II IFN Responses.	12	41	1.58	1.61e-10	10090.ENSMUSP00000010502,10090.ENSMUSP00000023147,10090.ENSMUSP00000025196,10090.ENSMUSP00000051921,10090.ENSMUSP00000066743,10090.ENSMUSP00000080601,10090.ENSMUSP00000082548,10090.ENSMUSP00000083587,10090.ENSMUSP00000098522,10090.ENSMUSP00000099888,10090.ENSMUSP00000100872,10090.ENSMUSP00000132435	Ifi35,Ciita,Psmb8,Bst2,Stat1,Dtx3l,Isg15,Icam1,Gbp4,Ifit1,Stat2,Gbp2
PMID:30871003	(2019) Interferon-Independent Upregulation of Interferon-Stimulated Genes during Human Cytomegalovirus Infection is Dependent on IRF3 Expression.	7	24	1.58	6.94e-06	10090.ENSMUSP00000028259,10090.ENSMUSP00000042433,10090.ENSMUSP00000082548,10090.ENSMUSP00000099888,10090.ENSMUSP00000099889,10090.ENSMUSP00000103903,10090.ENSMUSP00000106845	Ifih1,Ddx58,Isg15,Ifit1,Ifit3,Lgals9,Ifi204
PMID:30863402	(2019) Herpes Simplex Virus Type 2 Immediate Early Protein ICP27 Inhibits IFN-Beta Production in Mucosal Epithelial Cells by Antagonizing IRF3 Activation.	5	17	1.58	0.00028	10090.ENSMUSP00000028259,10090.ENSMUSP00000042433,10090.ENSMUSP00000066743,10090.ENSMUSP00000082548,10090.ENSMUSP00000099888	Ifih1,Ddx58,Stat1,Isg15,Ifit1
PMID:28774780	(2018) Differentially expressed genes in PPARGamma-deficient MSCs.	5	17	1.58	0.00028	10090.ENSMUSP00000066743,10090.ENSMUSP00000099888,10090.ENSMUSP00000099889,10090.ENSMUSP00000100872,10090.ENSMUSP00000106845	Stat1,Ifit1,Ifit3,Stat2,Ifi204
PMID:30285871	(2018) Identification of two residues within the NS1 of H7N9 influenza A virus that critically affect the protein stability and function.	5	17	1.58	0.00028	10090.ENSMUSP00000028259,10090.ENSMUSP00000042433,10090.ENSMUSP00000066743,10090.ENSMUSP00000082548,10090.ENSMUSP00000103528	Ifih1,Ddx58,Stat1,Isg15,Trim25
PMID:29040318	(2017) Rapid reversal of innate immune dysregulation in blood of patients and livers of humanized mice with HCV following DAA therapy.	5	17	1.58	0.00028	10090.ENSMUSP00000024884,10090.ENSMUSP00000042433,10090.ENSMUSP00000066743,10090.ENSMUSP00000099888,10090.ENSMUSP00000099889	Eif2ak2,Ddx58,Stat1,Ifit1,Ifit3
PMID:26638120	(2016) Retinoid regulation of antiviral innate immunity in hepatocytes.	5	17	1.58	0.00028	10090.ENSMUSP00000031411,10090.ENSMUSP00000042433,10090.ENSMUSP00000066743,10090.ENSMUSP00000087633,10090.ENSMUSP00000099888	Aldh2,Ddx58,Stat1,Adh7,Ifit1
PMID:26192630	(2015) Genome-Wide Assessment of Differential DNA Methylation Associated with Autoantibody Production in Systemic Lupus Erythematosus.	5	17	1.58	0.00028	10090.ENSMUSP00000024884,10090.ENSMUSP00000025196,10090.ENSMUSP00000080601,10090.ENSMUSP00000099888,10090.ENSMUSP00000110528	Eif2ak2,Psmb8,Dtx3l,Ifit1,Parp9
PMID:24887174	(2014) Generation of replication-proficient influenza virus NS1 point mutants with interferon-hyperinducer phenotype.	5	17	1.58	0.00028	10090.ENSMUSP00000024884,10090.ENSMUSP00000042433,10090.ENSMUSP00000066743,10090.ENSMUSP00000099888,10090.ENSMUSP00000103528	Eif2ak2,Ddx58,Stat1,Ifit1,Trim25
PMID:20485506	(2010) Hepatitis C virus controls interferon production through PKR activation.	5	17	1.58	0.00028	10090.ENSMUSP00000024884,10090.ENSMUSP00000025570,10090.ENSMUSP00000028259,10090.ENSMUSP00000099888,10090.ENSMUSP00000103528	Eif2ak2,Sdhaf2,Ifih1,Ifit1,Trim25
PMID:16494716	(2006) Antiviral response in pandemic influenza viruses.	5	17	1.58	0.00028	10090.ENSMUSP00000028259,10090.ENSMUSP00000042433,10090.ENSMUSP00000066743,10090.ENSMUSP00000082548,10090.ENSMUSP00000100872	Ifih1,Ddx58,Stat1,Isg15,Stat2
PMID:23455712	(2013) Differential innate immune response programs in neuronal subtypes determine susceptibility to infection in the brain by positive-stranded RNA viruses.	11	39	1.57	2.15e-09	10090.ENSMUSP00000028259,10090.ENSMUSP00000042433,10090.ENSMUSP00000047356,10090.ENSMUSP00000050446,10090.ENSMUSP00000066743,10090.ENSMUSP00000069914,10090.ENSMUSP00000082548,10090.ENSMUSP00000099888,10090.ENSMUSP00000099889,10090.ENSMUSP00000104464,10090.ENSMUSP00000106845	Ifih1,Ddx58,Igtp,Irgm1,Stat1,Tgtp1,Isg15,Ifit1,Ifit3,Irgm2,Ifi204
PMID:27929099	(2016) STAT1 is essential for the inhibition of hepatitis C virus replication by interferon-Lambda but not by interferon-Alfa.	8	28	1.57	1.22e-06	10090.ENSMUSP00000024884,10090.ENSMUSP00000035579,10090.ENSMUSP00000042433,10090.ENSMUSP00000051921,10090.ENSMUSP00000066743,10090.ENSMUSP00000082548,10090.ENSMUSP00000099888,10090.ENSMUSP00000100872	Eif2ak2,Lgals3bp,Ddx58,Bst2,Stat1,Isg15,Ifit1,Stat2
PMID:27288760	(2016) Innate immune evasion strategies of DNA and RNA viruses.	6	21	1.57	5.1e-05	10090.ENSMUSP00000024884,10090.ENSMUSP00000028259,10090.ENSMUSP00000042433,10090.ENSMUSP00000099888,10090.ENSMUSP00000103528,10090.ENSMUSP00000106845	Eif2ak2,Ifih1,Ddx58,Ifit1,Trim25,Ifi204
PMID:31958275	(2020) Type I IFN system activation in newborns exposed to RoSSA and LaSSB autoantibodies in utero.	4	14	1.57	0.002	10090.ENSMUSP00000066743,10090.ENSMUSP00000082548,10090.ENSMUSP00000099888,10090.ENSMUSP00000099889	Stat1,Isg15,Ifit1,Ifit3
PMID:30550976	(2019) Cell-type specificity and functional redundancy of RIG-I-like receptors in innate immune sensing of Coxsackievirus B3 and encephalomyocarditis virus.	4	14	1.57	0.002	10090.ENSMUSP00000028259,10090.ENSMUSP00000042433,10090.ENSMUSP00000099888,10090.ENSMUSP00000099889	Ifih1,Ddx58,Ifit1,Ifit3
PMID:31682641	(2019) The ETS transcription factor ELF1 regulates a broadly antiviral program distinct from the type I interferon response.	4	14	1.57	0.002	10090.ENSMUSP00000028259,10090.ENSMUSP00000042433,10090.ENSMUSP00000066743,10090.ENSMUSP00000100872	Ifih1,Ddx58,Stat1,Stat2
PMID:29666784	(2018) The Immune Responses of the Animal Hosts of West Nile Virus: A Comparison of Insects, Birds, and Mammals.	4	14	1.57	0.002	10090.ENSMUSP00000028259,10090.ENSMUSP00000042433,10090.ENSMUSP00000082548,10090.ENSMUSP00000100872	Ifih1,Ddx58,Isg15,Stat2
PMID:28578423	(2017) Chicken IFN Kappa: A Novel Cytokine with Antiviral Activities.	4	14	1.57	0.002	10090.ENSMUSP00000028259,10090.ENSMUSP00000042433,10090.ENSMUSP00000066743,10090.ENSMUSP00000100872	Ifih1,Ddx58,Stat1,Stat2
PMID:26546155	(2016) La Piedad Michoacan Mexico Virus V protein antagonizes type I interferon response by binding STAT2 protein and preventing STATs nuclear translocation.	4	14	1.57	0.002	10090.ENSMUSP00000028259,10090.ENSMUSP00000066743,10090.ENSMUSP00000082548,10090.ENSMUSP00000100872	Ifih1,Stat1,Isg15,Stat2
PMID:27565347	(2016) Vaginal Exposure to Zika Virus during Pregnancy Leads to Fetal Brain Infection.	4	14	1.57	0.002	10090.ENSMUSP00000028259,10090.ENSMUSP00000042433,10090.ENSMUSP00000066743,10090.ENSMUSP00000100872	Ifih1,Ddx58,Stat1,Stat2
PMID:24686847	(2014) Gain-of-function mutations in IFIH1 cause a spectrum of human disease phenotypes associated with upregulated type I interferon signaling.	4	14	1.57	0.002	10090.ENSMUSP00000028259,10090.ENSMUSP00000042433,10090.ENSMUSP00000082548,10090.ENSMUSP00000099888	Ifih1,Ddx58,Isg15,Ifit1
PMID:24846384	(2014) Pathogenic influenza viruses and coronaviruses utilize similar and contrasting approaches to control interferon-stimulated gene responses.	4	14	1.57	0.002	10090.ENSMUSP00000028259,10090.ENSMUSP00000042433,10090.ENSMUSP00000066743,10090.ENSMUSP00000099888	Ifih1,Ddx58,Stat1,Ifit1
PMID:25011105	(2014) Antagonism of the phosphatase PP1 by the measles virus V protein is required for innate immune escape of MDA5.	4	14	1.57	0.002	10090.ENSMUSP00000066743,10090.ENSMUSP00000082548,10090.ENSMUSP00000100872,10090.ENSMUSP00000106845	Stat1,Isg15,Stat2,Ifi204
PMID:23647955	(2013) Induction of interferon-Lambda contributes to Toll-like receptor-3-activated hepatic stellate cell-mediated hepatitis C virus inhibition in hepatocytes.	4	14	1.57	0.002	10090.ENSMUSP00000024884,10090.ENSMUSP00000028259,10090.ENSMUSP00000042433,10090.ENSMUSP00000099888	Eif2ak2,Ifih1,Ddx58,Ifit1
PMID:22383882	(2012) The ebola virus interferon antagonist VP24 directly binds STAT1 and has a novel, pyramidal fold.	4	14	1.57	0.002	10090.ENSMUSP00000028259,10090.ENSMUSP00000042433,10090.ENSMUSP00000051921,10090.ENSMUSP00000066743	Ifih1,Ddx58,Bst2,Stat1
PMID:22859821	(2012) Mycobacterial disease and impaired IFN-Gamma immunity in humans with inherited ISG15 deficiency.	4	14	1.57	0.002	10090.ENSMUSP00000066743,10090.ENSMUSP00000082548,10090.ENSMUSP00000099888,10090.ENSMUSP00000099889	Stat1,Isg15,Ifit1,Ifit3
PMID:22919646	(2012) Host interferon-Gamma inducible protein contributes to Brucella survival.	4	14	1.57	0.002	10090.ENSMUSP00000047356,10090.ENSMUSP00000050446,10090.ENSMUSP00000069914,10090.ENSMUSP00000104464	Igtp,Irgm1,Tgtp1,Irgm2
PMID:20171173	(2010) Tenofovir treatment of primary osteoblasts alters gene expression profiles: implications for bone mineral density loss.	4	14	1.57	0.002	10090.ENSMUSP00000023829,10090.ENSMUSP00000036025,10090.ENSMUSP00000099904,10090.ENSMUSP00000112665	Cdkn1a,Pgm5,Ass1,Ecm1
PMID:18784077	(2008) Inactive and active states of the interferon-inducible resistance GTPase, Irga6, in vivo.	4	14	1.57	0.002	10090.ENSMUSP00000047356,10090.ENSMUSP00000050446,10090.ENSMUSP00000069914,10090.ENSMUSP00000104464	Igtp,Irgm1,Tgtp1,Irgm2
PMID:16277747	(2005) The interferon-inducible p47 (IRG) GTPases in vertebrates: loss of the cell autonomous resistance mechanism in the human lineage.	4	14	1.57	0.002	10090.ENSMUSP00000047356,10090.ENSMUSP00000050446,10090.ENSMUSP00000069914,10090.ENSMUSP00000104464	Igtp,Irgm1,Tgtp1,Irgm2
PMID:31937643	(2020) Cell-to-Cell Variation in Defective Virus Expression and Effects on Host Responses during Influenza Virus Infection.	9	32	1.56	1.64e-07	10090.ENSMUSP00000010502,10090.ENSMUSP00000028225,10090.ENSMUSP00000051921,10090.ENSMUSP00000066743,10090.ENSMUSP00000082548,10090.ENSMUSP00000091429,10090.ENSMUSP00000098522,10090.ENSMUSP00000099888,10090.ENSMUSP00000100872	Ifi35,Psmd5,Bst2,Stat1,Isg15,Rnf213,Gbp4,Ifit1,Stat2
PMID:29751638	(2018) Zika Virus Trafficking and Interactions in the Human Male Reproductive Tract.	7	25	1.56	8.5e-06	10090.ENSMUSP00000028259,10090.ENSMUSP00000042433,10090.ENSMUSP00000066743,10090.ENSMUSP00000083587,10090.ENSMUSP00000099888,10090.ENSMUSP00000099889,10090.ENSMUSP00000100872	Ifih1,Ddx58,Stat1,Icam1,Ifit1,Ifit3,Stat2
PMID:28663145	(2017) Type 1 Diabetes and Type 1 Interferonopathies: Localization of a Type 1 Common Thread of Virus Infection in the Pancreas.	7	25	1.56	8.5e-06	10090.ENSMUSP00000025196,10090.ENSMUSP00000028259,10090.ENSMUSP00000042433,10090.ENSMUSP00000066743,10090.ENSMUSP00000082548,10090.ENSMUSP00000099888,10090.ENSMUSP00000099889	Psmb8,Ifih1,Ddx58,Stat1,Isg15,Ifit1,Ifit3
PMID:29387474	(2018) Gamma-interferon exerts a critical early restriction on replication and dissemination of yellow fever virus vaccine strain 17D-204.	5	18	1.56	0.00034	10090.ENSMUSP00000028259,10090.ENSMUSP00000042433,10090.ENSMUSP00000047356,10090.ENSMUSP00000066743,10090.ENSMUSP00000099888	Ifih1,Ddx58,Igtp,Stat1,Ifit1
PMID:29434723	(2018) Screening for key genes and transcription factors in ankylosing spondylitis by RNA-Seq.	5	18	1.56	0.00034	10090.ENSMUSP00000021028,10090.ENSMUSP00000099888,10090.ENSMUSP00000099889,10090.ENSMUSP00000100872,10090.ENSMUSP00000133166	Itgb3,Ifit1,Ifit3,Stat2,Erap1
PMID:30567349	(2018) The Amino-Terminal Region of Hepatitis E Virus ORF1 Containing a Methyltransferase (Met) and a Papain-Like Cysteine Protease (PCP) Domain Counteracts Type I Interferon Response.	5	18	1.56	0.00034	10090.ENSMUSP00000028259,10090.ENSMUSP00000042433,10090.ENSMUSP00000066743,10090.ENSMUSP00000099888,10090.ENSMUSP00000100872	Ifih1,Ddx58,Stat1,Ifit1,Stat2
PMID:29098213	(2017) Single-cell analysis of early antiviral gene expression reveals a determinant of stochastic IFNB1 expression.	5	18	1.56	0.00034	10090.ENSMUSP00000028259,10090.ENSMUSP00000042433,10090.ENSMUSP00000082548,10090.ENSMUSP00000099888,10090.ENSMUSP00000103528	Ifih1,Ddx58,Isg15,Ifit1,Trim25
PMID:23246628	(2013) Resistance of pancreatic cancer cells to oncolytic vesicular stomatitis virus: role of type I interferon signaling.	5	18	1.56	0.00034	10090.ENSMUSP00000024884,10090.ENSMUSP00000066743,10090.ENSMUSP00000082548,10090.ENSMUSP00000099888,10090.ENSMUSP00000100872	Eif2ak2,Stat1,Isg15,Ifit1,Stat2
PMID:23291588	(2013) A variant upstream of IFNL3 (IL28B) creating a new interferon gene IFNL4 is associated with impaired clearance of hepatitis C virus.	5	18	1.56	0.00034	10090.ENSMUSP00000028259,10090.ENSMUSP00000042433,10090.ENSMUSP00000066743,10090.ENSMUSP00000082548,10090.ENSMUSP00000100872	Ifih1,Ddx58,Stat1,Isg15,Stat2
PMID:21218343	(2011) Upregulation of interferon-gamma-induced genes during prion infection.	5	18	1.56	0.00034	10090.ENSMUSP00000010502,10090.ENSMUSP00000050446,10090.ENSMUSP00000098522,10090.ENSMUSP00000099889,10090.ENSMUSP00000132435	Ifi35,Irgm1,Gbp4,Ifit3,Gbp2
PMID:17336442	(2007) Viral suppression of the interferon system.	5	18	1.56	0.00034	10090.ENSMUSP00000024884,10090.ENSMUSP00000028259,10090.ENSMUSP00000042433,10090.ENSMUSP00000066743,10090.ENSMUSP00000100872	Eif2ak2,Ifih1,Ddx58,Stat1,Stat2
PMID:29475453	(2018) Whole transcriptome analysis reveals differential gene expression profile reflecting macrophage polarization in response to influenza A H5N1 virus infection.	11	40	1.55	2.33e-09	10090.ENSMUSP00000009340,10090.ENSMUSP00000024884,10090.ENSMUSP00000028259,10090.ENSMUSP00000042433,10090.ENSMUSP00000051921,10090.ENSMUSP00000082548,10090.ENSMUSP00000098522,10090.ENSMUSP00000099888,10090.ENSMUSP00000099889,10090.ENSMUSP00000103528,10090.ENSMUSP00000132435	Mnda,Eif2ak2,Ifih1,Ddx58,Bst2,Isg15,Gbp4,Ifit1,Ifit3,Trim25,Gbp2
PMID:28566766	(2017) Identification of a small molecule that primes the type I interferon response to cytosolic DNA.	9	33	1.55	1.94e-07	10090.ENSMUSP00000010502,10090.ENSMUSP00000028259,10090.ENSMUSP00000042433,10090.ENSMUSP00000066743,10090.ENSMUSP00000082548,10090.ENSMUSP00000099888,10090.ENSMUSP00000099889,10090.ENSMUSP00000100872,10090.ENSMUSP00000106845	Ifi35,Ifih1,Ddx58,Stat1,Isg15,Ifit1,Ifit3,Stat2,Ifi204
PMID:21170333	(2010) Comparative analysis of the lambda-interferons IL-28A and IL-29 regarding their transcriptome and their antiviral properties against hepatitis C virus.	7	26	1.55	1.02e-05	10090.ENSMUSP00000025570,10090.ENSMUSP00000028259,10090.ENSMUSP00000042433,10090.ENSMUSP00000066743,10090.ENSMUSP00000082548,10090.ENSMUSP00000099888,10090.ENSMUSP00000100872	Sdhaf2,Ifih1,Ddx58,Stat1,Isg15,Ifit1,Stat2
PMID:29986303	(2018) Partners in anti-crime: how interferon-inducible GTPases and autophagy proteins team up in cell-intrinsic host defense.	6	22	1.55	5.78e-05	10090.ENSMUSP00000006667,10090.ENSMUSP00000018711,10090.ENSMUSP00000047356,10090.ENSMUSP00000050446,10090.ENSMUSP00000104464,10090.ENSMUSP00000132435	Gvin1,Gabarap,Igtp,Irgm1,Irgm2,Gbp2
PMID:22938163	(2012) Neuronal c-Abl activation leads to induction of cell cycle and interferon signaling pathways.	6	22	1.55	5.78e-05	10090.ENSMUSP00000025196,10090.ENSMUSP00000066743,10090.ENSMUSP00000082548,10090.ENSMUSP00000099888,10090.ENSMUSP00000099889,10090.ENSMUSP00000106845	Psmb8,Stat1,Isg15,Ifit1,Ifit3,Ifi204
PMID:32192194	(2020) Coxsackievirus B3 Infection of Human Neural Progenitor Cells Results in Distinct Expression Patterns of Innate Immune Genes.	3	11	1.55	0.0134	10090.ENSMUSP00000028259,10090.ENSMUSP00000042433,10090.ENSMUSP00000082548	Ifih1,Ddx58,Isg15
PMID:32470058	(2020) Long term effects of soluble endoglin and mild hypercholesterolemia in mice hearts.	3	11	1.55	0.0134	10090.ENSMUSP00000001547,10090.ENSMUSP00000039586,10090.ENSMUSP00000083587	Col1a1,Serpine1,Icam1
PMID:30824577	(2019) Mapping the dsRNA World.	3	11	1.55	0.0134	10090.ENSMUSP00000024884,10090.ENSMUSP00000028259,10090.ENSMUSP00000042433	Eif2ak2,Ifih1,Ddx58
PMID:30830936	(2019) Concentration of mitochondrial DNA mutations by cytoplasmic transfer from platelets to cultured mouse cells.	3	11	1.55	0.0134	10090.ENSMUSP00000022062,10090.ENSMUSP00000025217,10090.ENSMUSP00000053842	Sdha,Hspa9,Dnaja3
PMID:31085641	(2019) Low ambient humidity impairs barrier function and innate resistance against influenza infection.	3	11	1.55	0.0134	10090.ENSMUSP00000042433,10090.ENSMUSP00000051921,10090.ENSMUSP00000082548	Ddx58,Bst2,Isg15
PMID:31623059	(2019) Identification of an Interferon-Stimulated Long Noncoding RNA (LncRNA ISR) Involved in Regulation of Influenza A Virus Replication.	3	11	1.55	0.0134	10090.ENSMUSP00000051921,10090.ENSMUSP00000082548,10090.ENSMUSP00000103528	Bst2,Isg15,Trim25
PMID:29495311	(2018) Development and Validation of a Novel Dual Luciferase Reporter Gene Assay to Quantify Ebola Virus VP24 Inhibition of IFN Signaling.	3	11	1.55	0.0134	10090.ENSMUSP00000028259,10090.ENSMUSP00000066743,10090.ENSMUSP00000100872	Ifih1,Stat1,Stat2
PMID:29502306	(2018) Antiviral effects and mechanisms of Yinhuapinggan granule against H1N1 influenza virus infection in RAW264.7 cells.	3	11	1.55	0.0134	10090.ENSMUSP00000066743,10090.ENSMUSP00000082548,10090.ENSMUSP00000099888	Stat1,Isg15,Ifit1
PMID:29516010	(2018) Systematic Analysis of RNA Regulatory Network in Rat Brain after Ischemic Stroke.	3	11	1.55	0.0134	10090.ENSMUSP00000004208,10090.ENSMUSP00000039586,10090.ENSMUSP00000083587	Angptl2,Serpine1,Icam1
PMID:28475628	(2017) Control of the induction of type I interferon by Peste des petits ruminants virus.	3	11	1.55	0.0134	10090.ENSMUSP00000022062,10090.ENSMUSP00000028259,10090.ENSMUSP00000066743	Sdha,Ifih1,Stat1
PMID:28561207	(2017) Genetic, Phenotypic, and Interferon Biomarker Status in ADAR1-Related Neurological Disease.	3	11	1.55	0.0134	10090.ENSMUSP00000028259,10090.ENSMUSP00000082548,10090.ENSMUSP00000099888	Ifih1,Isg15,Ifit1
PMID:28650973	(2017) Interferon signaling in Peromyscus leucopus confers a potent and specific restriction to vector-borne flaviviruses.	3	11	1.55	0.0134	10090.ENSMUSP00000066743,10090.ENSMUSP00000099889,10090.ENSMUSP00000100872	Stat1,Ifit3,Stat2
PMID:28658212	(2017) RNase III nucleases from diverse kingdoms serve as antiviral effectors.	3	11	1.55	0.0134	10090.ENSMUSP00000028259,10090.ENSMUSP00000042433,10090.ENSMUSP00000099888	Ifih1,Ddx58,Ifit1
PMID:28750037	(2017) Generation and characterization of interferon-lambda 1-resistant H1N1 influenza A viruses.	3	11	1.55	0.0134	10090.ENSMUSP00000066743,10090.ENSMUSP00000100872,10090.ENSMUSP00000103528	Stat1,Stat2,Trim25
PMID:28894266	(2017) Generation of a new mouse model of glaucoma characterized by reduced expression of the AP-2Beta and AP-2Delta proteins.	3	11	1.55	0.0134	10090.ENSMUSP00000024866,10090.ENSMUSP00000129247,10090.ENSMUSP00000130941	Xdh,Lox,Mut
PMID:28930429	(2017) Mapping Protein Targets of Bioactive Small Molecules Using Lipid-Based Chemical Proteomics.	3	11	1.55	0.0134	10090.ENSMUSP00000028225,10090.ENSMUSP00000047551,10090.ENSMUSP00000069209	Psmd5,Ephx1,Ephx2
PMID:26934531	(2016) Zika Virus: Medical Countermeasure Development Challenges.	3	11	1.55	0.0134	10090.ENSMUSP00000028259,10090.ENSMUSP00000042433,10090.ENSMUSP00000082548	Ifih1,Ddx58,Isg15
PMID:27007663	(2016) Long noncoding RNAs expressed in human hepatic stellate cells form networks with extracellular matrix proteins.	3	11	1.55	0.0134	10090.ENSMUSP00000000707,10090.ENSMUSP00000001547,10090.ENSMUSP00000129247	Loxl3,Col1a1,Lox
PMID:27148186	(2016) Zika Virus: the Latest Newcomer.	3	11	1.55	0.0134	10090.ENSMUSP00000028259,10090.ENSMUSP00000042433,10090.ENSMUSP00000082548	Ifih1,Ddx58,Isg15
PMID:25837699	(2015) Type I interferon response is delayed in human astrovirus infections.	3	11	1.55	0.0134	10090.ENSMUSP00000028259,10090.ENSMUSP00000042433,10090.ENSMUSP00000099888	Ifih1,Ddx58,Ifit1
PMID:25944860	(2015) Genetic diversity in the collaborative cross model recapitulates human West Nile virus disease outcomes.	3	11	1.55	0.0134	10090.ENSMUSP00000028259,10090.ENSMUSP00000042433,10090.ENSMUSP00000099888	Ifih1,Ddx58,Ifit1
PMID:26126547	(2015) Biochemical and Functional Characterization of RNF213 (Mysterin) R4810K, a Susceptibility Mutation of Moyamoya Disease, in Angiogenesis In Vitro and In Vivo.	3	11	1.55	0.0134	10090.ENSMUSP00000066743,10090.ENSMUSP00000091429,10090.ENSMUSP00000130941	Stat1,Rnf213,Mut
PMID:26158644	(2015) Fine Tuning of a Type 1 Interferon Antagonist.	3	11	1.55	0.0134	10090.ENSMUSP00000066743,10090.ENSMUSP00000099888,10090.ENSMUSP00000100872	Stat1,Ifit1,Stat2
PMID:26539644	(2015) Sensitivity of human pleural mesothelioma to oncolytic measles virus depends on defects of the type I interferon response.	3	11	1.55	0.0134	10090.ENSMUSP00000028259,10090.ENSMUSP00000042433,10090.ENSMUSP00000099888	Ifih1,Ddx58,Ifit1
PMID:25275545	(2014) Adiponectin abates atherosclerosis by reducing oxidative stress.	3	11	1.55	0.0134	10090.ENSMUSP00000024866,10090.ENSMUSP00000083587,10090.ENSMUSP00000129247	Xdh,Icam1,Lox
PMID:23499489	(2013) Dephosphorylation of the RNA sensors RIG-I and MDA5 by the phosphatase PP1 is essential for innate immune signaling.	3	11	1.55	0.0134	10090.ENSMUSP00000028259,10090.ENSMUSP00000042433,10090.ENSMUSP00000103528	Ifih1,Ddx58,Trim25
PMID:23763373	(2013) Thrombospondin-2 facilitates assembly of a type-I collagen-rich matrix in marrow stromal cells undergoing osteoblastic differentiation.	3	11	1.55	0.0134	10090.ENSMUSP00000001547,10090.ENSMUSP00000023610,10090.ENSMUSP00000129247	Col1a1,Adamts1,Lox
PMID:24324375	(2013) In astrocytes the accumulation of the immunity-related GTPases Irga6 and Irgb6 at the vacuole of Toxoplasma gondii is dependent on the parasite virulence.	3	11	1.55	0.0134	10090.ENSMUSP00000047356,10090.ENSMUSP00000050446,10090.ENSMUSP00000069914	Igtp,Irgm1,Tgtp1
PMID:22634037	(2012) HSV-2 inhibits type-I interferon signaling via multiple complementary and compensatory STAT2-associated mechanisms.	3	11	1.55	0.0134	10090.ENSMUSP00000066743,10090.ENSMUSP00000082548,10090.ENSMUSP00000100872	Stat1,Isg15,Stat2
PMID:22976433	(2012) Evolutionary conflicts between viruses and restriction factors shape immunity.	3	11	1.55	0.0134	10090.ENSMUSP00000024884,10090.ENSMUSP00000028259,10090.ENSMUSP00000042433	Eif2ak2,Ifih1,Ddx58
PMID:21407242	(2011) Genome-virome interactions: examining the role of common viral infections in complex disease.	3	11	1.55	0.0134	10090.ENSMUSP00000028259,10090.ENSMUSP00000042433,10090.ENSMUSP00000050446	Ifih1,Ddx58,Irgm1
PMID:20081868	(2010) Structural basis for dsRNA recognition and interferon antagonism by Ebola VP35.	3	11	1.55	0.0134	10090.ENSMUSP00000028259,10090.ENSMUSP00000042433,10090.ENSMUSP00000066743	Ifih1,Ddx58,Stat1
PMID:20392697	(2010) Understanding the functional interplay between mammalian mitochondrial Hsp70 chaperone machine components.	3	11	1.55	0.0134	10090.ENSMUSP00000025217,10090.ENSMUSP00000031099,10090.ENSMUSP00000053842	Hspa9,Grpel1,Dnaja3
PMID:20957108	(2010) Interferon-alpha induces high expression of APOBEC3G and STAT-1 in vitro and in vivo.	3	11	1.55	0.0134	10090.ENSMUSP00000066743,10090.ENSMUSP00000100872,10090.ENSMUSP00000132435	Stat1,Stat2,Gbp2
PMID:19264662	(2009) PKR acts early in infection to suppress Semliki Forest virus production and strongly enhances the type I interferon response.	3	11	1.55	0.0134	10090.ENSMUSP00000024884,10090.ENSMUSP00000028259,10090.ENSMUSP00000042433	Eif2ak2,Ifih1,Ddx58
PMID:19454348	(2009) Influenza A virus NS1 targets the ubiquitin ligase TRIM25 to evade recognition by the host viral RNA sensor RIG-I.	3	11	1.55	0.0134	10090.ENSMUSP00000028259,10090.ENSMUSP00000042433,10090.ENSMUSP00000103528	Ifih1,Ddx58,Trim25
PMID:19458888	(2009) Lysyl oxidase (lox) gene deficiency affects osteoblastic phenotype.	3	11	1.55	0.0134	10090.ENSMUSP00000000707,10090.ENSMUSP00000001547,10090.ENSMUSP00000129247	Loxl3,Col1a1,Lox
PMID:18373840	(2008) Identification of differentially expressed genes in ileal Peyer's patch of scrapie-infected sheep using RNA arbitrarily primed PCR.	3	11	1.55	0.0134	10090.ENSMUSP00000006667,10090.ENSMUSP00000024884,10090.ENSMUSP00000099888	Gvin1,Eif2ak2,Ifit1
PMID:18722370	(2008) Cigarette smoking products suppress anti-viral effects of Type I interferon via phosphorylation-dependent downregulation of its receptor.	3	11	1.55	0.0134	10090.ENSMUSP00000024884,10090.ENSMUSP00000066743,10090.ENSMUSP00000100872	Eif2ak2,Stat1,Stat2
PMID:32175283	(2020) RNA-seq Analysis of Wild-Type vs. FOXC2-Deficient Melanoma Cells Reveals a Role for the FOXC2 Transcription Factor in the Regulation of Multiple Oncogenic Pathways.	8	30	1.54	1.71e-06	10090.ENSMUSP00000010502,10090.ENSMUSP00000021028,10090.ENSMUSP00000042433,10090.ENSMUSP00000066743,10090.ENSMUSP00000082548,10090.ENSMUSP00000099888,10090.ENSMUSP00000099889,10090.ENSMUSP00000100872	Ifi35,Itgb3,Ddx58,Stat1,Isg15,Ifit1,Ifit3,Stat2
PMID:29147886	(2018) Peromyscus leucopus mouse brain transcriptome response to Powassan virus infection.	8	30	1.54	1.71e-06	10090.ENSMUSP00000024884,10090.ENSMUSP00000028259,10090.ENSMUSP00000042433,10090.ENSMUSP00000066743,10090.ENSMUSP00000091429,10090.ENSMUSP00000098522,10090.ENSMUSP00000099889,10090.ENSMUSP00000100872	Eif2ak2,Ifih1,Ddx58,Stat1,Rnf213,Gbp4,Ifit3,Stat2
PMID:30058450	(2018) Staphylococcus aureus colonization and non-influenza respiratory viruses: Interactions and synergism mechanisms.	5	19	1.54	0.0004	10090.ENSMUSP00000028259,10090.ENSMUSP00000042433,10090.ENSMUSP00000066743,10090.ENSMUSP00000083587,10090.ENSMUSP00000100872	Ifih1,Ddx58,Stat1,Icam1,Stat2
PMID:28811492	(2017) Interferon-alpha treatment rapidly clears Hepatitis E virus infection in humanized mice.	5	19	1.54	0.0004	10090.ENSMUSP00000042433,10090.ENSMUSP00000051921,10090.ENSMUSP00000066743,10090.ENSMUSP00000082548,10090.ENSMUSP00000099888	Ddx58,Bst2,Stat1,Isg15,Ifit1
PMID:26859759	(2016) Newcastle Disease Virus V Protein Targets Phosphorylated STAT1 to Block IFN-I Signaling.	5	19	1.54	0.0004	10090.ENSMUSP00000028259,10090.ENSMUSP00000066743,10090.ENSMUSP00000082548,10090.ENSMUSP00000099888,10090.ENSMUSP00000100872	Ifih1,Stat1,Isg15,Ifit1,Stat2
PMID:27230536	(2016) Innate immune responses in human hepatocyte-derived cell lines alter genotype 1 hepatitis E virus replication efficiencies.	5	19	1.54	0.0004	10090.ENSMUSP00000028259,10090.ENSMUSP00000066743,10090.ENSMUSP00000082548,10090.ENSMUSP00000099888,10090.ENSMUSP00000100872	Ifih1,Stat1,Isg15,Ifit1,Stat2
PMID:25896169	(2015) Transcriptome analysis reveals the host response to Schmallenberg virus in bovine cells and antagonistic effects of the NSs protein.	5	19	1.54	0.0004	10090.ENSMUSP00000028259,10090.ENSMUSP00000042433,10090.ENSMUSP00000082548,10090.ENSMUSP00000083587,10090.ENSMUSP00000103528	Ifih1,Ddx58,Isg15,Icam1,Trim25
PMID:24458371	(2014) Altered proteostasis in aging and heat shock response in C. elegans revealed by analysis of the global and de novo synthesized proteome.	5	19	1.54	0.0004	10090.ENSMUSP00000015501,10090.ENSMUSP00000025217,10090.ENSMUSP00000035034,10090.ENSMUSP00000046101,10090.ENSMUSP00000076503	Clpx,Hspa9,Mrps22,Eef2,Gfm1
PMID:31129785	(2019) Porcine deltacoronavirus nucleocapsid protein antagonizes IFN-Beta production by impairing dsRNA and PACT binding to RIG-I.	4	15	1.54	0.0023	10090.ENSMUSP00000028259,10090.ENSMUSP00000042433,10090.ENSMUSP00000100872,10090.ENSMUSP00000103528	Ifih1,Ddx58,Stat2,Trim25
PMID:31311201	(2019) Interplay between Zika Virus and Peroxisomes during Infection.	4	15	1.54	0.0023	10090.ENSMUSP00000028259,10090.ENSMUSP00000042433,10090.ENSMUSP00000099888,10090.ENSMUSP00000100872	Ifih1,Ddx58,Ifit1,Stat2
PMID:31723221	(2019) Antagonism of STAT1 by Nipah virus P gene products modulates disease course but not lethal outcome in the ferret model.	4	15	1.54	0.0023	10090.ENSMUSP00000028259,10090.ENSMUSP00000042433,10090.ENSMUSP00000066743,10090.ENSMUSP00000100872	Ifih1,Ddx58,Stat1,Stat2
PMID:31888156	(2019) IFI16 Inhibits Porcine Reproductive and Respiratory Syndrome Virus 2 Replication in a MAVS-Dependent Manner in MARC-145 Cells.	4	15	1.54	0.0023	10090.ENSMUSP00000028259,10090.ENSMUSP00000082548,10090.ENSMUSP00000099888,10090.ENSMUSP00000106845	Ifih1,Isg15,Ifit1,Ifi204
PMID:28651013	(2017) Loss of prion protein induces a primed state of type I interferon-responsive genes.	4	15	1.54	0.0023	10090.ENSMUSP00000042433,10090.ENSMUSP00000066743,10090.ENSMUSP00000082548,10090.ENSMUSP00000099888	Ddx58,Stat1,Isg15,Ifit1
PMID:28713375	(2017) Interferon-Lambda: A Potent Regulator of Intestinal Viral Infections.	4	15	1.54	0.0023	10090.ENSMUSP00000028259,10090.ENSMUSP00000042433,10090.ENSMUSP00000066743,10090.ENSMUSP00000100872	Ifih1,Ddx58,Stat1,Stat2
PMID:29045731	(2017) The Chimpanzee Model of Viral Hepatitis: Advances in Understanding the Immune Response and Treatment of Viral Hepatitis.	4	15	1.54	0.0023	10090.ENSMUSP00000028259,10090.ENSMUSP00000042433,10090.ENSMUSP00000082548,10090.ENSMUSP00000099888	Ifih1,Ddx58,Isg15,Ifit1
PMID:26855039	(2016) Middle East respiratory syndrome and severe acute respiratory syndrome.	4	15	1.54	0.0023	10090.ENSMUSP00000028259,10090.ENSMUSP00000042433,10090.ENSMUSP00000066743,10090.ENSMUSP00000100872	Ifih1,Ddx58,Stat1,Stat2
PMID:23431397	(2013) Morbillivirus v proteins exhibit multiple mechanisms to block type 1 and type 2 interferon signalling pathways.	4	15	1.54	0.0023	10090.ENSMUSP00000028259,10090.ENSMUSP00000042433,10090.ENSMUSP00000066743,10090.ENSMUSP00000100872	Ifih1,Ddx58,Stat1,Stat2
PMID:24034609	(2013) Host restriction factor screening: let the virus do the work.	4	15	1.54	0.0023	10090.ENSMUSP00000042433,10090.ENSMUSP00000051921,10090.ENSMUSP00000066743,10090.ENSMUSP00000099888	Ddx58,Bst2,Stat1,Ifit1
PMID:24140628	(2013) IRF3 helps control acute TMEV infection through IL-6 expression but contributes to acute hippocampus damage following TMEV infection.	4	15	1.54	0.0023	10090.ENSMUSP00000028259,10090.ENSMUSP00000066743,10090.ENSMUSP00000099888,10090.ENSMUSP00000100872	Ifih1,Stat1,Ifit1,Stat2
PMID:22209097	(2012) Sex differences in murine susceptibility to systemic viral infections.	4	15	1.54	0.0023	10090.ENSMUSP00000028259,10090.ENSMUSP00000042433,10090.ENSMUSP00000099888,10090.ENSMUSP00000106845	Ifih1,Ddx58,Ifit1,Ifi204
PMID:22367717	(2012) Translating the brain transcriptome in neuroAIDS: from non-human primates to humans.	4	15	1.54	0.0023	10090.ENSMUSP00000035579,10090.ENSMUSP00000051921,10090.ENSMUSP00000066743,10090.ENSMUSP00000099889	Lgals3bp,Bst2,Stat1,Ifit3
PMID:22606325	(2012) Type I interferons are associated with subclinical markers of cardiovascular disease in a cohort of systemic lupus erythematosus patients.	4	15	1.54	0.0023	10090.ENSMUSP00000024884,10090.ENSMUSP00000039586,10090.ENSMUSP00000083587,10090.ENSMUSP00000099888	Eif2ak2,Serpine1,Icam1,Ifit1
PMID:22709384	(2012) Proteome alterations in primary human alveolar macrophages in response to influenza A virus infection.	4	15	1.54	0.0023	10090.ENSMUSP00000023749,10090.ENSMUSP00000066743,10090.ENSMUSP00000082548,10090.ENSMUSP00000107192	Tmbim6,Stat1,Isg15,Clip1
PMID:21052678	(2011) The immunity-related GTPases in mammals: a fast-evolving cell-autonomous resistance system against intracellular pathogens.	4	15	1.54	0.0023	10090.ENSMUSP00000047356,10090.ENSMUSP00000050446,10090.ENSMUSP00000069914,10090.ENSMUSP00000104464	Igtp,Irgm1,Tgtp1,Irgm2
PMID:22185352	(2011) Reduced inflammation and altered innate response in neonates during paramyxoviral infection.	4	15	1.54	0.0023	10090.ENSMUSP00000028259,10090.ENSMUSP00000042433,10090.ENSMUSP00000066743,10090.ENSMUSP00000100872	Ifih1,Ddx58,Stat1,Stat2
PMID:32164778	(2020) Identification of molecules associated with response to abatacept in patients with rheumatoid arthritis.	8	31	1.53	1.76e-06	10090.ENSMUSP00000010502,10090.ENSMUSP00000051921,10090.ENSMUSP00000066743,10090.ENSMUSP00000082548,10090.ENSMUSP00000099888,10090.ENSMUSP00000099889,10090.ENSMUSP00000100872,10090.ENSMUSP00000132435	Ifi35,Bst2,Stat1,Isg15,Ifit1,Ifit3,Stat2,Gbp2
PMID:30055107	(2018) Revisiting the Paradox of Interferon-Stimulated Gene Expression as a Predictor of Hepatitis C Virus Treatment Response, a Decade Later.	6	23	1.53	7.02e-05	10090.ENSMUSP00000028259,10090.ENSMUSP00000066743,10090.ENSMUSP00000082548,10090.ENSMUSP00000099888,10090.ENSMUSP00000099889,10090.ENSMUSP00000100872	Ifih1,Stat1,Isg15,Ifit1,Ifit3,Stat2
PMID:24267790	(2013) Genome-wide transcriptional analysis of T cell activation reveals differential gene expression associated with psoriasis.	6	23	1.53	7.02e-05	10090.ENSMUSP00000010502,10090.ENSMUSP00000024884,10090.ENSMUSP00000028259,10090.ENSMUSP00000042433,10090.ENSMUSP00000082548,10090.ENSMUSP00000100872	Ifi35,Eif2ak2,Ifih1,Ddx58,Isg15,Stat2
PMID:31619669	(2019) IL-36 promotes anti-viral immunity by boosting sensitivity to IFN-AlfaBeta in IRF1 dependent and independent manners.	7	28	1.51	1.5e-05	10090.ENSMUSP00000024884,10090.ENSMUSP00000042433,10090.ENSMUSP00000066743,10090.ENSMUSP00000082548,10090.ENSMUSP00000099889,10090.ENSMUSP00000100872,10090.ENSMUSP00000106845	Eif2ak2,Ddx58,Stat1,Isg15,Ifit3,Stat2,Ifi204
PMID:31164632	(2019) The roles and mechanism of IFIT5 in bladder cancer epithelial-mesenchymal transition and progression.	6	24	1.51	8.16e-05	10090.ENSMUSP00000066743,10090.ENSMUSP00000083587,10090.ENSMUSP00000099888,10090.ENSMUSP00000099889,10090.ENSMUSP00000100872,10090.ENSMUSP00000130941	Stat1,Icam1,Ifit1,Ifit3,Stat2,Mut
PMID:31288481	(2019) The Nucleoprotein and Phosphoprotein of Peste des Petits Ruminants Virus Inhibit Interferons Signaling by Blocking the JAK-STAT Pathway.	6	24	1.51	8.16e-05	10090.ENSMUSP00000028259,10090.ENSMUSP00000042433,10090.ENSMUSP00000066743,10090.ENSMUSP00000082548,10090.ENSMUSP00000100872,10090.ENSMUSP00000103528	Ifih1,Ddx58,Stat1,Isg15,Stat2,Trim25
PMID:30142214	(2018) Interferon-stimulated TRIM69 interrupts dengue virus replication by ubiquitinating viral nonstructural protein 3.	6	24	1.51	8.16e-05	10090.ENSMUSP00000028259,10090.ENSMUSP00000035579,10090.ENSMUSP00000042433,10090.ENSMUSP00000060100,10090.ENSMUSP00000066743,10090.ENSMUSP00000082548	Ifih1,Lgals3bp,Ddx58,Trim12c,Stat1,Isg15
PMID:30496325	(2018) Specificity and functional interplay between influenza virus PA-X and NS1 shutoff activity.	6	24	1.51	8.16e-05	10090.ENSMUSP00000028259,10090.ENSMUSP00000042433,10090.ENSMUSP00000082548,10090.ENSMUSP00000099888,10090.ENSMUSP00000099889,10090.ENSMUSP00000103528	Ifih1,Ddx58,Isg15,Ifit1,Ifit3,Trim25
PMID:24327094	(2014) The molecular biology of nairoviruses, an emerging group of tick-borne arboviruses.	6	24	1.51	8.16e-05	10090.ENSMUSP00000028259,10090.ENSMUSP00000042433,10090.ENSMUSP00000066743,10090.ENSMUSP00000082548,10090.ENSMUSP00000099888,10090.ENSMUSP00000100872	Ifih1,Ddx58,Stat1,Isg15,Ifit1,Stat2
PMID:25101271	(2014) Antagonizing interferon-mediated immune response by porcine reproductive and respiratory syndrome virus.	6	24	1.51	8.16e-05	10090.ENSMUSP00000024884,10090.ENSMUSP00000042433,10090.ENSMUSP00000066743,10090.ENSMUSP00000082548,10090.ENSMUSP00000099888,10090.ENSMUSP00000100872	Eif2ak2,Ddx58,Stat1,Isg15,Ifit1,Stat2
PMID:30620752	(2019) Human polyomavirus BKV infection of endothelial cells results in interferon pathway induction and persistence.	5	20	1.51	0.00047	10090.ENSMUSP00000024884,10090.ENSMUSP00000042433,10090.ENSMUSP00000066743,10090.ENSMUSP00000082548,10090.ENSMUSP00000099888	Eif2ak2,Ddx58,Stat1,Isg15,Ifit1
PMID:31057555	(2019) Analysis of Global Transcriptome Change in Mouse Embryonic Fibroblasts After dsDNA and dsRNA Viral Mimic Stimulation.	5	20	1.51	0.00047	10090.ENSMUSP00000042433,10090.ENSMUSP00000066743,10090.ENSMUSP00000080601,10090.ENSMUSP00000100872,10090.ENSMUSP00000110528	Ddx58,Stat1,Dtx3l,Stat2,Parp9
PMID:29525521	(2018) Human IFIT3 Modulates IFIT1 RNA Binding Specificity and Protein Stability.	5	20	1.51	0.00047	10090.ENSMUSP00000028259,10090.ENSMUSP00000042433,10090.ENSMUSP00000066743,10090.ENSMUSP00000099889,10090.ENSMUSP00000106845	Ifih1,Ddx58,Stat1,Ifit3,Ifi204
PMID:29986702	(2018) Characterization of primary normal and malignant breast cancer cell and their response to chemotherapy and immunostimulatory agents.	5	20	1.51	0.00047	10090.ENSMUSP00000024884,10090.ENSMUSP00000028259,10090.ENSMUSP00000042433,10090.ENSMUSP00000066743,10090.ENSMUSP00000099889	Eif2ak2,Ifih1,Ddx58,Stat1,Ifit3
PMID:22022264	(2011) Hepatitis C virus reveals a novel early control in acute immune response.	5	20	1.51	0.00047	10090.ENSMUSP00000024884,10090.ENSMUSP00000025570,10090.ENSMUSP00000082548,10090.ENSMUSP00000099888,10090.ENSMUSP00000103528	Eif2ak2,Sdhaf2,Isg15,Ifit1,Trim25
PMID:32117232	(2020) NS5 Conservative Site Is Required for Zika Virus to Restrict the RIG-I Signaling.	4	16	1.51	0.0027	10090.ENSMUSP00000028259,10090.ENSMUSP00000066743,10090.ENSMUSP00000100872,10090.ENSMUSP00000103528	Ifih1,Stat1,Stat2,Trim25
PMID:30587523	(2019) Ovarian Cancer Cells Commonly Exhibit Defective STING Signaling Which Affects Sensitivity to Viral Oncolysis.	4	16	1.51	0.0027	10090.ENSMUSP00000028259,10090.ENSMUSP00000042433,10090.ENSMUSP00000066743,10090.ENSMUSP00000099888	Ifih1,Ddx58,Stat1,Ifit1
PMID:31266861	(2019) Toxoplasma gondii Parasitophorous Vacuole Membrane-Associated Dense Granule Proteins Orchestrate Chronic Infection and GRA12 Underpins Resistance to Host Gamma Interferon.	4	16	1.51	0.0027	10090.ENSMUSP00000047356,10090.ENSMUSP00000050446,10090.ENSMUSP00000069914,10090.ENSMUSP00000132435	Igtp,Irgm1,Tgtp1,Gbp2
PMID:28191486	(2017) RIGulation of STING expression: at the crossroads of viral RNA and DNA sensing pathways.	4	16	1.51	0.0027	10090.ENSMUSP00000042433,10090.ENSMUSP00000066743,10090.ENSMUSP00000099888,10090.ENSMUSP00000100872	Ddx58,Stat1,Ifit1,Stat2
PMID:28883463	(2017) Reovirus inhibits interferon production by sequestering IRF3 into viral factories.	4	16	1.51	0.0027	10090.ENSMUSP00000028259,10090.ENSMUSP00000042433,10090.ENSMUSP00000066743,10090.ENSMUSP00000100872	Ifih1,Ddx58,Stat1,Stat2
PMID:26795869	(2016) Systems biology: A tool for charting the antiviral landscape.	4	16	1.51	0.0027	10090.ENSMUSP00000039586,10090.ENSMUSP00000066743,10090.ENSMUSP00000099888,10090.ENSMUSP00000100872	Serpine1,Stat1,Ifit1,Stat2
PMID:26859869	(2016) Filament assemblies in foreign nucleic acid sensors.	4	16	1.51	0.0027	10090.ENSMUSP00000028259,10090.ENSMUSP00000042433,10090.ENSMUSP00000103528,10090.ENSMUSP00000106845	Ifih1,Ddx58,Trim25,Ifi204
PMID:26916433	(2016) When your cap matters: structural insights into self vs non-self recognition of 5' RNA by immunomodulatory host proteins.	4	16	1.51	0.0027	10090.ENSMUSP00000028259,10090.ENSMUSP00000099888,10090.ENSMUSP00000099889,10090.ENSMUSP00000103528	Ifih1,Ifit1,Ifit3,Trim25
PMID:26951490	(2016) Spondyloenchondrodysplasia Due to Mutations in ACP5: A Comprehensive Survey.	4	16	1.51	0.0027	10090.ENSMUSP00000023610,10090.ENSMUSP00000028259,10090.ENSMUSP00000082548,10090.ENSMUSP00000099888	Adamts1,Ifih1,Isg15,Ifit1
PMID:26090728	(2015) Antiviral Potential of a Novel Compound CW-33 against Enterovirus A71 via Inhibition of Viral 2A Protease.	4	16	1.51	0.0027	10090.ENSMUSP00000028259,10090.ENSMUSP00000042433,10090.ENSMUSP00000066743,10090.ENSMUSP00000100872	Ifih1,Ddx58,Stat1,Stat2
PMID:26466960	(2015) Cytosolic Low Molecular Weight FGF2 Orchestrates RIG-I-Mediated Innate Immune Response.	4	16	1.51	0.0027	10090.ENSMUSP00000028259,10090.ENSMUSP00000042433,10090.ENSMUSP00000082548,10090.ENSMUSP00000103528	Ifih1,Ddx58,Isg15,Trim25
PMID:24778924	(2014) STAT2 signaling and dengue virus infection.	4	16	1.51	0.0027	10090.ENSMUSP00000024884,10090.ENSMUSP00000028259,10090.ENSMUSP00000066743,10090.ENSMUSP00000100872	Eif2ak2,Ifih1,Stat1,Stat2
PMID:23633952	(2013) Guanylate-binding protein 1 (Gbp1) contributes to cell-autonomous immunity against Toxoplasma gondii.	4	16	1.51	0.0027	10090.ENSMUSP00000047356,10090.ENSMUSP00000050446,10090.ENSMUSP00000069914,10090.ENSMUSP00000098522	Igtp,Irgm1,Tgtp1,Gbp4
PMID:22087283	(2011) The proteasome inhibitor bortezomib enhances ATRA-induced differentiation of neuroblastoma cells via the JNK mitogen-activated protein kinase pathway.	4	16	1.51	0.0027	10090.ENSMUSP00000018992,10090.ENSMUSP00000023829,10090.ENSMUSP00000099881,10090.ENSMUSP00000129247	Rars,Cdkn1a,Gap43,Lox
PMID:20109161	(2010) Coordinated loading of IRG resistance GTPases on to the Toxoplasma gondii parasitophorous vacuole.	4	16	1.51	0.0027	10090.ENSMUSP00000047356,10090.ENSMUSP00000050446,10090.ENSMUSP00000069914,10090.ENSMUSP00000104464	Igtp,Irgm1,Tgtp1,Irgm2
PMID:32107650	(2020) A trans-ethnic two-stage polygenetic scoring analysis detects genetic correlation between osteoporosis and schizophrenia.	3	12	1.51	0.0155	10090.ENSMUSP00000001547,10090.ENSMUSP00000031411,10090.ENSMUSP00000066743	Col1a1,Aldh2,Stat1
PMID:30576956	(2019) Genome-wide approaches to unravelling host-virus interactions in Dengue and Zika infections.	3	12	1.51	0.0155	10090.ENSMUSP00000066743,10090.ENSMUSP00000100872,10090.ENSMUSP00000103528	Stat1,Stat2,Trim25
PMID:30950202	(2019) Comparative mitochondrial proteomic analysis of human large cell lung cancer cell lines with different metastasis potential.	3	12	1.51	0.0155	10090.ENSMUSP00000006137,10090.ENSMUSP00000022062,10090.ENSMUSP00000025961	Trap1,Sdha,Prdx3
PMID:29215161	(2018) Suppressive oligodeoxynucleotides containing TTAGGG motifs inhibit cGAS activation in human monocytes.	3	12	1.51	0.0155	10090.ENSMUSP00000082548,10090.ENSMUSP00000099888,10090.ENSMUSP00000106845	Isg15,Ifit1,Ifi204
PMID:30250402	(2018) Decreased RIG-I expression is associated with poor prognosis and promotes cell invasion in human gastric cancer.	3	12	1.51	0.0155	10090.ENSMUSP00000028259,10090.ENSMUSP00000042433,10090.ENSMUSP00000066743	Ifih1,Ddx58,Stat1
PMID:30692927	(2018) Deficiency of Soluble Epoxide Hydrolase Protects Cardiac Function Impaired by LPS-Induced Acute Inflammation.	3	12	1.51	0.0155	10090.ENSMUSP00000022062,10090.ENSMUSP00000069209,10090.ENSMUSP00000129247	Sdha,Ephx2,Lox
PMID:28056062	(2017) Antiviral Efficacy and Host Immune Response Induction during Sequential Treatment with SB 9200 Followed by Entecavir in Woodchucks.	3	12	1.51	0.0155	10090.ENSMUSP00000028259,10090.ENSMUSP00000042433,10090.ENSMUSP00000082548	Ifih1,Ddx58,Isg15
PMID:28096061	(2017) Connexin37 deficiency alters organic bone matrix, cortical bone geometry, and increases Wntbeta-catenin signaling.	3	12	1.51	0.0155	10090.ENSMUSP00000000707,10090.ENSMUSP00000001547,10090.ENSMUSP00000129247	Loxl3,Col1a1,Lox
PMID:28467787	(2017) The histone deacetylase inhibitor, romidepsin, as a potential treatment for pulmonary fibrosis.	3	12	1.51	0.0155	10090.ENSMUSP00000001547,10090.ENSMUSP00000023829,10090.ENSMUSP00000129247	Col1a1,Cdkn1a,Lox
PMID:28604717	(2017) Tension stimulation drives tissue formation in scaffold-free systems.	3	12	1.51	0.0155	10090.ENSMUSP00000000707,10090.ENSMUSP00000023610,10090.ENSMUSP00000129247	Loxl3,Adamts1,Lox
PMID:28636653	(2017) The Ebola virus VP35 protein binds viral immunostimulatory and host RNAs identified through deep sequencing.	3	12	1.51	0.0155	10090.ENSMUSP00000028259,10090.ENSMUSP00000042433,10090.ENSMUSP00000042457	Ifih1,Ddx58,Eef1a1
PMID:28800626	(2017) Targeting lysyl oxidase reduces peritoneal fibrosis.	3	12	1.51	0.0155	10090.ENSMUSP00000001547,10090.ENSMUSP00000039586,10090.ENSMUSP00000129247	Col1a1,Serpine1,Lox
PMID:29225558	(2017) Vulvar squamous cell carcinoma aggressiveness is associated with differential expression of collagen and STAT1.	3	12	1.51	0.0155	10090.ENSMUSP00000066743,10090.ENSMUSP00000082548,10090.ENSMUSP00000106845	Stat1,Isg15,Ifi204
PMID:26550947	(2016) Both RIG-I and MDA5 detect alphavirus replication in concentration-dependent mode.	3	12	1.51	0.0155	10090.ENSMUSP00000028259,10090.ENSMUSP00000042433,10090.ENSMUSP00000066743	Ifih1,Ddx58,Stat1
PMID:26861381	(2016) To Infection and Beyond: The Multi-Pronged Anti-Cancer Mechanisms of Oncolytic Viruses.	3	12	1.51	0.0155	10090.ENSMUSP00000028259,10090.ENSMUSP00000042433,10090.ENSMUSP00000106845	Ifih1,Ddx58,Ifi204
PMID:26939752	(2016) Long noncoding RNAs (lncRNAs) dynamics evidence immunomodulation during ISAV-Infected Atlantic salmon (Salmo salar).	3	12	1.51	0.0155	10090.ENSMUSP00000046101,10090.ENSMUSP00000066743,10090.ENSMUSP00000103528	Eef2,Stat1,Trim25
PMID:27626177	(2016) Interferon-stimulated gene 15 in hepatitis B-related liver diseases.	3	12	1.51	0.0155	10090.ENSMUSP00000066743,10090.ENSMUSP00000082548,10090.ENSMUSP00000100872	Stat1,Isg15,Stat2
PMID:27657042	(2016) Effect of Thyrotropin on Osteopontin, Integrin AlfavBeta3, and VCAM-1 in the Endothelium via Activation of Akt.	3	12	1.51	0.0155	10090.ENSMUSP00000021028,10090.ENSMUSP00000039586,10090.ENSMUSP00000083587	Itgb3,Serpine1,Icam1
PMID:25445351	(2015) Infectious pancreatic necrosis virus proteins VP2, VP3, VP4 and VP5 antagonize IFNa1 promoter activation while VP1 induces IFNa1.	3	12	1.51	0.0155	10090.ENSMUSP00000028259,10090.ENSMUSP00000042433,10090.ENSMUSP00000082548	Ifih1,Ddx58,Isg15
PMID:25633245	(2015) Temporal gene expression in the hippocampus and peripheral organs to endotoxin-induced systemic inflammatory response in caspase-1-deficient mice.	3	12	1.51	0.0155	10090.ENSMUSP00000023610,10090.ENSMUSP00000069914,10090.ENSMUSP00000132435	Adamts1,Tgtp1,Gbp2
PMID:25942440	(2015) Antiviral Effects of Novel Herbal Medicine KIOM-C, on Diverse Viruses.	3	12	1.51	0.0155	10090.ENSMUSP00000066743,10090.ENSMUSP00000082548,10090.ENSMUSP00000099888	Stat1,Isg15,Ifit1
PMID:26232221	(2015) Molecular Insight into Dengue Virus Pathogenesis and Its Implications for Disease Control.	3	12	1.51	0.0155	10090.ENSMUSP00000042433,10090.ENSMUSP00000066743,10090.ENSMUSP00000100872	Ddx58,Stat1,Stat2
PMID:26513244	(2015) Identification of the Mechanisms Causing Reversion to Virulence in an Attenuated SARS-CoV for the Design of a Genetically Stable Vaccine.	3	12	1.51	0.0155	10090.ENSMUSP00000042433,10090.ENSMUSP00000066743,10090.ENSMUSP00000130941	Ddx58,Stat1,Mut
PMID:24644022	(2014) Modular transcriptional repertoire analyses of adults with systemic lupus erythematosus reveal distinct type I and type II interferon signatures.	3	12	1.51	0.0155	10090.ENSMUSP00000028259,10090.ENSMUSP00000099889,10090.ENSMUSP00000132435	Ifih1,Ifit3,Gbp2
PMID:24751652	(2014) Palmitoylation of the immunity related GTPase, Irgm1: impact on membrane localization and ability to promote mitochondrial fission.	3	12	1.51	0.0155	10090.ENSMUSP00000047356,10090.ENSMUSP00000050446,10090.ENSMUSP00000104464	Igtp,Irgm1,Irgm2
PMID:25193015	(2014) Let-7d suppresses growth, metastasis, and tumor macrophage infiltration in renal cell carcinoma by targeting COL3A1 and CCL7.	3	12	1.51	0.0155	10090.ENSMUSP00000001547,10090.ENSMUSP00000129247,10090.ENSMUSP00000130941	Col1a1,Lox,Mut
PMID:23524536	(2013) Staufen1 dimerizes through a conserved motif and a degenerate dsRNA-binding domain to promote mRNA decay.	3	12	1.51	0.0155	10090.ENSMUSP00000039586,10090.ENSMUSP00000099881,10090.ENSMUSP00000130941	Serpine1,Gap43,Mut
PMID:23527201	(2013) Alix serves as an adaptor that allows human parainfluenza virus type 1 to interact with the host cell ESCRT system.	3	12	1.51	0.0155	10090.ENSMUSP00000028259,10090.ENSMUSP00000066743,10090.ENSMUSP00000100872	Ifih1,Stat1,Stat2
PMID:23838006	(2013) Aldosterone signaling through transient receptor potential melastatin 7 cation channel (TRPM7) and its Alfa-kinase domain.	3	12	1.51	0.0155	10090.ENSMUSP00000039586,10090.ENSMUSP00000046101,10090.ENSMUSP00000083587	Serpine1,Eef2,Icam1
PMID:22272257	(2012) HERC6 is the main E3 ligase for global ISG15 conjugation in mouse cells.	3	12	1.51	0.0155	10090.ENSMUSP00000042433,10090.ENSMUSP00000082548,10090.ENSMUSP00000103528	Ddx58,Isg15,Trim25
PMID:22345590	(2012) Restoring elastin with microRNA-29.	3	12	1.51	0.0155	10090.ENSMUSP00000000707,10090.ENSMUSP00000001547,10090.ENSMUSP00000129247	Loxl3,Col1a1,Lox
PMID:22584609	(2012) Extracellular matrix and the mechanics of large artery development.	3	12	1.51	0.0155	10090.ENSMUSP00000001547,10090.ENSMUSP00000028280,10090.ENSMUSP00000129247	Col1a1,Col5a1,Lox
PMID:21130742	(2011) Contribution of IPS-1 to polyI:C-induced cytokine production in conjunctival epithelial cells.	3	12	1.51	0.0155	10090.ENSMUSP00000028259,10090.ENSMUSP00000042433,10090.ENSMUSP00000104464	Ifih1,Ddx58,Irgm2
PMID:20664578	(2010) Intestinal epithelia activate anti-viral signaling via intracellular sensing of rotavirus structural components.	3	12	1.51	0.0155	10090.ENSMUSP00000028259,10090.ENSMUSP00000042433,10090.ENSMUSP00000066743	Ifih1,Ddx58,Stat1
PMID:20667570	(2010) Recombinant human parainfluenza virus type 2 with mutations in V that permit cellular interferon signaling are not attenuated in non-human primates.	3	12	1.51	0.0155	10090.ENSMUSP00000042433,10090.ENSMUSP00000066743,10090.ENSMUSP00000100872	Ddx58,Stat1,Stat2
PMID:20707983	(2010) T3 affects expression of collagen I and collagen cross-linking in bone cell cultures.	3	12	1.51	0.0155	10090.ENSMUSP00000000707,10090.ENSMUSP00000001547,10090.ENSMUSP00000129247	Loxl3,Col1a1,Lox
PMID:19786549	(2009) Mitochondrial dysfunction increases allergic airway inflammation.	3	12	1.51	0.0155	10090.ENSMUSP00000006137,10090.ENSMUSP00000025217,10090.ENSMUSP00000026743	Trap1,Hspa9,Uqcrc1
PMID:18640274	(2008) Collagen fibrillogenesis: fibronectin, integrins, and minor collagens as organizers and nucleators.	3	12	1.51	0.0155	10090.ENSMUSP00000001547,10090.ENSMUSP00000023610,10090.ENSMUSP00000028280	Col1a1,Adamts1,Col5a1
PMID:15051764	(2004) A defect in nucleosome remodeling prevents IL-12(p35) gene transcription in neonatal dendritic cells.	3	12	1.51	0.0155	10090.ENSMUSP00000023147,10090.ENSMUSP00000066743,10090.ENSMUSP00000130941	Ciita,Stat1,Mut
PMID:26617665	(....) H5N1 influenza virulence, pathogenicity and transmissibility: what do we know?	3	12	1.51	0.0155	10090.ENSMUSP00000042433,10090.ENSMUSP00000082548,10090.ENSMUSP00000103528	Ddx58,Isg15,Trim25
PMID:28799903	(2017) Ten Strategies of Interferon Evasion by Viruses.	8	33	1.5	2.62e-06	10090.ENSMUSP00000024884,10090.ENSMUSP00000028259,10090.ENSMUSP00000042433,10090.ENSMUSP00000066743,10090.ENSMUSP00000082548,10090.ENSMUSP00000100872,10090.ENSMUSP00000103528,10090.ENSMUSP00000106845	Eif2ak2,Ifih1,Ddx58,Stat1,Isg15,Stat2,Trim25,Ifi204
PMID:27181197	(2016) Interferon-Inducible GTPases in Host Resistance, Inflammation and Disease.	7	29	1.5	1.69e-05	10090.ENSMUSP00000006667,10090.ENSMUSP00000047356,10090.ENSMUSP00000050446,10090.ENSMUSP00000069914,10090.ENSMUSP00000098522,10090.ENSMUSP00000104464,10090.ENSMUSP00000132435	Gvin1,Igtp,Irgm1,Tgtp1,Gbp4,Irgm2,Gbp2
PMID:26646986	(2015) Characterization of a Novel Human-Specific STING Agonist that Elicits Antiviral Activity Against Emerging Alphaviruses.	7	29	1.5	1.69e-05	10090.ENSMUSP00000028259,10090.ENSMUSP00000042433,10090.ENSMUSP00000066743,10090.ENSMUSP00000082548,10090.ENSMUSP00000099888,10090.ENSMUSP00000100872,10090.ENSMUSP00000106845	Ifih1,Ddx58,Stat1,Isg15,Ifit1,Stat2,Ifi204
PMID:22982991	(2012) A FOXO3-IRF7 gene regulatory circuit limits inflammatory sequelae of antiviral responses.	7	29	1.5	1.69e-05	10090.ENSMUSP00000028259,10090.ENSMUSP00000042433,10090.ENSMUSP00000042457,10090.ENSMUSP00000066743,10090.ENSMUSP00000099888,10090.ENSMUSP00000100872,10090.ENSMUSP00000132435	Ifih1,Ddx58,Eef1a1,Stat1,Ifit1,Stat2,Gbp2
PMID:30232164	(2018) The Interferon-Induced Exonuclease ISG20 Exerts Antiviral Activity through Upregulation of Type I Interferon Response Proteins.	6	25	1.5	9.13e-05	10090.ENSMUSP00000042433,10090.ENSMUSP00000047356,10090.ENSMUSP00000082548,10090.ENSMUSP00000099888,10090.ENSMUSP00000099889,10090.ENSMUSP00000104464	Ddx58,Igtp,Isg15,Ifit1,Ifit3,Irgm2
PMID:19696766	(2009) Cytokine determinants of viral tropism.	6	25	1.5	9.13e-05	10090.ENSMUSP00000024884,10090.ENSMUSP00000051921,10090.ENSMUSP00000066743,10090.ENSMUSP00000083587,10090.ENSMUSP00000099888,10090.ENSMUSP00000100872	Eif2ak2,Bst2,Stat1,Icam1,Ifit1,Stat2
PMID:32032660	(2020) Synergistic activation of p53 by actinomycin D and nutlin-3a is associated with the upregulation of crucial regulators and effectors of innate immunity.	10	42	1.49	7.57e-08	10090.ENSMUSP00000023238,10090.ENSMUSP00000023829,10090.ENSMUSP00000024884,10090.ENSMUSP00000042433,10090.ENSMUSP00000066743,10090.ENSMUSP00000082548,10090.ENSMUSP00000099888,10090.ENSMUSP00000099889,10090.ENSMUSP00000100872,10090.ENSMUSP00000130941	Gsdmd,Cdkn1a,Eif2ak2,Ddx58,Stat1,Isg15,Ifit1,Ifit3,Stat2,Mut
PMID:32048448	(2020) STAT1 and its related molecules as potential biomarkers in Mycobacterium tuberculosis infection.	8	34	1.49	3.05e-06	10090.ENSMUSP00000010502,10090.ENSMUSP00000042457,10090.ENSMUSP00000066743,10090.ENSMUSP00000082548,10090.ENSMUSP00000099888,10090.ENSMUSP00000099889,10090.ENSMUSP00000100872,10090.ENSMUSP00000132435	Ifi35,Eef1a1,Stat1,Isg15,Ifit1,Ifit3,Stat2,Gbp2
PMID:28238724	(2017) Proximity Biotinylation as a Method for Mapping Proteins Associated with mtDNA in Living Cells.	8	34	1.49	3.05e-06	10090.ENSMUSP00000001127,10090.ENSMUSP00000005810,10090.ENSMUSP00000015501,10090.ENSMUSP00000025217,10090.ENSMUSP00000026470,10090.ENSMUSP00000053842,10090.ENSMUSP00000077972,10090.ENSMUSP00000107927	Poldip2,Mthfd2,Clpx,Hspa9,Shmt2,Dnaja3,Grsf1,Lrpprc
PMID:25642965	(2015) Mitochondrial DNA stress primes the antiviral innate immune response.	8	34	1.49	3.05e-06	10090.ENSMUSP00000028259,10090.ENSMUSP00000042433,10090.ENSMUSP00000066743,10090.ENSMUSP00000082548,10090.ENSMUSP00000099888,10090.ENSMUSP00000099889,10090.ENSMUSP00000100872,10090.ENSMUSP00000106845	Ifih1,Ddx58,Stat1,Isg15,Ifit1,Ifit3,Stat2,Ifi204
PMID:25733689	(2015) Promyelocytic Leukemia Protein Isoform II Promotes Transcription Factor Recruitment To Activate Interferon Beta and Interferon-Responsive Gene Expression.	8	34	1.49	3.05e-06	10090.ENSMUSP00000022062,10090.ENSMUSP00000023147,10090.ENSMUSP00000028259,10090.ENSMUSP00000042433,10090.ENSMUSP00000066743,10090.ENSMUSP00000082548,10090.ENSMUSP00000099888,10090.ENSMUSP00000100872	Sdha,Ciita,Ifih1,Ddx58,Stat1,Isg15,Ifit1,Stat2
PMID:32231668	(2020) Egyptian Rousette IFN-omega Subtypes Elicit Distinct Antiviral Effects and Transcriptional Responses in Conspecific Cells.	5	21	1.49	0.00054	10090.ENSMUSP00000006667,10090.ENSMUSP00000028259,10090.ENSMUSP00000042433,10090.ENSMUSP00000082548,10090.ENSMUSP00000099888	Gvin1,Ifih1,Ddx58,Isg15,Ifit1
PMID:28764798	(2017) An interaction map of circulating metabolites, immune gene networks, and their genetic regulation.	5	21	1.49	0.00054	10090.ENSMUSP00000021028,10090.ENSMUSP00000028225,10090.ENSMUSP00000051921,10090.ENSMUSP00000105053,10090.ENSMUSP00000110528	Itgb3,Psmd5,Bst2,Arhgef28,Parp9
PMID:27193971	(2016) ISG15 deficiency and increased viral resistance in humans but not mice.	5	21	1.49	0.00054	10090.ENSMUSP00000066743,10090.ENSMUSP00000082548,10090.ENSMUSP00000099888,10090.ENSMUSP00000100872,10090.ENSMUSP00000130660	Stat1,Isg15,Ifit1,Stat2,Gba
PMID:26213562	(2015) Neurons versus herpes simplex virus: the innate immune interactions that contribute to a host-pathogen standoff.	5	21	1.49	0.00054	10090.ENSMUSP00000024884,10090.ENSMUSP00000028259,10090.ENSMUSP00000042433,10090.ENSMUSP00000066743,10090.ENSMUSP00000106845	Eif2ak2,Ifih1,Ddx58,Stat1,Ifi204
PMID:27119111	(2015) Combination of the oral histone deacetylase inhibitor resminostat with oncolytic measles vaccine virus as a new option for epi-virotherapeutic treatment of hepatocellular carcinoma.	5	21	1.49	0.00054	10090.ENSMUSP00000028259,10090.ENSMUSP00000042433,10090.ENSMUSP00000066743,10090.ENSMUSP00000099888,10090.ENSMUSP00000100872	Ifih1,Ddx58,Stat1,Ifit1,Stat2
PMID:23966582	(2013) Conceptus-derived prostaglandins regulate gene expression in the endometrium prior to pregnancy recognition in ruminants.	5	21	1.49	0.00054	10090.ENSMUSP00000042433,10090.ENSMUSP00000066743,10090.ENSMUSP00000082548,10090.ENSMUSP00000098522,10090.ENSMUSP00000099888	Ddx58,Stat1,Isg15,Gbp4,Ifit1
PMID:30845967	(2019) Tropism and molecular pathogenesis of canine distemper virus.	4	17	1.49	0.0031	10090.ENSMUSP00000028259,10090.ENSMUSP00000042433,10090.ENSMUSP00000066743,10090.ENSMUSP00000100872	Ifih1,Ddx58,Stat1,Stat2
PMID:29325778	(2018) Nonstructural proteins nsp2TF and nsp2N of porcine reproductive and respiratory syndrome virus (PRRSV) play important roles in suppressing host innate immune responses.	4	17	1.49	0.0031	10090.ENSMUSP00000028259,10090.ENSMUSP00000042433,10090.ENSMUSP00000082548,10090.ENSMUSP00000099888	Ifih1,Ddx58,Isg15,Ifit1
PMID:30282907	(2018) Rubella Virus Strain-Associated Differences in the Induction of Oxidative Stress Are Independent of Their Interferon Activation.	4	17	1.49	0.0031	10090.ENSMUSP00000023829,10090.ENSMUSP00000028259,10090.ENSMUSP00000082548,10090.ENSMUSP00000099888	Cdkn1a,Ifih1,Isg15,Ifit1
PMID:28194029	(2017) IFI16 and cGAS cooperate in the activation of STING during DNA sensing in human keratinocytes.	4	17	1.49	0.0031	10090.ENSMUSP00000028259,10090.ENSMUSP00000042433,10090.ENSMUSP00000099888,10090.ENSMUSP00000106845	Ifih1,Ddx58,Ifit1,Ifi204
PMID:28738408	(2017) cGAS surveillance of micronuclei links genome instability to innate immunity.	4	17	1.49	0.0031	10090.ENSMUSP00000082548,10090.ENSMUSP00000099888,10090.ENSMUSP00000099889,10090.ENSMUSP00000112688	Isg15,Ifit1,Ifit3,Samd9l
PMID:28774347	(2017) microRNA dysregulation in polyglutamine toxicity of TATA-box binding protein is mediated through STAT1 in mouse neuronal cells.	4	17	1.49	0.0031	10090.ENSMUSP00000025196,10090.ENSMUSP00000066743,10090.ENSMUSP00000082548,10090.ENSMUSP00000098522	Psmb8,Stat1,Isg15,Gbp4
PMID:28807907	(2017) Original Chemical Series of Pyrimidine Biosynthesis Inhibitors That Boost the Antiviral Interferon Response.	4	17	1.49	0.0031	10090.ENSMUSP00000028259,10090.ENSMUSP00000042433,10090.ENSMUSP00000066743,10090.ENSMUSP00000100872	Ifih1,Ddx58,Stat1,Stat2
PMID:28847566	(2017) Modulation of mitochondrial dysfunction and endoplasmic reticulum stress are key mechanisms for the wide-ranging actions of epoxy fatty acids and soluble epoxide hydrolase inhibitors.	4	17	1.49	0.0031	10090.ENSMUSP00000024884,10090.ENSMUSP00000047551,10090.ENSMUSP00000069209,10090.ENSMUSP00000129247	Eif2ak2,Ephx1,Ephx2,Lox
PMID:29070670	(2017) IFN-Lambda4 Attenuates Antiviral Responses by Enhancing Negative Regulation of IFN Signaling.	4	17	1.49	0.0031	10090.ENSMUSP00000042433,10090.ENSMUSP00000066743,10090.ENSMUSP00000082548,10090.ENSMUSP00000100872	Ddx58,Stat1,Isg15,Stat2
PMID:25646764	(2015) Genome and infection characteristics of human parechovirus type 1: the interplay between viral infection and type I interferon antiviral system.	4	17	1.49	0.0031	10090.ENSMUSP00000028259,10090.ENSMUSP00000042433,10090.ENSMUSP00000066743,10090.ENSMUSP00000100872	Ifih1,Ddx58,Stat1,Stat2
PMID:26153886	(2015) Neuronal Interferon Signaling Is Required for Protection against Herpes Simplex Virus Replication and Pathogenesis.	4	17	1.49	0.0031	10090.ENSMUSP00000066743,10090.ENSMUSP00000082548,10090.ENSMUSP00000099888,10090.ENSMUSP00000129247	Stat1,Isg15,Ifit1,Lox
PMID:26223655	(2015) Cutting Edge: cGAS Is Required for Lethal Autoimmune Disease in the Trex1-Deficient Mouse Model of Aicardi-Goutieres Syndrome.	4	17	1.49	0.0031	10090.ENSMUSP00000028259,10090.ENSMUSP00000042433,10090.ENSMUSP00000082548,10090.ENSMUSP00000106845	Ifih1,Ddx58,Isg15,Ifi204
PMID:24799566	(2014) Simian virus 40 large T antigen induces IFN-stimulated genes through ATR kinase.	4	17	1.49	0.0031	10090.ENSMUSP00000066743,10090.ENSMUSP00000082548,10090.ENSMUSP00000099888,10090.ENSMUSP00000100872	Stat1,Isg15,Ifit1,Stat2
PMID:25188232	(2014) Distinct dictation of Japanese encephalitis virus-induced neuroinflammation and lethality via triggering TLR3 and TLR4 signal pathways.	4	17	1.49	0.0031	10090.ENSMUSP00000028259,10090.ENSMUSP00000042433,10090.ENSMUSP00000099888,10090.ENSMUSP00000099889	Ifih1,Ddx58,Ifit1,Ifit3
PMID:23383065	(2013) TLR-9 contributes to the antiviral innate immune sensing of rodent parvoviruses MVMp and H-1PV by normal human immune cells.	4	17	1.49	0.0031	10090.ENSMUSP00000028259,10090.ENSMUSP00000042433,10090.ENSMUSP00000066743,10090.ENSMUSP00000100872	Ifih1,Ddx58,Stat1,Stat2
PMID:23706314	(2013) Mouse gammaherpesvirus-68 infection acts as a rheostat to set the level of type I interferon signaling in primary macrophages.	4	17	1.49	0.0031	10090.ENSMUSP00000042433,10090.ENSMUSP00000066743,10090.ENSMUSP00000082548,10090.ENSMUSP00000100872	Ddx58,Stat1,Isg15,Stat2
PMID:22808255	(2012) Cigarette smoke modulates expression of human rhinovirus-induced airway epithelial host defense genes.	4	17	1.49	0.0031	10090.ENSMUSP00000066743,10090.ENSMUSP00000082548,10090.ENSMUSP00000083587,10090.ENSMUSP00000099888	Stat1,Isg15,Icam1,Ifit1
PMID:21276251	(2011) The activation mechanism of Irga6, an interferon-inducible GTPase contributing to mouse resistance against Toxoplasma gondii.	4	17	1.49	0.0031	10090.ENSMUSP00000047356,10090.ENSMUSP00000050446,10090.ENSMUSP00000069914,10090.ENSMUSP00000104464	Igtp,Irgm1,Tgtp1,Irgm2
PMID:19155303	(2009) Tamoxifen induces expression of immune response-related genes in cultured normal human mammary epithelial cells.	4	17	1.49	0.0031	10090.ENSMUSP00000035579,10090.ENSMUSP00000051921,10090.ENSMUSP00000066743,10090.ENSMUSP00000099888	Lgals3bp,Bst2,Stat1,Ifit1
PMID:21994559	(2009) Activation of the Antiviral Kinase PKR and Viral Countermeasures.	4	17	1.49	0.0031	10090.ENSMUSP00000024884,10090.ENSMUSP00000042433,10090.ENSMUSP00000082548,10090.ENSMUSP00000103528	Eif2ak2,Ddx58,Isg15,Trim25
PMID:18772884	(2008) Regulatory interactions between IRG resistance GTPases in the cellular response to Toxoplasma gondii.	4	17	1.49	0.0031	10090.ENSMUSP00000047356,10090.ENSMUSP00000050446,10090.ENSMUSP00000069914,10090.ENSMUSP00000104464	Igtp,Irgm1,Tgtp1,Irgm2
PMID:24043884	(2013) The roles of IRF-3 and IRF-7 in innate antiviral immunity against dengue virus.	7	30	1.48	1.95e-05	10090.ENSMUSP00000028259,10090.ENSMUSP00000042433,10090.ENSMUSP00000051921,10090.ENSMUSP00000066743,10090.ENSMUSP00000099888,10090.ENSMUSP00000099889,10090.ENSMUSP00000100872	Ifih1,Ddx58,Bst2,Stat1,Ifit1,Ifit3,Stat2
PMID:31731575	(2019) A Comparative Analysis of Edwardsiella tarda-Induced Transcriptome Profiles in RAW264.7 Cells Reveals New Insights into the Strategy of Bacterial Immune Evasion.	6	26	1.48	0.00011	10090.ENSMUSP00000028259,10090.ENSMUSP00000050446,10090.ENSMUSP00000082548,10090.ENSMUSP00000099888,10090.ENSMUSP00000100872,10090.ENSMUSP00000104464	Ifih1,Irgm1,Isg15,Ifit1,Stat2,Irgm2
PMID:29637811	(2018) Causes and consequences of genomic instability in laminopathies: Replication stress and interferon response.	6	26	1.48	0.00011	10090.ENSMUSP00000001547,10090.ENSMUSP00000028259,10090.ENSMUSP00000042433,10090.ENSMUSP00000066743,10090.ENSMUSP00000100872,10090.ENSMUSP00000106845	Col1a1,Ifih1,Ddx58,Stat1,Stat2,Ifi204
PMID:29973937	(2018) Molecular Mechanisms for the Adaptive Switching Between the OASRNase L and OASLRIG-I Pathways in Birds and Mammals.	6	26	1.48	0.00011	10090.ENSMUSP00000024884,10090.ENSMUSP00000028259,10090.ENSMUSP00000042433,10090.ENSMUSP00000066743,10090.ENSMUSP00000082548,10090.ENSMUSP00000099888	Eif2ak2,Ifih1,Ddx58,Stat1,Isg15,Ifit1
PMID:22322095	(2012) The human respiratory syncytial virus nonstructural protein 1 regulates type I and type II interferon pathways.	6	26	1.48	0.00011	10090.ENSMUSP00000042433,10090.ENSMUSP00000066743,10090.ENSMUSP00000082548,10090.ENSMUSP00000083587,10090.ENSMUSP00000099889,10090.ENSMUSP00000100872	Ddx58,Stat1,Isg15,Icam1,Ifit3,Stat2
PMID:22174679	(2011) Norovirus regulation of the innate immune response and apoptosis occurs via the product of the alternative open reading frame 4.	6	26	1.48	0.00011	10090.ENSMUSP00000028259,10090.ENSMUSP00000042433,10090.ENSMUSP00000066743,10090.ENSMUSP00000099888,10090.ENSMUSP00000099889,10090.ENSMUSP00000100872	Ifih1,Ddx58,Stat1,Ifit1,Ifit3,Stat2
PMID:32108156	(2020) Speckle-tracking echocardiography combined with imaging mass spectrometry assesses region-dependent alterations.	3	13	1.48	0.0178	10090.ENSMUSP00000000707,10090.ENSMUSP00000001547,10090.ENSMUSP00000129247	Loxl3,Col1a1,Lox
PMID:32117250	(2020) Pseudomonas aeruginosa Modulates the Antiviral Response of Bronchial Epithelial Cells.	3	13	1.48	0.0178	10090.ENSMUSP00000042433,10090.ENSMUSP00000066743,10090.ENSMUSP00000100872	Ddx58,Stat1,Stat2
PMID:32264870	(2020) Phenotype and functionality of follicular helper T cells in patients with acute dengue infection.	3	13	1.48	0.0178	10090.ENSMUSP00000028259,10090.ENSMUSP00000042433,10090.ENSMUSP00000066743	Ifih1,Ddx58,Stat1
PMID:30536539	(2019) The lysyl oxidase like 23 enzymatic inhibitor, PXS-5153A, reduces crosslinks and ameliorates fibrosis.	3	13	1.48	0.0178	10090.ENSMUSP00000000707,10090.ENSMUSP00000026013,10090.ENSMUSP00000129247	Loxl3,Maoa,Lox
PMID:30593354	(2019) Duck innate immune responses to high and low pathogenicity H5 avian influenza viruses.	3	13	1.48	0.0178	10090.ENSMUSP00000028259,10090.ENSMUSP00000042433,10090.ENSMUSP00000103528	Ifih1,Ddx58,Trim25
PMID:30593865	(2019) Manipulating the mechanics of extracellular matrix to study effects on the nucleus and its structure.	3	13	1.48	0.0178	10090.ENSMUSP00000000707,10090.ENSMUSP00000001547,10090.ENSMUSP00000129247	Loxl3,Col1a1,Lox
PMID:31186381	(2019) Knockdown of angiopoietin-like 2 induces clearance of vascular endothelial senescent cells by apoptosis, promotes endothelial repair and slows atherogenesis in mice.	3	13	1.48	0.0178	10090.ENSMUSP00000004208,10090.ENSMUSP00000039586,10090.ENSMUSP00000083587	Angptl2,Serpine1,Icam1
PMID:31238979	(2019) Apelin enhances the osteogenic differentiation of human bone marrow mesenchymal stem cells partly through WntBeta-catenin signaling pathway.	3	13	1.48	0.0178	10090.ENSMUSP00000000707,10090.ENSMUSP00000001547,10090.ENSMUSP00000129247	Loxl3,Col1a1,Lox
PMID:31652441	(2019) MicroRNA-451 inhibits inflammation and proliferation of glomerular mesangial cells through down-regulating PSMD11 and NF-kappaB p65.	3	13	1.48	0.0178	10090.ENSMUSP00000001547,10090.ENSMUSP00000025196,10090.ENSMUSP00000130941	Col1a1,Psmb8,Mut
PMID:29247885	(2018) Hypoxia Inducible Factors Modify Collagen I Fibers in MDA-MB-231 Triple Negative Breast Cancer Xenografts.	3	13	1.48	0.0178	10090.ENSMUSP00000000707,10090.ENSMUSP00000001547,10090.ENSMUSP00000129247	Loxl3,Col1a1,Lox
PMID:29337352	(2018) Genetic removal of eIF2Alfa kinase PERK in mice enables hippocampal L-LTP independent of mTORC1 activity.	3	13	1.48	0.0178	10090.ENSMUSP00000024884,10090.ENSMUSP00000042457,10090.ENSMUSP00000046101	Eif2ak2,Eef1a1,Eef2
PMID:29603284	(2018) Demarcation of Viral Shelters Results in Destruction by Membranolytic GTPases: Antiviral Function of Autophagy Proteins and Interferon-Inducible GTPases.	3	13	1.48	0.0178	10090.ENSMUSP00000018711,10090.ENSMUSP00000050446,10090.ENSMUSP00000132435	Gabarap,Irgm1,Gbp2
PMID:29718204	(2018) A mutation-led search for novel functional domains in MeCP2.	3	13	1.48	0.0178	10090.ENSMUSP00000025570,10090.ENSMUSP00000028225,10090.ENSMUSP00000129247	Sdhaf2,Psmd5,Lox
PMID:30054545	(2018) Deoxynivalenol induces structural alterations in epidermoid carcinoma cells A431 and impairs the response to biomechanical stimulation.	3	13	1.48	0.0178	10090.ENSMUSP00000023749,10090.ENSMUSP00000027752,10090.ENSMUSP00000035579	Tmbim6,Lamc1,Lgals3bp
PMID:30144461	(2018) Inhibiting pyrimidine biosynthesis impairs Ebola virus replication through depletion of nucleoside pools and activation of innate immune responses.	3	13	1.48	0.0178	10090.ENSMUSP00000042433,10090.ENSMUSP00000099888,10090.ENSMUSP00000100872	Ddx58,Ifit1,Stat2
PMID:30240415	(2018) Correction: FAS-associated factor-1 positively regulates type I interferon response to RNA virus infection by targeting NLRX1.	3	13	1.48	0.0178	10090.ENSMUSP00000066743,10090.ENSMUSP00000082548,10090.ENSMUSP00000099888	Stat1,Isg15,Ifit1
PMID:30647815	(2018) Oxidative Stress in Cardiac Tissue of Patients Undergoing Coronary Artery Bypass Graft Surgery: The Effects of Overweight and Obesity.	3	13	1.48	0.0178	10090.ENSMUSP00000024866,10090.ENSMUSP00000031411,10090.ENSMUSP00000039586	Xdh,Aldh2,Serpine1
PMID:27683179	(2017) A Potent In Vivo Antitumor Efficacy of Novel Recombinant Type I Interferon.	3	13	1.48	0.0178	10090.ENSMUSP00000066743,10090.ENSMUSP00000082548,10090.ENSMUSP00000100872	Stat1,Isg15,Stat2
PMID:28252045	(2017) Latent TGF-Beta binding protein 2 and 4 have essential overlapping functions in microfibril development.	3	13	1.48	0.0178	10090.ENSMUSP00000021603,10090.ENSMUSP00000028225,10090.ENSMUSP00000129247	Fbln5,Psmd5,Lox
PMID:26672496	(2016) The proteome of methylmalonic acidemia (MMA): the elucidation of altered pathways in patient livers.	3	13	1.48	0.0178	10090.ENSMUSP00000022062,10090.ENSMUSP00000031411,10090.ENSMUSP00000099904	Sdha,Aldh2,Ass1
PMID:27102485	(2016) Mx1 reveals innate pathways to antiviral resistance and lethal influenza disease.	3	13	1.48	0.0178	10090.ENSMUSP00000042433,10090.ENSMUSP00000066743,10090.ENSMUSP00000082548	Ddx58,Stat1,Isg15
PMID:27347991	(2016) Replication-Competent Influenza A Viruses Expressing Reporter Genes.	3	13	1.48	0.0178	10090.ENSMUSP00000042433,10090.ENSMUSP00000082548,10090.ENSMUSP00000130660	Ddx58,Isg15,Gba
PMID:27861128	(2016) Retinoic acid catabolizing enzyme CYP26C1 is a genetic modifier in SHOX deficiency.	3	13	1.48	0.0178	10090.ENSMUSP00000018992,10090.ENSMUSP00000022062,10090.ENSMUSP00000042457	Rars,Sdha,Eef1a1
PMID:28077916	(2016) Expression of Interferon Effector Gene SART1 Correlates with Interferon Treatment Response against Hepatitis B Infection.	3	13	1.48	0.0178	10090.ENSMUSP00000024884,10090.ENSMUSP00000066743,10090.ENSMUSP00000100872	Eif2ak2,Stat1,Stat2
PMID:25653161	(2015) Telomeric repeat-containing RNAG-quadruplex-forming sequences cause genome-wide alteration of gene expression in human cancer cells in vivo.	3	13	1.48	0.0178	10090.ENSMUSP00000042433,10090.ENSMUSP00000066743,10090.ENSMUSP00000082548	Ddx58,Stat1,Isg15
PMID:25844942	(2015) IFI35, mir-99a and HCV genotype to predict sustained virological response to pegylated-interferon plus ribavirin in chronic hepatitis C.	3	13	1.48	0.0178	10090.ENSMUSP00000010502,10090.ENSMUSP00000082548,10090.ENSMUSP00000099888	Ifi35,Isg15,Ifit1
PMID:26048136	(2015) The Cytosolic Sensor cGAS Detects Mycobacterium tuberculosis DNA to Induce Type I Interferons and Activate Autophagy.	3	13	1.48	0.0178	10090.ENSMUSP00000022062,10090.ENSMUSP00000099888,10090.ENSMUSP00000106845	Sdha,Ifit1,Ifi204
PMID:26588782	(2015) Superoxide Dismutase 1 Protects Hepatocytes from Type I Interferon-Driven Oxidative Damage.	3	13	1.48	0.0178	10090.ENSMUSP00000001547,10090.ENSMUSP00000066743,10090.ENSMUSP00000099888	Col1a1,Stat1,Ifit1
PMID:24586339	(2014) CTRP2 overexpression improves insulin and lipid tolerance in diet-induced obese mice.	3	13	1.48	0.0178	10090.ENSMUSP00000039586,10090.ENSMUSP00000051652,10090.ENSMUSP00000106152	Serpine1,C1qtnf2,C1qtnf3
PMID:24895433	(2014) Uncoupling of the dynamics of host-pathogen interaction uncovers new mechanisms of viral interferon antagonism at the single-cell level.	3	13	1.48	0.0178	10090.ENSMUSP00000028259,10090.ENSMUSP00000042433,10090.ENSMUSP00000103528	Ifih1,Ddx58,Trim25
PMID:25477904	(2014) Cavitating leukoencephalopathy with multiple mitochondrial dysfunction syndrome and NFU1 mutations.	3	13	1.48	0.0178	10090.ENSMUSP00000022062,10090.ENSMUSP00000031101,10090.ENSMUSP00000032060	Sdha,Lias,Nfu1
PMID:23020295	(2013) Impact of soluble epoxide hydrolase and epoxyeicosanoids on human health.	3	13	1.48	0.0178	10090.ENSMUSP00000047551,10090.ENSMUSP00000069209,10090.ENSMUSP00000129247	Ephx1,Ephx2,Lox
PMID:23985773	(2013) Pulmonary oxidative stress, inflammation and cancer: respirable particulate matter, fibrous dusts and ozone as major causes of lung carcinogenesis through reactive oxygen species mechanisms.	3	13	1.48	0.0178	10090.ENSMUSP00000023829,10090.ENSMUSP00000083587,10090.ENSMUSP00000129247	Cdkn1a,Icam1,Lox
PMID:24237854	(2013) Inhibition of phosphodiesterase 4 modulates cytokine induction from toll like receptor activated, but not rhinovirus infected, primary human airway smooth muscle.	3	13	1.48	0.0178	10090.ENSMUSP00000028259,10090.ENSMUSP00000042433,10090.ENSMUSP00000083587	Ifih1,Ddx58,Icam1
PMID:21953337	(2012) Selective involvement of ERK and JNK mitogen-activated protein kinases in early rheumatoid arthritis (1987 ACR criteria compared to 2010 ACREULAR criteria): a prospective study aimed at identification of diagnostic and prognostic biomarkers as ...	3	13	1.48	0.0178	10090.ENSMUSP00000001547,10090.ENSMUSP00000027752,10090.ENSMUSP00000028280	Col1a1,Lamc1,Col5a1
PMID:22615208	(2012) Adjuvant-like effect of vaccinia virus 14K protein: a case study with malaria vaccine based on the circumsporozoite protein.	3	13	1.48	0.0178	10090.ENSMUSP00000066743,10090.ENSMUSP00000083587,10090.ENSMUSP00000134570	Stat1,Icam1,H2-D1
PMID:21217758	(2011) Ribose 2'-O-methylation provides a molecular signature for the distinction of self and non-self mRNA dependent on the RNA sensor Mda5.	3	13	1.48	0.0178	10090.ENSMUSP00000028259,10090.ENSMUSP00000042433,10090.ENSMUSP00000099888	Ifih1,Ddx58,Ifit1
PMID:21673802	(2011) Expanding the understanding of biases in development of clinical-grade molecular signatures: a case study in acute respiratory viral infections.	3	13	1.48	0.0178	10090.ENSMUSP00000042433,10090.ENSMUSP00000082548,10090.ENSMUSP00000099889	Ddx58,Isg15,Ifit3
PMID:21946435	(2011) Regulation of antiviral innate immunity by deubiquitinase CYLD.	3	13	1.48	0.0178	10090.ENSMUSP00000042433,10090.ENSMUSP00000066743,10090.ENSMUSP00000100872	Ddx58,Stat1,Stat2
PMID:19800966	(2010) A direct cross-talk between interferon-gamma and sonic hedgehog signaling that leads to the proliferation of neuronal precursor cells.	3	13	1.48	0.0178	10090.ENSMUSP00000023147,10090.ENSMUSP00000066743,10090.ENSMUSP00000069914	Ciita,Stat1,Tgtp1
PMID:20068068	(2010) Resistance to IFN-alpha-induced apoptosis is linked to a loss of STAT2.	3	13	1.48	0.0178	10090.ENSMUSP00000066743,10090.ENSMUSP00000082548,10090.ENSMUSP00000100872	Stat1,Isg15,Stat2
PMID:20202211	(2010) Membrane attack complex inhibitor CD59a protects against focal cerebral ischemia in mice.	3	13	1.48	0.0178	10090.ENSMUSP00000027650,10090.ENSMUSP00000048041,10090.ENSMUSP00000083587	Cd55,Cd59a,Icam1
PMID:20425256	(2010) Soluble epoxide hydrolase in atherosclerosis.	3	13	1.48	0.0178	10090.ENSMUSP00000069209,10090.ENSMUSP00000083587,10090.ENSMUSP00000129247	Ephx2,Icam1,Lox
PMID:20510241	(2010) Cardiovascular complications of rheumatoid arthritis: assessment, prevention, and treatment.	3	13	1.48	0.0178	10090.ENSMUSP00000023147,10090.ENSMUSP00000039586,10090.ENSMUSP00000083587	Ciita,Serpine1,Icam1
PMID:20690820	(2010) Assembly of fibronectin extracellular matrix.	3	13	1.48	0.0178	10090.ENSMUSP00000001547,10090.ENSMUSP00000021603,10090.ENSMUSP00000129247	Col1a1,Fbln5,Lox
PMID:19135090	(2009) Using high-throughput genomics to study hepatitis C: what determines the outcome of infection?	3	13	1.48	0.0178	10090.ENSMUSP00000042433,10090.ENSMUSP00000066743,10090.ENSMUSP00000082548	Ddx58,Stat1,Isg15
PMID:19503789	(2009) STAT1 pathway mediates amplification of metastatic potential and resistance to therapy.	3	13	1.48	0.0178	10090.ENSMUSP00000066743,10090.ENSMUSP00000099888,10090.ENSMUSP00000099889	Stat1,Ifit1,Ifit3
PMID:19777117	(2009) soluble cd40 ligand in dementia.	3	13	1.48	0.0178	10090.ENSMUSP00000024706,10090.ENSMUSP00000066743,10090.ENSMUSP00000083587	Pla2g7,Stat1,Icam1
PMID:18636103	(2008) MDA-5 recognition of a murine norovirus.	3	13	1.48	0.0178	10090.ENSMUSP00000028259,10090.ENSMUSP00000042433,10090.ENSMUSP00000066743	Ifih1,Ddx58,Stat1
PMID:18663127	(2008) Transcriptional role of p53 in interferon-mediated antiviral immunity.	3	13	1.48	0.0178	10090.ENSMUSP00000066743,10090.ENSMUSP00000082548,10090.ENSMUSP00000100872	Stat1,Isg15,Stat2
PMID:19075516	(2008) Studies on the paramyxovirus accessory genes by reverse genetics in the Sendai virus-mouse system.	3	13	1.48	0.0178	10090.ENSMUSP00000066743,10090.ENSMUSP00000082548,10090.ENSMUSP00000100872	Stat1,Isg15,Stat2
PMID:32047134	(2020) Both ADP-Ribosyl-Binding and Hydrolase Activities of the Alphavirus nsP3 Macrodomain Affect Neurovirulence in Mice.	7	31	1.47	2.28e-05	10090.ENSMUSP00000028259,10090.ENSMUSP00000042433,10090.ENSMUSP00000066743,10090.ENSMUSP00000082548,10090.ENSMUSP00000099888,10090.ENSMUSP00000110528,10090.ENSMUSP00000132435	Ifih1,Ddx58,Stat1,Isg15,Ifit1,Parp9,Gbp2
PMID:28373913	(2017) Zika virus evades interferon-mediated antiviral response through the co-operation of multiple nonstructural proteins in vitro.	7	31	1.47	2.28e-05	10090.ENSMUSP00000028259,10090.ENSMUSP00000042433,10090.ENSMUSP00000066743,10090.ENSMUSP00000082548,10090.ENSMUSP00000099888,10090.ENSMUSP00000100872,10090.ENSMUSP00000103528	Ifih1,Ddx58,Stat1,Isg15,Ifit1,Stat2,Trim25
PMID:29677162	(2018) Gemcitabine and Nucleos(t)ide Synthesis Inhibitors Are Broad-Spectrum Antiviral Drugs that Activate Innate Immunity.	5	22	1.47	0.00063	10090.ENSMUSP00000042433,10090.ENSMUSP00000066743,10090.ENSMUSP00000077289,10090.ENSMUSP00000082548,10090.ENSMUSP00000099888	Ddx58,Stat1,Impdh1,Isg15,Ifit1
PMID:27428166	(2017) Quo vadis? Interferon-inducible GTPases go to their target membranes via the LC3-conjugation system of autophagy.	5	22	1.47	0.00063	10090.ENSMUSP00000018711,10090.ENSMUSP00000047356,10090.ENSMUSP00000050446,10090.ENSMUSP00000069914,10090.ENSMUSP00000104464	Gabarap,Igtp,Irgm1,Tgtp1,Irgm2
PMID:26449650	(2015) Predominant role of interferon-Gamma in the host protective effect of CD8() T cells against Neospora caninum infection.	5	22	1.47	0.00063	10090.ENSMUSP00000047356,10090.ENSMUSP00000050446,10090.ENSMUSP00000066743,10090.ENSMUSP00000069914,10090.ENSMUSP00000132435	Igtp,Irgm1,Stat1,Tgtp1,Gbp2
PMID:25100081	(2014) IRF7 in the Australian black flying fox, Pteropus alecto: evidence for a unique expression pattern and functional conservation.	5	22	1.47	0.00063	10090.ENSMUSP00000024884,10090.ENSMUSP00000042433,10090.ENSMUSP00000066743,10090.ENSMUSP00000082548,10090.ENSMUSP00000100872	Eif2ak2,Ddx58,Stat1,Isg15,Stat2
PMID:26958735	(2014) The Impact of Mass Spectrometry-Based Proteomics on Fundamental Discoveries in Virology.	5	22	1.47	0.00063	10090.ENSMUSP00000042433,10090.ENSMUSP00000066743,10090.ENSMUSP00000099888,10090.ENSMUSP00000103528,10090.ENSMUSP00000106845	Ddx58,Stat1,Ifit1,Trim25,Ifi204
PMID:23201123	(2013) Calorie restriction and SIRT3 trigger global reprogramming of the mitochondrial protein acetylome.	5	22	1.47	0.00063	10090.ENSMUSP00000015501,10090.ENSMUSP00000022062,10090.ENSMUSP00000025217,10090.ENSMUSP00000026470,10090.ENSMUSP00000042457	Clpx,Sdha,Hspa9,Shmt2,Eef1a1
PMID:20186858	(2010) Interferon-stimulated gene 15 (ISG15) conjugates proteins in dermatomyositis muscle with perifascicular atrophy.	5	22	1.47	0.00063	10090.ENSMUSP00000066743,10090.ENSMUSP00000082548,10090.ENSMUSP00000099888,10090.ENSMUSP00000099889,10090.ENSMUSP00000106845	Stat1,Isg15,Ifit1,Ifit3,Ifi204
PMID:21085662	(2010) Influenza virus non-structural protein 1 (NS1) disrupts interferon signaling.	5	22	1.47	0.00063	10090.ENSMUSP00000042433,10090.ENSMUSP00000066743,10090.ENSMUSP00000082548,10090.ENSMUSP00000100872,10090.ENSMUSP00000103528	Ddx58,Stat1,Isg15,Stat2,Trim25
PMID:22017961	(2011) Dynamic gene network reconstruction from gene expression data in mice after influenza A (H1N1) infection.	10	45	1.46	1.13e-07	10090.ENSMUSP00000028259,10090.ENSMUSP00000042433,10090.ENSMUSP00000047356,10090.ENSMUSP00000050446,10090.ENSMUSP00000066743,10090.ENSMUSP00000069914,10090.ENSMUSP00000082548,10090.ENSMUSP00000099888,10090.ENSMUSP00000099889,10090.ENSMUSP00000103528	Ifih1,Ddx58,Igtp,Irgm1,Stat1,Tgtp1,Isg15,Ifit1,Ifit3,Trim25
PMID:26479788	(2015) PARP9-DTX3L ubiquitin ligase targets host histone H2BJ and viral 3C protease to enhance interferon signaling and control viral infection.	8	36	1.46	3.8e-06	10090.ENSMUSP00000025196,10090.ENSMUSP00000066743,10090.ENSMUSP00000080601,10090.ENSMUSP00000098522,10090.ENSMUSP00000099888,10090.ENSMUSP00000099889,10090.ENSMUSP00000100872,10090.ENSMUSP00000110528	Psmb8,Stat1,Dtx3l,Gbp4,Ifit1,Ifit3,Stat2,Parp9
PMID:22328912	(2011) Interferon-stimulated genes and their antiviral effector functions.	8	36	1.46	3.8e-06	10090.ENSMUSP00000024884,10090.ENSMUSP00000028259,10090.ENSMUSP00000042433,10090.ENSMUSP00000066743,10090.ENSMUSP00000082548,10090.ENSMUSP00000099888,10090.ENSMUSP00000099889,10090.ENSMUSP00000103528	Eif2ak2,Ifih1,Ddx58,Stat1,Isg15,Ifit1,Ifit3,Trim25
PMID:30988429	(2019) Basal expression of interferon regulatory factor 1 drives intrinsic hepatocyte resistance to multiple RNA viruses.	7	32	1.46	2.65e-05	10090.ENSMUSP00000025196,10090.ENSMUSP00000028259,10090.ENSMUSP00000042433,10090.ENSMUSP00000066743,10090.ENSMUSP00000099888,10090.ENSMUSP00000099889,10090.ENSMUSP00000130660	Psmb8,Ifih1,Ddx58,Stat1,Ifit1,Ifit3,Gba
PMID:31720044	(2019) Viperin Differentially Induces Interferon-Stimulated Genes in Distinct Cell Types.	7	32	1.46	2.65e-05	10090.ENSMUSP00000042433,10090.ENSMUSP00000051921,10090.ENSMUSP00000066743,10090.ENSMUSP00000082548,10090.ENSMUSP00000099888,10090.ENSMUSP00000100872,10090.ENSMUSP00000132435	Ddx58,Bst2,Stat1,Isg15,Ifit1,Stat2,Gbp2
PMID:27338447	(2016) Phleboviruses and the Type I Interferon Response.	7	32	1.46	2.65e-05	10090.ENSMUSP00000028259,10090.ENSMUSP00000042433,10090.ENSMUSP00000066743,10090.ENSMUSP00000082548,10090.ENSMUSP00000099888,10090.ENSMUSP00000100872,10090.ENSMUSP00000103528	Ifih1,Ddx58,Stat1,Isg15,Ifit1,Stat2,Trim25
PMID:25554924	(2015) New insights into innate immune restriction of West Nile virus infection.	7	32	1.46	2.65e-05	10090.ENSMUSP00000028259,10090.ENSMUSP00000042433,10090.ENSMUSP00000066743,10090.ENSMUSP00000099888,10090.ENSMUSP00000100872,10090.ENSMUSP00000105628,10090.ENSMUSP00000112688	Ifih1,Ddx58,Stat1,Ifit1,Stat2,Ddx24,Samd9l
PMID:31251739	(2019) The E3 ligase TRIM56 is a host restriction factor of Zika virus and depends on its RNA-binding activity but not miRNA regulation, for antiviral function.	6	27	1.46	0.00012	10090.ENSMUSP00000028259,10090.ENSMUSP00000042433,10090.ENSMUSP00000099888,10090.ENSMUSP00000099889,10090.ENSMUSP00000103528,10090.ENSMUSP00000130941	Ifih1,Ddx58,Ifit1,Ifit3,Trim25,Mut
PMID:31311882	(2019) Axl Promotes Zika Virus Entry and Modulates the Antiviral State of Human Sertoli Cells.	6	27	1.46	0.00012	10090.ENSMUSP00000028259,10090.ENSMUSP00000042433,10090.ENSMUSP00000066743,10090.ENSMUSP00000082548,10090.ENSMUSP00000099888,10090.ENSMUSP00000100872	Ifih1,Ddx58,Stat1,Isg15,Ifit1,Stat2
PMID:26838720	(2016) Two Modes of the Axonal Interferon Response Limit Alphaherpesvirus Neuroinvasion.	6	27	1.46	0.00012	10090.ENSMUSP00000066743,10090.ENSMUSP00000099888,10090.ENSMUSP00000100872,10090.ENSMUSP00000107192,10090.ENSMUSP00000129247,10090.ENSMUSP00000132435	Stat1,Ifit1,Stat2,Clip1,Lox,Gbp2
PMID:30682178	(2019) Bclaf1 critically regulates the type I interferon response and is degraded by alphaherpesvirus US3.	4	18	1.46	0.0036	10090.ENSMUSP00000066743,10090.ENSMUSP00000082548,10090.ENSMUSP00000099888,10090.ENSMUSP00000100872	Stat1,Isg15,Ifit1,Stat2
PMID:30833945	(2019) Pro-inflammatory Cytokines Alter the Immunopeptidome Landscape by Modulation of HLA-B Expression.	4	18	1.46	0.0036	10090.ENSMUSP00000025196,10090.ENSMUSP00000066743,10090.ENSMUSP00000099888,10090.ENSMUSP00000099889	Psmb8,Stat1,Ifit1,Ifit3
PMID:31824312	(2019) Emerging Roles for NLRC5 in Immune Diseases.	4	18	1.46	0.0036	10090.ENSMUSP00000023147,10090.ENSMUSP00000028259,10090.ENSMUSP00000042433,10090.ENSMUSP00000066743	Ciita,Ifih1,Ddx58,Stat1
PMID:29381763	(2018) A new mechanism of interferon's antiviral action: Induction of autophagy, essential for paramyxovirus replication, is inhibited by the interferon stimulated gene, TDRD7.	4	18	1.46	0.0036	10090.ENSMUSP00000042433,10090.ENSMUSP00000066743,10090.ENSMUSP00000099888,10090.ENSMUSP00000099993	Ddx58,Stat1,Ifit1,Tdrd7
PMID:28273952	(2017) Comparative analysis of lysyl oxidase (like) family members in pulmonary fibrosis.	4	18	1.46	0.0036	10090.ENSMUSP00000000707,10090.ENSMUSP00000001547,10090.ENSMUSP00000021028,10090.ENSMUSP00000129247	Loxl3,Col1a1,Itgb3,Lox
PMID:29088242	(2017) Post-weaning epiphysiolysis causes distal femur dysplasia and foreshortened hindlimbs in fetuin-A-deficient mice.	4	18	1.46	0.0036	10090.ENSMUSP00000047356,10090.ENSMUSP00000066743,10090.ENSMUSP00000099888,10090.ENSMUSP00000132435	Igtp,Stat1,Ifit1,Gbp2
PMID:29101382	(2017) Deconvolution of Transcriptional Networks in Post-Traumatic Stress Disorder Uncovers Master Regulators Driving Innate Immune System Function.	4	18	1.46	0.0036	10090.ENSMUSP00000028259,10090.ENSMUSP00000080601,10090.ENSMUSP00000099889,10090.ENSMUSP00000100872	Ifih1,Dtx3l,Ifit3,Stat2
PMID:29119007	(2017) Endothelial dysfunction is associated with activation of the type I interferon system and platelets in patients with systemic lupus erythematosus.	4	18	1.46	0.0036	10090.ENSMUSP00000024884,10090.ENSMUSP00000035579,10090.ENSMUSP00000082548,10090.ENSMUSP00000099888	Eif2ak2,Lgals3bp,Isg15,Ifit1
PMID:27338297	(2016) Expression of Long Interspersed Nuclear Element 1 Retroelements and Induction of Type I Interferon in Patients With Systemic Autoimmune Disease.	4	18	1.46	0.0036	10090.ENSMUSP00000028259,10090.ENSMUSP00000042433,10090.ENSMUSP00000099888,10090.ENSMUSP00000099889	Ifih1,Ddx58,Ifit1,Ifit3
PMID:25678267	(2015) Influenza virus activation of the interferon system.	4	18	1.46	0.0036	10090.ENSMUSP00000028259,10090.ENSMUSP00000042433,10090.ENSMUSP00000099888,10090.ENSMUSP00000103528	Ifih1,Ddx58,Ifit1,Trim25
PMID:26335850	(2015) STAT2-dependent induction of RNA adenosine deaminase ADAR1 by type I interferon differs between mouse and human cells in the requirement for STAT1.	4	18	1.46	0.0036	10090.ENSMUSP00000066743,10090.ENSMUSP00000082548,10090.ENSMUSP00000099888,10090.ENSMUSP00000100872	Stat1,Isg15,Ifit1,Stat2
PMID:24725957	(2014) Induction of stress granules by interferon and down-regulation by the cellular RNA adenosine deaminase ADAR1.	4	18	1.46	0.0036	10090.ENSMUSP00000024884,10090.ENSMUSP00000028259,10090.ENSMUSP00000066743,10090.ENSMUSP00000100872	Eif2ak2,Ifih1,Stat1,Stat2
PMID:23623029	(2013) Genome-wide DNA methylation study suggests epigenetic accessibility and transcriptional poising of interferon-regulated genes in naive CD4 T cells from lupus patients.	4	18	1.46	0.0036	10090.ENSMUSP00000051921,10090.ENSMUSP00000066743,10090.ENSMUSP00000099888,10090.ENSMUSP00000099889	Bst2,Stat1,Ifit1,Ifit3
PMID:24391948	(2013) Microarray data reveal relationship between Jag1 and Ddr1 in mouse liver.	4	18	1.46	0.0036	10090.ENSMUSP00000001547,10090.ENSMUSP00000027861,10090.ENSMUSP00000057131,10090.ENSMUSP00000112665	Col1a1,Dpt,Col6a3,Ecm1
PMID:21992229	(2011) ISG15 facilitates cellular antiviral response to dengue and west nile virus infection in vitro.	4	18	1.46	0.0036	10090.ENSMUSP00000028259,10090.ENSMUSP00000042433,10090.ENSMUSP00000066743,10090.ENSMUSP00000082548	Ifih1,Ddx58,Stat1,Isg15
PMID:15726096	(2005) Identification of genes associated with platinum drug sensitivity and resistance in human ovarian cancer cells.	4	18	1.46	0.0036	10090.ENSMUSP00000066743,10090.ENSMUSP00000082548,10090.ENSMUSP00000099888,10090.ENSMUSP00000100872	Stat1,Isg15,Ifit1,Stat2
PMID:27092805	(2016) Interferon-induced guanylate-binding proteins in inflammasome activation and host defense.	9	42	1.45	9.63e-07	10090.ENSMUSP00000022062,10090.ENSMUSP00000023238,10090.ENSMUSP00000028259,10090.ENSMUSP00000047356,10090.ENSMUSP00000050446,10090.ENSMUSP00000066743,10090.ENSMUSP00000098522,10090.ENSMUSP00000106845,10090.ENSMUSP00000132435	Sdha,Gsdmd,Ifih1,Igtp,Irgm1,Stat1,Gbp4,Ifi204,Gbp2
PMID:29387060	(2017) Gene Expression Analysis Reveals Novel Shared Gene Signatures and Candidate Molecular Mechanisms between Pemphigus and Systemic Lupus Erythematosus in CD4 T Cells.	6	28	1.45	0.00014	10090.ENSMUSP00000024884,10090.ENSMUSP00000028259,10090.ENSMUSP00000066743,10090.ENSMUSP00000082548,10090.ENSMUSP00000099888,10090.ENSMUSP00000099889	Eif2ak2,Ifih1,Stat1,Isg15,Ifit1,Ifit3
PMID:22012654	(2012) Systems vaccinology: learning to compute the behavior of vaccine induced immunity.	6	28	1.45	0.00014	10090.ENSMUSP00000010502,10090.ENSMUSP00000028259,10090.ENSMUSP00000042433,10090.ENSMUSP00000051921,10090.ENSMUSP00000066743,10090.ENSMUSP00000082548	Ifi35,Ifih1,Ddx58,Bst2,Stat1,Isg15
PMID:29572905	(2018) Infection with a Brazilian isolate of Zika virus generates RIG-I stimulatory RNA and the viral NS5 protein blocks type I IFN induction and signaling.	5	23	1.45	0.00072	10090.ENSMUSP00000028259,10090.ENSMUSP00000042433,10090.ENSMUSP00000066743,10090.ENSMUSP00000099888,10090.ENSMUSP00000100872	Ifih1,Ddx58,Stat1,Ifit1,Stat2
PMID:30001425	(2018) DDX3 suppresses type I interferons and favors viral replication during Arenavirus infection.	5	23	1.45	0.00072	10090.ENSMUSP00000024884,10090.ENSMUSP00000028259,10090.ENSMUSP00000042433,10090.ENSMUSP00000082548,10090.ENSMUSP00000099888	Eif2ak2,Ifih1,Ddx58,Isg15,Ifit1
PMID:30439342	(2018) Cross-Reactive Dengue Virus Antibodies Augment Zika Virus Infection of Human Placental Macrophages.	5	23	1.45	0.00072	10090.ENSMUSP00000028259,10090.ENSMUSP00000042433,10090.ENSMUSP00000099888,10090.ENSMUSP00000099889,10090.ENSMUSP00000100872	Ifih1,Ddx58,Ifit1,Ifit3,Stat2
PMID:28667332	(2017) Viperin is an important host restriction factor in control of Zika virus infection.	5	23	1.45	0.00072	10090.ENSMUSP00000028259,10090.ENSMUSP00000042433,10090.ENSMUSP00000082548,10090.ENSMUSP00000099888,10090.ENSMUSP00000100872	Ifih1,Ddx58,Isg15,Ifit1,Stat2
PMID:28669671	(2017) Viral Replication Complexes Are Targeted by LC3-Guided Interferon-Inducible GTPases.	5	23	1.45	0.00072	10090.ENSMUSP00000018711,10090.ENSMUSP00000047356,10090.ENSMUSP00000050446,10090.ENSMUSP00000069914,10090.ENSMUSP00000132435	Gabarap,Igtp,Irgm1,Tgtp1,Gbp2
PMID:27128797	(2016) Distinct Roles of Type I and Type III Interferons in Intestinal Immunity to Homologous and Heterologous Rotavirus Infections.	5	23	1.45	0.00072	10090.ENSMUSP00000066743,10090.ENSMUSP00000082548,10090.ENSMUSP00000099888,10090.ENSMUSP00000099889,10090.ENSMUSP00000100872	Stat1,Isg15,Ifit1,Ifit3,Stat2
PMID:27325888	(2016) Human USP18 deficiency underlies type 1 interferonopathy leading to severe pseudo-TORCH syndrome.	5	23	1.45	0.00072	10090.ENSMUSP00000028259,10090.ENSMUSP00000066743,10090.ENSMUSP00000082548,10090.ENSMUSP00000099888,10090.ENSMUSP00000100872	Ifih1,Stat1,Isg15,Ifit1,Stat2
PMID:25822250	(2015) Senataxin suppresses the antiviral transcriptional response and controls viral biogenesis.	5	23	1.45	0.00072	10090.ENSMUSP00000028259,10090.ENSMUSP00000042433,10090.ENSMUSP00000066743,10090.ENSMUSP00000082548,10090.ENSMUSP00000099888	Ifih1,Ddx58,Stat1,Isg15,Ifit1
PMID:26431317	(2015) Synergistic Gene Expression Signature Observed in TK6 Cells upon Co-Exposure to UVC-Irradiation and Protein Kinase C-Activating Tumor Promoters.	5	23	1.45	0.00072	10090.ENSMUSP00000028259,10090.ENSMUSP00000039586,10090.ENSMUSP00000082548,10090.ENSMUSP00000099888,10090.ENSMUSP00000106845	Ifih1,Serpine1,Isg15,Ifit1,Ifi204
PMID:24726362	(2014) ARF and p53 coordinate tumor suppression of an oncogenic IFN-Beta-STAT1-ISG15 signaling axis.	5	23	1.45	0.00072	10090.ENSMUSP00000066743,10090.ENSMUSP00000069914,10090.ENSMUSP00000082548,10090.ENSMUSP00000099889,10090.ENSMUSP00000100872	Stat1,Tgtp1,Isg15,Ifit3,Stat2
PMID:25096029	(2014) Using gene expression to improve the power of genome-wide association analysis.	5	23	1.45	0.00072	10090.ENSMUSP00000010502,10090.ENSMUSP00000042433,10090.ENSMUSP00000051921,10090.ENSMUSP00000082548,10090.ENSMUSP00000103903	Ifi35,Ddx58,Bst2,Isg15,Lgals9
PMID:25122750	(2014) Negative regulation of the interferon response by an interferon-induced long non-coding RNA.	5	23	1.45	0.00072	10090.ENSMUSP00000066743,10090.ENSMUSP00000082548,10090.ENSMUSP00000099888,10090.ENSMUSP00000099889,10090.ENSMUSP00000100872	Stat1,Isg15,Ifit1,Ifit3,Stat2
PMID:22745654	(2012) Identification and validation of Ifit1 as an important innate immune bottleneck.	5	23	1.45	0.00072	10090.ENSMUSP00000047356,10090.ENSMUSP00000069914,10090.ENSMUSP00000099888,10090.ENSMUSP00000099889,10090.ENSMUSP00000104464	Igtp,Tgtp1,Ifit1,Ifit3,Irgm2
PMID:22027189	(2011) Induction and evasion of type I interferon responses by influenza viruses.	5	23	1.45	0.00072	10090.ENSMUSP00000024884,10090.ENSMUSP00000028259,10090.ENSMUSP00000042433,10090.ENSMUSP00000082548,10090.ENSMUSP00000103528	Eif2ak2,Ifih1,Ddx58,Isg15,Trim25
PMID:19158675	(2009) AIM2 recognizes cytosolic dsDNA and forms a caspase-1-activating inflammasome with ASC.	5	23	1.45	0.00072	10090.ENSMUSP00000009340,10090.ENSMUSP00000028259,10090.ENSMUSP00000042433,10090.ENSMUSP00000106845,10090.ENSMUSP00000130660	Mnda,Ifih1,Ddx58,Ifi204,Gba
PMID:18193943	(2008) Distinct TLR- and NLR-mediated transcriptional responses to an intracellular pathogen.	5	23	1.45	0.00072	10090.ENSMUSP00000028259,10090.ENSMUSP00000042433,10090.ENSMUSP00000047356,10090.ENSMUSP00000099888,10090.ENSMUSP00000099889	Ifih1,Ddx58,Igtp,Ifit1,Ifit3
PMID:29758265	(2019) Interactions between lysyl oxidases and ADAMTS proteins suggest a novel crosstalk between two extracellular matrix families.	3	14	1.45	0.0202	10090.ENSMUSP00000000707,10090.ENSMUSP00000021603,10090.ENSMUSP00000023610	Loxl3,Fbln5,Adamts1
PMID:30849550	(2019) Interferon-Lambda3 Promotes Epithelial Defense and Barrier Function Against Cryptosporidium parvum Infection.	3	14	1.45	0.0202	10090.ENSMUSP00000025196,10090.ENSMUSP00000066743,10090.ENSMUSP00000082548	Psmb8,Stat1,Isg15
PMID:31024501	(2019) Beyond Gut Instinct: Metabolic Short-Chain Fatty Acids Moderate the Pathogenesis of Alphaherpesviruses.	3	14	1.45	0.0202	10090.ENSMUSP00000066743,10090.ENSMUSP00000083587,10090.ENSMUSP00000100872	Stat1,Icam1,Stat2
PMID:31200750	(2019) Type I interferon in patients with systemic autoimmune rheumatic disease is associated with haematological abnormalities and specific autoantibody profiles.	3	14	1.45	0.0202	10090.ENSMUSP00000042433,10090.ENSMUSP00000082548,10090.ENSMUSP00000099888	Ddx58,Isg15,Ifit1
PMID:31644906	(2019) Vaccinia Virus Ankyrin-RepeatF-Box Protein Targets Interferon-Induced IFITs for Proteasomal Degradation.	3	14	1.45	0.0202	10090.ENSMUSP00000082548,10090.ENSMUSP00000099888,10090.ENSMUSP00000099889	Isg15,Ifit1,Ifit3
PMID:31727944	(2019) The DOT1L inhibitor Pinometostat decreases the host-response against infections: Considerations about its use in human therapy.	3	14	1.45	0.0202	10090.ENSMUSP00000042433,10090.ENSMUSP00000099888,10090.ENSMUSP00000103528	Ddx58,Ifit1,Trim25
PMID:29311663	(2018) A proline deletion in IFNAR1 impairs IFN-signaling and underlies increased resistance to tuberculosis in humans.	3	14	1.45	0.0202	10090.ENSMUSP00000082548,10090.ENSMUSP00000099888,10090.ENSMUSP00000100872	Isg15,Ifit1,Stat2
PMID:29367762	(2018) Suppression of STING signaling through epigenetic silencing and missense mutation impedes DNA damage mediated cytokine production.	3	14	1.45	0.0202	10090.ENSMUSP00000028259,10090.ENSMUSP00000042433,10090.ENSMUSP00000066743	Ifih1,Ddx58,Stat1
PMID:29491158	(2018) Virulent Poxviruses Inhibit DNA Sensing by Preventing STING Activation.	3	14	1.45	0.0202	10090.ENSMUSP00000099888,10090.ENSMUSP00000106845,10090.ENSMUSP00000130660	Ifit1,Ifi204,Gba
PMID:29544502	(2018) Cell-type- and region-specific restriction of neurotropic flavivirus infection by viperin.	3	14	1.45	0.0202	10090.ENSMUSP00000042433,10090.ENSMUSP00000082548,10090.ENSMUSP00000099888	Ddx58,Isg15,Ifit1
PMID:29564226	(2018) gga-miR-155 Enhances Type I Interferon Expression and Suppresses Infectious Burse Disease Virus Replication via Targeting SOCS1 and TANK.	3	14	1.45	0.0202	10090.ENSMUSP00000042433,10090.ENSMUSP00000066743,10090.ENSMUSP00000130941	Ddx58,Stat1,Mut
PMID:29643421	(2018) Serpine1 Knockdown Enhances MMP Activity after Flexor Tendon Injury in Mice: Implications for Adhesions Therapy.	3	14	1.45	0.0202	10090.ENSMUSP00000001547,10090.ENSMUSP00000039586,10090.ENSMUSP00000129247	Col1a1,Serpine1,Lox
PMID:29924997	(2018) Analysis of Drosophila STING Reveals an Evolutionarily Conserved Antimicrobial Function.	3	14	1.45	0.0202	10090.ENSMUSP00000028259,10090.ENSMUSP00000042433,10090.ENSMUSP00000106845	Ifih1,Ddx58,Ifi204
PMID:30017544	(2018) The subsequent biological effects of simulated microgravity on endothelial cell growth in HUVECs.	3	14	1.45	0.0202	10090.ENSMUSP00000027752,10090.ENSMUSP00000083587,10090.ENSMUSP00000130941	Lamc1,Icam1,Mut
PMID:30282499	(2018) HIV blocks Type I IFN signaling through disruption of STAT1 phosphorylation.	3	14	1.45	0.0202	10090.ENSMUSP00000042433,10090.ENSMUSP00000066743,10090.ENSMUSP00000100872	Ddx58,Stat1,Stat2
[truncated: 2,302 more rows]

## Sheet: Network Neighbor AL
#term ID	term description	observed gene count	background gene count	strength	false discovery rate	matching proteins in your network (IDs)	matching proteins in your network (labels)
[truncated: 57 more rows]

[truncated: 5 more sheets: KEGG, RCTM, Keywords, PFAM, InterPro]
