# Supplementary material for: Inactivity of Peptidase ClpP Causes Primary Accumulation of Mitochondrial Disaggregase ClpX with Its Interacting Nucleoid Proteins, and of mtDNA
Source: Cells. 2021 Nov 29;10(12):3354. doi: 10.3390/cells10123354 (PMC8699119; doi:10.3390/cells10123354)
Supplement: Supplementary file 1 [file cells-10-03354-s001.zip › cells-1469176-supplementary resubmitted-final/KeyAuburger-TableS3.xlsx]

## Sheet: Pellet
Protein IDs	Majority protein IDs	Protein names	Gene names	FDR Significant KOP_WTP	FDR significant up	-Log Student's t-test p-value KOP_WTP	p value	fold change	Student's t-test q-value KOP_WTP	Student's t-test Difference KOP_WTP	Student's t-test Test statistic KOP_WTP	LFQ intensity KOP1	LFQ intensity KOP2	LFQ intensity KOP3	LFQ intensity KOP4	LFQ intensity KOP5	LFQ intensity KOP6	LFQ intensity WTP1	LFQ intensity WTP2	LFQ intensity WTP3	LFQ intensity WTP4	LFQ intensity WTP5	LFQ intensity WTP6	Only identified by site	Reverse	Potential contaminant	Peptides	Razor + unique peptides	Unique peptides	Sequence coverage [%]	Unique + razor sequence coverage [%]	Unique sequence coverage [%]	Mol. weight [kDa]	Q-value	Score	Intensity	MS/MS Count	Peptides KO1	Peptides KO2	Peptides KO3	Peptides KO4	Peptides KO5	Peptides KO6	Peptides KOP1	Peptides KOP2	Peptides KOP3	Peptides KOP4	Peptides KOP5	Peptides KOP6
Q8C6I2	Q8C6I2	Succinate dehydrogenase assembly factor 2, mitochondrial	Sdhaf2	+	+	2.59896	0.00251792	17.6691	0.022	4.14316	3.64791	30.5329	30.8351	30.9625	30.6658	31.2002	30.1234	30.7386	25.8762	25.4203	25.6742	28.1716	23.58				11	11	11	61	61	61	19.431	0	133.39	86226000000	296	10	10	10	10	10	10	5	7	8	7	8	7
Q9DB16	Q9DB16	Calcium-binding protein 39-like	Cab39l			1.67939	0.0209222	11.0255	0.0620121	3.46278	2.53694	29.3892	31.3175	28.7105	31.1168	26.768	24.744	23.3691	24.3448	25.4308	24.826	28.5173	24.7812				13	9	9	37.7	27.6	27.6	39.105	0	25.878	12099000000	66	6	7	8	6	6	7	5	4	4	5	2	3
Q3UM16;E9Q0X7;Q9Z175	Q3UM16;E9Q0X7;Q9Z175	Lysyl oxidase homolog 3	Loxl3	+	+	3.38848	0.000408804	9.50005	0.0104	3.24794	4.47284	28.5811	28.5617	28.8248	29.1096	28.9086	29.2001	28.4479	24.3149	25.0756	24.4377	25.7467	25.6755				1	1	1	2.5	2.5	2.5	52.351	0.00028935	2.7371	13037000000	43	1	1	1	1	1	1	1	1	1	1	1	1
Q9JHS4;Q6P8N8;F7BB92;Q3TNL0;Q8BRZ3	Q9JHS4;Q6P8N8	ATP-dependent Clp protease ATP-binding subunit clpX-like, mitochondrial	Clpx	+	+	3.14936	0.000708991	7.33899	0.0108235	2.87558	4.12337	32.9363	32.9183	32.8493	33.5038	32.7696	32.9261	33.0356	29.5357	29.4924	29.7005	29.3126	29.5732				32	32	32	54.4	54.4	54.4	69.228	0	323.31	112900000000	380	18	19	20	21	21	19	23	22	22	22	26	21
A0A0R4J0X2;Q3V0B2;Q8VC19;D6RGR8	A0A0R4J0X2;Q3V0B2;Q8VC19	5-aminolevulinate synthase;5-aminolevulinate synthase, nonspecific, mitochondrial	Alas1	+	+	2.86544	0.0013632	6.29684	0.0212174	2.65463	3.76456	27.2741	26.799	26.7618	26.2839	27.0244	26.7502	26.8881	24.7108	23.393	23.2268	23.3618	23.385				8	8	8	15.8	15.8	15.8	70.96	0	19.035	1670400000	25	3	4	1	2	2	1	4	5	5	4	4	4
Q9CY16	Q9CY16	28S ribosomal protein S28, mitochondrial	Mrps28	+	+	3.41219	0.000387093	6.25156	0.00771429	2.64422	4.36286	27.9272	27.4527	27.9031	28.1485	27.606	28.1697	23.6578	25.1154	24.8475	24.862	27.3305	25.5288				7	7	7	50	50	50	20.52	0	115.75	6352300000	73	3	4	4	3	3	4	2	2	4	2	4	2
Q8BHI4	Q8BHI4	Kelch repeat and BTB domain-containing protein 3	Kbtbd3	+	+	2.31545	0.00483666	5.97798	0.0290159	2.57966	3.16021	24.2956	25.9804	26.3556	24.3253	26.8523	25.5487	23.1993	21.0196	24.9684	21.7855	23.6393	23.2678				4	4	4	11.4	11.4	11.4	69.55	0	19.829	985160000	16	1	3	2	2	2	1	1	2	2	0	1	2
A0A0M3HEP3;Q8CCZ4;D3Z6I3;Q99M04;A0A0G2JFF7	A0A0M3HEP3;Q8CCZ4;D3Z6I3;Q99M04	Lipoyl synthase, mitochondrial	Lias	+	+	2.72458	0.00188545	5.69858	0.022	2.5106	3.58394	28.8929	29.0026	29.4986	28.8799	29.3947	29.3208	29.1734	25.2642	25.8794	25.5272	27.0592	27.0224				11	11	11	50.2	50.2	50.2	32.173	0	118.64	19250000000	98	9	9	9	9	9	8	5	5	5	5	5	5
A2RT14;Q64288;Q3UZQ4	A2RT14;Q64288;Q3UZQ4	Olfactory marker protein	Omp			0.667426	0.215067	5.61367	0.314574	2.48894	1.25685	24.5019	21.5544	24.2628	31.2558	28.744	30.2848	22.7663	24.482	22.8134	23.8578	29.1394	22.6111				10	10	10	73.6	73.6	73.6	18.866	0	323.31	36114000000	106	0	1	1	7	7	8	0	1	3	7	6	5
A0JLV3	A0JLV3	Histone H2B	Hist1h2bj			1.17185	0.0673202	5.30087	0.129973	2.40623	1.89048	25.4038	26.5492	24.9855	26.164	27.2133	25.2644	20.3907	23.3326	20.1797	24.679	26.2767	26.2842				12	2	1	77.2	13	7.3	13.579	0.0016699	2.0386	12219000000	54	9	10	9	9	9	10	9	8	9	7	8	9
Q91VA6;F6SQH7	Q91VA6;F6SQH7	Polymerase delta-interacting protein 2	Poldip2	+	+	3.53511	0.000291672	5.10047	0.00830769	2.35063	4.40657	32.5754	32.5366	32.4248	32.3296	32.3032	32.3205	32.1771	29.7445	29.5862	29.5926	29.9548	29.3311				20	20	20	67.7	67.7	67.7	41.87	0	129.02	65534000000	202	12	13	11	12	11	9	15	15	16	15	16	14
A0A0A6YWX8;Q9WUE4	A0A0A6YWX8;Q9WUE4	Nitrogen permease regulator 2-like protein	Nprl2			0.709441	0.195235	5.06805	0.290318	2.34143	1.31046	17.5576	19.0425	25.6168	18.7367	26.6188	19.4122	18.0869	21.2418	17.1713	18.8535	19.0886	18.4937				1	1	1	10.4	10.4	10.4	18.08	0	18.19	170610000	4	0	0	0	0	0	0	1	1	1	1	1	1
Q3TG75;P29758;Q3UKT3	Q3TG75;P29758;Q3UKT3	Ornithine aminotransferase, mitochondrial	Oat	+	+	3.29043	0.000512355	4.97252	0.0115	2.31398	4.13342	35.0573	34.7779	35.0796	34.7739	35.0371	34.9347	34.8954	32.2064	31.9595	32.1699	32.3686	32.1767				27	27	5	76.5	76.5	8.2	48.354	0	323.31	763090000000	984	21	21	22	22	21	16	24	24	24	23	25	23
A0A087WR56;E9PW06;E9Q171;Q6ZQ54;A0A087WNW2	A0A087WR56;E9PW06;E9Q171;Q6ZQ54;A0A087WNW2		Nfasc	+	+	4.12128	7.56338e-05	4.90405	0.00742857	2.29397	5.02064	27.2582	27.0417	25.951	26.1994	25.9701	26.3815	24.0963	24.6672	24.7151	23.1039	24.7663	23.6891				48	1	1	46.3	0.8	0.8	130.35	0.0060647	1.5357	1332200000	10	32	30	29	33	33	30	35	38	37	35	38	35
Q9CZU4;Q9ESC4;Q9ESC5;Q8R4A7;Q8R4A6	Q9CZU4;Q9ESC4;Q9ESC5;Q8R4A7	GTPase Era, mitochondrial	Eral1;Era	+	+	2.46325	0.00344152	4.75127	0.0267636	2.24831	3.25631	29.0336	28.6861	28.1765	28.9609	29.7017	28.8536	29.016	26.5065	26.1064	26.5764	26.8714	24.8458				7	7	7	19.7	19.7	19.7	48.186	0	28.137	7199800000	30	2	2	2	2	2	2	5	5	6	6	6	6
Q8BN43;Q3U7A2;Q3U5N2;Q3U5K8;Q64282;Q3UNG3;Q3U726;Q9CVI7;Q3U687	Q8BN43;Q3U7A2;Q3U5N2;Q3U5K8;Q64282;Q3UNG3;Q3U726	Interferon-induced protein with tetratricopeptide repeats 1	Ifit1			1.57045	0.0268873	4.64703	0.0758057	2.21631	2.32009	27.9094	28.8083	27.2964	27.9491	25.8493	28.3783	28.8628	25.902	23.6241	24.4289	25.0381	25.0371				11	11	11	30.9	30.9	30.9	53.738	0	181.46	8589300000	81	9	9	7	8	9	8	2	1	2	2	2	1
B1AQR8;G3X9T7;O08573	B1AQR8;G3X9T7;O08573	Galectin;Galectin-9	Lgals9	+	+	4.42059	3.79671e-05	4.64027	0.0048	2.21421	5.30825	26.8452	26.0607	25.9496	26.4199	25.5253	25.7183	24.3222	23.4928	23.8422	24.8423	23.1913	23.543				4	4	4	13.4	13.4	13.4	39.907	0	7.2046	714270000	6	1	1	0	0	1	1	2	2	3	3	2	2
Q922Z3;Q3UPJ8;Q9CQN1;Q922R9;Q3TK29;Q3TSG8	Q922Z3;Q3UPJ8;Q9CQN1;Q922R9;Q3TK29;Q3TSG8	Heat shock protein 75 kDa, mitochondrial	Trap1	+	+	3.07286	0.00084556	4.56247	0.0178	2.18981	3.86738	34.1774	34.1644	34.0958	34.1345	34.1583	34.0565	34.2495	31.605	31.5157	31.6369	31.432	31.209				43	43	43	67	67	67	80.077	0	323.31	415570000000	1055	35	36	34	35	34	31	35	34	36	31	32	32
Q8K0D5	Q8K0D5	Elongation factor G, mitochondrial	Gfm1	+	+	2.91575	0.00121409	4.01124	0.0228148	2.00405	3.64884	32.8167	32.6939	32.4752	32.6124	32.7382	32.8902	32.922	30.2877	30.2007	30.1722	30.2597	30.3598				41	41	41	60.1	60.1	60.1	83.549	0	323.31	142030000000	444	24	22	22	25	22	19	23	25	27	25	25	27
Q5FW82;Q4FJY6;Q64345	Q5FW82;Q4FJY6;Q64345	Interferon-induced protein with tetratricopeptide repeats 3	Ifit3			1.05464	0.0881786	3.97635	0.170075	1.99145	1.72551	28.6364	28.4832	28.1743	27.7846	27.5532	27.9756	29.1805	29.4201	25.4553	24.8552	24.088	23.6595				27	27	4	64.8	64.8	11.9	47.222	0	304.41	45215000000	256	21	22	23	20	22	19	7	6	5	7	5	5
Q8VCF9;Q8BN51;Q9R088	Q8VCF9;Q8BN51;Q9R088	Thymidine kinase 2, mitochondrial	Tk2	+	+	2.53131	0.00294232	3.91852	0.0273208	1.97031	3.25831	30.8098	30.669	29.9144	30.2518	30.3519	30.1695	30.7864	27.8202	28.1513	27.5995	27.8632	28.1241				9	9	9	40	40	40	31.273	0	59.127	24995000000	94	7	7	5	7	6	6	5	6	5	5	6	7
Q544J2;O70571;A0A0N4SW53	Q544J2;O70571	[Pyruvate dehydrogenase (acetyl-transferring)] kinase isozyme 4, mitochondrial	Pdk4	+	+	2.35789	0.0043864	3.86583	0.0313425	1.95078	3.08206	27.3403	26.9258	26.322	27.631	26.8203	25.8863	27.0496	24.8878	24.1088	24.9256	24.0326	24.2167				6	6	6	21.8	21.8	21.8	46.596	0	43.987	2190600000	16	1	2	2	2	2	2	2	2	5	3	5	4
A2A6Q8;Q9CZ19;P09541;D6RFU4	A2A6Q8;Q9CZ19;P09541	Myosin light chain 4	Myl4			0.435266	0.367057	3.85142	0.465226	1.94539	0.900987	20.2674	27.9164	27.4056	27.7276	26.9665	26.8289	28.2197	20.1217	27.4942	20.3111	21.1012	28.1922				7	5	5	51.3	40.8	40.8	21.045	0	17.053	4894500000	42	6	4	6	5	7	4	2	2	2	3	1	3
Q8R033	Q8R033	LYR motif-containing protein 2	Lyrm2	+	+	2.41749	0.00382397	3.8176	0.0295152	1.93267	3.13611	26.2723	25.9747	25.11	25.808	25.3766	27.0606	25.637	23.366	24.6397	24.2536	22.692	23.418				4	4	4	42	42	42	10.38	0	10.037	4186500000	33	4	4	4	4	3	4	1	1	1	1	1	2
Q3TMU2;Q3YAA9;Q3YAB0;A2AHT3;Q9QXT8	Q3TMU2;Q3YAA9;Q3YAB0;A2AHT3;Q9QXT8	Calsenilin	Kcnip3			0.458285	0.348109	3.79322	0.449606	1.92342	0.936525	25.9698	30.9565	30.9609	30.8449	30.1786	23.8095	31.0545	31.2975	26.3136	26.1988	22.5384	23.7768				5	5	5	31.8	31.8	31.8	24.644	0	19.947	16443000000	36	4	4	4	4	3	4	1	1	1	1	1	0
Q14AR0;Q9D8T7;F8WHU8;F7DE82	Q14AR0;Q9D8T7;F8WHU8	SRA stem-loop-interacting RNA-binding protein, mitochondrial	Slirp	+	+	2.79238	0.00161295	3.79045	0.0253714	1.92237	3.50021	30.592	31.4493	29.9947	31.5257	29.8919	30.7254	30.4901	28.4324	28.5581	28.616	28.3603	28.1879				8	8	8	73.2	73.2	73.2	12.605	0	83.611	48321000000	137	3	3	3	3	3	2	7	7	6	7	6	7
Q3UCI6;Q8C2E4;Q6A032	Q3UCI6;Q8C2E4;Q6A032	Pentatricopeptide repeat-containing protein 1, mitochondrial	Ptcd1;mKIAA0632	+	+	2.93935	0.00114988	3.78958	0.0217931	1.92204	3.64379	28.3016	28.3633	27.114	27.9334	27.4705	27.7869	27.6889	26.0083	25.2423	25.1507	25.5932	25.7541				13	13	13	22.2	22.2	22.2	77.679	0	31.258	4366600000	46	8	8	7	8	8	8	6	6	5	6	5	3
Q3U2A8;F6YJY2;F7A8L1;F6Z939;Q8K2X9	Q3U2A8;F6YJY2	Valine--tRNA ligase, mitochondrial	Vars2			1.66251	0.0217517	3.64133	0.0719474	1.86447	2.36979	28.7453	28.7022	29.7458	28.0997	29.7222	28.6381	28.7253	26.3556	24.5214	26.6875	28.2123	27.9644				17	17	17	25.7	25.7	25.7	118.46	0	174.49	10150000000	115	7	7	7	8	7	6	10	9	9	12	12	9
Q9D964	Q9D964	Glycine amidinotransferase, mitochondrial	Gatm	+	+	2.12621	0.00747809	3.62103	0.0491429	1.8564	2.83141	30.3509	30.0006	30.5584	29.8979	30.4774	29.3414	30.7514	28.2404	28.125	27.3252	27.657	27.3892				19	19	19	58.2	58.2	58.2	48.297	0	217.63	34829000000	199	12	12	12	11	11	10	9	8	10	9	10	6
Q8R3K3	Q8R3K3	Pentatricopeptide repeat-containing protein 2, mitochondrial	Ptcd2			1.5855	0.0259716	3.58071	0.0800927	1.84025	2.287	27.0693	28.2268	26.4854	26.268	27.3726	26.6248	27.2639	24.1502	25.6404	25.9671	25.2666	22.7172				5	5	5	11.3	11.3	11.3	43.843	0	14.615	3645600000	26	3	3	3	3	3	2	4	2	2	2	3	3
Q8BGT5;D6RFQ8	Q8BGT5	Alanine aminotransferase 2	Gpt2	+	+	2.39056	0.00406851	3.57894	0.0321127	1.83953	3.08452	30.1509	29.7291	30.5263	29.9156	30.3447	29.8889	30.5367	27.4691	28.3012	27.3584	28.1337	27.719				25	25	24	63.2	63.2	61.7	57.943	0	323.31	36201000000	241	17	14	16	17	18	13	11	14	11	14	12	10
Q9CRC6	Q9CRC6	UPF0693 protein C10orf32 homolog				1.08699	0.081848	3.53257	0.16454	1.82072	1.74855	26.7028	26.6606	30.5509	25.6007	30.904	26.6369	25.9296	25.6123	25.5682	26.4202	26.3176	26.2836				5	5	5	55.2	55.2	55.2	11.546	0	38.358	9101900000	48	4	4	3	5	4	3	2	2	1	1	1	2
Q99N92	Q99N92	39S ribosomal protein L27, mitochondrial	Mrpl27	+	+	3.3307	0.000466983	3.50279	0.0143158	1.8085	3.97551	29.859	28.8177	29.867	29.1809	29.3407	28.8068	28.2296	26.8392	27.1059	27.2752	28.5968	26.9744				4	4	4	37.2	37.2	37.2	15.944	0	12.922	10699000000	50	2	2	2	2	2	2	2	3	2	3	3	2
A0A0R4J1C5;Q91YY4;H3BLF0	A0A0R4J1C5;Q91YY4	ATP synthase mitochondrial F1 complex assembly factor 2	Atpaf2			1.53063	0.0294691	3.4995	0.0873171	1.80715	2.22538	26.6772	26.4692	27.7871	26.2672	27.1223	26.8056	27.8066	22.7383	24.3179	25.1788	24.7783	25.4658				10	10	10	44.6	44.6	44.6	34.287	0	45.792	4499900000	48	5	5	5	5	5	5	3	3	3	3	4	3
Q3UFY8	Q3UFY8	Mitochondrial ribonuclease P protein 1	Trmt10c	+	+	2.70454	0.0019745	3.49866	0.0245333	1.8068	3.376	28.3432	28.239	28.4394	28.4273	28.5821	28.2102	28.4706	26.0611	26.0157	26.3268	25.5018	27.0244				13	13	13	37.2	37.2	37.2	48.385	0	42.227	6142700000	39	8	8	7	9	7	4	4	5	3	3	4	5
Q99N96;Q9D3F3;Q9CUL8	Q99N96;Q9D3F3;Q9CUL8	39S ribosomal protein L1, mitochondrial	Mrpl1			1.92622	0.0118518	3.47431	0.0598841	1.79673	2.62159	30.222	30.1621	29.9818	30.0994	29.6518	29.8325	30.1629	28.4298	28.4784	25.9528	27.3729	28.7724				16	16	16	49.4	49.4	49.4	37.596	0	137.76	28040000000	177	11	12	10	11	12	12	11	10	9	11	9	9
Q3TJA9;Q99M87	Q3TJA9;Q99M87	DnaJ homolog subfamily A member 3, mitochondrial	Dnaja3	+	+	3.0983	0.00079744	3.41606	0.02	1.77233	3.73705	32.288	32.3145	32.3519	32.2	32.5482	32.1435	32.3028	30.4046	30.5009	30.2502	29.798	29.9555				23	23	23	56.3	56.3	56.3	49.486	0	323.31	71497000000	331	10	9	9	10	10	9	17	15	21	16	21	16
Q3TXX3;E9Q4U6	Q3TXX3	Protrudin	Zfyve27			0.65661	0.220491	3.38519	0.334854	1.75924	1.21655	22.2196	26.6687	26.6769	26.8977	26.7751	27.3235	26.8754	21.5494	26.8387	21.5048	22.695	26.5429				3	3	3	9.4	9.4	9.4	46.202	0	12.728	1392600000	15	1	1	2	2	1	0	2	2	1	2	1	2
Q9ERY9;D3YUR8	Q9ERY9;D3YUR8	Probable ergosterol biosynthetic protein 28	ORF11;0610007P14Rik			1.49326	0.0321175	3.37554	0.093329	1.75512	2.17885	27.3837	26.1497	27.33	24.6111	24.3826	27.0876	25.1375	22.6193	24.617	23.807	24.6127	25.6203				2	2	2	12.9	12.9	12.9	15.806	0.00028494	2.4642	1900300000	14	2	2	1	2	2	1	1	1	1	1	0	1
Q4FZG2;Q545P3;P46656;Q3UG56	Q4FZG2;Q545P3;P46656;Q3UG56	Adrenodoxin, mitochondrial	Fdx1	+	+	2.815	0.00153107	3.36232	0.0245263	1.74946	3.45967	29.0265	28.4128	28.3675	28.973	28.3563	29.0128	28.7172	26.7343	26.0737	27.1052	26.4904	26.5316				6	6	6	31	31	31	19.778	0	125.75	13049000000	76	5	6	5	6	6	5	2	3	3	3	4	2
Q99LB4;Q3UJ44;Q3TNN6;D3YTL5;P24452;D3YZN3;D3YU77	Q99LB4;Q3UJ44;Q3TNN6;D3YTL5		Capg			0.529035	0.295777	3.31477	0.408849	1.72891	1.03704	25.8947	25.3438	25.3476	25.2168	25.202	34.7204	24.8403	25.6574	25.3118	24.5381	25.4246	25.5795				7	7	7	32.1	32.1	32.1	38.768	0	101.36	32882000000	74	5	5	4	6	4	4	1	1	1	1	1	1
A2AQ17;A0A0R4J081;Q9CWX2	A2AQ17;A0A0R4J081;Q9CWX2	Complex I intermediate-associated protein 30, mitochondrial	Ndufaf1			2.06255	0.00865872	3.29651	0.0532252	1.72094	2.7367	29.5018	29.0903	28.8409	30.2227	29.4207	29.238	30.0383	27.4142	26.8793	26.7526	27.3231	27.5813				15	15	15	43.3	43.3	43.3	37.782	0	35.111	10054000000	56	2	2	2	3	2	1	13	12	10	12	11	9
D3Z5B1;Q8CEW7;B2RPU8;Q9D1L0	D3Z5B1;Q8CEW7;B2RPU8;Q9D1L0	Coiled-coil-helix-coiled-coil-helix domain-containing protein 2	Zbed5;Chchd2	+	+	4.23904	5.76716e-05	3.23999	0.00933333	1.69599	4.77279	28.6698	29.6209	29.3598	29.4322	29.5613	29.1991	28.5706	27.6038	27.1122	27.706	27.4562	27.2185				3	3	3	18.6	18.6	18.6	19.183	0	93.602	8821800000	68	3	3	3	3	3	3	1	1	1	1	1	1
Q8BTE0	Q8BTE0	Succinate dehydrogenase assembly factor 4, mitochondrial	Sdhaf4			1.56985	0.0269245	3.23892	0.0858473	1.69551	2.2472	25.7554	27.1451	27.6124	27.1947	27.2614	27.6334	28.1661	24.6486	24.2634	25.7991	24.8583	24.6938				5	5	5	25	25	25	11.888	0	75.818	11872000000	80	5	5	5	5	5	5	1	2	2	1	1	2
I3ITR1;Q9D924	I3ITR1;Q9D924	Iron-sulfur cluster assembly 1 homolog, mitochondrial	AK157302;Isca1	+	+	2.51858	0.00302982	3.2171	0.02875	1.68576	3.15793	31.4629	31.2816	31.2009	31.4961	31.1467	30.8678	31.6592	29.2618	29.2548	28.9883	29.1894	28.988				9	9	9	69.8	69.8	69.8	14.218	0	77.218	67110000000	171	8	7	8	9	8	8	5	7	7	7	7	6
Q3TPU5;O70378;Q8C988;Q3TTC9;M0QWY0;M0QWP2;M0QWI7;M0QWC9;M0QWS0	Q3TPU5;O70378;Q8C988;Q3TTC9;M0QWY0;M0QWP2	ER membrane protein complex subunit 8	Emc8	+	+	3.15474	0.000700265	3.19882	0.0208333	1.67754	3.74532	28.5455	28.8707	29.4728	28.5106	29.2145	29.0555	28.2281	27.4554	26.352	27.5068	27.7199	26.3424				8	8	7	50.2	50.2	46.4	23.348	0	65.267	18238000000	103	6	8	6	7	7	6	1	2	2	1	2	1
Q8BK72;Q80ZI4;Q6A096	Q8BK72;Q80ZI4	28S ribosomal protein S27, mitochondrial	Mrps27	+	+	4.80914	1.55188e-05	3.17067	0.004	1.66479	5.28859	30.388	30.0986	30.2263	30.0814	30.4329	30.4302	29.6198	28.4226	28.4071	28.3791	28.298	28.5422				18	18	18	52.8	52.8	52.8	47.778	0	136.27	40338000000	151	12	14	14	14	12	11	9	10	10	10	12	9
Q8CHP5	Q8CHP5	Partner of Y14 and mago	Wibg			0.864551	0.136599	3.15434	0.237656	1.65734	1.4746	25.1904	28.4575	23.7353	28.5871	23.901	28.7063	24.9732	23.5929	24.5168	25.5001	25.3073	24.7434				9	9	9	65	65	65	22.689	0	70.397	16468000000	99	8	7	6	7	6	7	1	1	1	1	1	1
Q3TKB7;Q99N84;Q3THT9;Q542W5;G3UYQ9;G3UYX8;G3UX79	Q3TKB7;Q99N84;Q3THT9;Q542W5	28S ribosomal protein S18b, mitochondrial	Mrps18b	+	+	2.79772	0.00159324	3.06199	0.0250233	1.61447	3.38762	28.7357	28.9435	28.2401	28.3113	27.8916	28.7892	28.1928	27.1572	26.6289	26.0216	26.0191	27.2049				8	8	8	40.9	40.9	40.9	28.686	0	135.99	13352000000	90	6	6	5	6	5	4	5	5	3	5	3	4
P04370;Q3UGF3;F6RWW8;Q5D096;D3Z6U4	P04370;Q3UGF3;F6RWW8;Q5D096	Myelin basic protein	Mbp	+	+	2.83655	0.00145697	3.05159	0.024	1.60956	3.42084	26.6959	26.4811	25.8884	27.2177	25.501	26.1748	25.3152	24.9974	25.2363	23.4967	24.4602	24.7957				18	4	3	60.4	23.6	11.6	27.167	0	37.164	3159900000	39	11	12	10	11	11	11	15	15	16	15	14	16
Q91YM4;E9PUT1;Q5SWP1;Q5SWP0	Q91YM4;E9PUT1	Protein TBRG4	Tbrg4			2.05611	0.00878797	3.02586	0.0561356	1.59735	2.6974	31.0456	30.4655	31.0174	30.5275	30.9059	30.3917	31.4657	28.5402	29.0216	28.3327	28.7943	28.615				21	21	21	50.6	50.6	50.6	71.513	0	193.1	30762000000	202	10	10	10	12	10	6	14	15	14	16	15	13
A0A0R4J1Y3;Q58EU1;Q3UQ67;Q8BWU5;E9QMF4;E0CYN9;E0CXW7;E0CYK9	A0A0R4J1Y3;Q58EU1;Q3UQ67;Q8BWU5;E9QMF4;E0CYN9	Probable tRNA N6-adenosine threonylcarbamoyltransferase	Osgep			0.836999	0.145546	2.99351	0.251012	1.58184	1.43522	26.5393	27.2086	29.5548	27.5593	30.0574	26.0103	26.4855	24.3508	25.9518	24.5275	29.38	26.743				9	9	9	34.9	34.9	34.9	36.346	0	102.11	8256700000	99	7	8	4	8	8	7	3	1	1	1	1	2
Q543K2;Q9WU84	Q543K2;Q9WU84	Copper chaperone for superoxide dismutase	Ccs			1.65587	0.0220868	2.93374	0.0775494	1.55274	2.30437	27.1973	28.0334	27.761	26.2091	27.7368	27.1174	24.753	26.086	27.2989	26.5972	26.0927	23.9108				5	5	5	28.5	28.5	28.5	28.911	0	38.681	6208600000	39	5	5	5	5	5	4	2	2	1	1	2	1
E9Q4D5;Q8VEL9;E9PVZ0;F6Z0Z5	E9Q4D5;Q8VEL9	GTP-binding protein REM 2	Rem2			1.07982	0.0832108	2.92156	0.172386	1.54674	1.71141	26.4197	27.2637	27.2193	26.945	26.254	26.096	23.1423	22.8009	24.6378	27.2178	26.6881	26.4304				5	5	5	18.8	18.8	18.8	37.397	0	35.23	4179900000	47	4	4	4	4	4	4	2	1	1	2	2	2
Q6PB66;F6V2A3	Q6PB66	Leucine-rich PPR motif-containing protein, mitochondrial	Lrpprc	+	+	3.07391	0.000843501	2.90562	0.0219355	1.53885	3.59948	35.2574	35.1935	35.3235	34.986	35.2143	35.1345	35.254	33.3507	33.4615	33.1995	33.2269	33.3835				96	96	96	75.3	75.3	75.3	156.61	0	323.31	966220000000	2592	80	83	80	82	82	75	78	77	75	76	73	75
A2RSE4;P63147	A2RSE4;P63147	Ubiquitin-conjugating enzyme E2 B	Ube2b			1.30742	0.0492696	2.88689	0.125659	1.52952	1.95143	25.9134	25.4657	26.5485	24.268	27.7301	26.9569	25.3778	25.2002	22.9517	23.3581	25.6572	25.1605				3	3	1	50	50	11.2	17.312	0	43.148	2711700000	21	2	2	1	2	2	1	1	1	1	1	1	1
Q8K2M0	Q8K2M0	39S ribosomal protein L38, mitochondrial	Mrpl38	+	+	2.4787	0.00332122	2.87755	0.0327895	1.52484	3.06085	29.6047	29.9044	29.7723	29.4348	29.3274	29.5851	29.9628	27.9747	27.8724	27.4671	27.3784	27.8244				10	10	10	40.5	40.5	40.5	45.029	0	220.21	12897000000	77	3	3	3	2	3	3	8	9	6	7	7	7
Q3TRM4	Q3TRM4	Neuropathy target esterase	Pnpla6			0.951348	0.111854	2.85197	0.210518	1.51196	1.56322	29.7803	30.7233	28.6843	28.5938	30.8151	30.395	28.5471	29.4279	29.2822	24.5504	29.3132	28.7993				11	11	11	12.8	12.8	12.8	149.54	0	17.83	22843000000	17	3	3	2	4	3	2	3	5	6	4	5	6
C1IE02;Q8VCD6;Q3TYE9	C1IE02;Q8VCD6;Q3TYE9	Receptor expression-enhancing protein;Receptor expression-enhancing protein 2	Reep2			1.73242	0.0185174	2.82664	0.0724696	1.49909	2.36547	26.9358	28.2989	26.4713	28.2874	28.3268	27.922	26.5037	26.6834	26.442	24.4366	27.4592	25.7228				9	9	9	42.5	42.5	42.5	28.251	0	145.94	23138000000	138	7	7	7	7	7	6	5	5	5	4	4	5
O35566	O35566	CD151 antigen	Cd151			1.7719	0.0169083	2.75377	0.0692127	1.46141	2.39307	26.3092	26.2817	26.9431	26.6494	25.5302	26.5733	26.7581	25.4075	25.3989	24.0027	24.2831	23.6681				5	5	2	13.8	13.8	6.3	28.246	0	24.952	1661200000	27	3	3	3	2	3	1	3	2	3	2	3	2
Q9CQL5;Q8BTQ6	Q9CQL5;Q8BTQ6	39S ribosomal protein L18, mitochondrial	Mrpl18	+	+	2.34403	0.00452862	2.73402	0.0454091	1.45102	2.9107	28.3019	28.5641	28.0377	28.2921	28.5459	27.9346	28.6369	26.2045	26.7657	26.4151	26.0565	26.8913				5	5	5	37.2	37.2	37.2	20.677	0	44.371	7831800000	43	3	3	3	3	3	3	4	3	4	3	3	4
Q8BYN2;Q8BWR3;Q3U6E9;Q543T6;Q9D4F8;Q8BKL6;Q3TSV8	Q8BYN2;Q8BWR3;Q3U6E9;Q543T6;Q9D4F8;Q8BKL6	Gamma-tubulin complex component 4	Tubgcp4			0.676727	0.21051	2.72609	0.33053	1.44683	1.22478	24.2258	24.3425	24.6363	26.249	27.6267	24.8376	24.0395	21.9054	27.4603	23.8534	21.0259	24.9525				6	6	6	11.9	11.9	11.9	76.054	0	6.5974	906500000	9	2	0	2	3	2	1	1	1	2	1	1	0
Q80ZJ7	Q80ZJ7	Sorting nexin-32	Snx32			1.32719	0.0470775	2.72531	0.124662	1.44642	1.95731	26.7489	27.1495	27.1918	26.7094	28.6343	27.135	26.4887	26.3608	25.436	23.1473	26.527	26.9306				14	12	12	32.2	29	29	46.646	0	22.803	6417900000	72	9	9	9	9	10	10	5	6	5	5	4	5
Q564G0;E9Q7K1	Q564G0;E9Q7K1		Guk1			1.00749	0.0982893	2.69636	0.200138	1.43101	1.61703	27.6693	27.8994	25.9502	28.316	26.711	27.9791	27.7229	27.4453	27.3862	23.9894	24.6739	24.7213				15	1	1	74.9	10	10	24.032	0	17.957	4802800000	26	13	13	12	13	13	13	9	8	10	8	9	9
Q5SS02;P47759;Q5SS04;Q5SS03	Q5SS02;P47759;Q5SS04;Q5SS03	Neuron-specific protein family member 2	Nsg2	+	+	2.75425	0.00176095	2.69625	0.0274615	1.43095	3.26119	25.8354	26.6077	24.715	26.5456	26.5343	26.6897	24.9409	24.6385	24.5926	25.1323	24.238	24.7995				3	3	3	31.6	31.6	31.6	19	0	12.24	952340000	15	1	1	1	1	1	1	2	1	1	2	1	2
A0A0R4J174;Q9QZH6;J3KMM6	A0A0R4J174;Q9QZH6;J3KMM6	Evolutionarily conserved signaling intermediate in Toll pathway, mitochondrial	Ecsit			1.42501	0.0375825	2.6592	0.111037	1.41099	2.04807	29.0594	28.9825	29.9817	29.693	29.4773	29.7903	30.5548	28.3715	27.1342	28.2273	26.5665	27.6639				12	12	12	38.2	38.2	38.2	49.772	0	232.35	12291000000	91	4	4	4	5	4	3	9	11	9	10	8	11
Q545V6;P60041	Q545V6;P60041	Somatostatin;Antrin;Somatostatin-28;Somatostatin-14	Sst			1.08791	0.0816755	2.64888	0.17512	1.40538	1.70128	27.6325	28.099	26.8496	28.0307	27.9048	27.8939	27.9553	27.9007	23.7999	24.6753	26.9005	26.7466				2	2	2	37.9	37.9	37.9	12.745	0	19.279	7930600000	45	1	2	2	2	2	2	1	1	1	1	1	1
Q8BWP8	Q8BWP8	Beta-1,4-glucuronyltransferase 1	B4gat1			0.868517	0.135358	2.62759	0.24392	1.39374	1.45482	26.9141	27.0459	27.3746	26.8988	27.2021	27.1689	26.9022	27.1715	26.7282	22.6243	23.4561	27.3598				5	5	5	20.7	20.7	20.7	47.384	0	20.303	3519200000	29	3	3	2	4	4	2	2	2	1	2	2	1
Q8R5A6	Q8R5A6	TBC1 domain family member 22A	Tbc1d22a			0.842433	0.143736	2.60542	0.255267	1.38152	1.42298	24.9199	23.7956	28.3667	25.1171	27.9683	25.9525	22.7248	24.0742	24.7079	25.6038	25.8662	24.8543				10	10	10	29.8	29.8	29.8	59.362	0	39.998	3308200000	66	7	6	7	7	6	5	1	0	1	2	2	1
Q91W43	Q91W43	Glycine dehydrogenase (decarboxylating), mitochondrial	Gldc			1.84933	0.0141473	2.6004	0.0667525	1.37874	2.44076	30.6312	30.595	30.2114	30.3478	30.6501	30.4313	31.0552	28.8376	28.5374	27.8856	28.5734	29.7052				28	28	2	44.5	44.5	2.3	113.27	0	323.31	36048000000	258	17	18	18	18	18	16	13	15	17	15	15	13
Q5DTL0;Q9EQG7;Q5FWJ8	Q5DTL0;Q9EQG7;Q5FWJ8	Ectonucleotide pyrophosphatase/phosphodiesterase family member 5	Enpp5			1.06235	0.0866254	2.59119	0.184769	1.37361	1.66911	27.0934	27.4184	27.2758	26.3142	27.534	27.104	25.6961	26.6029	27.4839	24.7708	22.8699	27.0747				6	6	6	17.2	17.2	17.2	54.491	0	13.698	4612600000	22	3	4	2	4	3	2	3	1	2	2	1	2
Q05DV2;Q8R390;Q545P6;Q3UBU1;Q3TKG9;P98192;Q9CT84	Q05DV2;Q8R390;Q545P6;Q3UBU1;Q3TKG9;P98192	Dihydroxyacetone phosphate acyltransferase	Gnpat			0.920313	0.12014	2.58635	0.228106	1.37092	1.51175	25.4676	24.5945	27.6703	25.2341	26.6645	22.9234	23.7083	23.887	24.8108	22.6821	25.787	23.4537				5	5	5	11.1	11.1	11.1	66.602	0	9.2305	1652000000	13	4	2	2	4	4	1	2	2	2	1	2	1
Q99LP6	Q99LP6	GrpE protein homolog 1, mitochondrial	Grpel1			1.61482	0.0242764	2.57589	0.0879448	1.36507	2.21981	31.6137	32.0161	32.3753	31.9132	32.1913	31.9076	33.0632	30.4527	29.6122	30.0146	30.1413	30.5428				12	12	2	53.9	53.9	8.3	24.307	0	138.52	186930000000	371	11	11	12	11	11	10	9	10	11	9	10	9
Q8CBY0	Q8CBY0	Glutamyl-tRNA(Gln) amidotransferase subunit C, mitochondrial	Gatc			1.98437	0.0103665	2.56304	0.0615597	1.35785	2.5556	26.9545	25.844	25.8225	26.0318	25.9101	25.9272	25.4731	23.5414	24.4129	24.0689	26.1902	24.6564				2	2	2	23.9	23.9	23.9	16.667	0	42.152	2889100000	15	2	2	2	2	2	1	1	1	2	1	1	2
P38647	P38647	Stress-70 protein, mitochondrial	Hspa9	+	+	2.95532	0.00110835	2.52003	0.024	1.33344	3.37572	36.5583	36.5638	36.3978	36.3823	36.4282	36.5773	36.5848	34.9665	34.7709	35.075	34.6672	34.8425				58	58	58	79.8	79.8	79.8	73.46	0	323.31	2154000000000	2801	45	45	45	46	46	43	49	49	47	49	47	48
Q1HL33;Q3URE6;Q01338	Q1HL33;Q3URE6;Q01338	Alpha-2A adrenergic receptor	Adra2a			1.64986	0.0223942	2.49047	0.0865376	1.31642	2.23902	25.4098	25.4311	26.2569	24.4346	26.2918	25.3922	24.7665	24.4136	23.763	22.5756	25.4555	24.3437				2	2	2	7.6	7.6	7.6	48.865	0	10.671	382710000	6	0	0	0	0	0	0	2	1	1	0	1	1
Q9D1I5	Q9D1I5	Methylmalonyl-CoA epimerase, mitochondrial	Mcee			1.8009	0.0158163	2.48673	0.0707489	1.31425	2.3762	28.4885	27.7028	28.056	27.4401	27.8844	27.541	26.7161	24.5981	26.5802	26.488	27.252	27.5931				4	4	4	41	41	41	19.017	0	95.01	19433000000	50	4	4	3	4	4	2	1	1	2	1	2	1
Z4YK56;Q8K135	Z4YK56;Q8K135	Dyslexia-associated protein KIAA0319-like protein	AU040320;Kiaa0319l			1.1917	0.0643134	2.45591	0.153829	1.29626	1.79159	26.2064	25.871	26.0945	26.3713	26.6759	26.458	22.8356	25.5367	26.3598	25.5046	23.3948	26.2681				6	6	6	7.8	7.8	7.8	119.43	0	8.4661	1587000000	31	3	3	3	3	3	3	3	2	1	2	2	2
Q3TDH2;Q6ZQD1;Q8C5X1;Q6PAL5	Q3TDH2;Q6ZQD1;Q8C5X1;Q6PAL5		4931406P16Rik			0.760196	0.173702	2.4523	0.288517	1.29414	1.31584	23.8229	24.6004	23.5493	20.9479	22.3143	25.4879	21.2981	20.9208	21.2522	21.5186	23.7928	24.1754				1	1	1	2	2	2	92.379	0.00015235	3.6963	30474000	1	0	0	0	0	0	0	0	0	0	1	1	0
Q9D3B1	Q9D3B1	Very-long-chain (3R)-3-hydroxyacyl-CoA dehydratase 2	Hacd2			1.17826	0.0663343	2.4401	0.15718	1.28694	1.77611	27.3678	29.5087	27.7601	27.8831	27.7336	27.8948	27.3388	26.9524	26.512	26.0981	24.7615	28.7638				5	5	5	16.5	16.5	16.5	28.402	0	8.8616	5543700000	26	2	1	1	2	2	1	4	4	4	2	3	2
Q9D6Z0	Q9D6Z0	Alpha-ketoglutarate-dependent dioxygenase alkB homolog 7, mitochondrial	Alkbh7			0.795638	0.160089	2.4326	0.27432	1.2825	1.35697	27.1356	25.5172	28.5258	24.7333	27.3938	27.0319	26.9334	25.262	23.2774	25.0583	24.6058	27.5058				7	7	7	51.6	51.6	51.6	24.97	0	38.333	3776400000	20	4	4	4	2	4	3	1	2	4	0	4	3
Q9DC71	Q9DC71	28S ribosomal protein S15, mitochondrial	Mrps15			1.07925	0.0833197	2.43064	0.18408	1.28134	1.67247	25.3429	24.5433	27.5437	24.6316	27.1749	25.8985	24.2874	23.1793	25.5872	24.5278	25.9133	23.9519				12	12	12	42.2	42.2	42.2	29.463	0	13.968	11045000000	59	11	10	11	11	11	11	1	1	2	1	2	1
B1AYG7;B1AYG6;Q9Z0T9;Q9D2L4	B1AYG7;B1AYG6;Q9Z0T9;Q9D2L4	Integrin beta;Integrin beta-6	Itgb6			0.642777	0.227626	2.41114	0.354417	1.26972	1.16723	29.8284	29.4915	28.7838	29.4629	28.9299	28.7609	29.421	26.9508	29.7205	29.2425	23.5202	28.7841				2	2	2	2.4	2.4	2.4	82.521	0.0090618	1.3515	6651800000	17	0	0	0	0	0	0	2	2	1	1	2	2
Q9JK42	Q9JK42	[Pyruvate dehydrogenase (acetyl-transferring)] kinase isozyme 2, mitochondrial	Pdk2	+	+	2.81558	0.00152904	2.4026	0.0265085	1.26459	3.21631	32.7632	32.7026	32.6212	32.6383	32.6611	32.4789	32.8154	31.1783	31.1548	31.192	31.0291	30.9081				21	21	20	67.3	67.3	65.1	46.04	0	323.31	192050000000	613	16	17	16	17	17	14	18	18	16	16	16	17
Q8C3X2	Q8C3X2	Coiled-coil domain-containing protein 90B, mitochondrial	Ccdc90b			0.637308	0.230511	2.4004	0.358719	1.26328	1.15963	26.5519	27.3393	29.9133	27.3567	29.9204	25.9116	26.8548	23.7235	28.6232	25.7572	27.9178	26.5371				9	9	8	40.6	40.6	37.9	29.596	0	94.678	5713200000	50	4	6	6	5	7	5	1	2	2	2	1	3
Q9CQN7;F7CXS7	Q9CQN7;F7CXS7	39S ribosomal protein L41, mitochondrial	Mrpl41;Gm6434			1.10984	0.0776535	2.40033	0.174861	1.26323	1.70126	28.3651	28.4901	29.0944	26.8162	29.0293	27.6815	28.9834	26.9137	24.8929	27.0861	27.3482	26.6729				4	4	4	37	37	37	15.261	0	18.248	17735000000	76	4	4	4	3	4	4	2	2	2	2	2	2
P11087;Q99LL6;Q61022	P11087;Q99LL6	Collagen alpha-1(I) chain	Col1a1			1.16969	0.0676562	2.38755	0.161456	1.25553	1.7613	28.981	28.552	26.6972	29.8834	30.0678	28.4775	29.1761	27.2428	27.1707	27.6086	26.5754	27.352				12	12	12	9.9	9.9	9.9	138.03	0	30.752	7729400000	55	1	4	2	0	7	3	5	7	6	4	7	4
Q9DCB8	Q9DCB8	Iron-sulfur cluster assembly 2 homolog, mitochondrial	Isca2	+	+	3.21481	0.0006098	2.36173	0.0242353	1.23984	3.51947	30.1224	30.2685	30.8497	30.4302	30.5067	30.4106	30.2194	29.1607	29.2653	28.5191	28.9154	29.0693				9	9	9	66.2	66.2	66.2	16.718	0	147.56	46258000000	149	8	7	8	7	7	8	6	7	6	5	5	7
H7BX05;A2AAJ9;F6TJX7;E9QQ96;Z4YJE4;Q80UP9;F6X8F4	H7BX05;A2AAJ9;F6TJX7	Obscurin	Obscn			0.221727	0.600169	2.35854	0.690144	1.23789	0.518598	31.5458	31.8125	25.2736	23.2449	31.6779	31.586	32.6916	24.8628	27.4544	24.5215	33.2898	24.8933				5	5	5	0.6	0.6	0.6	874.53	0.0043656	1.7129	60062000000	39	2	3	4	3	2	4	2	2	1	0	1	2
Q9CQE3;D3Z198;D3YWF8	Q9CQE3;D3Z198	28S ribosomal protein S17, mitochondrial	Mrps17			2.00892	0.00979668	2.34446	0.0625562	1.22925	2.52729	29.3557	28.2606	28.8816	28.8238	28.7013	28.8564	28.9188	27.8975	28.1035	26.5528	26.9958	27.0355				5	5	5	55	55	55	13.382	0	116.32	16226000000	74	5	5	5	5	5	4	3	3	4	4	3	3
Q8K0I7;Q3URU8;B1ASP2;P52332;Q3U8P8;Q3TI10	Q8K0I7;Q3URU8;B1ASP2;P52332;Q3U8P8	Tyrosine-protein kinase;Tyrosine-protein kinase JAK1	Jak1			0.618067	0.240953	2.3406	0.371007	1.22688	1.13162	22.3692	24.1307	25.8059	25.5144	27.3782	23.4012	22.698	25.6809	22.7639	24.3173	24.507	21.2712				6	6	6	11.9	11.9	11.9	72.742	0	5.4108	775400000	17	2	2	1	1	2	2	1	1	1	1	1	0
Q3TLQ4;P58064	Q3TLQ4;P58064	28S ribosomal protein S6, mitochondrial	Mrps6			1.64358	0.0227205	2.32458	0.0902222	1.21697	2.20268	28.8101	28.5518	28.7211	28.1109	28.8839	27.8885	28.3008	27.2732	26.4032	28.6237	27.0734	25.9903				8	8	8	72	72	72	14.308	0	48.435	18837000000	120	6	7	7	7	7	6	7	5	3	5	4	6
Q8BZV8;Q546L4;Q9CPV9;A0A0G2JGU7	Q8BZV8;Q546L4;Q9CPV9	P2Y purinoceptor 12	P2ry12			1.33894	0.0458201	2.31514	0.127337	1.2111	1.91846	28.1295	28.6132	28.3399	28.7495	28.292	28.9075	28.2602	27.6577	27.7814	27.3912	24.7757	27.8988				5	5	5	18.7	18.7	18.7	39.43	0	33.707	6854300000	54	4	4	5	5	5	4	1	1	1	1	1	1
Q8VE85	Q8VE85	Protein slowmo homolog 1	Slmo1			1.9417	0.0114367	2.30894	0.0657409	1.20723	2.46051	27.7329	27.8206	27.6883	27.2534	28.131	28.3428	26.8708	25.8836	26.7432	27.2942	25.2963	27.6375				3	3	3	26.7	26.7	26.7	19.026	0	26.817	5232000000	20	0	1	1	1	1	1	1	2	3	1	2	2
Q9DCL4;A2AGM2	Q9DCL4;A2AGM2	Probable methyltransferase-like protein 15	Mettl15			1.435	0.0367282	2.30341	0.117489	1.20377	2.0075	22.7627	23.5919	24.4221	22.7683	23.6272	23.2484	21.4973	23.2736	21.0782	22.745	21.2283	23.3756				3	3	3	11.8	11.8	11.8	45.281	0	4.2161	1978400000	4	1	2	1	1	1	1	1	0	1	1	1	1
Q99KK9;G5E823;Q99KH0	Q99KK9;G5E823	Probable histidine--tRNA ligase, mitochondrial	Hars2			1.82836	0.0148469	2.29745	0.0720684	1.20003	2.35989	29.8208	29.2834	29.3386	29.1638	28.9947	29.1997	29.8278	27.5487	28.1577	28.2555	26.9992	27.8119				25	22	22	54.3	50.5	50.5	56.985	0	79.448	22269000000	157	17	17	19	16	18	19	12	11	10	10	8	8
A2ALF2;Q6NZB0;A2ALF0;A2ALF3;F6TQL3;F7CXJ2;F6QIL6;D3Z4I5;E9PZT4	A2ALF2;Q6NZB0;A2ALF0;A2ALF3;F6TQL3	DnaJ homolog subfamily C member 8	Dnajc8			0.821348	0.150887	2.29448	0.270285	1.19817	1.37674	27.9973	28.5052	26.7257	25.8906	27.494	26.2058	26.2371	26.1545	25.4921	23.4424	28.3686	25.935				13	13	13	56.9	56.9	56.9	29.812	0	85.636	15508000000	110	9	9	9	8	8	7	1	1	3	2	1	2
Q3TFD0;Q9CZN7;Q99K87	Q3TFD0;Q9CZN7;Q99K87	Serine hydroxymethyltransferase	Shmt2	+	+	3.5899	0.000257101	2.29158	0.0218182	1.19634	3.77385	31.1322	31.0646	31.0611	30.8189	30.8745	31.0732	30.7283	29.7072	29.7621	29.2839	29.3924	29.9725				28	28	27	68.1	68.1	65.3	55.42	0	289.47	70103000000	296	17	18	20	17	20	17	13	16	14	15	14	14
Q3U9C4;Q3UKG1;Q9CY73	Q3U9C4;Q3UKG1;Q9CY73	39S ribosomal protein L44, mitochondrial	Mrpl44			1.57395	0.0266717	2.29078	0.0984699	1.19584	2.133	29.4509	29.686	29.4798	29.1347	29.4349	29.2543	29.5715	28.4465	28.3745	26.2167	28.6779	27.9784				13	13	13	63.7	63.7	63.7	33.053	0	261.85	15916000000	92	10	10	11	11	10	8	6	8	8	6	7	6
Q80ZS3	Q80ZS3	28S ribosomal protein S26, mitochondrial	Mrps26	+	+	2.92649	0.00118443	2.28613	0.0262857	1.19291	3.25531	29.0422	29.0726	29.1031	29.5466	29.0713	29.4179	28.885	28.32	27.6655	27.16	27.7231	28.3427				8	8	8	38	38	38	23.443	0	61.761	15937000000	119	5	5	5	5	5	5	6	6	5	5	6	6
Q3TWN8;Q9Z110;Q3UGW8;Q3UZ27;D3Z0B4;H3BKJ8;H3BLE8;H3BKK0	Q3TWN8;Q9Z110;Q3UGW8;Q3UZ27	Delta-1-pyrroline-5-carboxylate synthase;Glutamate 5-kinase;Gamma-glutamyl phosphate reductase	Aldh18a1	+	+	3.23165	0.000586611	2.28601	0.025	1.19283	3.49361	32.4462	32.189	32.2426	32.1565	32.469	32.2722	32.2661	30.9708	30.9615	30.7681	30.8812	30.7709				35	35	35	55.6	55.6	55.6	87.262	0	312.19	80906000000	418	16	17	16	18	19	18	30	30	26	26	24	24
Q3TB53;Q923M0;Q571E1;Q8CFW6	Q3TB53;Q923M0	Protein phosphatase 1 regulatory subunit 16A	Ppp1r16a			1.37486	0.0421833	2.27649	0.125832	1.18681	1.94634	26.2746	26.2417	28.5544	26.0037	26.6085	26.4107	26.0608	25.6578	26.106	24.392	24.5334	26.2228				6	6	6	25.8	25.8	25.8	57.628	0	91.625	3410400000	30	2	2	2	2	3	3	2	3	1	4	2	2
Q7TPD2	Q7TPD2	Protein FAM185A	Fam185a			2.2276	0.00592102	2.27334	0.0568739	1.18482	2.68994	27.7685	27.7386	26.9808	27.5541	26.9816	27.8141	27.7073	26.1616	25.9541	26.3376	25.61	25.9582				8	8	8	32.8	32.8	32.8	39.992	0	51.061	6436000000	53	6	7	6	5	6	6	3	3	1	3	3	3
Q8BXB3;Q8R505;Q9ET73;Q9ET70	Q8BXB3		Slc8a1			1.04766	0.0896067	2.27202	0.198722	1.18398	1.62197	26.2977	25.9522	27.8724	25.9483	27.3205	25.9311	23.172	26.04	25.0729	24.9059	26.8275	26.2001				20	2	2	34.4	2.7	2.7	79.093	0	73.945	1913900000	13	7	9	7	9	8	7	11	11	14	12	14	12
Q8C3X8	Q8C3X8	Lipase maturation factor 2	Lmf2			0.977591	0.105295	2.26589	0.214226	1.18008	1.54728	24.6631	25.2157	27.609	25.6833	26.7483	26.4592	23.0628	24.5775	26.1203	23.991	25.679	25.8675				4	4	4	10.8	10.8	10.8	79.996	0	93.742	1195900000	15	1	1	1	2	1	1	2	4	4	3	3	3
Q3UKZ1;Q3U5S6;O35988	Q3UKZ1;Q3U5S6;O35988	Syndecan;Syndecan-4	Sdc4			0.801508	0.15794	2.26311	0.276503	1.17831	1.35121	27.4324	27.4444	28.3522	27.9316	24.7536	27.4899	24.2304	24.776	27.2611	25.5631	26.8536	27.6498				5	5	5	21.7	21.7	21.7	21.448	0	30.965	2996700000	37	5	4	5	4	4	3	1	1	1	1	0	1
Q9CPW2	Q9CPW2	Adrenodoxin-like protein, mitochondrial	Fdx1l			0.847811	0.141968	2.25276	0.262673	1.1717	1.4033	27.8422	27.6534	26.7989	27.6903	28.4826	27.4253	27.51	26.6831	27.346	23.0254	27.0576	27.2404				6	6	6	47.1	47.1	47.1	18.766	0	85.406	9890100000	98	5	4	4	5	4	5	4	5	2	4	2	3
Q5SX39;Q9JHR4;Q3UUB1;Q56A77;Q1WJJ3;Q61934	Q5SX39	Myosin-4	Myh4			0.287326	0.516029	2.25055	0.615561	1.17028	0.636649	25.4276	32.1521	24.6906	27.2958	23.4546	27.4077	30.9677	23.5449	24.4977	26.8805	24.535	22.9809				47	46	8	28.2	27.7	5.3	222.86	0	239.73	12936000000	75	3	19	7	10	8	29	1	21	3	4	4	2
Q9CXW2	Q9CXW2	28S ribosomal protein S22, mitochondrial	Mrps22	+	+	2.58232	0.00261628	2.23736	0.0414815	1.1618	2.96244	31.6223	31.7173	31.4781	31.5966	31.2666	31.3106	31.5912	29.9578	30.0747	30.6819	29.9883	29.7266				17	17	17	54.9	54.9	54.9	41.192	0	73.977	46561000000	187	11	12	11	11	11	9	10	10	10	10	11	12
Q9JIK9	Q9JIK9	28S ribosomal protein S34, mitochondrial	Mrps34	+	+	2.80501	0.00156673	2.23279	0.0290746	1.15885	3.13512	28.7337	28.5751	29.1592	28.9753	28.4667	29.2165	28.6518	27.83	27.9223	27.3336	27.4709	26.9648				8	8	8	48.6	48.6	48.6	25.826	0	56.949	7372400000	72	2	3	2	2	3	2	4	6	6	4	7	4
Q14AY1;Q14BI1;B1AXF3	Q14AY1;Q14BI1;B1AXF3		Slc24a2			0.771214	0.16935	2.22837	0.289224	1.15599	1.313	29.367	28.6863	29.866	28.6736	30.1333	28.0035	25.9641	25.8397	30.141	28.1327	29.0977	28.6185				10	1	1	22.7	2.8	2.8	72.231	0	233.81	14254000000	55	7	6	6	6	7	4	6	8	7	9	6	6
Q9D113;Q8K0F4	Q9D113	DNL-type zinc finger protein	Dnlz			2.2355	0.0058143	2.22594	0.0569508	1.15441	2.68036	26.9994	27.1325	25.8593	27.5488	25.9081	26.7163	24.8711	26.163	25.5166	25.8352	25.4392	25.4128				3	3	3	9.6	9.6	9.6	19.403	0	4.0768	2294900000	20	1	1	1	1	0	0	3	3	0	2	1	2
V9PVS1;U5NJN6;J7NUP1;Q60766;Q5NCB5	V9PVS1;U5NJN6;J7NUP1;Q60766;Q5NCB5	Immunity-related GTPase family M protein 1	Irgm1			1.62709	0.0236	2.22395	0.0950897	1.15312	2.16626	29.4589	29.6166	28.8688	29.6083	29.0621	29.5733	29.9037	26.9891	28.2999	27.3953	28.2202	28.461				14	14	14	46.6	46.6	46.6	44.901	0	128.27	12895000000	96	7	8	8	7	9	9	7	5	6	7	7	6
Q8CCX9;Q9JKF7	Q8CCX9;Q9JKF7	39S ribosomal protein L39, mitochondrial	Mrpl39			2.17925	0.00661833	2.21906	0.0596716	1.14995	2.63222	30.002	29.9121	29.5385	29.616	29.2365	29.7613	29.74	28.8394	28.1097	28.4193	27.409	28.6492				11	11	11	45.1	45.1	45.1	34.499	0	31.016	16899000000	95	5	5	5	5	5	5	9	8	7	7	8	8
B2RTM2;P56501	B2RTM2;P56501	Mitochondrial uncoupling protein 3	Ucp3			1.427	0.0374111	2.21792	0.119887	1.14921	1.98435	25.0261	24.7721	24.6292	24.6055	27.4221	25.6497	24.2401	24.2115	24.6842	23.6611	23.7245	24.688				2	2	2	12.3	12.3	12.3	33.91	0.0005633	2.2366	537680000	3	0	0	0	0	0	0	2	2	1	1	1	1
E9PZM4;A0A0G2JEZ3;P40201;G3UWS6;Q3V0V7;Q9D5K6;G3V014;Q8C7Q2	E9PZM4	Chromodomain-helicase-DNA-binding protein 2	Chd2			1.99154	0.0101967	2.21602	0.0652193	1.14797	2.47656	28.7502	30.5742	30.3378	30.0833	28.7908	30.1091	28.7278	28.8693	29.135	28.3339	28.6717	28.0197				5	5	5	2.8	2.8	2.8	210.8	0	11.144	28936000000	42	2	3	2	2	2	3	1	1	1	1	1	1
Q9D3L6;B1ATI1;P52187	Q9D3L6;B1ATI1;P52187	ATP-sensitive inward rectifier potassium channel 12	Kcnj12			1.65381	0.0221917	2.20689	0.0923684	1.14201	2.1858	24.9474	23.4948	24.4413	24.8286	25.5186	25.696	24.3122	23.252	22.9376	23.069	24.1482	24.3558				2	2	2	7.7	7.7	7.7	48.367	0	46.122	194230000	3	0	0	0	0	0	0	0	0	1	2	1	0
Q8CC88;Q9DBH4;Q3U2P5	Q8CC88	von Willebrand factor A domain-containing protein 8	Vwa8	+	+	3.08417	0.000823821	2.2002	0.0258723	1.13763	3.33296	32.5029	32.3742	32.4143	32.2064	32.4152	32.4237	32.3612	31.0227	31.0583	31.2221	30.6399	31.2068				70	70	70	47.6	47.6	47.6	213.42	0	323.31	80813000000	493	28	34	31	30	33	28	48	43	49	43	51	47
Q31168;O78207;W5XQG0;Q792Z7;P01899;Q31167;Q3KQJ3;O78206;Q8R3Y0;P01897;O19467;K7X379;Q569W0;Q31152;Q95H92;Q8HWB2;Q31149;O19453;Q0WXH7;Q61643;Q61641;Q31151;Q31145;O19476;Q66JR0;E9PX63;Q31215;O19441;P14427;P79569;Q61640;Q0WXI7;Q4VCP2;Q4VCN4;O19440;Q9TQB1;Q3V014;O98032;Q4KN81;Q2XN57;Q31170;Q31169;A7VMS6;B2RY37;E9Q0G4;G3UXE9;P06339;V9GXI3;G3UX20;Q1XIR8;Q61860;G3UZP7;Q0WXI6;V9GXI4;B0I563;Q4VCN1;F6VXI7;…	Q31168;O78207;W5XQG0;Q792Z7;P01899;Q31167;Q3KQJ3;O78206;Q8R3Y0;P01897;O19467;K7X379;Q569W0	H-2 class I histocompatibility antigen, D-B alpha chain;H-2 class I histocompatibility antigen, L-D alpha chain	H2-D1;H-2D;H2-L			1.62993	0.0234462	2.193	0.0947256	1.13291	2.16151	29.2334	28.5637	29.0028	29.5684	29.3079	28.3449	29.5992	27.7755	27.8031	26.7847	27.565	27.6962				11	11	2	36.8	36.8	7.4	38.261	0	47.625	9775200000	68	6	8	6	6	7	5	9	8	7	7	8	8
A2AQ56;Q8BXJ9	A2AQ56;Q8BXJ9	Transmembrane protein 62	Tmem62			0.599382	0.251546	2.18999	0.385045	1.13092	1.09876	25.5662	24.4167	24.5647	26.5447	24.4356	24.5026	25.4401	19.9251	25.0134	23.4636	23.9198	25.483				1	1	1	5.5	5.5	5.5	58.667	0	7.5074	260430000	2	0	0	0	0	0	0	0	1	0	1	0	0
Q542A1;Q61334	Q542A1;Q61334	B-cell receptor-associated protein 29	Bcap29	+	+	2.4312	0.00370512	2.17261	0.04944	1.11943	2.81618	28.1732	27.7522	26.8017	28.5467	27.8928	28.2847	26.9001	27.2807	26.6501	27.1446	26.5401	26.2191				11	11	11	33.3	33.3	33.3	27.964	0	87.973	5498400000	76	9	7	8	9	8	7	4	3	3	3	4	3
Q8CIA5	Q8CIA5	UDP-xylose and UDP-N-acetylglucosamine transporter	Slc35b4			0.691498	0.203471	2.16251	0.335874	1.11271	1.21247	23.5889	23.3449	27.6903	24.212	26.4492	23.6881	24.0935	23.3872	23.1194	23.3982	25.3203	22.9785				2	2	2	12.1	12.1	12.1	37.516	0	16.238	726850000	16	1	1	1	1	1	0	1	1	1	1	1	1
A0A087WRS3;A0A087WNT3;A0A087WP64;A0A087WPE6	A0A087WRS3;A0A087WNT3		Abi2			1.93963	0.0114913	2.1589	0.0678873	1.11029	2.41578	26.7569	26.2724	26.145	27.2457	26.1754	26.4878	24.4831	26.3864	25.6669	25.079	26.1056	24.7004				16	1	1	31.4	3.7	3.7	49.358	0	53.275	1200500000	27	9	10	8	9	10	9	12	12	12	12	12	11
D3Z4S3	D3Z4S3	Putative peptidyl-tRNA hydrolase PTRHD1	Ptrhd1			1.5872	0.0258701	2.15394	0.101593	1.10698	2.11454	29.2387	29.6903	29.345	29.1292	28.5449	29.7928	26.7255	27.5269	28.0886	29.2758	28.7472	28.7351				6	6	6	45.7	45.7	45.7	16.037	0	173.34	22827000000	59	5	5	5	4	4	3	1	1	2	1	2	1
Q9JJG9;Q8BMY1	Q9JJG9;Q8BMY1	Nitric oxide-associated protein 1	Noa1			1.1365	0.0730305	2.14624	0.176047	1.10181	1.69483	25.5176	24.843	25.9026	26.4223	26.2107	25.6434	25.7767	22.5135	24.7084	24.1004	25.1036	25.7261				3	3	3	6.3	6.3	6.3	77.378	0	14.597	536770000	7	0	0	0	0	0	1	2	1	3	1	2	2
Q9CPX7	Q9CPX7	28S ribosomal protein S16, mitochondrial	Mrps16			2.00484	0.00988921	2.14357	0.0660105	1.10002	2.46435	29.3521	28.6442	28.534	28.0979	28.5441	28.6813	28.6526	27.5557	27.4412	26.4486	27.1689	27.9866				2	2	2	19.3	19.3	19.3	15.192	0	16.466	10536000000	49	2	2	2	2	2	2	2	2	2	2	2	2
E9Q179;Q8C5Q4;Q8C298;D3YUN1;D3YV30	E9Q179;Q8C5Q4;Q8C298	G-rich sequence factor 1	Grsf1	+	+	2.67759	0.00210093	2.141	0.03765	1.09829	2.9923	29.9936	30.2854	30.1056	29.8174	29.956	30.0491	30.1733	28.4538	28.7287	28.9663	28.502	28.7932				14	14	14	49.2	49.2	49.2	41.61	0	88.857	21088000000	141	9	10	8	10	9	9	11	11	9	11	10	11
A0A0N4SUH8;Q9QZ23;D3Z285	A0A0N4SUH8;Q9QZ23;D3Z285	NFU1 iron-sulfur cluster scaffold homolog, mitochondrial	Nfu1			1.79597	0.0159967	2.13467	0.079814	1.09402	2.28861	31.2675	31.265	31.2803	31.8099	30.9421	31.5052	31.8502	30.6397	30.0011	29.694	29.4513	29.8694				6	6	6	31.2	31.2	31.2	28.654	0	66.002	83640000000	227	6	5	5	6	5	6	6	5	5	6	5	6
Q3TX57;Q3TU64;Q01149;Q3TUE2;Q3TP88;Q91VL4;E0CXI2	Q3TX57;Q3TU64;Q01149;Q3TUE2;Q3TP88;Q91VL4	Collagen alpha-2(I) chain	Col1a2			0.930312	0.117405	2.12518	0.237895	1.08758	1.48024	27.8958	27.8703	26.1206	29.3428	29.4045	27.9933	28.4361	26.0036	26.2084	26.6986	26.7609	27.9942				9	9	9	7.9	7.9	7.9	129.56	0	32.327	7154400000	39	2	3	1	1	6	3	5	5	6	7	8	4
Q61627	Q61627	Glutamate receptor ionotropic, delta-1	Grid1			1.01721	0.096115	2.12366	0.211306	1.08655	1.57113	26.9336	26.5813	28.7903	26.5014	28.6325	28.423	25.2856	26.9213	25.7707	26.3707	27.0016	27.9929				9	8	8	12.9	11.6	11.6	112.21	0	48.063	3966700000	42	2	2	4	2	3	4	2	6	7	5	6	5
B1AZA7;O88327	B1AZA7;O88327	Alpha-catulin	Ctnnal1			0.25871	0.551176	2.12253	0.646882	1.08579	0.583609	18.8261	19.2144	24.6205	18.2643	25.1756	24.2097	23.4747	19.3267	24.7963	19.408	19.1691	17.621				1	1	1	9.1	9.1	9.1	23.632	0	23.343	99737000	3	0	0	0	0	0	0	1	1	1	1	1	0
Q3V3E0;F7BUP2;A2CG44;Q0VER3;Q3UVC6;Q9JIW5	Q3V3E0	Mothers against decapentaplegic homolog	Smad3			0.733437	0.184741	2.12153	0.313392	1.0851	1.25923	31.712	31.6241	27.5856	31.7447	31.7662	32.1351	31.4308	29.5622	29.7882	29.6495	29.8199	29.8063				3	1	1	13.2	2.4	2.4	41.931	0.0080364	1.4311	48742000000	38	2	2	2	2	2	2	2	2	3	3	3	3
B1B1D8;Q9D773;B1B1D7	B1B1D8;Q9D773	39S ribosomal protein L2, mitochondrial	Mrpl2	+	+	2.85176	0.00140681	2.12147	0.0304928	1.08507	3.11354	29.496	29.2457	30.1583	29.5604	29.8344	29.4802	29.4688	28.3874	28.3601	28.4888	27.904	28.6555				6	6	6	27.3	27.3	27.3	33.099	0	23.024	12365000000	26	2	3	2	2	1	4	4	4	4	4	3	3
Q9JI39	Q9JI39	ATP-binding cassette sub-family B member 10, mitochondrial	Abcb10			1.88359	0.0130742	2.11644	0.0723574	1.08164	2.35591	27.8229	26.4484	27.7268	26.3131	27.8359	27.1471	26.9007	26.6849	25.5197	25.8076	25.9332	25.9584				9	9	9	17.8	17.8	17.8	77.187	0	80.098	4042600000	26	2	2	1	3	2	2	3	2	6	4	6	7
E9PWU7;O35231;A0A0R4J220	E9PWU7;O35231;A0A0R4J220	Kinesin-like protein;Kinesin-like protein KIFC3	Kifc3	+	+	3.06118	0.000868597	2.11184	0.0275294	1.0785	3.26335	26.4968	26.7083	26.3062	26.3002	26.323	26.1576	25.7013	24.4218	25.7259	24.9821	25.253	25.737				4	3	3	5.7	4.2	4.2	87.481	0	10.179	861490000	2	1	1	1	1	1	1	3	1	3	2	3	4
Q9CQF8	Q9CQF8	Ribosomal protein 63, mitochondrial	Mrpl57			1.52374	0.0299408	2.1063	0.111061	1.07471	2.04701	26.427	26.8029	25.985	25.9842	26.5117	25.9208	26.6501	24.2298	25.3208	25.0406	25.8594	24.0826				3	3	3	21.6	21.6	21.6	11.952	0.00029334	3.0066	2769300000	16	2	2	2	2	2	2	1	1	2	1	1	1
G3UZY2;P97493;G3UX99;A2A439	G3UZY2;P97493	Thioredoxin, mitochondrial	Txn2			1.04946	0.0892368	2.10371	0.203877	1.07294	1.60111	27.0235	27.1653	29.0643	25.8188	28.8239	27.8519	26.4848	25.8753	26.0911	26.0664	27.4933	27.2993				6	6	6	53.1	53.1	53.1	14.099	0	126.28	19659000000	97	5	4	4	4	4	5	2	2	3	2	3	4
E9Q812;H3BJY5;E9PX33;Q8CFT0;Q8BRJ3	E9Q812;H3BJY5;E9PX33;Q8CFT0;Q8BRJ3	RELT-like protein 2	Rell2			0.785753	0.163775	2.09312	0.288532	1.06566	1.31713	26.416	27.2283	26.1996	26.2363	25.276	27.328	24.272	25.9378	23.8992	27.0365	27.2561	23.8887				2	2	2	26.8	26.8	26.8	18.675	0	29.08	1781700000	17	0	1	1	1	1	2	1	1	2	2	0	1
Q3UHB1;Q692V2	Q3UHB1;Q692V2	5-nucleotidase domain-containing protein 3	Nt5dc3	+	+	2.55168	0.0028075	2.08923	0.0476129	1.06297	2.87069	33.3346	33.3502	33.1125	33.0894	33.2998	33.1715	33.4588	31.9437	32.0646	31.6258	31.907	31.9802				25	25	25	53.1	53.1	53.1	63.17	0	323.31	207540000000	605	18	19	18	20	18	15	23	23	23	22	23	23
O88736;Q8C5N9	O88736;Q8C5N9	3-keto-steroid reductase	Hsd17b7			1.17963	0.0661262	2.08875	0.17019	1.06264	1.72715	26.8916	26.8572	27.0453	26.5733	27.5661	27.0444	25.8002	24.3052	26.3273	27.3884	24.7766	27.0044				6	6	6	18.9	18.9	18.9	37.316	0	22.648	5023800000	30	2	4	3	2	2	3	2	2	3	2	2	2
Q3U2V3	Q3U2V3	8-oxo-dGDP phosphatase NUDT18	Nudt18			1.02103	0.0952722	2.08209	0.211305	1.05803	1.56893	27.4058	27.1423	27.8809	27.5067	27.2759	26.8723	26.6942	23.6294	26.3283	27.5584	26.8387	26.6866				6	6	6	26.9	26.9	26.9	35.693	0	34.712	7267600000	55	4	4	3	2	4	3	2	3	3	1	3	2
Q8CEJ4;Q62468	Q8CEJ4;Q62468	Villin-1	Vil1			0.608822	0.246137	2.0758	0.38316	1.05367	1.10302	28.055	29.3061	26.7249	26.4846	25.8607	26.2726	23.9235	25.3833	27.8989	26.8153	27.6676	24.6933				3	3	2	3.6	3.6	2.7	92.833	0.0035631	1.7745	2703900000	16	2	2	2	2	2	2	1	1	1	1	1	1
Q8CJG1;Q8CGU0;A2VDG1;Q8BJP2;H3BJ70;Q8BTF2;H3BL59;A3KFX7	Q8CJG1;Q8CGU0;A2VDG1;Q8BJP2;H3BJ70	Protein argonaute-1;Protein argonaute	Ago1			1.32613	0.0471917	2.0689	0.136959	1.04886	1.86085	26.6158	28.1772	27.9601	27.2574	27.8428	27.7671	26.9956	26.6566	27.295	24.6776	27.2762	26.4262				20	15	7	31.6	24	12.1	97.213	0	27.718	6695500000	61	13	12	13	13	13	10	5	9	6	5	6	6
Q922E6;Q6ZQ14	Q922E6;Q6ZQ14	FAST kinase domain-containing protein 2	Fastkd2;mKIAA0971			1.92178	0.0119736	2.06086	0.0720873	1.04325	2.36808	28.2594	28.0182	27.7414	28.1517	28.8833	27.3426	28.2882	26.7624	27.1563	26.6381	26.7369	26.5552				10	10	10	19.2	19.2	19.2	78.947	0	25.354	5404000000	38	4	5	4	6	6	4	6	5	5	4	4	4
Q8BKY8	Q8BKY8	Transcription termination factor 2, mitochondrial	Mterf2			1.28768	0.0515603	2.05812	0.14555	1.04133	1.82309	28.5004	27.3782	28.3509	28.0343	27.7767	27.837	27.988	27.3325	26.833	27.3286	24.8676	27.2798				14	14	14	46.5	46.5	46.5	43.452	0	137.58	12454000000	119	9	11	9	9	10	9	5	6	6	6	6	5
P17439;A0A0G2JDK2	P17439;A0A0G2JDK2	Glucosylceramidase	Gba			1.02027	0.0954395	2.05793	0.210632	1.0412	1.5644	27.4117	26.8979	26.3673	27.1048	25.9263	27.1566	26.3885	24.764	26.4429	23.6538	26.5346	26.8336				3	3	3	7.4	7.4	7.4	57.621	0	6.3475	2698700000	12	0	1	1	2	2	1	2	2	2	1	1	1
Q921T2;E9PWW2;J3QQ40;Q3UE61;D3YXF8	Q921T2;E9PWW2	Torsin-1A-interacting protein 1	Tor1aip1	+	+	4.76321	1.725e-05	2.05621	0.009	1.03999	4.41003	28.1161	28.4602	27.962	27.9089	28.282	28.1838	27.1978	27.225	27.4293	27.1982	26.679	26.9438				10	10	10	24	24	24	66.78	0	41.27	5732800000	55	4	2	3	5	4	3	3	6	5	5	6	4
Q3TPE9	Q3TPE9	Ankyrin repeat and MYND domain-containing protein 2	Ankmy2			0.846178	0.142502	2.05086	0.270172	1.03623	1.37987	28.6244	27.4546	27.7185	28.6043	27.9599	29.2021	28.4972	28.2243	25.3836	28.6112	27.0066	25.6236				11	11	11	30.9	30.9	30.9	48.774	0	25.352	16064000000	111	8	9	8	8	9	8	1	2	2	1	2	1
Q8K2Y7	Q8K2Y7	39S ribosomal protein L47, mitochondrial	Mrpl47			1.02435	0.0945474	2.0402	0.210907	1.02871	1.56568	27.8051	28.2856	27.8104	28.1071	28.8442	27.441	27.818	27.732	26.9865	26.6192	28.2502	24.7152				7	7	7	26.6	26.6	26.6	29.725	0	11.556	6787700000	48	4	4	5	6	6	6	3	2	1	3	3	2
O35218;Q3UGU6;Q3US33;Q8C6K6;Q3URN8	O35218;Q3UGU6;Q3US33;Q8C6K6;Q3URN8	Cleavage and polyadenylation specificity factor subunit 2	Cpsf2			0.813152	0.153762	2.0397	0.278373	1.02836	1.342	26.1818	26.3663	28.5809	25.1985	25.9498	26.492	25.1247	26.2678	24.1281	25.2854	24.4941	27.2993				6	6	6	10.2	10.2	10.2	88.382	0	23.85	2052100000	22	2	2	2	5	3	2	2	2	3	2	3	2
E9QME5;E9QP19;Q99PP7;A0A0G2JGY5;A0A0G2JFC3;A0A0G2JE09	E9QME5;E9QP19;Q99PP7	E3 ubiquitin-protein ligase TRIM33	Trim33			0.591476	0.256167	2.03759	0.391954	1.02686	1.07796	28.7335	26.4917	27.9968	28.2283	29.0924	27.7871	27.4554	23.6529	26.191	27.7862	28.1601	28.923				6	6	6	6.1	6.1	6.1	121.68	0	10.632	5340000000	20	3	4	3	4	4	3	3	1	3	1	1	2
E9PV44;O35143;Q8BTA7	E9PV44;O35143	ATPase inhibitor, mitochondrial	Atpif1			1.48922	0.0324178	2.03057	0.118917	1.02188	1.99713	32.3377	33.1556	33.3181	32.4311	34.8503	33.4426	32.8524	32.6291	32.1863	32.1151	31.6423	31.9789				10	10	10	64.9	64.9	64.9	8.7887	0	88.697	206890000000	325	8	8	8	7	8	7	7	7	8	8	8	7
Q3UCB5;Q3UC13;O55028;Q8C6H9;D3Z7R0;Q99KP1;G3BKC4	Q3UCB5;Q3UC13;O55028;Q8C6H9;D3Z7R0;Q99KP1	[3-methyl-2-oxobutanoate dehydrogenase [lipoamide]] kinase, mitochondrial	Bckdk			1.68249	0.0207733	2.02846	0.0945535	1.02038	2.16102	29.4574	29.262	30.2878	30.1408	30.4399	30.0647	30.3831	28.8835	28.6753	28.9476	28.5599	28.0809				11	11	11	49	49	49	46.587	0	73.068	20747000000	98	7	6	5	6	7	3	7	6	7	8	8	7
Q9CQ43;Q9JJ44;Q8VCG1	Q9CQ43;Q9JJ44;Q8VCG1		Dut			1.66787	0.0214847	2.02693	0.0963323	1.0193	2.14833	27.391	27.0761	26.6238	26.9278	27.4235	26.4566	25.6264	25.0468	26.0536	26.7353	27.1073	25.2137				5	5	5	45.1	45.1	45.1	17.384	0	32.011	2371400000	43	4	3	3	4	3	4	2	2	1	2	2	2
Q6PCZ4	Q6PCZ4	Melanoma-associated antigen E1	Magee1			1.72376	0.0188904	2.02548	0.0915867	1.01826	2.19429	27.0363	27.2273	27.1629	27.6877	27.4703	27.2234	25.7188	27.4071	25.6733	25.6474	27.369	25.8828				2	2	2	1.9	1.9	1.9	101.63	0.0016722	2.0495	1604900000	2	0	0	0	0	0	0	1	1	1	1	1	1
Q8C8L2;Q7TNS5	Q8C8L2;Q7TNS5		B630019K06Rik			1.20402	0.0625149	2.02459	0.168203	1.01763	1.7379	26.461	26.5868	27.8634	27.307	26.2473	27.817	26.6084	27.0749	26.6363	25.7247	25.701	24.4313				5	5	4	22.8	22.8	18.6	34.809	0	10.007	2310300000	29	2	1	2	2	2	2	4	4	3	4	1	3
Q9DAT5;E0CZ49;F7CCK8	Q9DAT5	Mitochondrial tRNA-specific 2-thiouridylase 1	Trmu			1.84263	0.0143673	2.01129	0.0801231	1.00812	2.28623	27.6608	27.9196	27.6022	27.8594	29.0289	28.2406	27.8377	26.8637	26.415	27.3976	27.5251	26.2236				7	7	7	24.7	24.7	24.7	47.24	0	25.395	2864200000	21	1	1	1	1	0	0	4	4	5	4	6	3
Q3TBL6	Q3TBL6	Tumor necrosis factor alpha-induced protein 8-like protein 3	Tnfaip8l3			0.605792	0.247861	2.00876	0.38686	1.00631	1.09379	25.3615	28.2519	25.3129	28.723	25.4987	26.8526	24.3976	24.468	25.2257	27.4195	27.1083	25.3436				6	6	6	31.9	31.9	31.9	23.242	0	65.26	9804300000	107	5	5	5	4	5	5	2	1	2	1	2	2
Q9JKL4;A0A0A6YVW1	Q9JKL4	NADH dehydrogenase [ubiquinone] 1 alpha subcomplex assembly factor 3	Ndufaf3			2.20011	0.00630799	2.00317	0.0618462	1.00228	2.56224	29.6086	28.9554	29.4337	28.3362	29.2047	28.7945	27.894	27.1751	28.778	28.375	27.8881	28.2091				5	5	5	47.6	47.6	47.6	20.733	0	80.822	12365000000	56	2	4	2	4	3	3	3	4	2	4	3	3
E9QPQ8;Q8JZS9;A2VCS1	E9QPQ8;Q8JZS9;A2VCS1	39S ribosomal protein L48, mitochondrial	Mrpl48			1.00147	0.0996623	1.99783	0.218838	0.998435	1.53548	26.7226	26.9748	27.8851	28.5233	28.095	26.6324	27.9852	26.1494	26.6919	25.7463	24.971	27.2988				6	6	6	49.8	49.8	49.8	23.985	0	89.424	3821300000	42	3	4	4	4	3	2	5	5	4	4	5	4
G3UYF5;E9PUJ0;A2A7H4;A2A7H5;Q8BK26;D6RHP0;G3UY69;A2A7H6;G3UZT3;F6UI76	G3UYF5;E9PUJ0;A2A7H4;A2A7H5;Q8BK26;D6RHP0;G3UY69;A2A7H6;G3UZT3	F-box only protein 44	Fbxo44			0.446121	0.357996	1.99626	0.475571	0.997298	0.878652	26.0201	23.9334	28.2388	25.5121	26.8253	26.0536	25.7124	25.8842	22.7104	22.3504	27.5743	26.3678				4	4	4	19.6	19.6	19.6	32.087	0	10.971	4583300000	27	2	2	1	2	2	2	2	2	2	2	3	2
Q99JT1;Q8BW84;Q3TLZ6	Q99JT1;Q8BW84;Q3TLZ6	Glutamyl-tRNA(Gln) amidotransferase subunit B, mitochondrial	Gatb			1.12318	0.0753043	1.99145	0.188611	0.993816	1.6542	26.925	28.4985	28.4874	27.3254	29.1603	28.065	27.6143	26.5849	27.1767	25.6831	27.0866	28.353				13	13	13	38.1	38.1	38.1	62.118	0	155.71	16367000000	109	12	12	11	11	12	10	3	3	3	4	4	4
Q0V8T9;Q0V8T7;Q2PAY0;B7ZP40;A0A087WPQ7	Q0V8T9	Contactin-associated protein like 5-1	Cntnap5a			0.441191	0.362084	1.98669	0.480973	0.990365	0.871026	23.4145	26.7277	27.5453	28.1776	28.2952	28.6654	25.538	24.8607	28.3489	24.1507	26.278	27.7072				11	11	7	13.1	13.1	9.8	145.71	0	81.695	3509800000	28	2	4	2	2	3	1	4	3	3	3	2	3
Q544H9;Q8VHQ3;Q8C9G4;A2AC90	Q544H9;Q8VHQ3;Q8C9G4;A2AC90	Protein phosphatase 1 regulatory inhibitor subunit 16B	Ppp1r16b			2.06848	0.00854119	1.98277	0.0662245	0.987519	2.45219	26.5706	27.2268	26.803	26.598	28.1686	26.9418	25.2219	26.4266	26.3511	26.0193	26.1253	26.2395				9	9	8	21.7	21.7	20.4	63.57	0	34.853	3058900000	47	4	5	4	4	5	4	5	5	3	4	1	6
Q9CR13	Q9CR13	UPF0562 protein C7orf55 homolog				0.854693	0.139736	1.98067	0.269526	0.98599	1.37977	26.7899	26.3896	26.0993	26.5239	25.11	26.5403	26.6819	25.9067	26.5584	24.4448	24.8196	23.1256				2	2	2	20.4	20.4	20.4	12.694	0	20.409	4427800000	30	2	2	2	2	1	2	1	1	1	1	1	1
Q9MQW4;Q7JCX7;Q7JCA9;Q5GA78;K7XK11;G3EBA9;B9V188;A3R458;A3R3W7;A3E4B3;A0A0F6PYW7;A0A075DCG2;A0A023J6D3;A0A023J699;A0A023J698;A0A023J667;A0A023J659;A0A023J622;P00416	Q9MQW4;Q7JCX7;Q7JCA9;Q5GA78;K7XK11;G3EBA9;B9V188;A3R458;A3R3W7;A3E4B3;A0A0F6PYW7;A0A075DCG2;A0A023J6D3;A0A023J699;A0A023J698;A0A023J667;A0A023J659;A0A023J622;P00416	Cytochrome c oxidase subunit 3	COX3;mt-Co3;COXIII;Co3	+	+	3.50536	0.000312351	1.97959	0.0246486	0.985204	3.47763	31.3631	31.8727	32.3139	32.0275	32.4633	31.8169	30.726	30.9751	30.8522	30.9403	31.3659	31.0866				1	1	1	5.4	5.4	5.4	29.922	0	29.808	39815000000	23	0	0	0	0	0	0	1	1	1	1	1	1
G5E881;Q3TUH1;G3UWL8;G3UYJ1;D6RGT1	G5E881;Q3TUH1;G3UWL8	Phosphatidate cytidylyltransferase, mitochondrial	Tamm41			1.18105	0.0659095	1.96804	0.174673	0.976757	1.70415	29.3594	30.4324	30.7251	28.7402	31.353	30.8674	28.5738	29.5785	29.2349	28.5626	29.6457	30.0214				12	12	12	52.5	52.5	52.5	37.896	0	187.31	17653000000	55	4	5	5	6	5	4	7	8	9	7	8	6
Q923G2	Q923G2	DNA-directed RNA polymerases I, II, and III subunit RPABC3	Polr2h			0.581358	0.262206	1.95991	0.400238	0.970785	1.05863	23.8508	27.7511	27.4609	25.0565	27.091	27.8374	25.6694	25.6673	25.4499	26.3738	26.6193	23.4433				7	7	7	46	46	46	17.143	0	28.458	6632600000	91	6	6	4	6	6	5	0	2	2	2	2	2
Q9JMF7;A2AWJ3	Q9JMF7;A2AWJ3	Dolichyldiphosphatase 1	Dolpp1			0.273305	0.532961	1.95912	0.632897	0.970206	0.605477	22.8773	21.0279	26.5537	21.0493	27.1384	21.9288	21.1166	20.7521	27.376	21.5201	21.9544	22.0349				2	2	2	12.6	12.6	12.6	27.098	0	13.904	1174900000	23	1	1	1	1	1	1	2	2	2	2	2	1
P35436	P35436	Glutamate receptor ionotropic, NMDA 2A	Grin2a			1.08903	0.0814649	1.95489	0.20064	0.967087	1.61388	31.1861	30.6616	30.7722	28.7283	30.7667	30.8126	28.9263	28.7664	30.8271	29.0241	30.3282	29.2529				19	18	18	19.9	19.1	19.1	165.42	0	83.864	17150000000	118	2	0	1	1	2	2	13	12	12	14	13	13
Q9CQ06;A0A0A6YXP0	Q9CQ06	39S ribosomal protein L24, mitochondrial	Mrpl24			1.42433	0.0376414	1.95182	0.127585	0.964819	1.91866	28.9601	28.9961	28.5871	28.2078	28.4623	28.8233	26.0139	27.8877	27.6378	27.8824	28.8924	27.9337				7	7	7	46.8	46.8	46.8	24.944	0	14.493	4984100000	30	2	2	2	2	0	1	5	3	4	5	4	3
Q9CTW2;E9Q4M2;P54310	Q9CTW2;E9Q4M2;P54310	Hormone-sensitive lipase	Lipe			0.523532	0.299549	1.95161	0.42866	0.964665	0.982679	26.8148	25.2558	26.8968	23.7893	27.196	25.8756	22.7872	24.5126	27.3234	23.6532	25.1512	26.6129				6	6	6	17.1	17.1	17.1	72.831	0	29.115	2372300000	36	1	1	1	1	1	1	4	5	4	3	3	3
Q8BHA3	Q8BHA3	Probable D-tyrosyl-tRNA(Tyr) deacylase 2	Dtd2			1.23709	0.0579313	1.94476	0.164039	0.959593	1.75049	26.2805	26.2036	25.7812	25.5379	27.0887	26.3777	24.4457	24.4717	25.5806	24.3945	26.6599	25.9598				7	7	7	55.4	55.4	55.4	18.236	0	73.517	7306000000	44	5	6	5	6	5	4	1	1	2	1	1	1
Q9CQJ2;D3Z484;B0LAC0;D3YZF4;D3Z026	Q9CQJ2	PIH1 domain-containing protein 1	Pih1d1			0.573447	0.267026	1.94373	0.405131	0.958826	1.04712	27.0196	27.1012	26.5156	26.4011	26.9755	26.9497	22.5517	24.3512	27.0399	27.259	26.5891	27.4189				8	8	8	36.2	36.2	36.2	32.208	0	13.705	3594200000	25	5	6	6	5	7	5	2	1	1	2	1	2
Q8R3U1;D3YYG1	Q8R3U1	HRAS-like suppressor 3	Pla2g16			0.811379	0.154391	1.9372	0.284454	0.953973	1.32654	26.3211	26.9247	27.1343	27.089	26.517	27.1329	26.8374	24.8233	27.4577	23.4731	26.2834	26.5203				3	3	3	21.6	21.6	21.6	17.872	0	10.304	3090600000	27	2	2	2	1	2	2	1	1	2	2	1	2
Q8BGW1;E9Q1E4;D3Z127	Q8BGW1;E9Q1E4	Alpha-ketoglutarate-dependent dioxygenase FTO	Fto			0.543782	0.285902	1.93684	0.421142	0.953704	1.00821	27.4637	27.346	27.501	26.4997	27.2481	27.6927	24.3251	23.2158	27.8577	27.7012	27.6841	27.245				16	16	16	43.6	43.6	43.6	58.006	0	145.54	13877000000	134	13	12	11	12	14	12	1	1	1	1	2	1
G5E8T2;O88196;D3Z485;A0A0R4J1T2;D6RHT6;D6RDD2;D6RD03;D6RFU5;Q3UG21;F6ZS17;F6XYB0	G5E8T2;O88196	E3 ubiquitin-protein ligase TTC3	Ttc3			0.694202	0.202208	1.92742	0.345144	0.946669	1.1929	27.0048	27.6361	26.2964	27.3236	26.8409	26.5366	26.3866	25.6555	26.8196	22.8765	27.266	26.9542				10	10	10	7.1	7.1	7.1	223.91	0	57.18	2607800000	39	3	3	4	4	4	3	3	4	4	4	4	3
Q9EQI8;Q9D9V9	Q9EQI8;Q9D9V9	39S ribosomal protein L46, mitochondrial	Mrpl46			1.03078	0.0931578	1.92616	0.213206	0.945726	1.55136	28.7106	27.337	28.557	28.4627	28.3273	27.6619	28.7884	27.5294	27.6501	26.9736	27.0826	25.358				10	10	10	44.5	44.5	44.5	32.131	0	121.01	18841000000	140	9	9	9	8	8	7	4	2	5	4	4	2
Q924T2;Q8BQ99	Q924T2;Q8BQ99	28S ribosomal protein S2, mitochondrial	Mrps2	+	+	3.80631	0.000156205	1.91907	0.0216	0.940411	3.61605	28.5566	28.5652	28.9873	28.8359	29.0274	28.4885	28.3064	27.5051	27.8858	27.4484	27.761	27.9117				6	6	6	38.5	38.5	38.5	32.313	0	70.846	12292000000	82	4	4	4	4	5	3	4	5	4	5	4	5
Q8BXJ6;Q8BGV0;Q8K0W7;D3YV21	Q8BXJ6;Q8BGV0;Q8K0W7	Probable asparagine--tRNA ligase, mitochondrial	Nars2	+	+	3.53026	0.000294942	1.91811	0.025	0.939682	3.43549	28.7573	27.9631	27.9773	28.4077	28.5454	27.9652	27.228	27.618	27.1097	27.6303	27.3189	27.073				10	10	10	30.2	30.2	30.2	53.906	0	27.918	6919700000	39	4	4	4	5	5	3	6	6	4	4	7	4
Q8BP43	Q8BP43		Tpm1			0.854248	0.139879	1.90836	0.271242	0.932336	1.36828	24.7937	25.848	24.9571	25.8661	25.3654	25.657	26.1689	22.276	24.3194	23.9538	24.6744	25.5009				29	1	0	62.3	3.2	0	32.819	0.0080311	1.4158	2411400000	13	27	26	27	26	26	23	11	12	12	11	11	13
G8JL74;G3UXA6;Q8BHD7;G3UZ01;G3UY95;G3UXZ6;Q8C5Q1	G8JL74;G3UXA6;Q8BHD7;G3UZ01	Polypyrimidine tract-binding protein 3	Ptbp3			0.43955	0.363455	1.89646	0.484837	0.923309	0.863162	23.0633	26.4462	27.096	25.0077	26.8845	22.5001	24.2302	23.6175	23.9481	23.3847	26.7998	23.4775				9	7	7	18	14.7	14.7	59.465	0	41.482	2648700000	84	6	7	6	7	7	6	3	3	4	3	3	4
Q61733	Q61733	28S ribosomal protein S31, mitochondrial	Mrps31			1.81576	0.015284	1.89497	0.0878625	0.922171	2.21812	27.6146	28.1939	28.5906	26.8647	28.1959	27.9516	27.5364	26.5532	27.2266	26.9879	27.3148	26.2594				11	11	11	36.7	36.7	36.7	43.88	0	85.815	10935000000	111	6	8	9	9	10	6	3	4	7	3	5	5
Q52JJ6;P16406;Q8CD51;F7B9G4;F6YHW2;Q6P3C1	Q52JJ6;P16406;Q8CD51	Glutamyl aminopeptidase	Enpep			1.88789	0.0129451	1.89243	0.0813083	0.920242	2.27252	28.9801	27.2192	28.4118	27.0721	27.7788	27.8351	26.7484	27.2695	26.8916	27.0855	26.7796	27.0012				13	13	13	16.4	16.4	16.4	107.96	0	39.848	3702400000	33	1	1	1	1	1	1	9	7	5	9	6	8
Q5SU48;Q7TN98;Q9D5G2;Q9D5F3;Q5SU47;Q3TSF0;Q3U4E1	Q5SU48;Q7TN98;Q9D5G2;Q9D5F3;Q5SU47	Cytoplasmic polyadenylation element-binding protein 4	Cpeb4			1.15765	0.0695583	1.8901	0.186489	0.918465	1.66396	28.3388	29.0595	29.4349	27.5095	29.2306	28.9926	27.1444	27.8767	27.7857	26.7223	29.0136	28.5122				9	3	3	15.3	4.8	4.8	78.283	0	8.6883	8059300000	20	3	2	3	4	3	2	5	5	7	6	6	6
Q3UI46;P29595	Q3UI46;P29595	NEDD8	Nedd8			1.00582	0.098668	1.88743	0.225544	0.91642	1.51891	28.6714	27.5071	28.962	26.8142	28.9846	28.4237	26.5237	26.5585	26.8964	27.2995	28.7667	27.8198				4	4	2	38.3	38.3	17.3	8.9723	0	22.778	36434000000	178	3	3	3	3	3	3	2	3	2	3	2	2
Q8K4F5;D3YYK0;A0A0J9YU40;A0A0J9YVC2;A0A0J9YV94	Q8K4F5;D3YYK0	Alpha/beta hydrolase domain-containing protein 11	Abhd11			0.725364	0.188207	1.88687	0.33086	0.915992	1.22366	27.5222	28.102	30.4944	27.7576	30.018	28.9524	27.5984	27.8661	27.6211	26.3823	29.3849	28.4978				8	8	8	55	55	55	33.56	0	76.831	14010000000	93	4	4	4	4	4	2	4	5	4	5	6	5
Q8C2A1;Q543B6;Q64314	Q8C2A1;Q543B6;Q64314	Hematopoietic progenitor cell antigen CD34	Cd34			0.609774	0.245599	1.88529	0.388755	0.914784	1.08693	28.2565	28.5142	29.0282	28.8232	28.5934	29.2107	29.1217	27.5668	28.5353	28.614	28.7583	24.3413				5	5	1	13.4	13.4	3.4	40.838	0	9.15	6649500000	40	5	5	5	4	4	4	2	2	2	1	2	1
Q9CQF4;D3Z316	Q9CQF4;D3Z316	Uncharacterized protein C6orf203 homolog	1700021F05Rik			1.26485	0.0543435	1.87751	0.162597	0.908824	1.75755	27.7081	28.0702	28.1632	26.4163	27.7155	27.2461	27.5676	26.7457	26.8339	25.2098	27.0389	26.4705				7	7	7	25.8	25.8	25.8	27.847	0	92.324	13391000000	82	6	6	6	6	6	6	3	3	4	1	3	1
E9Q6P4;G5E8P0;Q6PFC6;F6W5U8;F6ZAT3;Q8BWI2	E9Q6P4;G5E8P0;Q6PFC6		Tubgcp6			0.689512	0.204403	1.87708	0.350174	0.908491	1.18118	28.2282	28.256	28.2473	28.1339	29.2462	28.4743	28.1428	28.4655	28.4603	24.3779	28.2462	27.4421				4	4	4	4.5	4.5	4.5	196.21	0	12.843	4922900000	6	0	0	0	0	0	0	1	3	2	1	4	2
Q3U9A3;Q9D679;Q3TCU5;A0A068BIS1;Q9R233;G3UZZ2;Q5XW46;Q8C6N4;Q3U7C1;Q5XW52;Q5XW51;Q5XW48;Q5XW49;Q3TED6;Q91WI5	Q3U9A3;Q9D679;Q3TCU5;A0A068BIS1;Q9R233;G3UZZ2;Q5XW46;Q8C6N4;Q3U7C1;Q5XW52;Q5XW51;Q5XW48;Q5XW49;Q3TED6;Q91WI5	Tapasin	Tapbp			1.44952	0.0355203	1.8729	0.128033	0.905275	1.91504	25.1045	24.7002	25.8703	24.032	25.9766	23.8144	23.9492	23.9996	24.0537	24.0725	23.8457	24.1456				2	2	2	10.5	10.5	10.5	49.736	0	14.043	869330000	8	1	1	1	1	1	1	1	1	2	1	2	1
M0QWN7	M0QWN7	Ubiquitin carboxyl-terminal hydrolase	Usp35			1.2421	0.0572669	1.87233	0.16862	0.904838	1.73585	26.3761	26.1938	27.4957	26.861	27.6676	26.4447	25.2355	24.8752	26.0341	26.0076	27.2444	26.2132				4	4	4	5.6	5.6	5.6	112.45	0	23.975	1521900000	5	1	0	0	0	1	0	3	3	3	3	4	3
Q9CPR5;A0A0A6YVP4	Q9CPR5;A0A0A6YVP4	39S ribosomal protein L15, mitochondrial	Mrpl15			2.44772	0.00356683	1.86426	0.058016	0.898607	2.66371	28.9488	28.3777	28.3366	28.834	28.977	28.8258	27.6845	28.2942	28.1241	28.0996	27.8185	26.8875				8	8	8	32.2	32.2	32.2	33.541	0	31.156	10630000000	58	5	6	5	5	6	6	6	4	7	4	4	6
B9EJ54;A0A0J9YUD5;Q6ZQG1;Q6PDG0;Q6P9L5;Q6P9Y6;Q9D6C1;Q3UFI7;E9Q880;Q80VE6;B0LAE1	B9EJ54;A0A0J9YUD5;Q6ZQG1;Q6PDG0;Q6P9L5		Nup205			0.945275	0.113429	1.86021	0.244509	0.895466	1.45327	27.9646	28.5726	30.7156	29.5216	29.7935	29.9007	29.03	29.0972	28.7569	27.0677	28.9807	28.1632				23	23	23	18.3	18.3	18.3	227.46	0	200.31	9172100000	81	2	3	2	2	3	3	16	12	15	16	15	12
Q6KAU3;Q9D125	Q6KAU3;Q9D125	28S ribosomal protein S25, mitochondrial	Mrps25			2.00869	0.00980194	1.86001	0.073042	0.895309	2.34712	27.4049	27.1912	27.0199	26.807	26.8218	27.3512	27.2426	26.0984	26.5657	26.1879	25.5205	25.6089				6	6	6	45.7	45.7	45.7	19.072	0	14.881	3843000000	20	4	3	4	3	3	3	2	2	2	2	1	2
Q9CZN8	Q9CZN8	Glutamyl-tRNA(Gln) amidotransferase subunit A, mitochondrial	Qrsl1			2.48276	0.0032903	1.85921	0.0567603	0.894687	2.68451	29.4934	29.708	29.8354	29.7591	29.7173	29.5879	29.7246	28.8386	28.2695	28.8645	28.8758	28.1599				18	18	18	50.1	50.1	50.1	56.782	0	198.68	24625000000	224	14	13	13	13	13	12	11	9	10	10	10	8
O35459;F7B227	O35459;F7B227	Delta(3,5)-Delta(2,4)-dienoyl-CoA isomerase, mitochondrial	Ech1			2.23075	0.00587824	1.85755	0.0639318	0.893404	2.50671	30.3081	29.9244	30.1276	30.138	30.1053	30.035	30.3969	29.0113	28.678	29.2304	28.8148	29.1465				16	16	16	52.9	52.9	52.9	36.118	0	323.31	43766000000	235	12	11	12	13	11	11	10	9	8	9	11	7
Q8K4Q7;Q6ZPK5	Q8K4Q7;Q6ZPK5	Ceramide kinase	Cerk			2.13061	0.00740271	1.8549	0.0675468	0.891343	2.43329	25.8499	26.1158	25.9719	25.3724	25.9547	26.091	24.0479	24.6333	25.0136	25.7381	25.2375	25.3371				3	3	3	9.8	9.8	9.8	59.842	0	53.971	1021000000	21	1	1	1	2	1	1	1	2	2	2	2	2
Q3UD58;Q6PAM1;Q3UXT5;A2ADZ3;A2ADZ4;A2ADZ2;A8Y5J8;Q8C5K1	Q3UD58;Q6PAM1;Q3UXT5;A2ADZ3;A2ADZ4;A2ADZ2	Alpha-taxilin	Txlna			2.07707	0.00837391	1.85116	0.0690631	0.888429	2.39236	25.4748	26.0034	26.0767	25.9266	25.3697	26.39	24.9381	24.4184	24.8581	26.0051	24.6878	25.0032				10	10	10	22.4	22.4	22.4	62.368	0	26.111	2841500000	57	6	8	5	4	6	6	1	1	1	1	1	1
Q9DBL1;Q7TMY2;E9Q5L3;Q3V2R9	Q9DBL1;Q7TMY2;E9Q5L3;Q3V2R9	Short/branched chain specific acyl-CoA dehydrogenase, mitochondrial	Acadsb	+	+	2.75132	0.00177288	1.84176	0.0475833	0.881086	2.85316	31.878	31.7252	32.2994	32.0899	32.4503	32.0129	32.0591	30.9347	30.8738	31.0469	31.165	31.0897				21	21	21	59.7	59.7	59.7	47.874	0	323.31	120550000000	462	13	14	15	15	17	14	17	16	18	16	15	15
H7BXB6;Z4YLG3;Q80U30	H7BXB6;Z4YLG3;Q80U30	Protein CLEC16A	Clec16a			1.34553	0.04513	1.84138	0.147042	0.880788	1.81651	26.5592	26.501	27.0289	26.3705	26.3324	26.8086	25.3797	25.8417	25.5428	24.5481	27.3151	25.6883				4	4	4	7	7	7	76.619	0	8.9777	1950800000	11	2	3	1	3	1	1	1	1	2	1	1	1
Q059G7;P58059;D3YVZ9	Q059G7;P58059;D3YVZ9	28S ribosomal protein S21, mitochondrial	Mrps21			1.59085	0.0256534	1.83991	0.114777	0.879632	2.01797	27.3623	27.3091	27.5823	27.4506	26.9228	26.3901	27.3675	25.9822	26.2367	26.6773	26.1806	25.295				3	3	3	40.2	40.2	40.2	10.561	0	11.531	5220100000	26	3	3	2	2	2	2	1	1	1	1	1	1
A3KGL9;Q5BL14;Q58E57;B7ZCQ3;F6W687;P09602;Q5XK38;E9Q2Z4;J3QM43;A0A087WR34	A3KGL9;Q5BL14;Q58E57;B7ZCQ3;F6W687;P09602;Q5XK38;E9Q2Z4;J3QM43	Non-histone chromosomal protein HMG-17	Hmgn2;Gm16494;Gm6594			1.40298	0.0395386	1.83389	0.136465	0.874906	1.86243	26.7067	27.0222	27.8525	27.4851	27.7914	27.2844	26.7627	27.0119	26.3958	26.396	27.2887	25.0377				7	7	7	58.3	58.3	58.3	9.7258	0	20.735	5715700000	122	4	4	5	5	4	5	4	4	4	4	3	4
Q8CHW3;O35972	Q8CHW3;O35972	39S ribosomal protein L23, mitochondrial	Mrpl23			2.00123	0.00997177	1.83343	0.0749224	0.874541	2.32715	28.3104	28.3373	27.9562	29.3096	27.555	28.3341	27.6482	27.2332	27.74	26.9094	27.7572	27.2673				5	5	5	51.4	51.4	51.4	17.105	0	51.289	8184700000	46	2	2	1	1	1	1	3	3	4	3	4	3
Q9D938	Q9D938	Transmembrane protein 160	Tmem160	+	+	2.69911	0.00199937	1.83058	0.0494653	0.872304	2.80932	27.4839	27.6453	27.3356	27.3489	27.5659	27.236	26.4471	27.0023	26.996	25.7007	26.7985	26.4371				3	3	3	19.7	19.7	19.7	19.587	0	6.5037	1839800000	18	0	0	0	0	0	0	3	3	2	3	2	2
E9PUH7;Q3TYK3;B1AUB6	E9PUH7;Q3TYK3	Nuclear factor 1	Nfix			1.22331	0.059798	1.83056	0.173955	0.872289	1.70695	25.9536	25.7167	25.6947	25.5057	25.9035	26.6447	25.6019	23.8436	25.3687	24.5444	24.4385	26.3882				5	5	1	20	20	3.2	54.161	0	42.758	763700000	12	1	1	1	1	0	0	1	1	3	2	2	2
Q3TJN9;Q543T1;Q3UZ23;P22437	Q3TJN9;Q543T1;Q3UZ23;P22437	Prostaglandin G/H synthase 1	Ptgs1			1.19529	0.0637831	1.83049	0.180242	0.872229	1.68201	26.9274	26.5759	26.4201	25.5404	26.8839	27.4538	26.4518	25.6024	26.3359	26.0938	25.8209	24.2633				6	6	5	17.8	17.8	16	55.98	0	22.71	2427100000	24	2	4	3	3	2	2	3	2	4	1	4	4
Q9JLI8	Q9JLI8	Squamous cell carcinoma antigen recognized by T-cells 3	Sart3			0.520345	0.301755	1.82823	0.436462	0.870451	0.967806	25.7317	24.5694	28.3344	25.459	26.8171	28.6149	25.7575	25.7478	26.718	26.6101	25.7716	23.6988				27	27	27	34.4	34.4	34.4	109.62	0	175.47	17544000000	173	15	16	17	16	12	15	5	2	3	3	3	1
Q3UA79;Q80WF7;Q792S7;Q61232;Q3TXM1;Q61231;Q61230;Q61229;Q61228;Q61227;A0A068BGU5;P36371	Q3UA79;Q80WF7;Q792S7;Q61232;Q3TXM1;Q61231;Q61230;Q61229;Q61228;Q61227;A0A068BGU5;P36371	Antigen peptide transporter 2	Tap2			0.420479	0.379771	1.82389	0.499708	0.86702	0.830858	23.611	21.4413	26.1893	24.2346	26.2425	22.0247	24.3418	21.8198	21.9531	22.5482	24.066	23.8123				2	2	2	4.9	4.9	4.9	77.313	0	11.16	333360000	16	1	1	1	1	1	0	1	1	1	1	1	1
F8VQ05;Q8CHD0;Q8BIA1;Q80XD5;A0A0J9YUH4;A0A0J9YTS1;F6Q1V8;Q99KZ2;A0A0J9YU33;Q80UX7;Q9CS05;A0A0J9YUJ6	F8VQ05		Fryl			0.506158	0.311776	1.8236	0.444738	0.866787	0.948721	27.6116	28.2979	26.8077	28.6628	28.7217	27.96	27.7493	27.4421	28.6253	23.447	27.6215	27.976				19	15	15	8.1	7.1	7.1	337.82	0	63.534	5228600000	37	6	5	5	9	3	6	10	7	5	9	5	7
Q80X95	Q80X95	Ras-related GTP-binding protein A	Rraga			1.60205	0.0250007	1.82285	0.115202	0.866197	2.01966	27.0406	27.5685	26.6331	27.4727	27.2752	27.7132	26.7629	26.3721	26.8867	25.0486	26.5374	26.8985				10	2	1	43.5	9.3	5.1	36.566	0	16.359	1710000000	14	3	4	2	2	3	2	4	5	5	5	4	6
Q5SSH8	Q5SSH8	Neuferricin	Cyb5d2			1.12988	0.0741523	1.82248	0.198748	0.865904	1.62063	25.7323	26.088	25.8103	26.2697	25.7581	25.7666	23.5283	25.3965	25.0097	24.257	26.5035	25.5345				5	5	5	24	24	24	29.162	0	15.835	1803600000	34	4	4	4	4	4	4	1	1	1	1	1	2
Q9CQ48;E0CYQ2	Q9CQ48;E0CYQ2	NudC domain-containing protein 2	Nudcd2			1.02219	0.0950199	1.81619	0.225551	0.860912	1.51851	25.8695	25.5543	27.2836	26.134	28.2536	27.0367	25.3771	25.5759	25.2398	26.4657	26.3984	25.9094				6	6	6	42	42	42	17.66	0	77.28	12313000000	75	5	3	5	4	5	5	2	1	2	2	1	2
H7BX46;G3X932;P59281;Q6PAT3;H3BJM3;H3BLS4;H3BKC8	H7BX46;G3X932;P59281;Q6PAT3	Rho GTPase-activating protein 39	Arhgap39			1.01022	0.0976739	1.81355	0.230246	0.858818	1.50643	30.1365	29.9449	30.7538	29.8429	27.7887	29.9633	28.2249	28.5019	29.6838	28.5873	29.3592	28.9202				19	19	19	23.6	23.6	23.6	121.68	0	102.9	10309000000	61	0	1	0	3	3	1	12	13	12	14	11	12
Q3TS32;H7BX91;Q9D8B1	Q3TS32;H7BX91;Q9D8B1	Androgen-induced gene 1 protein	Aig1			1.24353	0.0570787	1.81194	0.170997	0.857532	1.71892	24.9739	26.8276	26.1098	26.8185	25.5683	25.9188	24.9928	25.9346	25.569	25.0355	25.4963	24.0435				3	3	3	14.3	14.3	14.3	27.397	0	6.3977	1077700000	26	1	1	1	1	1	1	3	3	3	3	3	3
Q8BIL5;Q8BJ23	Q8BIL5	Protein Hook homolog 1	Hook1			0.587713	0.258396	1.80814	0.403269	0.854508	1.05099	27.6351	27.3525	26.6264	28.3304	26.2912	26.1291	27.1234	26.5208	26.5506	26.8479	23.142	27.053				11	10	10	20.7	19.5	19.5	84.438	0	79.569	4600100000	59	8	8	7	7	8	5	3	3	4	3	3	2
Q8BVN4;D3Z3A4;D3Z3A2	Q8BVN4;D3Z3A4;D3Z3A2	Transcription termination factor 4, mitochondrial	Mterf4			1.8369	0.0145578	1.80066	0.0923841	0.848527	2.18847	26.4578	26.4524	26.0812	25.7569	25.8409	26.3164	26.3514	25.6205	24.5178	25.0727	24.9226	25.3295				6	6	6	22.3	22.3	22.3	40.249	0	10.047	1154100000	13	4	3	3	3	3	3	3	3	3	1	3	2
Q545K5;O89086;Q8BG13;Q5RJV3;S4R2M6	Q545K5;O89086;Q8BG13	RNA-binding protein 3	Rbm3			2.23862	0.00577266	1.79603	0.0653122	0.84481	2.47233	31.2663	31.4899	30.869	31.5076	31.2869	32.004	31.3486	30.2036	30.0977	30.8121	30.4895	30.4033				9	9	9	66	66	66	16.604	0	167.02	69994000000	203	8	8	8	7	8	6	6	6	6	6	5	6
Q542C3;P59114;Q3UC00;Q8BY58	Q542C3;P59114	Phosphorylated CTD-interacting factor 1	Pcif1			0.654552	0.221538	1.79472	0.371768	0.843762	1.12925	27.3052	26.7757	27.821	26.7015	28.2687	26.8089	26.7841	24.1345	26.743	25.631	28.4731	26.8527				9	9	9	16.4	16.4	16.4	80.504	0	32.294	5595300000	44	6	7	4	7	5	6	1	2	2	2	1	1
Q9CQX5;E0CY63;E0CY66	Q9CQX5;E0CY63	Claudin domain-containing protein 1	Cldnd1			0.392046	0.405465	1.79429	0.525692	0.84341	0.787442	23.037	26.4172	27.3266	26.5892	27.8178	27.0501	24.769	26.5165	25.7061	22.606	27.2078	26.372				3	3	3	15	15	15	28.572	0	5.738	2287900000	14	1	1	1	0	2	2	0	2	2	1	2	1
Q9QZC2;Q8C3X9;Q9CRY9	Q9QZC2	Plexin-C1	Plxnc1			1.4396	0.036341	1.79413	0.132893	0.843288	1.87766	27.7677	28.8538	28.4815	28.3862	28.3442	27.9115	26.925	27.7559	26.8454	26.5963	28.4004	28.1622				23	22	21	18.7	18.2	17.7	176.47	0	38.104	5515400000	45	4	5	3	4	3	5	10	15	10	10	12	11
E9Q5E1;Q80TF3	E9Q5E1;Q80TF3	Protocadherin-19	Pcdh19			0.900819	0.125655	1.79413	0.265135	0.843283	1.39471	25.6058	26.32	26.1208	25.8876	26.5395	26.2162	24.1078	26.2651	23.4549	26.1931	25.9401	25.6691				1	1	1	2	2	2	120.82	0.00029091	2.8282	732080000	4	0	0	0	0	0	0	1	1	1	1	1	1
B9EKL6;Q63739	B9EKL6;Q63739	Protein tyrosine phosphatase type IVA 1	Ptp4a1			0.325626	0.47247	1.79301	0.589896	0.842386	0.68585	22.9241	27.6592	27.5457	28.1294	27.7627	28.7577	27.4708	24.6582	27.4965	27.398	23.4152	27.2857				7	4	4	57.2	39.9	39.9	19.815	0	24.864	4540900000	38	4	4	5	5	4	4	5	5	5	6	5	5
Q06EZ3;Q61263;A0A087WSJ5;A0A087WNN8	Q06EZ3;Q61263;A0A087WSJ5;A0A087WNN8	O-acyltransferase;Sterol O-acyltransferase 1	Soat1			0.661559	0.217992	1.78707	0.368543	0.837598	1.13627	24.7786	23.3155	22.6899	23.3923	26.2226	23.495	22.8069	23.1348	22.9025	22.3122	22.8692	24.8427				2	2	2	5	5	5	63.81	0.0026207	1.8724	96680000	2	0	0	0	0	0	0	0	1	1	1	0	1
A0A0R4J1X1;E9QLB8;Q566J8	A0A0R4J1X1;E9QLB8;Q566J8	AarF domain-containing protein kinase 4	Adck4			0.863431	0.136952	1.7842	0.275743	0.835279	1.35473	24.9071	24.695	27.3956	24.7233	26.9062	24.9989	25.2229	24.3691	24.6954	24.3809	25.1158	24.8304				2	2	2	14.8	14.8	14.8	33.289	0	24.046	757120000	24	0	0	0	0	0	0	2	2	1	2	1	1
P17665	P17665	Cytochrome c oxidase subunit 7C, mitochondrial	Cox7c			0.998807	0.100275	1.78241	0.235429	0.833831	1.4877	30.7645	30.771	30.4451	31.8131	30.0405	30.2692	30.0514	28.1052	30.8593	30.2254	29.6364	30.2226				3	3	3	31.7	31.7	31.7	7.3325	0	8.9734	44646000000	86	2	2	2	2	2	2	3	3	2	2	2	3
Q91XX9;Q8K4A1;Q8K4A4;A0A0A6YVS5;Q8K4A6;Q8K4A8;Q8K4A9;Q8CE10;Q4KMS2;Q91XX6;Q91XX8;Q7TQF1;Q91XX5;Q91XX7;Q91XX3;Q91XY9;Q91XX4;Q91XX2;Q6NXY6;Q91XY3;Q91XY2;Q8C8Z4;A0A0A6YXZ9	Q91XX9;Q8K4A1;Q8K4A4;A0A0A6YVS5;Q8K4A6;Q8K4A8;Q8K4A9;Q8CE10;Q4KMS2;Q91XX6;Q91XX8;Q7TQF1;Q91XX5;Q91XX7;Q91XX3;Q91XY9;Q91XX4;Q91XX2;Q6NXY6;Q91XY3;Q91XY2;Q8C8Z4		Pcdhga9;Pcdhgb4;Pcdhga12;Pcdhgc5;Pcdhgb2;Pcdhgb1;Pcdhgb5;Pcdhgb7;Pcdhga10;Pcdhgb6;Pcdhgb8;Pcdhga5;Pcdhga6			0.937592	0.115454	1.78029	0.254202	0.832112	1.42802	26.4689	26.2491	25.7404	26.7628	26.6351	26.0631	26.626	24.2036	25.9155	26.5822	24.0949	25.5044				4	2	2	6.4	3	3	101.21	0	4.3949	1301600000	7	1	1	1	1	2	2	4	4	3	4	4	3
Q8BIP0;Q811F8;Q8BIE1	Q8BIP0;Q811F8	Aspartate--tRNA ligase, mitochondrial	Dars2			2.41591	0.00383789	1.77592	0.0607632	0.828566	2.5775	30.0272	30.596	30.5278	30.1312	30.0165	30.162	30.3669	29.2809	29.2214	29.0424	29.3795	29.1982				19	19	19	32.8	32.8	32.8	74.101	0	65.52	18824000000	135	9	7	7	10	8	9	13	14	9	11	9	11
Q3U487	Q3U487	E3 ubiquitin-protein ligase HECTD3	Hectd3			0.967658	0.107731	1.7755	0.243742	0.828228	1.45608	27.4249	27.3278	28.9347	27.3992	28.8826	27.7431	27.696	25.5805	27.3706	26.6476	27.607	27.8412				22	22	22	37.2	37.2	37.2	97.346	0	110.82	10715000000	111	15	15	12	15	15	12	5	6	5	5	6	5
Q8R2Y8	Q8R2Y8	Peptidyl-tRNA hydrolase 2, mitochondrial	Ptrh2			1.00865	0.0980288	1.77491	0.232701	0.82775	1.49508	29.2563	29.3309	29.3742	28.5662	29.3083	29.4335	28.1787	26.8671	27.5936	28.9172	29.8461	28.9002				6	6	6	47.5	47.5	47.5	19.526	0	69.871	14418000000	76	3	4	3	4	3	3	5	4	3	5	4	5
Q8CFQ6;E9Q7D8	Q8CFQ6;E9Q7D8		Pcbp3			1.16503	0.0683872	1.77423	0.193198	0.827191	1.63789	24.8402	25.0632	26.1017	25.4098	26.5966	25.6852	24.0753	24.3912	24.6273	24.5982	26.2166	24.825				11	1	1	61	5.6	5.6	26.494	0	14.995	1367200000	17	10	10	10	10	10	10	9	9	9	9	10	10
G3UY52	G3UY52		Usp9x			0.626592	0.23627	1.76477	0.387242	0.819482	1.09211	24.1541	26.8621	25.5049	26.8097	26.1886	26.3432	24.4001	23.8582	25.2382	26.772	26.4672	24.2101				8	1	1	66.7	9.8	9.8	20.406	0	18.926	1095500000	10	4	2	3	4	3	5	4	5	5	4	6	6
Q4FJR4;Q922H2;Q3V250	Q4FJR4;Q922H2;Q3V250	[Pyruvate dehydrogenase (acetyl-transferring)] kinase isozyme 3, mitochondrial	Pdk3	+	+	2.88441	0.00130493	1.76293	0.0474468	0.817976	2.86721	32.2386	32.1913	32.1207	32.1514	31.639	31.8688	31.9891	30.975	31.1905	31.1218	31.0866	30.9391				26	26	25	66	66	66	47.922	0	323.31	109390000000	396	15	15	17	17	16	14	17	20	17	16	18	15
Q9CPX4;Q3UCL5;Q3UL79;Q3TJJ6;P29391;Q3THE6;Q9CZE7;P49945;H3BKD3;Q9CWA4	Q9CPX4;Q3UCL5;Q3UL79;Q3TJJ6;P29391;Q3THE6;Q9CZE7;P49945	Ferritin;Ferritin light chain 1;Ferritin light chain 2	Ftl1;Ftl2			0.598641	0.251976	1.76104	0.400211	0.81643	1.05823	28.7611	28.4459	25.9827	27.1961	27.0926	27.5659	28.3146	27.3654	27.0704	24.4444	26.249	26.7021				10	10	4	69.9	69.9	30.1	20.772	0	223.23	159960000000	325	10	10	10	9	10	8	2	2	1	1	1	1
A0A0N4SV16;Q9CZ52	A0A0N4SV16;Q9CZ52	Anthrax toxin receptor 1	Antxr1			1.01978	0.095548	1.75304	0.231393	0.80986	1.49956	25.0466	24.2299	25.8317	24.0483	26.2767	25.9196	24.5627	23.7311	24.639	23.916	25.2258	24.419				2	2	2	6.2	6.2	6.2	56.034	0	15.367	409660000	5	0	0	0	0	0	0	1	2	2	2	2	1
Q9QZN4;Z4YN00;A2A7H1;A2A7G9;A2A7H3	Q9QZN4;Z4YN00;A2A7H1;A2A7G9	F-box only protein 6	Fbxo6			0.998379	0.100374	1.75277	0.23795	0.809639	1.47941	27.5893	27.7885	27.6292	27.6413	27.8736	27.1842	26.4421	27.3456	27.8056	24.8186	27.2697	27.1666				7	7	7	31.9	31.9	31.9	34.492	0	16.728	4717000000	40	4	3	3	3	3	3	2	3	4	3	4	3
Q3UBX0;D3Z7P2;D3Z3Z2;D3YX08;D3Z0I8	Q3UBX0;D3Z7P2;D3Z3Z2;D3YX08;D3Z0I8	Transmembrane protein 109	Tmem109			1.70734	0.0196183	1.74948	0.108294	0.806926	2.06489	27.4462	27.5289	26.8598	28.2647	27.0442	26.7442	26.6894	26.4665	26.7798	25.6589	26.5828	26.869				3	3	3	9.1	9.1	9.1	26.306	0	9.1057	2935600000	30	3	3	2	3	2	2	3	3	2	2	3	3
Q8K0B2;A0A087WPS2	Q8K0B2;A0A087WPS2	Probable lysosomal cobalamin transporter	Lmbrd1			1.69702	0.0200898	1.74459	0.111114	0.80289	2.05458	26.0948	25.4324	26.2117	25.3725	26.1515	25.9101	24.3564	25.5982	25.2497	24.825	24.473	25.8533				2	2	2	4.8	4.8	4.8	61.062	0	4.2519	1478800000	18	1	1	1	1	1	0	2	2	2	1	2	2
Q9ME04;Q7JCZ9;Q7JCY6;B9V1K8;A0A0F6Q0S0;A0A0F6PZ84;A0A067XKW7;A0A067XKR4;P03911;Q5GA75;A3R4A0;A0A023J6C5;A0A023J692;A0A023J663;A0A023J654;A0A023J632;A0A023J5Z0;A0A023J5X7;W0TGY1;K7X7Z6;K7X731;F1JVR2;A9UIX0;A3R461;A0A023J6K5;A0A023J6E1;A0A023J684;A3E4B6;A0A023J6M1;A0A075DCI1;Q3UPP3;A0A023J6G6;Q3UQ59	Q9ME04;Q7JCZ9;Q7JCY6;B9V1K8;A0A0F6Q0S0;A0A0F6PZ84;A0A067XKW7;A0A067XKR4;P03911;Q5GA75;A3R4A0;A0A023J6C5;A0A023J692;A0A023J663;A0A023J654;A0A023J632;A0A023J5Z0;A0A023J5X7;W0TGY1;K7X7Z6;K7X731;F1JVR2;A9UIX0;A3R461;A0A023J6K5;A0A023J6E1;A0A023J684;A3E4B6;A0A023J6M1;A0A075DCI1;Q3UPP3;A0A023J6G6	NADH-ubiquinone oxidoreductase chain 4	ND4;mt-Nd4;Nd4;Mtnd4			1.13801	0.0727758	1.73105	0.20443	0.791651	1.59983	27.7531	28.9721	29.2242	29.0495	29.087	30.0742	27.1526	28.5582	28.0288	28.2252	28.4806	28.9646				6	6	6	19.4	19.4	19.4	51.851	0	111.97	28273000000	120	3	2	3	3	2	2	3	4	4	4	4	3
Q91YN2;Q03963;Q78E06	Q91YN2;Q03963;Q78E06	Interferon-induced, double-stranded RNA-activated protein kinase	Eif2ak2			0.506995	0.311175	1.73076	0.448187	0.791407	0.940016	26.5299	26.4699	22.6121	25.6713	26.9328	25.3664	25.9255	24.6149	25.4751	25.2764	23.6554	23.8866				5	5	5	14.4	14.4	14.4	58.265	0	30.314	1402200000	16	3	4	3	2	3	3	2	2	1	2	1	1
Q3UJP5;B1AV75;Q9D005	Q3UJP5;B1AV75	Protein C8orf37 homolog	2610301B20Rik			0.565165	0.272167	1.72886	0.420015	0.789824	1.01307	26.3493	26.3717	26.7511	26.0892	26.8625	26.018	26.429	24.6883	26.637	23.5484	27.8961	24.5041				11	11	11	55.5	55.5	55.5	23.848	0	200.55	8600100000	90	8	9	9	7	10	8	1	1	1	1	1	1
A2RT57;Q9CQC8	A2RT57;Q9CQC8	Maspardin	Spg21			1.05185	0.0887457	1.72752	0.224917	0.788705	1.52159	24.6831	25.4648	25.9253	25.1281	25.2173	25.761	24.5873	24.469	24.5187	24.5456	26.1118	23.215				3	3	3	15.6	15.6	15.6	34.952	0	11.382	838360000	20	2	2	2	2	2	2	1	1	1	2	1	2
Q6P5F7	Q6P5F7	Protein tweety homolog 3	Ttyh3			1.24192	0.0572903	1.72734	0.178498	0.788549	1.68794	27.3429	27.7605	27.7922	28.6906	28.4957	28.2543	26.1649	26.9734	27.4812	26.8905	27.9112	28.1837				6	6	6	13.7	13.7	13.7	57.713	0	28.139	6548400000	67	5	4	5	6	6	6	2	3	2	2	3	3
U5NG85;Q99M59;J7P1X3;J7NUN6;J7PDK7;J7PCI3;Q3TMS7;A6PWD6;U5NGE1;Q8R5D8;Q5NCB2;Q3ULY1;U5NJP0;U5NFV7;Q5SVP2;Q5SVP0;Q5NCB3	U5NG85;Q99M59		Irgd;Ifi47			1.08906	0.0814599	1.72313	0.212615	0.785028	1.55377	25.486	25.4086	24.7173	25.6422	25.4215	24.6667	25.4142	24.3221	23.4875	25.2297	23.2822	24.8964				8	8	1	19	19	1.7	46.929	0	13.287	2791600000	59	6	7	4	7	6	5	1	1	1	2	1	1
Q8VHL0	Q8VHL0	Urea transporter 1	Slc14a1			0.766187	0.171322	1.7178	0.323819	0.78056	1.23968	26.7582	28.6466	28.2332	27.8418	28.836	29.0948	28.1205	26.6806	28.8208	26.4353	26.6893	27.9808				4	4	4	12.8	12.8	12.8	42.125	0	10.04	4236200000	22	0	0	0	0	0	0	2	2	1	2	3	3
Q3TPJ8;A2BFF8;A2BFF7;A2BFF5;A2BFF9;D6Q0F6;D6Q0F5;O88487;D6Q0F7;Q3UDA2	Q3TPJ8;A2BFF8;A2BFF7;A2BFF5;A2BFF9;D6Q0F6;D6Q0F5;O88487;D6Q0F7;Q3UDA2	Cytoplasmic dynein 1 intermediate chain 2	Dync1i2			1.75646	0.0175203	1.71491	0.105426	0.778133	2.08112	30.2068	30.0822	30.215	29.7816	29.9973	30.1934	29.4328	29.6447	29.9178	28.8035	28.2401	29.7685				24	22	22	54.3	49.7	49.7	70.612	0	323.31	44230000000	312	15	14	13	15	15	13	13	12	11	10	9	13
Q2TA57	Q2TA57	Aspartate beta-hydroxylase domain-containing protein 1	Asphd1			0.749778	0.177919	1.71302	0.332173	0.776544	1.22125	26.2919	24.9089	25.5059	25.5781	25.8287	25.9639	25.7332	25.1776	25.6544	22.5067	25.5504	24.7959				6	6	6	25.3	25.3	25.3	38.265	0	13.799	1328600000	15	3	2	3	3	2	2	1	1	2	1	1	0
Q6ZPM1;Q3UT32;Q810J8	Q6ZPM1;Q3UT32;Q810J8	Zinc finger FYVE domain-containing protein 1	mKIAA1589;Zfyve1			1.11522	0.0766973	1.71051	0.211225	0.774426	1.57272	27.9674	28.2185	29.6157	27.9038	29.6955	28.3359	27.3754	27.9045	27.9484	27.7869	28.737	27.338				11	11	11	18.9	18.9	18.9	86.625	0	53.691	6860600000	61	3	5	4	3	4	4	8	8	5	6	5	7
Q8BW86	Q8BW86	Rho guanine nucleotide exchange factor 33	Arhgef33			0.590444	0.256777	1.70941	0.408396	0.773495	1.0409	30.881	28.0889	28.7186	30.5233	30.701	30.1627	30.0552	28.1449	30.3591	29.6539	28.0142	28.2072				19	19	19	31.5	31.5	31.5	94.757	0	132.46	13776000000	99	1	1	0	4	3	2	14	13	10	17	15	13
Q5ND52	Q5ND52	rRNA methyltransferase 3, mitochondrial	Rnmtl1			1.18803	0.0648597	1.70727	0.194524	0.771692	1.6346	24.4794	25.4213	26.513	24.5659	26.1826	25.9069	24.249	24.4609	24.7887	25.2045	24.9246	24.8113				4	4	4	12.9	12.9	12.9	46.795	0	5.3972	2531500000	12	3	4	1	2	2	2	2	0	1	1	1	1
Q8C3V4;Q3TW11;Q8C8M3;A0A087WSP5;Q9D323;Q8C497;Q99K94;P42225;Q91Y52;A0A087WSQ5;Q8CFQ1;A0A087WRI1	Q8C3V4;Q3TW11;Q8C8M3;A0A087WSP5;Q9D323;Q8C497;Q99K94;P42225	Signal transducer and activator of transcription;Signal transducer and activator of transcription 1	Stat1			1.45916	0.0347411	1.70587	0.137745	0.770511	1.8542	30.7835	30.1346	29.9753	30.525	29.9966	30.1502	30.8883	28.9164	29.3086	29.3581	29.2224	29.2482				29	29	29	43.4	43.4	43.4	87.314	0	170.22	29422000000	190	20	18	20	18	19	19	14	14	12	13	13	15
Q9CR56	Q9CR56	NF-kappa-B inhibitor-interacting Ras-like protein 2	Nkiras2			1.55052	0.0281502	1.70178	0.128109	0.767045	1.92199	26.1241	25.9756	26.7607	26.0766	26.3952	26.5212	25.434	25.558	25.5305	26.0682	24.3686	26.2918				1	1	1	6.3	6.3	6.3	21.494	0.0031628	1.8289	805940000	9	0	0	0	0	0	0	1	1	1	1	1	1
Q04857;Q8C6Y0;Q99LW4	Q04857;Q8C6Y0	Collagen alpha-1(VI) chain	Col6a1			2.34833	0.0044841	1.69811	0.0657263	0.763932	2.46855	27.0997	27.2671	27.5883	26.7032	27.7733	27.6419	26.6722	26.5319	26.5592	26.8953	26.0017	26.8295				7	7	7	8.5	8.5	8.5	108.49	0	39.066	1835200000	26	0	0	0	0	0	0	3	5	5	4	5	4
Q3U679;P01887;Q91Z73;Q91Z72;Q9D239	Q3U679;P01887;Q91Z73;Q91Z72;Q9D239	Beta-2-microglobulin	B2m			2.56296	0.00273552	1.696	0.0608611	0.76214	2.60112	29.7475	28.9888	28.8901	29.4843	29.2579	29.402	28.8963	28.7039	28.2811	28.9211	28.2539	28.1414				3	3	3	22.7	22.7	22.7	13.78	0	5.1142	8362500000	58	3	3	3	3	3	3	1	2	1	2	1	1
Q3UBB0;Q8BFR4;Q3UDX9;Q6PCZ1	Q3UBB0;Q8BFR4;Q3UDX9	N-acetylglucosamine-6-sulfatase	Gns			0.495489	0.31953	1.69282	0.456976	0.759431	0.920525	27.8358	27.7947	28.8465	27.5464	28.7225	27.0036	27.3608	24.3028	26.601	29.0215	28.0975	27.8092				8	8	8	18.4	18.4	18.4	51.542	0	7.9514	9602800000	63	6	6	7	6	7	7	2	1	1	2	1	2
Q9D074	Q9D074	E3 ubiquitin-protein ligase MGRN1	Mgrn1			0.385621	0.411508	1.68918	0.538545	0.75632	0.769781	25.2816	26.6663	28.7737	25.7078	28.944	28.1712	26.0104	25.0955	28.3013	25.6317	28.4074	25.5605				5	5	5	15.8	15.8	15.8	58.477	0	24.768	2992700000	13	1	2	1	2	2	2	2	3	3	3	4	4
P97792;Q3TV22	P97792;Q3TV22	Coxsackievirus and adenovirus receptor homolog	Cxadr			0.523967	0.299249	1.68906	0.441546	0.756217	0.956388	27.2689	25.9179	24.9711	27.7993	25.3488	27.1585	27.2771	26.112	26.0154	25.0476	23.5924	25.8828				5	5	5	21.6	21.6	21.6	39.947	0	4.8083	1938800000	6	2	3	2	2	2	2	2	2	1	2	1	2
Q80YD1;M0QWM4	Q80YD1	ATP-dependent RNA helicase SUPV3L1, mitochondrial	Supv3l1	+	+	2.92541	0.00118738	1.68542	0.0495686	0.753111	2.80722	29.9331	29.9459	29.7037	29.5404	30.1352	29.8003	29.5509	28.8129	29.305	28.7007	28.8153	29.3551				20	20	20	31.3	31.3	31.3	87.004	0	71.95	17696000000	140	12	13	9	12	11	11	10	12	12	11	11	11
Q5M8M3;Q9DCG9;Q8VCR4	Q5M8M3;Q9DCG9;Q8VCR4	Multifunctional methyltransferase subunit TRM112-like protein	Trmt112			0.407585	0.391215	1.6831	0.516531	0.751117	0.80066	29.8166	29.9553	29.8298	29.508	30.7987	29.8881	30.4536	29.8736	29.9205	25.1929	29.4381	30.411				6	6	6	81.6	81.6	81.6	14.107	0	57.035	60966000000	33	6	5	6	6	6	4	1	2	1	3	1	1
A7M7S2;Q8VIJ8;Q8BXG6;Q8BZ59;F2Z3V7;F2Z3Y4;A2AAX8	A7M7S2;Q8VIJ8;Q8BXG6;Q8BZ59	Nitrogen permease regulator 3-like protein	Nprl3			1.01695	0.0961729	1.68184	0.238189	0.750041	1.47517	25.4294	25.3626	25.7625	25.7395	27.087	25.8285	25.0412	24.1281	24.3727	25.3363	26.2161	25.615				4	4	4	10.7	10.7	10.7	60.818	0	9.9909	638240000	6	0	0	0	0	0	0	3	3	3	3	2	3
Q9JJL8	Q9JJL8	Serine--tRNA ligase, mitochondrial	Sars2			1.8544	0.0139829	1.6815	0.0993754	0.749753	2.12865	28.3921	28.8795	28.7013	29.0457	28.304	28.672	28.6989	28.1612	28.22	27.4862	27.7422	27.1874				14	14	14	37.6	37.6	37.6	58.316	0	145.34	10914000000	106	8	8	8	10	8	8	7	7	6	7	6	7
Q3TD54;Q3T9E5;Q6ZQF2;P57716;Q3TDE4;Q3TV74	Q3TD54;Q3T9E5;Q6ZQF2;P57716;Q3TDE4	Nicastrin	Ncstn			1.82107	0.0150984	1.6808	0.10302	0.749148	2.10508	29.1927	28.5688	29.745	28.5611	28.6157	28.4508	27.5492	28.3012	27.9952	27.9153	28.2803	28.598				8	8	8	15.7	15.7	15.7	78.392	0	154.4	11722000000	82	5	5	7	4	6	5	5	5	4	5	4	5
A2BDW0;P35991;Q7TMU1	A2BDW0;P35991;Q7TMU1	Tyrosine-protein kinase BTK;Non-specific protein-tyrosine kinase	Btk			1.07144	0.0848318	1.68024	0.224104	0.748671	1.52345	24.2421	24.5014	23.7743	24.8941	23.2928	23.028	23.4063	23.9519	22.3582	22.865	23.8497	22.8095				3	2	2	6.4	4.8	4.8	56.008	0.00097793	2.0967	550660000	10	1	1	1	1	0	1	2	1	1	2	1	3
Q3TCE7;Q91Z25;Q9WV32;Q3U094;Q3TBA2;F6THG2;F6VVE6;D3Z6S0	Q3TCE7;Q91Z25;Q9WV32;Q3U094;Q3TBA2	Actin-related protein 2/3 complex subunit 1B	Arpc1b			0.563288	0.273345	1.67906	0.42303	0.747655	1.00352	27.4261	27.272	27.8353	27.3467	27.4576	27.8179	27.6014	26.9972	27.3789	23.628	27.6781	27.3859				8	7	7	32.5	26.3	26.3	41.091	0	28.273	4712100000	35	7	7	5	7	6	6	3	3	3	2	3	2
F7A4R2;Q9JLB9	F7A4R2;Q9JLB9	Nectin-3	Pvrl3			1.47718	0.0333286	1.67462	0.138188	0.743835	1.85205	26.9942	26.9767	25.3446	27.1601	26.3298	26.3291	25.8475	26.1099	26.0618	25.4202	25.4485	25.7836				1	1	1	9.4	9.4	9.4	25.917	0	5.2005	964810000	6	0	0	0	0	0	0	1	1	1	1	1	1
A0A0R4J0L6;Q8BJZ4;A0A0N4SV23	A0A0R4J0L6;Q8BJZ4	28S ribosomal protein S35, mitochondrial	Mrps35			1.8386	0.0145011	1.67231	0.102024	0.741844	2.11137	28.1706	28.4696	28.3703	29.0269	28.5219	28.0659	28.679	27.7142	27.6616	27.1993	27.4727	27.4474				9	9	9	40.3	40.3	40.3	35.917	0	69.129	9409700000	75	6	6	6	6	5	5	2	2	2	4	4	4
Q9DB01;A0A0R4J044;P57724;A0A087WRH3;Q8BP63;A0A087WRJ6;A0A087WP16;A0A087WSI1;A0A087WQ06;A0A087WPG7	Q9DB01;A0A0R4J044;P57724;A0A087WRH3;Q8BP63;A0A087WRJ6;A0A087WP16	Poly(rC)-binding protein 4	Pcbp4			0.321534	0.476942	1.67097	0.595654	0.74069	0.67189	26.9308	27.1741	27.2776	26.3314	27.3138	24.4864	23.2621	26.995	27.3269	27.4398	22.7743	27.2718				6	5	5	20.1	18.1	18.1	41.366	0	14.498	3414400000	24	4	4	6	5	4	4	2	2	2	2	2	1
Q542N8;Q3TRX4;Q91WF5;Q3UZP7	Q542N8;Q3TRX4;Q91WF5;Q3UZP7		Palm			0.636247	0.231075	1.67096	0.388418	0.740676	1.08788	24.4379	25.2452	27.4541	24.7596	26.831	26.2297	24.7525	24.0862	24.8229	24.8689	26.1126	25.8703				25	1	1	74.6	8.3	8.3	36.721	0	11.18	2243100000	9	23	22	22	22	22	19	19	20	16	16	21	19
P60824;K4DI65;D3YU80	P60824;K4DI65;D3YU80	Cold-inducible RNA-binding protein	Cirbp			1.75378	0.0176286	1.67096	0.110909	0.740674	2.05147	28.8787	28.8584	29.6753	28.1238	29.1888	28.7416	28.7102	27.5533	28.2304	28.0086	28.3396	28.1805				6	6	6	43.6	43.6	43.6	18.607	0	46.282	25853000000	108	6	6	6	6	6	5	4	4	3	3	3	4
Q8CJ40	Q8CJ40	Rootletin	Crocc			1.30532	0.049508	1.66613	0.171637	0.736505	1.71406	29.1572	29.604	29.2821	29.923	29.9151	29.452	28.608	28.9126	29.4408	29.5573	27.4931	28.9024				29	29	29	16.5	16.5	16.5	226.94	0	64.871	20260000000	90	1	1	1	1	1	3	19	15	19	18	19	17
Q3U3G2;Q91YL2	Q3U3G2;Q91YL2	E3 ubiquitin-protein ligase RNF126	Rnf126			1.15604	0.0698164	1.66406	0.207364	0.734707	1.59047	26.6309	25.1161	26.3357	25.9605	25.6642	25.7834	25.3971	25.6421	25.7762	24.7526	25.583	23.9315				5	5	5	23.6	23.6	23.6	34.08	0	48.872	1602100000	19	3	3	3	4	3	3	1	1	2	1	1	1
Q9D0I4;B1AVI2;Q9D614	Q9D0I4;B1AVI2;Q9D614	Syntaxin-17	Stx17			0.767493	0.170807	1.66157	0.330379	0.732551	1.22826	26.0209	27.6257	28.3782	25.6048	27.0969	25.5467	26.1717	25.7131	26.3273	25.5302	26.3183	25.8172				5	5	5	20.3	20.3	20.3	33.221	0	58.49	2355200000	33	4	5	5	4	4	3	1	2	1	1	2	1
Q3UNN2;Q3U8S1;Q3U468;A2APM5;A2APM3;A2APM4;E9QKM8;Q80X37;A2APM1;A2APM2;P15379;Q3TLT9	Q3UNN2;Q3U8S1;Q3U468;A2APM5;A2APM3;A2APM4;E9QKM8;Q80X37;A2APM1;A2APM2;P15379;Q3TLT9	CD44 antigen	Cd44			0.926307	0.118493	1.6603	0.269029	0.731441	1.38447	26.2992	27.653	27.5484	26.516	27.7812	26.902	24.7452	26.7091	26.7898	26.9135	26.8947	26.2588				3	3	3	7.9	7.9	7.9	40.247	0	4.0034	4403200000	31	2	2	2	2	2	2	2	2	2	2	2	2
Q9CQD4	Q9CQD4	Charged multivesicular body protein 1b-2	Chmp1b2			1.14601	0.0714473	1.65895	0.20952	0.730273	1.57991	28.5704	28.8328	27.3492	27.2986	28.2677	27.095	26.8255	26.9427	27.5915	27.9499	26.9648	26.7576				5	5	2	19.6	19.6	7.5	22.161	0.00015056	3.4538	12952000000	61	3	3	3	3	2	3	2	1	1	3	2	2
Q8CBG9;F6UDR6;D3Z0A0;E9PUJ5;D3YYB6	Q8CBG9;F6UDR6;D3Z0A0;E9PUJ5	E3 ubiquitin-protein ligase RNF170	Rnf170			0.949211	0.112406	1.65588	0.261914	0.727599	1.40448	25.7411	25.9349	26.2197	25.5649	26.5891	25.4634	24.691	24.8465	24.1395	26.189	24.7851	26.4963				3	3	3	13.3	13.3	13.3	33.413	0	6.386	1540800000	11	2	1	2	1	2	2	1	1	1	1	1	1
A0A0R4J0Z3;P55088;Q8BR89;Q50H70;Q8K4M1;Q3V388	A0A0R4J0Z3;P55088;Q8BR89;Q50H70	Aquaporin-4	Aqp4			1.15184	0.0704952	1.6526	0.209365	0.724736	1.58221	29.0105	29.6458	30.7869	30.2565	31.1492	29.9429	29.8428	29.2674	29.628	29.8062	28.9722	28.9269				4	4	4	13.6	13.6	13.6	34.535	0	36.468	29111000000	103	4	3	4	4	4	2	1	1	3	1	3	2
Q9JJV5	Q9JJV5	Voltage-dependent calcium channel gamma-3 subunit	Cacng3			1.68802	0.0205109	1.65146	0.119643	0.723742	1.99231	29.7482	29.2617	29.7444	30.0097	29.6252	30.4429	28.3591	29.6926	29.5015	28.6466	29.2616	29.0283				7	7	5	23.2	23.2	19	35.515	0	26.326	13396000000	61	1	1	0	1	0	0	6	6	6	6	6	5
A0A0K0NTX9;Q8C6S9	A0A0K0NTX9;Q8C6S9	Cilia- and flagella-associated protein 54	Cfap54			2.08041	0.00830982	1.65057	0.0840588	0.722965	2.25563	25.9789	25.6679	25.8846	25.8375	25.9457	26.1856	25.2484	25.9225	25.5341	25.2146	24.681	24.5617				3	3	3	1.3	1.3	1.3	361.01	0.0079099	1.4497	605340000	7	0	0	0	0	0	0	2	1	1	3	2	2
Q9D7N6;A0A0A6YXW4	Q9D7N6;A0A0A6YXW4	39S ribosomal protein L30, mitochondrial	Mrpl30			1.3763	0.0420433	1.64769	0.161493	0.720446	1.76066	26.3143	26.9453	26.1223	26.423	25.8616	26.8888	26.483	25.941	25.8084	26.0837	24.8353	25.081				5	5	5	32.5	32.5	32.5	18.342	0	25.784	1829700000	32	3	2	3	3	1	2	3	3	2	1	3	3
Q45VK7;D3Z025	Q45VK7	Cytoplasmic dynein 2 heavy chain 1	Dync2h1			0.521861	0.300704	1.64498	0.444713	0.718069	0.947386	25.6856	24.6377	26.5596	22.9729	26.2363	25.5787	24.7608	23.0346	24.4309	25.9644	24.376	24.7959				10	10	10	2.9	2.9	2.9	492.33	0	18.923	936700000	15	0	1	0	1	1	1	1	2	5	2	3	4
Q91YJ5;Q5M6W7;F6RR02;Q5M6W8	Q91YJ5;Q5M6W7	Translation initiation factor IF-2, mitochondrial	Mtif2			0.995251	0.1011	1.64467	0.249772	0.7178	1.44279	27.8854	27.9944	27.6384	28.1131	27.4616	28.6751	28.9575	26.7303	26.9999	27.103	27.177	26.4936				8	8	7	15.7	15.7	14.3	81.288	0	37.093	6938300000	59	5	4	3	6	4	3	3	5	4	6	4	4
Q9CQF0	Q9CQF0	39S ribosomal protein L11, mitochondrial	Mrpl11			0.624077	0.237642	1.63911	0.394869	0.712911	1.06792	29.0163	29.0445	27.3151	29.0429	28.9768	26.7303	29.0167	26.9904	27.1982	28.5796	26.8991	27.1644				9	9	9	48.4	48.4	48.4	20.68	0	35.678	14372000000	108	8	8	9	9	8	8	2	3	2	3	4	1
Q8BXT5;Q3UTP8;Q3US35;O35874;Q9ESU8;Q5SSP3	Q8BXT5;Q3UTP8;Q3US35;O35874;Q9ESU8;Q5SSP3	Amino acid transporter;Neutral amino acid transporter A	Slc1a4			2.11783	0.00762373	1.63908	0.0817528	0.712883	2.26954	30.6296	31.1226	31.4571	30.4717	31.7923	31.1399	30.3249	30.4434	30.5575	30.0736	30.4313	30.5053				11	11	11	29.7	29.7	29.7	56.079	0	247.18	59118000000	231	10	9	10	10	10	9	7	8	9	8	8	7
Q14B21;Q99N94;Q3UK02	Q14B21;Q99N94;Q3UK02	39S ribosomal protein L9, mitochondrial	Mrpl9			1.19894	0.0632493	1.63825	0.200405	0.712159	1.61513	29.0378	28.3271	29.2607	27.8734	28.8887	29.4661	27.3737	28.1357	28.3911	27.4353	28.4184	28.8267				7	7	2	27.2	27.2	6.8	30.244	0	18.352	6844900000	38	2	1	2	3	3	2	4	3	3	4	3	4
Q9D7N3;Q3UMV5;Q9ER89;Q5XJX8;A0A0J9YU02;Q78IX0	Q9D7N3;Q3UMV5;Q9ER89;Q5XJX8	28S ribosomal protein S9, mitochondrial	Mrps9	+	+	3.15297	0.000703128	1.63779	0.0476087	0.711747	2.87352	28.9326	29.1511	29.5302	29.2916	29.352	29.1285	28.737	28.0702	28.4885	28.8901	28.6185	28.3113				9	9	9	32.1	32.1	32.1	44.929	0	58.559	12864000000	100	5	5	5	6	5	5	7	8	6	7	6	7
Q5QNQ6;Q6PE09;Q8K0C7;Q5QNQ4;Q5F209;Q8K005;Q5F210	Q5QNQ6;Q6PE09;Q8K0C7;Q5QNQ4	Oxysterol-binding protein 2;Oxysterol-binding protein	Osbp2			0.426885	0.374209	1.63753	0.504267	0.711517	0.822601	26.5948	26.7806	27.1899	26.7326	25.1886	27.0207	27.1302	22.8349	25.2385	27.5705	25.6677	26.7963				14	12	12	19.1	16.1	16.1	101.35	0	13.868	2317000000	27	7	5	7	9	6	6	2	2	2	3	2	2
Q64471;Q9DCY6;D3Z3X5;D3Z5W7	Q64471;Q9DCY6;D3Z3X5	Glutathione S-transferase theta-1	Gstt1			0.45285	0.352493	1.63749	0.486999	0.711483	0.857594	29.6039	29.0935	29.2314	28.908	30.3795	29.7467	29.3566	29.3127	29.3877	25.3204	29.5166	29.8002				15	15	15	79.6	79.6	79.6	27.374	0	197.02	40088000000	158	8	9	9	8	9	6	5	4	6	3	7	6
Q9D365	Q9D365	Signal peptidase complex subunit 3	Spcs3			1.17567	0.0667307	1.63429	0.206297	0.708666	1.5942	28.4746	27.4979	27.9138	27.5305	27.4914	28.3211	27.8718	26.6234	27.2003	28.1758	26.6713	26.4347				5	5	5	26.1	26.1	26.1	20.146	0	6.1575	5334700000	41	3	3	3	3	4	3	2	3	2	3	2	2
Q3U2M9;Q99KW3;E9QMQ3;J9JI90;G5E8W1	Q3U2M9;Q99KW3;E9QMQ3	TRIO and F-actin-binding protein	Triobp			0.39433	0.403339	1.6336	0.531923	0.708058	0.776873	26.4322	27.8109	27.7538	26.2207	26.159	22.6885	25.4646	24.4422	25.6748	25.1837	26.5555	25.496				6	5	5	4.2	3.5	3.5	147.95	0.0082821	1.4008	1377600000	9	0	0	0	0	0	0	1	2	3	1	2	1
Q3U9G9;A0A0A6YY12;A0A0A6YXT6;A0A0A6YW01	Q3U9G9;A0A0A6YY12	Lamin-B receptor	Lbr			1.19475	0.0638627	1.63187	0.201945	0.706524	1.60878	24.7942	25.9051	25.498	24.3487	25.2359	24.9109	25.3673	24.3622	24.3671	24.8126	23.6351	23.9094				4	4	4	9.3	9.3	9.3	71.439	0	12.431	411920000	9	0	0	0	1	0	0	2	2	3	1	2	3
Q9DCP2;A0A0A6YX60;A0A0A6YWF5;A0A0A6YWH4	Q9DCP2;A0A0A6YX60;A0A0A6YWF5;A0A0A6YWH4	Sodium-coupled neutral amino acid transporter 3	Slc38a3			2.2559	0.00554756	1.62644	0.0728963	0.701717	2.34369	30.5694	30.8843	30.2392	29.8008	30.7186	30.6081	29.9783	30.0436	29.7402	29.235	29.9101	29.7028				10	10	10	22	22	22	55.591	0	142.98	35344000000	130	6	5	4	5	6	4	7	6	6	6	6	6
Q9JMC3;Q8R1X2;D3Z1U5	Q9JMC3;Q8R1X2	DnaJ homolog subfamily A member 4	Dnaja4			1.65225	0.0222715	1.62447	0.125826	0.699971	1.949	29.4685	28.8696	29.6277	29.9047	29.1517	29.3049	28.9728	28.8742	28.7851	27.6707	29.1261	28.6982				17	17	17	46.9	46.9	46.9	44.901	0	152.29	12978000000	96	4	9	6	9	7	6	9	9	10	8	8	9
Q9D0G0	Q9D0G0	28S ribosomal protein S30, mitochondrial	Mrps30			2.52188	0.0030069	1.62406	0.0641124	0.699609	2.50018	29.2791	29.0894	29.3032	29.1576	29.795	29.145	28.7882	28.8222	28.7965	27.8973	28.5419	28.7254				14	14	14	38.9	38.9	38.9	49.939	0	54.753	14798000000	112	6	6	7	7	7	3	9	10	9	9	9	8
Q14B65;Q8BVV7;A2A5Z4;Q8BWE9	Q14B65;Q8BVV7	Centrosomal protein of 95 kDa	Cep95			0.583172	0.261113	1.62371	0.41956	0.699295	1.01776	24.9213	25.8002	25.1185	26.6705	24.1652	26.568	25.1561	23.1348	24.4938	25.1416	24.7767	26.3449				3	3	3	4.7	4.7	4.7	90.792	0.00028357	2.3684	1524600000	7	1	1	1	1	1	0	1	2	1	1	0	1
Q3TI59;Q3UFK0;Q3TSZ8;P21995	Q3TI59;Q3UFK0;Q3TSZ8;P21995	Embigin	Emb			1.77448	0.0168081	1.62329	0.112276	0.69892	2.0321	28.7322	28.7026	28.8628	28.8544	28.9906	29.0453	27.5815	28.7199	28.1607	27.3577	28.4525	28.7219				8	8	8	30.3	30.3	30.3	37.066	0	48.122	15417000000	76	4	5	4	5	6	4	5	5	4	4	3	4
Q63810;Q497S1;Q63811	Q63810	Calcineurin subunit B type 1	Ppp3r1			0.376007	0.42072	1.62093	0.55206	0.696821	0.749362	28.6379	29.4391	30.3318	28.7356	30.2007	30.2437	28.2704	29.5891	29.8973	25.3944	30.618	29.6385				10	10	10	69.4	69.4	69.4	19.3	0	323.31	67959000000	206	6	10	10	9	10	8	4	4	6	4	6	4
B1AZF9;B1AZF3;Q80YE4	B1AZF9;B1AZF3;Q80YE4	Serine/threonine-protein kinase LMTK1	Aatk			1.24951	0.0562973	1.61885	0.190722	0.694972	1.64669	26.9072	27.3908	27.5953	27.2158	28.5921	26.7193	26.7899	26.4746	26.3906	27.2337	27.1669	26.1949				9	9	9	9.3	9.3	9.3	139.45	0	15.109	3065700000	24	1	2	1	1	1	2	2	4	5	4	7	2
Q3U9H3;Q3TFU7;Q61337;F7ABX5;D3YZR8	Q3U9H3;Q3TFU7;Q61337;F7ABX5;D3YZR8	Bcl2-associated agonist of cell death	Bad			0.907971	0.123603	1.61709	0.275704	0.693398	1.35325	26.6199	26.4632	27.8032	26.6386	27.4786	26.4282	25.017	26.5101	26.0713	26.0535	27.5565	26.063				5	5	5	53.1	53.1	53.1	17.745	0	40.213	2324500000	33	2	2	2	1	2	1	1	3	3	2	3	3
Q9JIQ3;Q7TPS3;A0A0G2JGS0;Q8R1D8;D3Z3K5;D3Z2Q3;Q3TEL3	Q9JIQ3;Q7TPS3	Diablo homolog, mitochondrial	Diablo			2.09321	0.00806836	1.61435	0.0865684	0.690954	2.2315	26.9539	27.0008	27.3333	27.0169	27.0977	26.182	25.7923	25.8446	26.3412	26.4869	26.4364	26.5374				6	6	6	45.6	45.6	45.6	26.82	0	59.683	2790300000	29	3	5	3	2	4	1	2	1	1	1	2	1
Q8R2Q4;E9Q7N5;Q3TML3;Q3TSU6;Q8C1C2;E0CY79	Q8R2Q4;E9Q7N5;Q3TML3;Q3TSU6;Q8C1C2	Ribosome-releasing factor 2, mitochondrial	Gfm2			0.318583	0.480194	1.61027	0.602069	0.687298	0.662631	26.8064	22.8827	28.0771	24.8139	27.8079	26.9043	27.0781	26.5744	24.6761	25.3703	24.0462	25.4234				8	8	8	15	15	15	86.108	0	65.06	4035400000	64	5	6	7	7	7	8	3	3	2	3	2	3
Q8CGA3;Q3TYQ1	Q8CGA3	Large neutral amino acids transporter small subunit 4	Slc43a2			0.87942	0.132002	1.60785	0.285862	0.685132	1.32337	26.4247	27.4446	26.6189	27.2947	26.2851	27.8384	25.665	25.5005	27.0504	25.5933	26.6806	27.3058				4	4	4	7.7	7.7	7.7	62.43	0	11.59	2747200000	33	3	1	2	3	3	3	1	2	2	2	2	2
A0A0G2JER3;A0A0G2JG99;A2AHB7;C0KTP6;A2AHB9;A2AHB8;Q6ZPR4;Q8C853;A0A0G2JDW4	A0A0G2JER3;A0A0G2JG99;A2AHB7;C0KTP6;A2AHB9;A2AHB8;Q6ZPR4;Q8C853	Potassium channel subfamily T member 1	Kcnt1			0.896583	0.126887	1.60535	0.280076	0.682889	1.33861	25.5263	24.9575	26.3469	25.0606	25.5617	25.5212	25.2293	23.2621	24.9212	24.7307	25.9266	24.8071				8	8	7	7.8	7.8	6.3	134.61	0	19.269	985910000	18	1	3	1	3	2	1	3	3	4	2	4	3
Q8VDI7;F6Z1E7;F6UMH9	Q8VDI7;F6Z1E7	Ubiquitin-associated domain-containing protein 1	Ubac1			0.436455	0.366054	1.60531	0.499123	0.682849	0.831514	26.2582	25.6074	27.322	23.8578	27.4822	26.8099	24.3957	25.9988	26.0415	23.8568	26.7421	26.2054				8	8	8	28.4	28.4	28.4	45.53	0	55.747	4279600000	46	4	4	5	4	4	4	2	2	3	0	3	2
Q8C438;Q3UG85;Q9JHZ2	Q8C438;Q3UG85;Q9JHZ2	Progressive ankylosis protein	Ank;Ankh			0.562014	0.274149	1.60323	0.427878	0.680979	0.988997	27.2253	26.6998	29.9011	27.1102	28.9068	27.5598	27.7589	26.0751	26.717	27.1986	28.1359	27.4314				7	7	7	20.7	20.7	20.7	54.336	0	129.96	4787800000	57	3	4	4	4	4	2	5	5	6	4	5	5
A0A0N4SWD7;E9Q6H8;Q6ZPK1;Q8CIA7;A0A0N4SUU0;A0A0N4SUY3;A0A0N4SWF5;A0A0N4SV65;A0A0N4SUV0;A0A0N4SW19;Q8VDM7;Q91YS3;A0A0N4SWC0;A0A0N4SVR9	A0A0N4SWD7;E9Q6H8;Q6ZPK1;Q8CIA7;A0A0N4SUU0;A0A0N4SUY3;A0A0N4SWF5		Plekha5			0.70054	0.199278	1.60235	0.365596	0.680191	1.1435	28.102	28.8759	29.3073	27.2183	29.3398	28.0634	27.4333	26.9179	26.9443	27.8334	28.929	28.7677				15	15	15	19.6	19.6	19.6	113.85	0	38.071	5370500000	46	2	1	2	3	2	3	10	8	8	8	10	7
Q8BQU6;Q2HJ05	Q8BQU6;Q2HJ05	Gap junction gamma-2 protein;Gap junction protein	Gjc2			1.91605	0.0121326	1.59943	0.103041	0.677557	2.10596	27.5509	28.0896	28.2792	27.9701	28.464	28.6631	26.8304	27.5651	27.8171	27.3523	27.8583	27.5282				4	4	4	14.5	14.5	14.5	47.008	0	46.76	3666100000	28	0	0	0	1	1	0	4	4	3	3	4	4
Q9D1Q3;Q3UCT9;Q3TVJ0;O89051;Q9JME4	Q9D1Q3;Q3UCT9;Q3TVJ0;O89051;Q9JME4	Integral membrane protein 2B;BRI2, membrane form;BRI2 intracellular domain;BRI2C, soluble form;Bri23 peptide	Itm2b			0.409831	0.389196	1.59471	0.521511	0.67329	0.794008	26.9381	29.198	29.1248	29.3679	29.3981	29.1192	28.8155	25.1899	29.1379	29.0896	27.7054	29.1681				10	10	10	44.7	44.7	44.7	30.32	0	31.813	12658000000	58	3	2	4	6	5	5	6	5	7	6	5	6
Q8BZ36;B2RWX4	Q8BZ36;B2RWX4	RAD50-interacting protein 1	Rint1			0.42583	0.37512	1.5919	0.508274	0.670753	0.815438	26.6818	26.987	27.3949	24.7596	26.1323	25.3796	25.6445	25.4794	26.6106	22.7804	26.8381	25.9574				4	4	4	6.2	6.2	6.2	90.093	0	26.593	1790200000	13	2	1	1	2	2	3	1	1	1	1	0	1
Q8VHC3	Q8VHC3	Selenoprotein M	Selm			0.480534	0.330724	1.59136	0.470896	0.670257	0.887025	25.8429	27.0957	28.2243	25.1794	28.4263	27.9321	25.7938	25.8205	25.9912	26.0373	27.978	27.0584				7	7	7	60.7	60.7	60.7	16.377	0	98.759	30194000000	129	6	5	7	6	7	6	1	1	3	1	3	1
D3Z7P3	D3Z7P3	Glutaminase kidney isoform, mitochondrial	Gls			2.38055	0.00416341	1.58809	0.0709912	0.667292	2.37688	35.0029	35.0645	35.0728	35.0482	35.2441	35.1793	35.27	34.3803	34.3104	34.4376	34.0546	34.155				41	41	9	71.2	71.2	15.9	73.963	0	323.31	921840000000	1824	31	33	34	32	31	23	37	37	38	38	39	37
Q91XX1;Q4KMN6	Q91XX1;Q4KMN6		Pcdhgc3			0.308641	0.491314	1.58734	0.611423	0.666611	0.645257	24.2509	22.381	26.8823	23.7764	26.8612	22.3589	23.7025	22.0379	24.4058	25.0821	23.4325	23.8501				5	3	3	8.1	4.7	4.7	101.05	0	10.662	437310000	6	2	1	1	1	1	2	5	4	4	5	4	4
A0A0R4J195;Q9CSU0;F6YB25;F7DAY5	A0A0R4J195;Q9CSU0;F6YB25	Regulation of nuclear pre-mRNA domain-containing protein 1B	Rprd1b			0.383491	0.413532	1.58668	0.547163	0.666007	0.75629	28.2178	27.1649	29.2347	28.7112	27.7569	27.8316	29.146	27.729	28.6149	24.202	28.1855	27.0438				15	13	13	61.8	50.5	50.5	36.812	0	48.646	25033000000	117	10	11	12	10	12	7	6	3	3	5	3	5
Q8BQV7;Q6ZWX1;O55142;Q9DC85	Q8BQV7;Q6ZWX1;O55142;Q9DC85	60S ribosomal protein L35a	Rpl35a			0.944748	0.113567	1.58645	0.270011	0.665804	1.37576	30.3232	30.1334	30.0329	30.191	29.8101	29.6038	29.6387	29.846	30.0541	28.6667	30.0548	27.8392				9	9	9	48.2	48.2	48.2	12.563	0	12.763	35256000000	144	7	8	6	7	6	8	5	4	3	5	5	4
Q3UXM3;Q9QYH6;Q91W72;Q8K2H5;Q3UIL5;Q571N9	Q3UXM3;Q9QYH6;Q91W72;Q8K2H5;Q3UIL5;Q571N9	Melanoma-associated antigen D1	Maged1			0.445092	0.358846	1.58561	0.495327	0.665037	0.84025	27.7883	26.8778	25.3876	27.8088	24.7864	27.2355	26.2753	26.2783	24.9031	24.4397	26.5194	27.4783				10	10	9	15.7	15.7	14.2	85.713	0	136.8	10979000000	99	9	9	7	9	8	10	3	2	1	3	2	3
Q78KL9;Q3TAV0;Q3UD20;Q3T9B4;Q9D8S4;Q8BJ91	Q78KL9;Q3TAV0;Q3UD20;Q3T9B4;Q9D8S4	Oligoribonuclease, mitochondrial	Rexo2			0.242232	0.57249	1.58551	0.676677	0.664948	0.536417	23.9918	24.0407	25.803	22.9674	28.3546	28.5163	23.8835	25.4944	23.9606	27.7128	24.1903	24.4425				9	9	9	58	58	58	23.613	0	87.314	14542000000	89	8	8	7	7	8	8	2	2	2	2	1	1
Q05BF9;A8Y5Q1;A2AJP9;A8Y5Q0;A2AJQ0;Q3UV70	Q05BF9;A8Y5Q1;A2AJP9;A8Y5Q0;A2AJQ0;Q3UV70	[Pyruvate dehydrogenase [acetyl-transferring]]-phosphatase 1, mitochondrial	Pdp1	+	+	3.48444	0.000327762	1.58533	0.0409756	0.664781	2.9616	32.0608	31.922	31.7418	31.8099	31.7086	31.896	31.6055	31.2803	31.0084	31.3836	30.9364	30.9362				19	19	19	51.3	51.3	51.3	61.181	0	242.6	57294000000	271	6	7	6	8	9	4	16	16	15	15	16	17
A2AP78;Q544R9;O54879	A2AP78;Q544R9;O54879	High mobility group protein B3	Hmgb3			0.490908	0.322918	1.58365	0.466439	0.663252	0.898883	26.5799	28.3007	28.2793	28.3072	28.2237	28.0695	28.4147	27.9971	27.5419	27.5563	27.7657	24.5051				5	5	5	25.8	25.8	25.8	18.311	0	25.235	17210000000	53	5	3	4	3	3	3	1	1	1	1	1	1
A0A0J9YVH8;A0A0J9YUZ2;A0A0J9YV63	A0A0J9YVH8					0.431543	0.370218	1.5814	0.50457	0.661201	0.821666	26.8796	26.7188	26.3901	26.9174	25.9276	26.6264	22.6058	26.6241	26.0384	27.3474	26.1714	26.7058				55	1	1	68.9	2.6	2.6	97.851	0	44.829	1891000000	24	22	19	23	24	25	21	46	46	44	48	41	44
A7E1Z5;E3VWA1;D3Z7G8	A7E1Z5;E3VWA1	Anion exchange protein	Slc4a4			0.508967	0.309765	1.58029	0.456931	0.660185	0.920767	26.1383	27.7164	28.5809	26.3117	28.9277	28.3651	27.6618	27.4515	26.1776	25.8208	28.2443	26.723				30	3	1	35.2	3.3	1.2	120.46	0	46.349	5802200000	32	20	20	19	19	18	16	23	24	23	22	22	24
Q3TFQ1;Q3UBW1	Q3TFQ1;Q3UBW1	SPRY domain-containing protein 7	Spryd7			1.70482	0.0197322	1.57971	0.125852	0.659664	1.95163	27.2495	27.4819	26.8708	26.7708	26.9555	27.1048	26.1575	26.2024	26.5421	25.8391	27.36	26.3742				5	5	5	33.2	33.2	33.2	21.681	0	11.999	2630800000	16	3	3	2	3	3	4	2	2	3	2	3	2
Q99KV1	Q99KV1	DnaJ homolog subfamily B member 11	Dnajb11			0.623813	0.237786	1.57816	0.402116	0.658245	1.0545	27.6651	27.8483	28.0409	27.5504	27.3963	28.5869	26.6349	27.3949	27.3514	25.1004	28.3299	28.3271				10	10	10	29.9	29.9	29.9	40.555	0	37.045	8297400000	63	6	7	5	7	5	6	3	1	2	3	2	3
Q3TKC5;Q8CIH9;Q3UGA8;Q3TUW2;Q3UGU3	Q3TKC5;Q8CIH9;Q3UGA8;Q3TUW2;Q3UGU3	Amidophosphoribosyltransferase	Ppat			0.588467	0.257948	1.57679	0.419937	0.65699	1.01438	25.957	25.0132	26.0937	26.0661	26.6714	26.5174	25.6879	23.6091	24.7268	24.9854	26.9031	26.4647				7	7	7	21.4	21.4	21.4	52.841	0	26.8	4977800000	62	5	5	6	4	5	5	2	1	1	0	2	2
D3YZ54;Q9QXE0;E9PWM4;D6RDE9;E9Q0K0;E9Q7H7;E9Q9L4	D3YZ54;Q9QXE0;E9PWM4	2-hydroxyacyl-CoA lyase 1	Hacl1			0.802003	0.15776	1.57144	0.324473	0.652087	1.23724	25.1483	25.1224	26.2555	24.9248	26.0338	25.2213	24.2653	24.0669	24.3781	24.2084	25.8469	26.0279				8	8	8	24.7	24.7	24.7	60.995	0	53.465	1992000000	12	4	3	3	2	3	4	1	1	2	2	2	1
Q3TTF6;H3BKU1;G3UWS4;Q7TNP2;H3BLQ0;Q8BIX1;H3BIV7;H3BLE7;H3BJ83	Q3TTF6;H3BKU1;G3UWS4;Q7TNP2;H3BLQ0;Q8BIX1;H3BIV7;H3BLE7	Serine/threonine-protein phosphatase 2A 65 kDa regulatory subunit A beta isoform	Ppp2r1b			0.784013	0.164432	1.56723	0.333847	0.648214	1.21831	26.6158	25.7383	25.7291	26.4843	24.9797	26.395	25.4652	25.9036	25.9716	24.9258	23.8104	25.9763				16	5	5	33.1	13.4	13.4	72.742	0	16.108	2311100000	24	16	16	16	14	14	12	10	8	9	9	8	9
Q3UHP6;P59672;Q3TE53;Q91VR4	Q3UHP6;P59672;Q3TE53;Q91VR4	Ankyrin repeat and SAM domain-containing protein 1A	Anks1;Anks1a			0.591101	0.256389	1.5671	0.419461	0.648101	1.01523	26.2398	25.4273	26.4375	26.2413	26.6115	26.2074	25.8358	26.1467	26.5989	23.1355	26.2249	25.3343				5	4	4	7.2	6.3	6.3	129.56	0	18.54	1118300000	8	1	1	1	2	1	2	4	3	3	4	3	3
Q99LT0;Q7TQ15	Q99LT0;Q7TQ15	Protein dpy-30 homolog	Dpy30			0.655434	0.221089	1.5656	0.389315	0.646719	1.08595	28.6919	28.3695	30.4844	29.073	29.984	28.407	29.2419	27.696	28.3891	29.0611	29.3608	27.3805				4	4	4	74.7	74.7	74.7	11.213	0	168.68	31660000000	105	3	3	3	3	2	3	2	2	3	3	3	3
Q69ZF3;B1AWI3	Q69ZF3	Non-lysosomal glucosylceramidase	Gba2			2.11972	0.00759071	1.56479	0.0911275	0.645973	2.19821	29.3159	28.5993	28.7182	28.9766	28.9803	29.4844	28.7414	28.5727	28.4596	27.804	28.1716	28.4494				13	13	13	22.4	22.4	22.4	103.29	0	74.302	7504500000	58	2	3	3	3	3	2	8	7	10	9	10	9
Q3UKS5;Q8CGB4;P16951;G3UXC3;Q640L6;Q8CBR9;A2AQF0;Q8BN75;Q68FE3;Q543G2;Q3US39;A2AQE9;Q8BQY2;P70299;V9GXX5;A2AQF1;V9GX99;F6Z2B2;Q3UT24;Q3U2X8;Q3US59;V9GXN6;Q3TZR9;Q8R0S1	Q3UKS5;Q8CGB4;P16951;G3UXC3;Q640L6;Q8CBR9;A2AQF0;Q8BN75;Q68FE3;Q543G2	Cyclic AMP-dependent transcription factor ATF-2	Atf2			0.533535	0.292728	1.56408	0.444989	0.645316	0.947533	27.0984	27.484	27.7279	27.1545	26.6436	27.1982	27.4931	26.6599	26.5573	27.5882	27.2332	23.9031				5	5	5	18	18	18	40.892	0	9.2951	4244800000	14	3	3	2	3	4	2	1	1	1	1	1	1
P61458	P61458	Pterin-4-alpha-carbinolamine dehydratase	Pcbd1			0.630063	0.234389	1.56374	0.400343	0.644997	1.05792	27.8513	27.8274	30.2113	27.9	28.1352	26.9748	28.5393	27.5415	26.8961	27.6656	27.5441	26.8433				6	5	5	57.7	51	51	11.985	0	34.219	16898000000	83	6	6	6	6	6	4	3	2	2	2	3	3
E9PWJ0;Q80T79;Q3TS81;F6TRD7	E9PWJ0;Q80T79	CUB and sushi domain-containing protein 3	Csmd3			0.309809	0.489994	1.56084	0.611577	0.642325	0.64471	24.0421	22.2958	24.4235	22.569	22.3092	22.3687	20.7609	25.6894	20.8112	22.5906	20.8764	23.4259				4	4	4	1.4	1.4	1.4	387.18	0.00029218	2.9206	397100000	5	1	1	1	1	1	0	1	1	1	3	1	1
Q7TSQ8;D6RD07;D3Z443	Q7TSQ8;D6RD07	Pyruvate dehydrogenase phosphatase regulatory subunit, mitochondrial	Pdpr			2.57642	0.00265202	1.56074	0.0665436	0.642231	2.45263	30.3358	30.3165	30.3434	30.2975	30.4332	30.6279	30.3954	29.7079	29.7886	29.5669	29.795	29.247				20	20	20	30.2	30.2	30.2	99.229	0	106.95	24262000000	142	10	8	5	7	8	7	12	12	14	11	13	15
H3BJY1;H3BJ78;H3BKF4;H3BIZ8;B0QZP8;O55101	H3BJY1;H3BJ78;H3BKF4;H3BIZ8;B0QZP8;O55101	Synaptogyrin-2	Syngr2;Gm20708			0.955906	0.110686	1.5586	0.269637	0.640254	1.37433	25.2549	25.5551	26.2831	24.9949	26.2399	25.0825	25.2728	24.9923	23.5517	25.0531	25.3151	25.384				1	1	1	21.7	21.7	21.7	4.6893	0.0064638	1.5143	486060000	5	0	0	0	0	0	0	1	1	1	1	1	1
Q0VE46;O35682;A0A0N4SW94	Q0VE46;O35682	Myeloid-associated differentiation marker	Myadm			1.38139	0.041554	1.55771	0.172906	0.63943	1.71147	28.6082	29.4417	28.9997	28.4927	29.493	28.7341	28.4442	29.1965	27.6728	28.0353	28.1337	28.4503				7	7	7	21.9	21.9	21.9	35.284	0	39.869	10195000000	94	2	2	2	2	2	2	4	4	5	5	5	5
F2WWK6;F2WWK5;Q9Z0R9	F2WWK6;F2WWK5;Q9Z0R9	Fatty acid desaturase 2	Fads2			1.39107	0.0406376	1.55558	0.171409	0.637448	1.71703	27.4487	27.173	27.1727	27.5056	27.7917	27.3129	27.2947	26.3672	27.029	27.2891	25.7025	26.8973				7	7	7	22.2	22.2	22.2	51.384	0	33.179	3819500000	36	3	2	2	3	3	1	5	5	5	4	6	3
Q544B1;Q3U9J7;P47738;Q3U6I3;Q3UJW1;Q3TVM2;A0A0G2JEU1;A0A0G2JFQ0;A0A0G2JF60;D3YYF3	Q544B1;Q3U9J7;P47738;Q3U6I3;Q3UJW1;Q3TVM2;A0A0G2JEU1	Aldehyde dehydrogenase, mitochondrial	Aldh2			2.6452	0.00226358	1.555	0.0649892	0.636919	2.48182	34.5493	34.4798	34.9006	34.4335	34.9509	34.5807	34.6138	34.0281	33.7015	33.9227	33.9309	33.8763				36	36	33	79.4	79.4	77.8	56.537	0	323.31	811050000000	1249	23	23	24	24	25	21	31	30	29	28	27	29
Q3UBU7;Q3UA61;Q3TNG8;Q6PDJ6;Q69ZL8;Q3TDH0;Q3TBJ0	Q3UBU7;Q3UA61;Q3TNG8;Q6PDJ6;Q69ZL8;Q3TDH0	F-box only protein 42	Fbxo42			0.641677	0.228204	1.55389	0.394972	0.635887	1.06806	24.3797	25.185	25.7969	25.7053	26.1617	25.8349	25.6987	24.674	24.2711	23.1861	25.7027	25.7156				5	5	5	10.5	10.5	10.5	76.6	0	22.705	1697200000	23	3	3	4	3	3	3	0	2	2	2	1	1
Q3UHU5;H3BL83;B8JJI7	Q3UHU5;H3BL83;B8JJI7	Microtubule cross-linking factor 1	Mtcl1			0.636811	0.230775	1.54567	0.3991	0.628233	1.06063	26.811	26.3371	26.7251	26.8413	26.9625	25.9329	23.7213	26.7046	26.5789	26.3521	26.5931	25.8906				9	6	5	6	4.8	4.1	213.86	0	23.884	1425300000	8	3	3	3	4	4	3	2	2	3	1	4	2
A2AAE1;Q8CDG7	A2AAE1	Uncharacterized protein KIAA1109	Kiaa1109			0.680126	0.208869	1.54131	0.382854	0.624161	1.10539	26.8611	26.751	28.9217	26.936	27.7063	29.1079	26.9636	26.9475	27.033	26.7842	27.897	26.9138				18	18	11	5.4	5.4	3.7	555.36	0	30.127	3653700000	49	1	1	1	2	2	1	6	6	8	7	8	9
Q6ZWY3;D6RH49;D3YYB0;A0A0G2JEX7	Q6ZWY3;D6RH49;D3YYB0	40S ribosomal protein S27-like;40S ribosomal protein S27	Rps27l			1.07083	0.0849509	1.5388	0.241258	0.621806	1.46223	26.3027	26.3104	26.941	26.0838	26.2731	26.0831	25.3593	25.9392	26.2914	24.4146	25.8734	26.3852				5	2	2	40.5	14.3	14.3	9.4771	0.00015394	3.921	1644100000	13	2	3	2	3	3	3	3	3	5	3	4	5
P09528	P09528	Ferritin heavy chain;Ferritin heavy chain, N-terminally processed	Fth1			1.78276	0.0164906	1.53838	0.12343	0.621414	1.9662	31.5483	32.0525	31.4631	31.3134	31.5348	30.9098	31.2971	30.9262	30.448	31.2297	30.7857	30.4067				15	15	15	87.4	87.4	87.4	21.066	0	323.31	505720000000	633	13	13	13	13	13	8	10	9	10	9	10	8
Q80XE1	Q80XE1	Synembryn-B	Ric8b			0.714185	0.193115	1.53746	0.366815	0.620548	1.13921	25.1218	24.6151	25.9858	27.3201	25.6487	25.0597	24.2991	24.5416	25.1045	24.9668	25.5728	25.5433				9	8	8	22.5	19.8	19.8	58.682	0	60.024	2654200000	52	5	7	5	7	5	5	2	2	2	2	2	1
Q3TJP4;Q3TJB5;Q3TIT7;Q61140;Q3TXP6;Q3TLY3;A0A0R4J212;O35177	Q3TJP4;Q3TJB5;Q3TIT7;Q61140;Q3TXP6;Q3TLY3	Breast cancer anti-estrogen resistance protein 1	Bcar1			1.18823	0.0648293	1.53667	0.212952	0.619804	1.55409	29.0469	28.5618	27.6125	29.2741	28.2546	28.3515	28.0108	28.6569	27.7219	27.6499	27.4221	27.9211				13	13	13	22.8	22.8	22.8	94.401	0	50.803	6088700000	49	2	2	3	3	3	3	8	8	7	7	7	6
Q8R1S0;D3YW66;D6RG57;F6ZE40	Q8R1S0;D3YW66;D6RG57	Ubiquinone biosynthesis monooxygenase COQ6, mitochondrial	Coq6			0.213747	0.611298	1.53496	0.712968	0.618199	0.483557	28.2134	31.819	32.7231	28.5493	32.5852	31.9922	27.9543	28.9929	30.4068	29.2771	33.1579	32.3839				12	12	12	32.6	32.6	32.6	51.392	0	93.836	570530000000	60	5	5	3	3	4	4	5	5	5	5	4	4
Q9CX86	Q9CX86	Heterogeneous nuclear ribonucleoprotein A0	Hnrnpa0			3.16583	0.000682599	1.53487	0.0557895	0.618118	2.71415	31.0941	30.8922	30.8495	31.1281	31.3442	30.7397	30.7666	30.3904	30.2954	30.48	30.2917	30.1151				12	12	12	50.8	50.8	50.8	30.53	0	170.91	51022000000	174	8	8	8	9	10	5	8	8	8	9	7	7
Q14BH8;Q8C6Y3	Q14BH8		Cacna2d1			0.952484	0.111562	1.5317	0.273504	0.615129	1.35943	26.9116	26.5115	27.3463	27.0315	27.6388	27.2497	26.3208	27.0137	26.9035	25.0079	26.8876	26.8651				40	2	2	40.8	2.1	2.1	122.7	0	68.978	5219400000	37	29	29	31	31	29	27	33	32	31	30	29	27
Q3U2Z6;Q3TDY6;O89023;Q8BNF3	Q3U2Z6;Q3TDY6;O89023;Q8BNF3	Tripeptidyl-peptidase 1	Tpp1			0.653351	0.222152	1.53168	0.393282	0.615112	1.07446	27.5601	27.8038	28.9385	27.7106	28.741	28.7538	27.1353	27.8408	26.14	27.3785	28.8386	28.4839				5	5	5	17.3	17.3	17.3	61.281	0	129.26	17830000000	93	1	2	3	1	3	1	3	3	4	3	4	3
Q9Z0W3	Q9Z0W3	Nuclear pore complex protein Nup160	Nup160			0.65674	0.220425	1.53069	0.391743	0.614179	1.07776	27.4299	26.9624	28.8004	27.0174	28.8613	27.5413	27.6664	27.3635	25.7809	26.8214	27.9591	27.3363				7	7	7	7.5	7.5	7.5	158.23	0	107.21	2667100000	43	0	0	1	0	0	0	4	5	4	5	4	3
Q3TBW2;A2A715	Q3TBW2	39S ribosomal protein L10, mitochondrial	Mrpl10			2.49358	0.0032094	1.52852	0.0724848	0.612139	2.3637	29.3428	29.2045	29.5371	29.1275	29.1938	29.2138	29.2352	28.5195	28.3651	28.2886	28.6131	28.9251				6	6	6	38.9	38.9	38.9	29.395	0	109.33	16413000000	101	4	4	4	4	4	2	5	5	5	4	5	5
Q6P3A8;Q3TPB2	Q6P3A8	2-oxoisovalerate dehydrogenase subunit beta, mitochondrial	Bckdhb			2.01264	0.00971314	1.52837	0.103783	0.611994	2.09541	29.4269	28.8405	28.7998	29.2258	28.5456	28.6467	27.896	28.6801	28.5307	28.3681	27.9232	28.4152				9	9	9	36.2	36.2	36.2	42.88	0	93.958	12515000000	87	3	4	4	4	3	4	6	5	7	6	5	5
B2RXW7;B2RWX2;P01029;Q3TYN1;Q3TAT4;V9GZQ6;V9GZJ5;Q9QUF9;V9GZG9;Q9Z0J3;Q9Z0D8;Q9QUF8;Q9QUF7;Q9QWR4;Q62237;V9H0U1;V9GZK9	B2RXW7;B2RWX2;P01029	Complement C4-B;Complement C4 beta chain;Complement C4 alpha chain;C4a anaphylatoxin;Complement C4 gamma chain	C4b			0.371797	0.424818	1.52815	0.564321	0.611787	0.732417	27.1713	26.745	26.1088	28.6207	27.0605	26.7356	27.3771	26.0848	24.3078	25.1754	28.6802	27.1459				13	13	8	12	12	8.6	192.9	0	56.947	6046900000	57	9	6	7	9	9	10	2	3	1	3	3	2
O88492	O88492	Perilipin-4	Plin4			0.45085	0.354119	1.52746	0.495987	0.611138	0.838392	25.6928	25.2824	25.4855	26.3611	25.7476	25.2379	26.7032	26.5928	25.1728	23.6109	24.9646	23.0962				5	5	5	20	20	20	139.41	0	9.7133	1363900000	17	2	1	3	2	2	2	1	2	1	1	1	1
Q9DCU6	Q9DCU6	39S ribosomal protein L4, mitochondrial	Mrpl4			1.8159	0.0152791	1.52484	0.122415	0.608654	1.97368	28.4541	28.1441	28.2186	27.4434	28.7182	28.3688	28.0644	27.4055	27.6027	27.8017	27.364	27.457				6	6	6	27.6	27.6	27.6	33.073	0	19.745	7119700000	51	1	2	1	1	1	1	4	5	5	3	6	3
G5E8R3;Q3T9S7;E9QPD7;Q3TCQ3;Q05920;Q3UFS6;Q62043;Q8BP54	G5E8R3;Q3T9S7;E9QPD7;Q3TCQ3;Q05920;Q3UFS6;Q62043;Q8BP54	Pyruvate carboxylase;Pyruvate carboxylase, mitochondrial	Pcx;Pc			3.00318	0.000992702	1.52447	0.0601439	0.608305	2.61659	35.3511	35.2685	35.2181	35.3541	35.4053	35.3285	35.3276	34.5685	34.4564	34.7407	34.5236	34.6589				63	63	63	68.2	68.2	68.2	129.7	0	323.31	997780000000	1778	45	44	45	46	46	36	55	56	55	55	54	55
Q05D39;H7BX33;Q3UCR6;Q8R092	Q05D39;H7BX33;Q3UCR6;Q8R092	Uncharacterized protein C1orf43 homolog	4933434E20Rik			0.67931	0.209262	1.52176	0.384894	0.605742	1.09863	24.9466	25.705	26.0707	25.9526	24.6226	24.5864	24.6662	26.0196	24.6587	23.283	24.984	24.6378				3	3	3	31.7	31.7	31.7	14.173	0	13.321	1128000000	8	1	0	1	1	1	1	2	2	1	2	1	3
D3Z7C0;Q3UKS6;Q9Z2Q5	D3Z7C0;Q3UKS6;Q9Z2Q5	39S ribosomal protein L40, mitochondrial	Mrpl40			1.18466	0.0653649	1.52175	0.215762	0.60573	1.54237	28.8644	28.7786	28.9254	28.7684	28.5969	28.8795	29.595	27.9933	27.6714	28.1736	27.7754	27.9702				8	8	8	58	58	58	19.378	0	39.691	23051000000	117	6	6	6	6	6	6	4	6	5	3	6	4
P55200;S4R199;S4R2S5;D3Z5H5	P55200;S4R199	Histone-lysine N-methyltransferase 2A;MLL cleavage product N320;MLL cleavage product C180	Kmt2a			0.73888	0.18244	1.52123	0.35932	0.605241	1.15851	25.0515	24.9098	25.6918	27.6298	25.3776	25.0489	25.066	25.0065	24.7842	24.9678	25.045	25.2084				3	3	3	0.9	0.9	0.9	429.64	0.00029095	2.835	1271800000	7	1	1	1	1	1	1	1	1	2	2	1	1
Q6PFD9;B2RQL0;B7ZN81;Q3TPG3;Q3UJE5;Q4FZE7;Q3TP40	Q6PFD9;B2RQL0	Nuclear pore complex protein Nup98-Nup96;Nuclear pore complex protein Nup98;Nuclear pore complex protein Nup96	Nup98			0.823969	0.149979	1.51975	0.32391	0.603832	1.23929	28.9793	29.1248	28.2864	29.2569	28.9542	28.5455	27.9109	27.6678	29.4345	27.0319	28.7475	28.7315				18	18	18	14	14	14	197.24	0	34.093	7202400000	62	1	2	3	4	4	5	9	6	7	9	9	5
Q3TYX3	Q3TYX3	SET and MYND domain-containing protein 5	Smyd5			0.97341	0.106314	1.5197	0.269548	0.603788	1.37164	25.9762	25.3033	26.3705	25.966	26.9324	26.4787	25.4131	25.4292	25.6214	26.0121	26.3753	24.5532				6	6	6	15.1	15.1	15.1	47.095	0	26.589	9574400000	60	6	6	6	6	6	4	1	0	1	1	2	1
P49817;H3BKG0;D3Z148;D3Z0J2;P51637	P49817;H3BKG0;D3Z148	Caveolin-1;Caveolin	Cav1			1.10141	0.0791751	1.51911	0.23825	0.60323	1.47612	29.3621	29.4184	28.9593	29.3681	29.6181	29.8839	28.8827	29.0885	29.1414	27.5234	28.8086	29.5459				6	6	6	41	41	41	20.538	0	23.788	10619000000	45	2	3	2	3	3	3	4	4	4	3	4	4
O35668;G3UYE4;G3UXU7;G3UZT4	O35668;G3UYE4	Huntingtin-associated protein 1	Hap1			0.757708	0.1747	1.51651	0.35122	0.600755	1.17523	28.7731	30.5778	30.3987	30.4433	30.3313	30.547	29.9735	30.2278	30.1467	29.3521	28.2744	29.492				14	14	14	31.1	31.1	31.1	70.115	0	70.505	15397000000	95	2	0	0	4	3	2	10	8	8	11	9	13
Q8BXL7;V9GX20;Q80SX7;E9PZK7	Q8BXL7;V9GX20;Q80SX7;E9PZK7	ADP-ribosylation factor-related protein 1	Arfrp1			0.496143	0.319049	1.51569	0.469014	0.59997	0.892588	26.4173	26.0451	26.0478	25.9002	25.5608	26.2424	26.3626	26.0863	23.6669	23.6817	26.3377	26.4787				2	2	2	13.9	13.9	13.9	22.659	0	5.401	1396600000	17	1	1	1	1	1	1	1	2	2	1	1	2
Q91WT4	Q91WT4	DnaJ homolog subfamily C member 17	Dnajc17			0.195369	0.637722	1.5155	0.739576	0.599797	0.449221	22.0784	23.5711	25.4491	21.2552	23.9691	19.8915	19.7584	24.5009	22.9	19.1	22.1127	24.2435				3	3	3	14.2	14.2	14.2	34.465	0	16.457	454830000	7	2	2	2	1	2	1	1	0	1	1	1	1
Q3TMZ1;Q922Q4;Q3TJ21	Q3TMZ1;Q922Q4;Q3TJ21	Pyrroline-5-carboxylate reductase;Pyrroline-5-carboxylate reductase 2	Pycr2			1.86345	0.0136947	1.51491	0.119903	0.599232	1.99239	32.0819	31.6354	31.6403	31.8207	31.6867	31.3834	31.9267	31.0032	30.7609	31.235	30.9061	30.8211				15	15	12	60.6	60.6	50	33.659	0	157.05	78834000000	279	11	11	11	10	11	11	12	12	12	11	12	12
Q8R434;Q8R435;P52189;Q9QYK8	Q8R434;Q8R435;P52189;Q9QYK8	Inward rectifier potassium channel 4	Kcnj4			0.527658	0.296716	1.51272	0.452952	0.597141	0.929559	27.754	27.6766	27.4547	28.1538	27.7343	28.6257	28.1087	27.0098	28.4731	25.1393	26.8227	28.2627				6	6	6	20.7	20.7	20.7	49.513	0	32.985	3620800000	25	0	0	0	0	0	0	4	5	5	5	3	5
Q60803;Q3UHM2;Q3UHJ1;D3Z343	Q60803;Q3UHM2;Q3UHJ1	TNF receptor-associated factor 3	Traf3			1.75584	0.0175454	1.51106	0.127933	0.595557	1.92304	29.2114	29.8812	29.8887	30.3751	30.1089	29.9929	29.8512	29.1414	29.4789	28.9905	29.4304	28.9926				14	14	14	28.4	28.4	28.4	64.293	0	60.526	11760000000	75	1	0	1	0	0	0	9	10	6	10	8	8
Q924D1;Q9CRQ9;Q66JP5;Q3UNV2;Q8CC91;Q3UEF7;Q3TNC5;O54750;O54749	Q924D1;Q9CRQ9		Cyp2j9			0.731381	0.185618	1.5094	0.363951	0.593972	1.14696	27.5307	28.2782	28.8159	28.5751	28.7472	27.4499	28.8821	27.3224	27.8982	27.6792	27.7117	26.3394				11	11	10	27.7	27.7	25.7	57.935	0	55.715	9806500000	80	5	6	4	4	4	3	6	6	8	7	7	7
Q8C7F9;Q8C6H4;Q542E4;Q3TWB8;P58021;E9PZ69	Q8C7F9;Q8C6H4;Q542E4;Q3TWB8;P58021;E9PZ69	Transmembrane 9 superfamily member 2	Tm9sf2			0.627986	0.235512	1.50887	0.408228	0.593465	1.04085	30.0081	29.2458	26.9639	28.9843	27.9589	29.4323	28.149	28.4674	28.6078	27.928	27.832	28.0483				6	6	6	9.4	9.4	9.4	75.357	0	48.131	6101300000	44	1	1	1	2	2	2	4	4	4	4	4	4
Q8K2B3;Q6IWE1	Q8K2B3	Succinate dehydrogenase [ubiquinone] flavoprotein subunit, mitochondrial	Sdha			2.17151	0.00673731	1.50851	0.0954777	0.593124	2.16235	36.0808	36.0366	35.9519	36.1153	35.7652	36.0531	36.1822	35.2616	35.1592	35.428	35.0253	35.3879				36	36	36	72.4	72.4	72.4	72.585	0	323.31	1276800000000	1841	28	28	29	29	28	26	35	32	33	30	31	32
A2AMY5;Q91VX2;A2AMY7;F6WTC8	A2AMY5;Q91VX2	Ubiquitin-associated protein 2	Ubap2			0.316294	0.482732	1.50555	0.609419	0.590288	0.648857	26.3638	27.2031	25.8398	27.2779	26.0078	25.7512	24.579	27.3361	22.5678	26.8526	26.6653	26.901				7	7	7	9.5	9.5	9.5	117.83	0	22.783	2159600000	20	3	4	3	4	2	4	1	2	1	2	1	1
A2AEE7;Q9R0M0;F7BHW1	A2AEE7;Q9R0M0	Cadherin EGF LAG seven-pass G-type receptor 2	Celsr2			1.36348	0.0433029	1.5055	0.186438	0.590247	1.66167	26.3326	27.6753	26.4912	27.045	26.772	27.6097	26.3085	26.656	26.107	26.2333	26.2731	26.8065				9	9	4	5.1	5.1	2.1	316.98	0	33.038	2210000000	19	1	2	1	2	1	2	2	4	4	3	3	4
D3YTZ7;Q9CR30	D3YTZ7;Q9CR30	Josephin-2	Josd2			0.841161	0.144158	1.50161	0.320218	0.586507	1.24749	25.6723	26.7312	26.546	27.1816	26.602	25.3855	24.9642	25.6911	25.6026	25.9488	26.7893	25.6035				3	3	3	31.5	31.5	31.5	16.119	0	43.095	3130800000	44	2	2	2	2	2	1	2	1	2	1	1	1
Q9D387;A2AT95	Q9D387	Lysosome-associated membrane glycoprotein 5	Lamp5			0.79503	0.160314	1.5012	0.339864	0.586113	1.20487	27.3973	28.2374	29.4143	27.9292	29.267	28.1969	27.5828	27.5231	27.9692	27.6776	28.82	27.3527				5	5	5	29.6	29.6	29.6	31.721	0	91.726	10861000000	78	3	3	3	3	3	3	4	4	5	4	4	3
O88668;K4DI63;J3QP41	O88668;K4DI63	Protein CREG1	Creg1			0.578542	0.263911	1.50073	0.42853	0.585666	0.984674	26.9808	26.9206	26.6492	26.8165	26.941	26.2595	26.4882	26.9916	23.8426	26.9947	26.4664	26.27				3	3	3	16.4	16.4	16.4	24.452	0	7.9719	3501200000	24	1	2	1	2	2	1	2	1	2	1	2	2
Q3V188	Q3V188	Poly(U)-specific endoribonuclease	Endou			2.08672	0.00818986	1.49978	0.102988	0.584749	2.10424	26.4016	26.5019	26.9166	26.672	26.632	26.8071	25.5008	26.4218	26.0712	26.2304	26.4826	25.7157				5	5	5	15.5	15.5	15.5	47.01	0.0023503	1.9126	3846600000	10	3	3	2	3	3	3	1	1	1	1	1	1
B1AS29;Q8K0C2;E9Q2Y1;F6Z3M4;F6QF13;Q8C9A0;Q8BRQ3;Q3UZT1;Q8BRT2;Q60934	B1AS29	Glutamate receptor ionotropic, kainate 3	Grik3			0.533706	0.292613	1.49927	0.450187	0.584258	0.933411	27.0299	25.2705	27.2206	26.922	27.8304	26.5951	26.415	26.5439	27.8846	25.675	25.1694	25.6749				8	7	7	11.1	9.7	9.7	104.05	0	28.761	3180100000	29	1	3	2	4	4	2	4	4	5	5	6	4
F7B6A4;E0CYQ0;F7C1U0;E0CZ97;A6H697;F6SYN4;E0CYD2	F7B6A4;E0CYQ0;F7C1U0;E0CZ97;A6H697;F6SYN4;E0CYD2		Kctd17			0.63913	0.229546	1.49602	0.404323	0.581132	1.04875	28.6332	28.6039	28.4643	28.7832	27.7224	27.9659	28.9267	28.5938	26.5776	28.063	26.4681	28.0569				3	3	3	17.5	17.5	17.5	23.641	0.00028458	2.426	7204000000	12	1	2	1	2	1	2	1	1	2	1	1	1
Q6PDC2;Q9CZL0;Q3TFU8;Q99KF1;Q8BLM5;Q3U7N8	Q6PDC2;Q9CZL0;Q3TFU8;Q99KF1;Q8BLM5;Q3U7N8	Transmembrane emp24 domain-containing protein 9	Tmed9			0.470524	0.338435	1.49476	0.487154	0.579916	0.856811	29.0647	29.2142	29.3667	28.5759	28.5116	28.7036	29.3149	28.6625	28.717	25.5913	29.0616	28.6099				4	3	3	23.4	16.2	16.2	27.127	0	19.474	9895100000	27	2	2	3	3	4	2	2	2	2	2	3	2
Q571B0;Q9ET30;Q8C6F5;Q3UH23	Q571B0;Q9ET30;Q8C6F5;Q3UH23	Transmembrane 9 superfamily member 3	Tm9sf3			0.761433	0.173208	1.4942	0.352679	0.579372	1.17036	27.1347	28.7151	28.9078	29.0738	29.1049	29.3525	27.9389	27.6055	28.7356	28.2842	28.7397	27.5087				6	6	6	11.9	11.9	11.9	72.128	0	19.502	5698600000	57	2	2	1	2	1	1	3	4	5	4	5	4
P62073	P62073	Mitochondrial import inner membrane translocase subunit Tim10	Timm10			0.542754	0.28658	1.49384	0.44659	0.579027	0.942477	29.364	29.184	29.1982	29.137	29.3104	29.2339	27.8481	29.709	29.316	26.4606	29.4311	29.1886				6	6	6	54.4	54.4	54.4	10.333	0	105.44	25715000000	103	4	3	4	5	4	4	5	5	4	3	3	4
B7ZWK9;Q3UHH1;Q6PDJ7	B7ZWK9;Q3UHH1	Zinc finger SWIM domain-containing protein 8	Zswim8			0.121628	0.75574	1.49179	0.831503	0.577041	0.30296	20.4327	19.5888	28.2544	22.6235	27.7795	24.984	26.4084	26.2727	20.418	23.1367	22.0706	21.8942				5	5	5	4.7	4.7	4.7	196.27	0	48.618	966770000	13	0	0	1	1	1	1	2	2	2	2	4	1
P54116;Q8BPA1;Q99L68	P54116;Q8BPA1;Q99L68	Erythrocyte band 7 integral membrane protein	Stom			0.962568	0.109001	1.48791	0.277449	0.573292	1.34627	27.6295	28.0763	27.2945	26.7848	27.866	27.6723	27.2036	27.0599	26.9229	25.7478	27.6603	27.2891				6	6	6	28.5	28.5	28.5	31.375	0	10.74	3666500000	16	2	2	2	2	2	2	5	4	3	2	3	3
Q99KW9	Q99KW9	T-cell immunomodulatory protein	Itfg1			2.21473	0.00609915	1.4857	0.09565	0.571148	2.15559	29.686	29.4048	29.6123	29.005	29.747	29.3221	28.8716	28.8492	28.3782	29.0857	29.2472	28.9185				9	9	9	19.5	19.5	19.5	67.464	0	31.83	11343000000	60	2	3	2	3	3	1	7	6	5	6	6	4
Q3TU94;Q5SU71;Q61510;Q922N9;Q3U3X7;Q5SU72;Q6PIH1	Q3TU94;Q5SU71;Q61510;Q922N9;Q3U3X7;Q5SU72	E3 ubiquitin/ISG15 ligase TRIM25	Trim25			0.771993	0.169047	1.48568	0.350559	0.571121	1.17692	25.2196	24.0607	24.9366	25.202	25.8787	23.9483	24.7258	24.6458	24.2311	24.4945	23.1663	24.5557				5	4	4	8	6.8	6.8	68.467	0	4.175	611250000	9	2	2	2	2	2	2	3	2	1	1	2	1
P09240	P09240	Cholecystokinin;Cholecystokinin-33;Cholecystokinin-12;Cholecystokinin-8	Cck			1.70917	0.0195357	1.48487	0.135087	0.570334	1.86784	26.8502	26.3697	26.8643	26.6569	27.4654	26.8473	25.6608	26.1495	26.5696	26.3547	26.6384	26.2588				1	1	1	8.7	8.7	8.7	12.77	0.00015022	3.4132	3073500000	16	1	1	1	1	1	1	1	1	1	1	1	1
Q3U5W1;Q9QXJ2;Q9QZE4;Q3UDU1;Q8CD97;E9QJX9;Q9WVL2;Q6P1X8	Q3U5W1;Q9QXJ2;Q9QZE4;Q3UDU1;Q8CD97;E9QJX9;Q9WVL2	Signal transducer and activator of transcription;Signal transducer and activator of transcription 2	Stat2			1.07541	0.0840601	1.48485	0.251077	0.570314	1.43541	24.4306	26.4646	25.7077	25.295	25.8408	25.5397	24.646	24.679	24.9319	25.0966	25.1457	25.3573				3	3	3	5.6	5.6	5.6	97.865	0	10.31	899610000	11	1	1	1	1	1	1	1	1	3	1	3	2
Q9D1C3	Q9D1C3	Protein preY, mitochondrial	Pyurf			0.463521	0.343937	1.48426	0.492643	0.569745	0.845919	24.0997	25.83	26.0774	26.1851	26.5114	26.3922	25.6536	23.0694	25.8222	25.5658	25.7878	25.7786				3	3	3	53.6	53.6	53.6	12.506	0	5.5347	605370000	6	1	1	0	0	0	1	0	1	1	2	1	0
F8VPP8;Q3UGE6;Q6ZPZ8;Q3TZP6;Q3TAC6	F8VPP8;Q3UGE6;Q6ZPZ8		Zc3h7b;mKIAA1031			0.284224	0.519727	1.48357	0.63794	0.569076	0.597204	25.1309	28.7203	27.7594	28.4393	28.8052	26.5623	28.5957	27.0584	28.4858	25.2933	27.4085	25.1612				9	9	9	14.1	14.1	14.1	110.29	0	17.686	7307300000	38	5	4	2	3	4	3	4	3	4	3	3	2
Q53ZD4;E9QJW0;Q91VS7;A0A0N4SVZ0;D3YU60	Q53ZD4;E9QJW0;Q91VS7;A0A0N4SVZ0;D3YU60	Microsomal glutathione S-transferase 1	Mgst1			0.675103	0.211299	1.48309	0.390733	0.568606	1.08152	26.4128	27.1804	26.8488	27.2967	27.2606	26.4216	26.8924	26.9769	26.9997	24.4944	26.4816	26.1643				2	2	2	18.7	18.7	18.7	17.551	0.00014885	3.2551	6407400000	24	1	1	1	1	1	1	1	2	2	1	1	1
Q3UZ28	Q3UZ28		Acin1			0.824558	0.149776	1.4814	0.33081	0.566959	1.2235	25.4851	24.3801	26.0208	25.7275	25.5534	24.9547	25.6345	25.467	24.3133	23.8959	24.702	24.7071				2	1	1	17.1	10.8	10.8	17.545	0	81.168	2023600000	22	1	2	1	1	1	2	1	0	1	1	1	1
Q8BL03	Q8BL03	Mitochondrial basic amino acids transporter	Slc25a29			1.30214	0.0498726	1.48034	0.204409	0.565931	1.59948	26.4586	26.4804	26.366	27.3815	26.7548	27.2788	26.4776	26.3564	26.2184	26.7822	25.5157	25.9742				4	4	4	18.3	18.3	18.3	32.672	0	5.6802	2050000000	16	1	1	1	1	1	1	2	3	1	4	2	4
Q5M9N6;Q4VAF2;P61514;Q9CYW3;Q3TLC1;Q3U8M3	Q5M9N6;Q4VAF2;P61514;Q9CYW3;Q3TLC1;Q3U8M3	60S ribosomal protein L37a	Rpl37a			1.23761	0.0578615	1.47935	0.212833	0.564961	1.55302	28.9606	28.0385	28.4209	28.5046	28.3463	29.5589	27.6283	28.2231	28.3083	28.462	27.6398	28.1786				4	4	4	42.7	42.7	42.7	8.9946	0	13.416	15795000000	81	3	3	3	3	3	3	3	2	2	2	2	2
B7ZMV2;Q9CYS6	B7ZMV2;Q9CYS6	Uncharacterized protein C2orf72 homolog	2810459M11Rik			0.50683	0.311293	1.47918	0.466904	0.564794	0.897061	25.09	25.0223	25.7005	24.5581	27.4708	25.6629	25.4633	25.5275	24.7973	23.4806	25.5322	25.3149				4	4	4	24.4	24.4	24.4	30.391	0	20.791	1776800000	11	2	2	1	1	3	2	2	3	1	1	1	2
Q9D517;Q3TXT9;D3YUW0;D3Z1M6	Q9D517;Q3TXT9	1-acyl-sn-glycerol-3-phosphate acyltransferase gamma	Agpat3			1.80999	0.0154887	1.47876	0.127557	0.564385	1.92127	30.4681	30.6001	30.0123	29.9157	30.35	30.1938	29.4815	29.5056	29.1538	29.7423	30.2084	30.0621				15	15	15	36.2	36.2	36.2	43.295	0	70.99	22936000000	87	8	7	8	6	8	5	6	6	6	7	6	7
Q543B5;Q3TXG1;Q923A8;Q62073;A2AP93;A2AP92	Q543B5;Q3TXG1;Q923A8;Q62073;A2AP93;A2AP92	Mitogen-activated protein kinase kinase kinase 7	Map3k7			1.07151	0.0848182	1.47805	0.254336	0.563697	1.42815	23.9508	25.7426	24.924	25.1333	25.1818	25.3445	24.6978	24.6412	24.9906	23.852	24.2304	24.4828				4	4	4	9.3	9.3	9.3	64.227	0	6.6196	703140000	10	1	2	1	2	1	2	2	2	1	2	1	1
O09131;D3Z1Q9;Q9D2J1;Q9D2S1;Q8BW12;Q8K2Q2	O09131	Glutathione S-transferase omega-1	Gsto1			0.700793	0.199162	1.47711	0.383023	0.562779	1.105	29.34	28.9094	30.6433	30.2958	30.1272	29.7161	28.6923	28.9502	30.3292	29.539	29.863	28.2814				17	17	17	63.3	63.3	63.3	27.497	0	215.92	92057000000	255	13	14	13	12	11	13	4	4	7	5	4	4
Q5NCU4;Q5NCU5;Q3TXI6;P07214;Q5NCU3	Q5NCU4;Q5NCU5;Q3TXI6;P07214	SPARC	Sparc			1.38056	0.0416334	1.47501	0.190198	0.560723	1.64894	27.3988	27.5557	27.5172	27.7178	27.2917	26.8579	25.869	27.0768	26.9086	26.8078	26.9553	27.3573				5	5	5	25.6	25.6	25.6	34.322	0	28.052	3787600000	14	1	2	2	1	1	1	2	2	2	2	2	1
P46412;D3Z2Y7;D3Z7Y0;Q8CC60;Q8CDQ5;F2Z3Y2;P21765	P46412;D3Z2Y7;D3Z7Y0	Glutathione peroxidase 3;Glutathione peroxidase	Gpx3			0.771282	0.169324	1.4723	0.352705	0.558073	1.17061	24.654	26.1057	25.6033	24.4988	26.147	24.9713	23.9844	25.1241	25.4179	24.1477	25.0017	24.9558				4	4	4	21.7	21.7	21.7	25.424	0	4.825	1029800000	10	0	2	0	3	1	3	1	1	1	1	1	1
Q99L69;Q3U3J1;P50136	Q99L69;Q3U3J1;P50136	2-oxoisovalerate dehydrogenase subunit alpha, mitochondrial	Bckdha			2.08871	0.0081524	1.47194	0.10767	0.55772	2.06924	30.5387	30.4104	30.4317	30.5045	30.5622	30.4974	30.7373	29.7993	29.6962	29.7613	29.6289	29.9757				18	18	18	60.6	60.6	60.6	50.358	0	222.94	33557000000	229	13	12	13	15	13	11	13	12	13	12	12	11
Q9JKF6	Q9JKF6	Nectin-1	Pvrl1			1.51676	0.0304257	1.46907	0.169335	0.5549	1.73264	29.2667	29.7007	29.1151	29.4432	28.9943	29.2587	28.5607	29.3035	29.302	28.1792	28.3359	28.7681				10	10	10	30.9	30.9	30.9	57.034	0	123.44	10532000000	61	3	1	2	5	3	4	6	7	7	7	7	7
E9Q512;B2RY51;H3BJG4;Q3UTR9;Q811I5;Q9CRV3;H3BJH8;Q8BVJ9;Q3UFU7	E9Q512;B2RY51;H3BJG4		Trip11			1.03338	0.092603	1.46772	0.265857	0.553579	1.3919	26.3881	25.2752	25.7195	26.5848	25.5189	26.162	25.0751	25.3094	25.5158	24.5951	25.8177	26.0139				6	6	6	4	4	4	226.45	0	19.695	1206600000	24	1	1	1	1	1	1	5	3	4	5	4	3
Q8CDZ5;Q8R0G9	Q8CDZ5;Q8R0G9	Nuclear pore complex protein Nup133	Nup133			0.939823	0.114862	1.46738	0.288466	0.553243	1.31617	27.6244	27.5026	27.4702	27.5913	28.245	27.2709	26.3376	26.944	26.4933	26.9056	28.2958	27.4088				8	8	8	13.9	13.9	13.9	128.6	0	46.848	2274900000	19	0	0	0	0	0	0	5	3	7	5	6	3
Q9D853;A0A087WQ96;D3Z7D0;A0A087WQN6	Q9D853	Protein-lysine N-methyltransferase Mettl10	Mettl10			0.462907	0.344424	1.46728	0.4955	0.553148	0.841414	26.8509	26.4071	26.2345	24.1307	26.1861	26.4376	26.3421	25.0946	24.5215	24.3102	26.183	26.4767				7	7	7	47.1	47.1	47.1	26.864	0	79.999	2407700000	31	5	4	4	5	3	3	1	2	1	0	2	2
P53395;Q7TND9;A0A0G2JGU0	P53395;Q7TND9	Lipoamide acyltransferase component of branched-chain alpha-keto acid dehydrogenase complex, mitochondrial	Dbt			2.04507	0.00901432	1.46669	0.111276	0.552561	2.03861	30.4402	30.1711	30.8749	30.3606	30.8933	30.529	30.3691	29.501	29.8452	30.2244	29.9672	30.0467				19	19	19	43.6	43.6	43.6	53.246	0	125.24	44876000000	278	11	11	10	10	10	10	12	13	12	11	12	12
Q8C4T8;Q3UTV4;Q0VB45;P48542;A0A0R4J239;Q8C8Y6	Q8C4T8;Q3UTV4;Q0VB45;P48542;A0A0R4J239;Q8C8Y6	G protein-activated inward rectifier potassium channel 2	Kcnj6			0.803155	0.157342	1.46424	0.344256	0.550153	1.19626	27.8068	28.3244	29.4548	27.6577	29.5327	28.1416	27.6572	28.1509	27.9301	27.4364	28.3286	28.1141				4	4	4	14	14	14	47.48	0	23.439	5716800000	28	2	1	2	2	2	1	3	3	2	3	2	2
Q3UBR4;F6WR04;Q8BSZ5;Q3UD32;O70370;Q99M14;Q3U5K1	Q3UBR4;F6WR04;Q8BSZ5;Q3UD32;O70370;Q99M14;Q3U5K1	Cathepsin S	Ctss			0.731764	0.185454	1.46394	0.371686	0.549853	1.12982	25.9575	25.6507	26.0691	25.1133	24.4377	25.3971	26.108	24.2677	24.2422	24.7376	24.5776	25.3931				8	8	8	36.5	36.5	36.5	36.78	0	26.269	4701900000	40	5	4	5	5	6	6	2	2	2	2	3	1
Q4FJL8;P56528;Q3UCS6;Q76N18	Q4FJL8;P56528;Q3UCS6	ADP-ribosyl cyclase/cyclic ADP-ribose hydrolase 1	Cd38			1.52755	0.0296789	1.46282	0.169256	0.548749	1.73339	27.7106	28.6874	28.8032	28.3711	28.285	28.1913	27.3484	27.797	27.3606	28.0173	28.1692	28.0636				5	5	5	19.1	19.1	19.1	34.407	0	44.812	5020300000	37	2	4	3	3	2	1	2	3	2	2	1	2
A2AFQ9;E9PUU4;Q8BX17;Q6KAS0;B2RQ83;B7ZN04;Q3TR97	A2AFQ9;E9PUU4;Q8BX17;Q6KAS0;B2RQ83;B7ZN04;Q3TR97	Gem-associated protein 5	Gemin5			0.751561	0.17719	1.46153	0.364148	0.547483	1.14753	25.8494	26.0705	25.5895	27.243	24.6722	25.7006	24.5397	25.4017	25.3663	25.6911	25.5326	25.3088				9	9	9	7.4	7.4	7.4	166.52	0	13.532	1559100000	27	3	2	2	4	3	3	2	2	2	1	3	2
S4R1C4	S4R1C4	Calcium-transporting ATPase	Atp2b2			2.03159	0.00929842	1.46038	0.114809	0.546346	2.02284	29.9695	29.987	30.3572	30.1225	30.3194	30.5286	29.7377	29.9061	29.8388	29.5441	29.0164	29.9629				59	5	5	53.4	5.5	5.5	127.3	0	69.005	21218000000	92	44	44	46	43	46	45	50	50	50	49	47	45
Q6GTY4;J3QJX3;Q5DTL8;Q9Z2G6;Q80YC0;Q3TT70;Q6PFR3;Q9DAT4	Q6GTY4;J3QJX3;Q5DTL8;Q9Z2G6;Q80YC0;Q3TT70	Protein sel-1 homolog 1	Sel1l			2.07108	0.00849022	1.45903	0.110321	0.545012	2.04213	28.496	29.2576	29.0825	28.6175	28.518	29.1163	28.4045	28.2142	28.3207	28.6121	27.9294	28.3371				14	14	14	32.3	32.3	32.3	82.456	0	109.2	9714100000	76	5	7	6	8	7	7	7	6	5	7	6	4
Q8K0C4	Q8K0C4	Lanosterol 14-alpha demethylase	Cyp51a1			0.441169	0.362102	1.45678	0.509547	0.542779	0.812098	28.4983	29.9394	29.2563	28.5112	28.9993	29.5792	29.0595	27.014	27.379	28.9806	28.5815	30.5125				16	16	16	37.8	37.8	37.8	56.775	0	92.145	17809000000	174	12	11	12	12	12	11	11	9	10	8	10	9
V9GX22;Q9DCV5;Q9D890	V9GX22;Q9DCV5;Q9D890	Transmembrane protein 254	Tmem254b;Tmem254			0.945355	0.113408	1.45654	0.28892	0.542545	1.31457	26.5198	26.0459	26.0361	25.2038	25.6254	25.6491	24.882	24.8929	25.9954	24.7832	26.1776	25.0937				2	2	2	34.4	34.4	34.4	7.3483	0.0002904	2.7947	556040000	5	0	0	0	0	0	0	1	1	1	2	1	2
Q99JB2;A2AG39;F6WI02;A2AG41	Q99JB2;A2AG39;F6WI02	Stomatin-like protein 2, mitochondrial	Stoml2			1.78653	0.0163483	1.45523	0.132161	0.54125	1.88034	31.1043	31.3073	31.648	31.2031	31.403	31.5531	31.644	30.5208	30.7776	30.7644	30.6531	30.6113				16	16	16	62.6	62.6	62.6	38.384	0	306.62	58193000000	312	13	11	12	14	13	13	9	11	10	9	12	12
Q9EQH2;Q8C4S7;Q8C9W5;Q8CA64	Q9EQH2;Q8C4S7;Q8C9W5	Endoplasmic reticulum aminopeptidase 1	Erap1			1.60238	0.0249816	1.45459	0.159003	0.540609	1.77117	27.0074	27.5477	26.8198	27.0994	26.9901	27.4994	26.7806	26.5385	26.7821	26.0605	26.3298	27.2288				9	9	9	11.6	11.6	11.6	106.6	0	17.573	4464500000	35	6	5	6	5	5	5	3	2	3	2	3	2
Q60951;Q3UBT1;P62960;Q71V06;Q810K5;A2BGG7;Q60950;Q8BRJ5;A0A0A0MQD2;B2RUF0;Q9Z2C8;Q497N3	Q60951;Q3UBT1;P62960;Q71V06;Q810K5;A2BGG7;Q60950	Nuclease-sensitive element-binding protein 1	Ybx1			0.339986	0.457103	1.45458	0.594917	0.540605	0.676705	23.3084	24.712	24.1907	26.8925	23.7053	23.1639	23.8986	22.7488	25.5513	23.9855	23.6943	22.8508				11	11	8	53.1	53.1	44.1	35.7	0	252.16	8351700000	109	9	9	11	7	10	9	1	1	1	2	1	1
Q66L47;Q8BHK8	Q66L47		Gnal			0.415333	0.384297	1.45396	0.531294	0.539985	0.778665	24.3667	25.9521	25.5873	24.8178	25.8613	25.5515	24.5982	23.8678	25.7966	26.4921	25.2474	22.8945				21	1	1	50.7	3.1	3.1	51.356	0.005551	1.5908	457500000	3	9	9	10	12	9	7	14	14	13	12	13	12
Q540I3;Q9CYZ8;Q8BPZ5;D6RG78	Q540I3;Q9CYZ8;Q8BPZ5	Single-stranded DNA-binding protein 2	Ssbp2			0.397952	0.399989	1.45385	0.546911	0.539883	0.755984	23.9576	26.9503	24.979	26.0928	26.3772	26.7474	26.1439	26.2589	24.9027	24.0984	26.0613	24.3998				3	3	2	10.8	10.8	8	37.845	0	7.9105	1842000000	27	2	3	3	3	3	3	0	1	2	2	2	1
P47867	P47867	Secretogranin-3	Scg3			0.649829	0.22396	1.45352	0.405692	0.539547	1.04524	28.64	28.8846	28.6786	28.6974	28.5373	26.8339	27.9636	28.0955	27.827	26.5766	27.9741	28.5978				19	19	19	48.6	48.6	48.6	53.326	0	179.03	17135000000	138	15	15	17	12	14	12	5	4	5	6	4	4
Q61001;Q6ZQA1;Q8R3Y7;Q712T9	Q61001;Q6ZQA1	Laminin subunit alpha-5	Lama5;mKIAA0533			1.32549	0.0472619	1.45344	0.206508	0.539473	1.59341	28.5044	28.7202	28.7118	29.1516	29.1555	28.8358	27.4002	28.5076	28.5749	28.0874	28.3461	28.9263				16	16	12	6.9	6.9	5.6	404.05	0	200.37	7150400000	47	1	1	1	1	1	1	9	12	10	14	7	12
Q8BR90	Q8BR90	UPF0600 protein C5orf51 homolog				0.332142	0.465434	1.45328	0.60046	0.539308	0.66527	25.7316	25.7693	27.0489	25.1342	27.1552	26.2917	23.6071	26.0956	25.9131	23.9735	27.4693	26.8364				8	8	8	37.8	37.8	37.8	33.471	0	166.8	17569000000	97	6	7	8	8	7	5	1	1	1	1	1	1
Q80UY2;A0A0N4SV15	Q80UY2;A0A0N4SV15	E3 ubiquitin-protein ligase KCMF1	Kcmf1			0.109572	0.777012	1.45265	0.848061	0.538689	0.276068	22.6347	20.9576	29.2134	23.5838	28.7208	22.974	21.5173	22.4545	28.9304	22.3353	26.6744	22.9404				7	7	7	29.7	29.7	29.7	41.791	0	136.26	6359700000	74	5	3	4	4	6	5	2	3	2	3	3	3
Q9BCZ4	Q9BCZ4	Selenoprotein S	Vimp			0.699427	0.19979	1.44963	0.386999	0.535686	1.09281	25.4613	24.1264	25.2296	25.3712	25.8011	26.0729	23.9108	25.7919	25.0281	25.209	24.2488	24.6599				4	4	4	22.1	22.1	22.1	21.509	0	28.536	1131400000	17	1	2	1	2	1	2	1	2	1	1	1	1
A1L0V4;P68433	A1L0V4;P68433	Histone H3;Histone H3.1	Hist1h3i;Hist1h3a			0.34628	0.450526	1.44859	0.589928	0.534654	0.684669	28.4383	28.7757	28.6862	28.7587	29.4057	29.807	29.327	25.664	29.4599	27.3806	29.4941	29.3381				6	1	1	43	23.7	23.7	15.273	0	201.22	269340000000	240	4	4	4	4	4	4	5	5	4	4	3	5
Q9CRB2	Q9CRB2	H/ACA ribonucleoprotein complex subunit 2	Nhp2			0.341794	0.455204	1.44834	0.593853	0.534401	0.67829	26.3812	26.1905	26.7064	26.1466	26.8837	26.2256	25.5647	26.9816	26.1144	22.7368	27.2194	26.7107				2	2	2	21.6	21.6	21.6	17.247	0	87.692	7633800000	54	2	2	2	2	2	2	1	1	1	1	1	1
Q3UGS4	Q3UGS4	Protein FAM195B	Fam195b			0.470674	0.338319	1.44764	0.492567	0.533699	0.846167	25.3398	28.414	27.1282	26.5787	27.3157	25.5099	27.2644	26.074	25.9878	25.7349	26.3207	25.7025				7	7	7	66	66	66	11.101	0	113.42	15532000000	87	7	4	7	6	6	6	1	2	1	1	1	1
Q8K209	Q8K209	G-protein coupled receptor 56;GPR56 N-terminal fragment;GPR56 C-terminal fragment	Gpr56			1.02681	0.0940129	1.44685	0.26905	0.532913	1.37339	26.5734	26.9768	26.9383	27.6602	26.6814	27.2879	27.5582	26.524	26.0398	26.6068	26.0081	26.1836				3	3	3	4.8	4.8	4.8	77.254	0	5.3522	3035100000	33	3	2	2	2	3	2	2	1	3	2	3	2
Q8C050;Q3TUH8	Q8C050;Q3TUH8	Ribosomal protein S6 kinase alpha-5	Rps6ka5			0.403431	0.394974	1.44621	0.544034	0.532279	0.761643	27.8416	28.2415	28.2726	28.3697	28.0976	28.7183	26.8442	27.3118	28.8264	25.4915	28.584	29.2899				17	17	16	27.9	27.9	26.9	96.582	0	100.09	17982000000	139	12	14	12	14	13	12	4	4	5	4	5	5
G8JL63;J3QNP0;E5CYJ9;Q0KK59	G8JL63;J3QNP0;E5CYJ9;Q0KK59	Protein unc-79 homolog	Unc79			1.51241	0.0307322	1.44215	0.175015	0.528216	1.70305	25.3753	25.1102	25.7687	25.0396	25.2896	26.1772	24.7164	24.7823	24.5766	25.0903	25.1811	25.2446				6	6	6	3.5	3.5	3.5	275.37	0	34.25	1471400000	11	1	1	0	1	1	1	1	1	1	1	2	2
A0A0R4J078;Q8VCH8;Q6ZQF6;Q3ULE5;Q9CRQ1;Q9CT42;Q8C0Z0;A0A087WSK5;Q3UFS2;Q05C23	A0A0R4J078;Q8VCH8;Q6ZQF6;Q3ULE5	UBX domain-containing protein 4	Ubxn4			0.509941	0.309071	1.4419	0.469724	0.527969	0.890812	26.1994	26.0197	26.7217	26.1453	27.4935	26.074	25.9449	26.3004	26.3647	23.801	26.392	26.6827				5	5	5	16	16	16	56.459	0	77.505	2304400000	46	2	2	2	2	1	3	2	3	3	2	2	2
Q8C7H1	Q8C7H1	Methylmalonic aciduria type A homolog, mitochondrial	Mmaa			1.2683	0.0539139	1.44152	0.215178	0.527588	1.54441	27.158	27.4673	27.7356	27.9627	27.4887	27.7989	27.8799	26.9536	27.4079	27.001	26.3677	26.8356				8	8	8	24.6	24.6	24.6	45.932	0	91.969	5325000000	83	7	7	6	7	6	6	4	5	4	5	4	4
Q8C6B2;D3Z7S7	Q8C6B2	Rhotekin	Rtkn			0.249401	0.563118	1.44001	0.676707	0.526077	0.536987	23.4918	26.5234	25.4021	26.7437	26.7776	26.9348	26.341	25.8568	26.9115	22.1436	25.5353	25.9287				3	3	3	11	11	11	63.012	0	65.044	1274100000	11	2	2	1	2	2	2	0	2	2	1	2	2
O54946;A0A0G2JER9;Q9DAN5;G3X8S5;A0A0G2JEI3;F6YRQ2;Q3MI10;Q3MI09;Q9QYI8;A0A0G2JGN9;Q5RL26;O35723	O54946;A0A0G2JER9;Q9DAN5;G3X8S5	DnaJ homolog subfamily B member 6	Dnajb6			1.12906	0.0742917	1.43997	0.248625	0.526041	1.44521	29.8777	29.6064	29.5605	29.4544	29.948	29.288	29.0534	29.1932	29.3289	28.344	30.0491	28.6102				11	10	10	30.1	27.4	27.4	39.807	0	39.779	12876000000	104	3	4	4	4	4	4	7	8	9	8	9	7
B1AQX9	B1AQX9		Srcin1			1.51363	0.0306457	1.43437	0.175877	0.520413	1.69561	29.0613	29.8862	29.7187	29.7812	29.0992	30.234	28.9146	29.2216	29.3931	28.8402	29.2225	29.0662				81	3	0	73.2	3.6	0	130.61	0	35.976	11331000000	53	43	38	40	44	39	37	63	58	61	55	55	58
Q9WU79;A0A0R4J1T9;F6PYI8;F6YFQ5;F6XMC0;Q8C3G7;E9PUR5	Q9WU79;A0A0R4J1T9	Proline dehydrogenase 1, mitochondrial	Prodh			2.38963	0.00407729	1.43322	0.0948987	0.519263	2.1621	31.4159	31.4011	31.449	31.2352	31.4666	31.4308	31.4951	30.5913	30.6949	30.9882	30.8468	30.6669				23	23	23	47.7	47.7	47.7	68.035	0	221.1	45746000000	241	12	12	11	12	13	9	17	17	16	16	16	17
Q3UBP6;Q3UBQ4	Q3UBP6;Q3UBQ4		Actb			0.711344	0.194382	1.43183	0.386319	0.517856	1.09651	34.562	34.6681	34.9566	34.1077	34.696	34.7686	33.1272	34.3873	34.6852	32.9344	35.0337	34.4839				26	2	0	73.6	7.2	0	41.768	0	51.066	1086300000000	485	20	20	20	20	20	20	24	24	20	22	22	21
E9Q0V6;B1AXH1;A0A0G2JFH6	E9Q0V6;B1AXH1	NHS-like protein 2	Nhsl2			1.12511	0.0749705	1.43161	0.25122	0.517643	1.43594	26.7438	25.7377	27.2248	26.442	26.3085	25.9173	25.6932	26.0028	25.6371	26.5056	25.7315	25.698				4	4	4	4.6	4.6	4.6	132.35	0	10.357	1111300000	14	0	0	0	0	0	0	3	4	2	3	3	3
O54941;C0IMX1;C0IMX3;C0IMX0;C0IMW9	O54941	SWI/SNF-related matrix-associated actin-dependent regulator of chromatin subfamily E member 1	Smarce1			1.55599	0.0277977	1.43002	0.171264	0.516033	1.71645	27.1664	26.6633	26.4352	26.5179	26.2887	26.3751	26.6007	25.7451	25.6379	26.3923	26.0727	25.9017				14	13	13	35.5	33.8	33.8	46.638	0	128.41	8218200000	90	13	14	12	11	12	11	2	2	2	2	2	2
Q6A097;Q6PD10;Q3UGJ0;F7CWH3;A0A0A6YVR5;H3BLD6	Q6A097;Q6PD10	Inositol hexakisphosphate kinase 1	Ip6k1			0.303352	0.497334	1.42992	0.625859	0.515937	0.619686	25.3378	25.4002	24.8647	25.38	29.6432	26.0944	25.2968	25.5649	25.2807	25.7854	26.049	25.6479				5	5	4	14.1	14.1	11.5	51.279	0	7.48	1666400000	17	1	1	1	1	1	0	3	3	2	3	2	1
Q920P3	Q920P3	BMP/retinoic acid-inducible neural-specific protein 1	Brinp1			2.22149	0.00600499	1.42889	0.107158	0.514892	2.07354	29.8617	29.2635	29.9265	29.5578	29.6483	29.437	28.9596	29.2553	29.251	28.6922	29.4224	29.025				15	15	14	23.3	23.3	21.8	88.64	0	52.508	11342000000	86	1	1	2	3	3	2	14	13	10	10	13	13
V9GZG5;V9GZP0	V9GZG5					0.487346	0.325577	1.42722	0.48597	0.513211	0.860478	27.1492	26.9496	28.9517	28.2606	29.3799	27.5441	28.2045	26.7107	26.7863	27.6159	28.4192	27.4192				21	3	3	45.6	14	14	42.018	0	33.524	23345000000	84	16	17	15	15	14	14	18	17	16	17	16	17
Q545S4;Q9CZ46;P55821	Q545S4;Q9CZ46;P55821	Stathmin;Stathmin-2	Stmn2			0.544735	0.285276	1.42647	0.454131	0.512448	0.925134	31.4362	31.9101	31.3891	31.3185	30.9582	31.2765	31.108	31.2744	31.2884	31.3104	28.7058	31.5269				11	4	4	34.6	24	24	20.828	0	7.9013	133170000000	107	10	10	10	10	10	10	6	8	7	8	7	7
Q5XJY4;D6RJ50;D6RCZ6	Q5XJY4;D6RJ50	Presenilins-associated rhomboid-like protein, mitochondrial;P-beta	Parl			0.914377	0.121793	1.4245	0.309289	0.510459	1.26999	27.7176	27.2005	27.0841	27.7063	27.6345	27.2182	25.969	26.7764	26.6146	27.9873	26.8398	27.3114				6	6	6	19.1	19.1	19.1	41.963	0	12.499	2610900000	15	1	1	1	1	1	1	4	4	2	5	3	5
Q9D6S7	Q9D6S7	Ribosome-recycling factor, mitochondrial	Mrrf			1.35	0.0446687	1.42338	0.209413	0.509316	1.58187	30.1823	30.2914	30.3976	30.3108	30.6312	30.3481	30.8571	29.8455	29.383	29.8117	29.535	29.6734				10	10	10	52.7	52.7	52.7	29.05	0	199.53	93806000000	300	7	7	7	7	7	7	7	6	7	7	7	6
Q8BJS4;Q4QQM3;Q6A022	Q8BJS4;Q4QQM3;Q6A022	SUN domain-containing protein 2	Sun2;mKIAA0668			0.301251	0.499745	1.42317	0.627844	0.509112	0.615572	29.9702	24.8539	27.3446	26.9957	27.5773	27.2315	26.4641	26.493	26.1987	28.2129	26.8451	26.7048				5	5	5	7.9	7.9	7.9	81.604	0	5.1354	4378900000	10	0	1	1	0	3	1	3	1	3	2	2	3
F6V3Y9;Q6P4T0	F6V3Y9;Q6P4T0	Autophagy-related protein 2 homolog A	Atg2a			0.693503	0.202534	1.42119	0.393242	0.507094	1.07476	26.3244	25.754	25.8881	25.9348	25.7605	25.5586	24.3143	25.8243	25.7044	26.0759	24.1893	26.0695				6	6	6	6.2	6.2	6.2	188.62	0	11.88	3003000000	8	1	2	2	1	0	1	1	1	2	2	3	2
F7CGG2;E9PZA7;E9QLK7;E9PWT1;Q3UH32;Q80YV3	F7CGG2;E9PZA7;E9QLK7;E9PWT1;Q3UH32;Q80YV3	Transformation/transcription domain-associated protein	Trrap			0.521143	0.301201	1.42082	0.467199	0.506722	0.897169	25.8711	25.7018	25.3806	25.5163	27.2455	26.5161	26.3345	25.5697	25.4503	23.9326	25.5125	26.3915				8	8	6	3.1	3.1	2.2	405.42	0	48.759	2013200000	8	2	2	2	2	1	1	3	2	2	4	3	2
Q148R8;Q80UK8;X1WI16;Q5SXZ7;A0A0A0MQG3	Q148R8;Q80UK8;X1WI16	Integrator complex subunit 2	Ints2			1.6447	0.0226621	1.41723	0.163598	0.503073	1.75318	25.7188	26.1527	25.7747	25.9482	26.5	26.4007	25.2681	25.3824	25.6338	25.6944	26.1449	25.353				3	3	3	4.4	4.4	4.4	133.48	0	19.72	987110000	9	0	0	0	0	0	0	2	1	3	2	3	2
Q4FK74;Q9D3D9;Q9D0J2;Q9DCZ0;D3Z7S4	Q4FK74;Q9D3D9;Q9D0J2;Q9DCZ0	ATP synthase subunit delta, mitochondrial	Atp5d			1.05803	0.0874914	1.41703	0.270243	0.502869	1.37579	33.043	33.2268	34.2635	33.0483	34.3775	33.4998	33.4264	33.0125	33.0595	33.2133	33.058	32.6719				6	6	6	61.9	61.9	61.9	17.6	0	261.38	333850000000	516	5	5	5	5	4	4	5	5	6	5	5	5
A0A0G2JGS4;Q6PHZ2;E9Q1V9;Q8CCM0;Q8C8X9;Q8C4I3;F6RWZ9;O70459;Q3V1X9;E9PXV3;E9QAJ4;D6RDQ8	A0A0G2JGS4;Q6PHZ2;E9Q1V9;Q8CCM0;Q8C8X9	Calcium/calmodulin-dependent protein kinase type II subunit delta	Camk2d			0.995693	0.100997	1.41695	0.28299	0.502789	1.32893	29.4958	29.553	29.1017	29.7316	29.3674	29.3547	29.1154	27.992	28.9937	29.8927	28.4681	29.1255				28	1	1	69	5.6	5.6	60.003	0	41.817	11013000000	23	17	18	17	18	17	19	23	25	24	23	24	23
Q542C8;Q3TN05;Q9WTR6;A0A0B4J1P7;Q8BYV9	Q542C8;Q3TN05;Q9WTR6;A0A0B4J1P7;Q8BYV9	Cystine/glutamate transporter	Slc7a11			1.77108	0.0169403	1.41636	0.145619	0.502193	1.82247	27.2839	27.5552	27.0353	27.7782	27.729	27.4328	27.3224	26.8689	26.6469	27.271	27.1377	26.5543				4	4	4	11.2	11.2	11.2	55.455	0	10.446	4136000000	21	2	2	2	2	2	2	3	3	2	2	2	3
Q8C2T9;Q9Z1M8;Q3TJY5;Q8CDT0;Q8C7D0	Q8C2T9;Q9Z1M8;Q3TJY5;Q8CDT0;Q8C7D0	Protein Red	Ik			0.422013	0.378431	1.41609	0.531135	0.501909	0.778634	25.5177	25.4689	26.7446	25.2715	26.0343	25.4151	24.9896	25.8276	25.6489	22.9226	26.3199	25.7321				7	7	7	12.7	12.7	12.7	65.588	0	4.0989	1754600000	16	6	5	3	7	4	5	1	1	1	1	1	1
A0A0K1W397;Q3V2T7;Q5VI45;Q9TET3;C4PAV8;B0LAD5;E3VQ38;G9B4I2;G9B4I1;G9B4H2;G9B4G5;G9B4G3;A0A023UL25;H8Y1I5;A0A023NE65;A0A023NCS0;A0A023NE78;A0A023NDP5;A0A023ND59;A0A023NDQ1;A0A023NCR8;A0A023NDP0;B3Y998;Q6VPW4;E1B2C8;A8DUU6;A0A0A0VF51;A0A0A0VCP1;A0A0A0VBV0;A0A0A0VBS7;E3VW67;E3VW63;E3VW62;E3VW59;E3VW57;E3VW53;E3VW52;E3VW51;Q36290;V9PCF4;V9PCF0;V9PCE4;V9PCE1;V9PCA9;V9PCA7;V9PC99;V9PC97;V9PC96;V9PC87;…	A0A0K1W397;Q3V2T7;Q5VI45;Q9TET3;C4PAV8;B0LAD5;E3VQ38;G9B4I2;G9B4I1;G9B4H2;G9B4G5;G9B4G3;A0A023UL25;H8Y1I5;A0A023NE65;A0A023NCS0;A0A023NE78;A0A023NDP5;A0A023ND59;A0A023NDQ1;A0A023NCR8;A0A023NDP0;B3Y998;Q6VPW4;E1B2C8;A8DUU6;A0A0A0VF51;A0A0A0VCP1;A0A0A0VBV0;A0A0A0VBS7;E3VW67;E3VW63;E3VW62;E3VW59;E3VW57;E3VW53;E3VW52;E3VW51;Q36290;V9PCF4;V9PCF0;V9PCE4;V9PCE1;V9PCA9;V9PCA7;V9PC99;V9PC97;V9PC96;V9PC87;…	Cytochrome b	mt-Cytb;cytb;Cytb;cytB;CYTB;Mt-Cyb			0.235217	0.581812	1.41504	0.694783	0.500844	0.511072	27.3136	27.6792	29.38	26.5989	28.9245	28.8908	24.1861	26.7946	28.8881	28.5047	28.8277	28.5808				1	1	1	9.7	9.7	9.7	10.707	0	6.5374	8087700000	40	1	1	1	1	1	1	1	1	1	1	1	1
Q3UMQ2;Q91WV0	Q3UMQ2;Q91WV0	Protein Dr1	Dr1			0.239715	0.575818	1.4135	0.690342	0.499271	0.518313	25.4306	25.1589	28.0895	23.2647	27.3842	27.7989	24.8734	25.6103	27.2474	24.7311	25.346	26.3227				6	6	6	51.1	51.1	51.1	19.464	0	100.89	9120500000	43	3	4	5	2	3	3	2	2	2	2	2	1
P63300	P63300	Selenoprotein W	Sepw1			0.921385	0.119844	1.4132	0.309343	0.498971	1.26836	26.8492	27.1603	26.5453	27.309	26.1594	26.8832	26.9388	26.6741	26.3695	25.3483	26.6476	25.9344				2	2	2	12.5	12.5	12.5	9.6871	0	6.7125	3752500000	43	2	2	2	2	2	2	1	1	1	1	1	1
Q3TWW8;A0A0A6YXX6;Q8BKL0	Q3TWW8;A0A0A6YXX6	Serine/arginine-rich splicing factor 6	Srsf6			0.65595	0.220826	1.41222	0.410416	0.497969	1.03459	27.3111	27.4778	27.6929	27.272	27.0695	27.2814	27.2915	26.7967	26.8575	25.1346	27.7461	27.2904				12	8	8	28.3	21.5	21.5	39.025	0	40.915	7196000000	48	10	11	10	12	11	9	3	3	3	3	3	3
A2RTI3;O89017;Q3UE99	A2RTI3;O89017;Q3UE99	Legumain	Lgmn			1.10673	0.0782106	1.41149	0.261756	0.49722	1.40672	27.3241	26.9988	27.9854	27.0658	27.7166	26.7975	27.045	26.1075	26.7069	26.6575	27.2621	27.1259				5	5	5	17.7	17.7	17.7	49.372	0	90.24	13668000000	63	4	4	4	4	4	3	3	3	3	3	3	2
Q3U9X2;Q9ES84;O35901;O35900;Q9EP83	Q3U9X2;Q9ES84;O35901;O35900;Q9EP83	U6 snRNA-associated Sm-like protein LSm2	Lsm2			0.344389	0.452492	1.41118	0.594892	0.496905	0.675456	26.5141	27.7953	27.7307	28.3019	27.2185	27.2565	27.7503	28.5051	28.0856	24.6453	26.3144	26.5348				4	4	4	60	60	60	10.834	0	47.291	11934000000	42	4	3	4	4	4	2	1	2	2	2	1	1
P62204;Q3UKW2;G3UX57	P62204;Q3UKW2	Calmodulin	Calm1			1.0702	0.0850747	1.4111	0.270203	0.496824	1.3801	34.4194	34.8148	35.4161	34.4219	35.4828	35.2156	34.1249	34.4802	34.641	33.8362	34.984	34.7233				16	16	7	85.9	85.9	70.5	16.837	0	323.31	2217400000000	1835	16	16	16	16	16	15	16	16	15	16	15	15
Q9D7P6;D3Z7W0;D3Z0K9;D6RE47	Q9D7P6;D3Z7W0;D3Z0K9	Iron-sulfur cluster assembly enzyme ISCU, mitochondrial	Iscu			1.10887	0.0778269	1.40734	0.261882	0.492968	1.40482	30.4093	30.543	30.1853	30.377	29.9855	30.4831	30.9017	29.664	29.7648	29.7615	29.1326	29.8007				9	9	9	54.2	54.2	54.2	18.098	0	35.434	65003000000	226	8	8	8	8	8	8	5	5	5	6	5	6
Q3TXY3;A2A8U2;Q8C397;Q8C9U2	Q3TXY3;A2A8U2;Q8C397	Transmembrane protein 201	Tmem201			1.07624	0.0838988	1.40683	0.269869	0.492452	1.38107	25.8838	26.6647	27.4375	27.2521	27.3857	26.9983	26.633	26.5392	26.5656	26.5696	26.2843	26.0755				4	4	4	14.1	14.1	14.1	39.269	0	66.706	2688900000	25	2	2	2	2	2	2	2	2	3	3	2	2
F7DD14;P05532;Q3ULJ6;A4ZVL1;Q8VHX3	F7DD14;P05532;Q3ULJ6	Tyrosine-protein kinase receptor;Mast/stem cell growth factor receptor Kit;Receptor protein-tyrosine kinase	Kit			0.68556	0.206272	1.40671	0.399018	0.492323	1.06049	27.7912	27.9522	27.4966	27.6688	28.7225	27.2309	28.2849	27.0563	27.7439	27.7168	26.2708	26.8355				11	11	11	17	17	17	108.93	0	27.052	3994400000	47	4	4	4	2	4	3	5	5	4	5	4	5
Q8K1C0	Q8K1C0	Protein angel homolog 2	Angel2			0.53958	0.288682	1.40631	0.458827	0.491918	0.912632	24.2695	25.5361	25.6134	26.6061	26.0317	25.6538	24.9063	25.3336	26.4453	24.9807	24.17	24.9232				5	5	5	12.3	12.3	12.3	62.412	0	39.896	1632200000	26	4	2	4	4	4	2	0	1	1	2	1	1
Q6P9R2;Q6ZPX7;D6RFV0;F7AVI9	Q6P9R2;Q6ZPX7	Serine/threonine-protein kinase OSR1	Oxsr1;mKIAA1101			0.894682	0.127444	1.40436	0.323462	0.489915	1.24114	28.9451	28.5962	29.6008	28.9521	29.467	28.861	28.6123	28.9424	28.8899	27.5151	29.2309	28.2921				20	13	13	41	31.3	31.3	58.213	0	130.01	21610000000	140	13	13	14	15	12	10	6	6	7	5	7	5
Q8C0L8	Q8C0L8	Conserved oligomeric Golgi complex subunit 5	Cog5			0.697764	0.200556	1.40414	0.393385	0.489684	1.07071	26.6048	26.9303	26.0398	26.8629	26.7429	26.817	25.9295	24.7285	26.1882	27.0644	26.7064	26.4428				7	7	7	10.7	10.7	10.7	91.39	0	17.654	2224000000	31	2	2	1	0	2	3	1	3	5	3	4	4
Q3UGL8;Q9DCN1	Q3UGL8;Q9DCN1	Peroxisomal NADH pyrophosphatase NUDT12	Nudt12			0.821331	0.150893	1.40358	0.349191	0.489112	1.18014	26.1901	25.6373	26.1803	25.3928	26.5955	26.2659	25.8895	25.744	25.5646	25.8019	26.0205	24.3067				3	3	3	10.8	10.8	10.8	51.544	0	6.823	1021100000	7	0	0	0	1	0	0	1	1	1	0	1	1
Q8R2U8;Q8BFP9;Q8BFP4	Q8R2U8;Q8BFP9	[Pyruvate dehydrogenase (acetyl-transferring)] kinase isozyme 1, mitochondrial	Pdk1			1.94449	0.0113636	1.40201	0.129534	0.487494	1.89278	29.7705	29.8539	30.1958	29.63	29.9879	29.9044	29.6155	29.5443	29.5648	28.7324	29.5314	29.429				19	17	17	57.6	53	53	48.836	0	299.53	25428000000	154	10	12	10	9	12	9	12	12	10	11	10	9
B9EIE8;Q9DA03;D6RD13	B9EIE8;Q9DA03	Complex III assembly factor LYRM7	Lyrm7			0.877781	0.132501	1.4013	0.330652	0.486762	1.22548	28.4525	28.2898	28.8453	28.2415	29.244	29.0263	28.7369	27.8876	28.1078	27.5552	29.1005	27.7907				6	6	6	45.9	45.9	45.9	14.85	0	87.291	21175000000	95	5	5	5	5	5	3	3	3	3	3	3	3
E9PX48;A2A9M5;Q8R1A4;A2A9M4;Q3U806;Q7TPP0;A2AW79;F6ZJ55;B9EJ70;Q8C147	E9PX48;A2A9M5;Q8R1A4	Dedicator of cytokinesis protein 7	Dock7			0.518264	0.303205	1.40109	0.470785	0.486548	0.88745	28.776	28.4436	28.9058	29.3801	31.0875	28.856	29.396	28.3833	28.7902	27.9305	28.7685	29.2612				27	27	24	17.5	17.5	16.3	238.09	0	122.21	9831600000	96	2	2	1	3	2	4	16	18	13	21	16	19
B1AUB9;Q6DI81;Q3UTK6;Q02780;F7CDR2;Q69ZJ5;Q05B39;B1AUC0;B1AUB8	B1AUB9;Q6DI81;Q3UTK6;Q02780;F7CDR2;Q69ZJ5;Q05B39;B1AUC0;B1AUB8	Nuclear factor 1;Nuclear factor 1 A-type	Nfia			1.10952	0.0777114	1.40056	0.263589	0.486003	1.39956	24.8852	25.1893	25.0999	25.692	25.0117	25.2446	24.7013	24.9328	25.3937	23.8602	24.3412	24.9773				4	4	4	7.8	7.8	7.8	53.6	0	5.7256	940400000	22	1	2	2	2	3	1	2	2	1	1	1	1
B2RQF5;Q3UV20;P60755;F6UYI7	B2RQF5;Q3UV20;P60755	MAM domain-containing glycosylphosphatidylinositol anchor protein 2	Mdga2			0.681857	0.208038	1.39557	0.403096	0.480856	1.0516	27.6099	27.3814	26.5681	26.5835	27.5133	27.0699	26.1544	25.8625	26.0939	26.6524	27.4476	27.6301				5	5	5	6.8	6.8	6.8	107.52	0	9.892	3096200000	22	2	3	2	4	2	3	2	2	2	1	1	2
Q3U0M8;Q80Y81;B1ATP7;B1ATP9	Q3U0M8;Q80Y81;B1ATP7	Zinc phosphodiesterase ELAC protein 2	Elac2			1.52575	0.0298024	1.39526	0.187771	0.480529	1.65796	27.1994	26.7737	26.8622	26.9422	27.3436	26.4936	26.1139	26.5017	26.2061	27.1094	26.4409	26.3596				16	16	16	23.9	23.9	23.9	92.718	0	52.904	6434600000	85	9	11	8	12	11	9	3	4	3	3	3	2
Q504M2;Q5DTY5	Q504M2;Q5DTY5		Pdp2			0.276846	0.528633	1.3948	0.651982	0.48006	0.574624	26.7294	26.6987	26.6458	26.3547	26.2891	26.1332	27.0753	25.6012	24.2859	28.8561	26.0242	24.1278				3	3	3	8.5	8.5	8.5	59.946	0	19.251	1872900000	14	2	1	2	1	1	2	3	2	2	2	1	2
A2AIL4	A2AIL4	NADH dehydrogenase (ubiquinone) complex I, assembly factor 6	Ndufaf6			0.449727	0.355037	1.3945	0.513576	0.47975	0.806695	25.534	24.7923	25.9955	25.4158	26.6852	25.644	23.8841	25.0773	25.4893	24.2724	26.7466	25.7186				4	4	4	15	15	15	38.362	0	7.7389	1877400000	14	2	3	2	2	3	1	1	1	1	2	1	1
Q3UL32;Q9QYI3;F7BTP8;A2A5E1	Q3UL32;Q9QYI3;F7BTP8	DnaJ homolog subfamily C member 7	Dnajc7			0.853845	0.140009	1.39322	0.3413	0.478426	1.20072	29.0363	28.8202	27.9748	28.24	27.8891	28.8099	27.5707	27.461	27.7628	28.9693	28.0694	28.0666				25	25	25	51.4	51.4	51.4	56.447	0	210.95	28169000000	226	18	18	16	18	16	16	7	9	10	3	6	9
Q8C7E9	Q8C7E9	Cleavage stimulation factor subunit 2 tau variant	Cstf2t			1.27211	0.0534435	1.3915	0.231583	0.476642	1.49999	24.8058	24.869	24.8545	24.6601	25.2272	25.2383	24.793	24.5465	24.5496	24.2956	23.6192	24.9913				8	2	2	19.9	3.3	3.3	65.862	0.00028559	2.5152	325960000	3	2	3	3	3	3	2	6	2	4	4	2	5
H3BLL2;Q811I0;V9GX21;H3BJP9;H3BK16;H3BLD0;H3BKR0	H3BLL2;Q811I0;V9GX21;H3BJP9;H3BK16	ATP synthase mitochondrial F1 complex assembly factor 1	Atpaf1			1.07187	0.0847483	1.39114	0.271653	0.476267	1.36493	30.5144	30.9202	30.4053	30.5708	29.8388	30.5029	30.863	30.1821	29.7851	29.812	29.3981	29.8545				17	17	17	70.1	70.1	70.1	38.796	0	251.07	41093000000	179	10	10	10	10	9	8	8	8	11	9	10	11
Q9D385	Q9D385	ADP-ribosylation factor-like protein 2-binding protein	Arl2bp			0.921616	0.11978	1.39103	0.316432	0.476153	1.25327	25.2631	26.0391	25.7509	25.9031	25.7853	25.6013	26.2083	25.6649	25.2357	24.3984	25.1227	24.8559				4	4	4	30.1	30.1	30.1	18.754	0	13.422	2959800000	52	4	4	4	4	4	4	1	1	1	1	1	1
Q3UGC7;Q66JS6;Q2YDW1;Q66JW9	Q3UGC7;Q66JS6;Q2YDW1	Eukaryotic translation initiation factor 3 subunit J-A;Eukaryotic translation initiation factor 3 subunit J-B	Eif3j1;Eif3j2;Eif3j			0.955746	0.110727	1.38886	0.304896	0.4739	1.27791	29.1671	28.7668	29.7776	29.1868	29.4762	28.8364	28.7846	29.1404	29.3192	27.9603	28.1849	28.9779				16	16	13	57.5	57.5	42.9	29.343	0	323.31	95674000000	296	14	15	16	15	15	15	3	4	5	5	5	4
Q9D020;A0A0N4SW80	Q9D020	Cytosolic 5-nucleotidase 3A	Nt5c3a			0.316778	0.482194	1.38821	0.617975	0.473226	0.632371	28.7926	29.1443	29.9193	28.6572	29.6357	29.0682	29.3203	29.5665	29.0477	25.7153	28.9277	29.8003				20	20	20	69.2	69.2	69.2	37.252	0	147.33	41910000000	280	16	17	18	18	18	14	6	9	7	8	8	8
A0A0R4J291;Q7TMV3;F2Z402	A0A0R4J291;Q7TMV3	FAST kinase domain-containing protein 5	Fastkd5			1.4499	0.0354893	1.38805	0.203131	0.473063	1.60508	26.0391	25.5709	25.831	25.6565	26.2969	26.0918	25.2863	25.6409	25.2043	25.0756	25.3062	26.1346				4	4	4	7.8	7.8	7.8	91.621	0	8.8661	670310000	15	0	0	0	0	0	0	2	3	2	1	2	2
D3Z780;Q61749;A0A0J9YUY0;F7CPG6	D3Z780;Q61749	Translation initiation factor eIF-2B subunit delta	Eif2b4			0.537247	0.290237	1.38805	0.463812	0.473061	0.903433	27.1538	28.5731	28.9866	27.6325	28.7524	27.2911	27.3471	27.6486	27.512	27.4889	28.7869	26.7676				10	10	8	29	29	24.2	62.352	0	66.034	13939000000	87	3	4	4	4	4	5	5	5	7	6	6	5
Q8BVI5;F6X4N5;F7CJY7;Q8C0W8;B7ZCB9	Q8BVI5;F6X4N5;F7CJY7;Q8C0W8	Syntaxin-16	Stx16			0.249738	0.562681	1.38793	0.67965	0.472938	0.531435	27.7467	27.1781	30.3919	27.7531	31.5882	29.1123	29.085	28.4339	27.082	28.1723	29.5789	28.5806				11	11	2	51.5	51.5	9.8	37.08	0	248.51	14825000000	90	7	6	7	7	7	5	9	8	7	5	7	5
O88444;Q5DTQ1	O88444;Q5DTQ1	Adenylate cyclase type 1	Adcy1			1.01433	0.0967544	1.38784	0.286352	0.472846	1.32076	28.3883	27.7369	27.6444	29.0412	28.1744	28.0139	28.3607	27.5666	27.2651	27.6085	27.8385	27.5226				10	10	10	11.7	11.7	11.7	123.37	0	45.449	4651700000	70	2	3	2	3	4	4	6	5	5	6	5	6
Q3UYV9;Q3TLK3	Q3UYV9;Q3TLK3	Nuclear cap-binding protein subunit 1	Ncbp1			0.200969	0.629552	1.38784	0.738986	0.472842	0.450189	27.3189	25.9966	26.433	26.1263	24.2946	26.9783	28.2785	26.1284	26.633	22.6308	23.8891	26.7508				19	19	19	30.4	30.4	30.4	91.926	0	49.942	21827000000	144	15	15	16	16	13	12	1	1	1	1	1	1
Q8BH79	Q8BH79	Anoctamin-10	Ano10			1.50395	0.0313368	1.38698	0.194517	0.471947	1.63516	27.6149	27.8282	27.7054	27.3551	27.2421	26.9043	26.5908	27.2281	27.0316	26.9322	26.6558	27.3797				6	6	6	11.2	11.2	11.2	76.187	0	8.9164	4293800000	42	3	3	3	3	3	2	5	4	3	4	4	2
D3Z730;Q0P688;Q3UUT0;G3X9H1;D3Z729;Q80ZJ3;D3YUV9;Q8BMB3;M0QWD1;Q9D334	D3Z730;Q0P688;Q3UUT0;G3X9H1;D3Z729;Q80ZJ3;D3YUV9;Q8BMB3;M0QWD1;Q9D334	Eukaryotic translation initiation factor 4E type 2	Eif4e2			0.349964	0.446721	1.38497	0.593888	0.469856	0.677782	25.8339	26.1158	24.5431	25.0217	25.9957	24.093	22.9492	26.1121	24.9369	25.7002	23.8669	25.2187				7	7	7	39.9	39.9	39.9	25.919	0	9.3697	742600000	14	2	2	1	3	2	2	1	1	2	3	1	1
D3Z5X7;D3Z108;E9QN77;Q9JMG3	D3Z5X7;D3Z108;E9QN77;Q9JMG3	Transmembrane and ubiquitin-like domain-containing protein 1	Tmub1			0.335841	0.461487	1.38491	0.603906	0.469788	0.658466	26.8763	26.3006	24.129	27.1755	26.5717	27.3782	26.5754	24.2268	25.5235	26.4941	26.2059	26.5868				2	2	2	18	18	18	12.88	0	8.453	2194200000	13	2	2	2	2	1	2	1	1	2	1	1	1
Q8R5M7;Q3UHN4;P97445;E9Q1R5;Q8R5M6;Q3UHA5;Q8C734;Q9R0P8;Q76N29	Q8R5M7;Q3UHN4;P97445;E9Q1R5;Q8R5M6;Q3UHA5	Voltage-dependent P/Q-type calcium channel subunit alpha-1A	Cacna1a			0.653934	0.221853	1.38457	0.418179	0.469441	1.01977	28.9002	29.0596	29.0665	29.5364	29.8085	29.2765	27.2388	29.1966	28.6926	29.182	29.5213	28.9998				23	21	19	13.5	12.5	11.6	263.35	0	70.031	10027000000	102	6	5	4	6	7	6	15	15	14	16	17	15
A2AJW5	A2AJW5		Fam217b			0.278043	0.527178	1.38454	0.651833	0.469403	0.574879	26.5023	26.6223	26.4045	26.4385	26.3513	26.0947	25.9096	22.4996	27.1189	26.4685	26.4405	27.1601				3	3	3	9.6	9.6	9.6	42.133	0.00014767	3.1156	1211000000	4	0	0	0	0	0	0	2	2	3	2	2	3
P60904;G5E8T0;A2AUE1;Q921J3	P60904;G5E8T0;A2AUE1;Q921J3	DnaJ homolog subfamily C member 5	Dnajc5			1.79003	0.016217	1.38409	0.155281	0.468936	1.78653	33.575	33.4812	33.932	33.5241	33.9062	33.4232	33.3451	33.2246	33.5111	32.5778	33.3346	33.0349				12	12	12	62.6	62.6	62.6	22.101	0	323.31	287080000000	555	8	7	8	9	8	7	10	10	10	9	10	10
Q61423	Q61423	Potassium voltage-gated channel subfamily A member 4	Kcna4			0.433861	0.368247	1.38387	0.527271	0.468708	0.784568	27.5366	27.2239	28.2015	26.7727	28.9402	27.656	26.4369	25.7621	28.1634	28.0376	27.563	27.5555				8	7	7	14.8	14.8	14.8	73.469	0	11.443	4221300000	21	2	2	2	3	3	3	3	4	5	5	5	4
F8WHP5;Q2XP45;E9QQ38;F8WIJ5;Q6ZPJ9;Q3TDC6;Q2XP44;Q80YA3;G3UWN4;G3UVX0;D6RH62	F8WHP5;Q2XP45;E9QQ38;F8WIJ5;Q6ZPJ9;Q3TDC6;Q2XP44;Q80YA3	Phospholipase DDHD1	Ddhd1			0.797937	0.159244	1.38376	0.364215	0.468593	1.14825	28.5562	28.9988	28.2629	29.4614	28.7216	29.3082	28.6687	28.9122	27.3086	28.483	28.8925	28.2325				9	9	9	14.7	14.7	14.7	94.786	0	26.924	7378200000	60	2	2	2	3	2	2	6	6	6	8	7	5
Q8CF96	Q8CF96		Syt7			0.221985	0.599811	1.38363	0.711924	0.468461	0.485644	23.3371	24.9586	27.8636	25.4082	27.6668	24.5761	25.3508	23.428	24.865	25.3635	26.9601	25.0323				18	1	1	45.9	3.6	3.6	50.67	0	27.164	2908200000	13	11	9	10	11	10	7	12	15	14	13	15	14
A0A024QYR9;O08586;Q8BSR7;Q3UUT8	A0A024QYR9;O08586;Q8BSR7	Phosphatidylinositol 3,4,5-trisphosphate 3-phosphatase and dual-specificity protein phosphatase PTEN	Pten			0.322885	0.475461	1.38217	0.6134	0.466931	0.639862	27.1285	26.8757	27.4911	27.6106	28.0458	27.6055	27.2334	27.9689	27.9365	27.1219	27.6525	24.0424				7	7	2	15.6	15.6	5.9	64.566	0	19.964	10290000000	56	5	4	5	5	5	5	2	1	1	1	1	2
A0A0R4J0U5;Q61285;Q3TU16;Q3UYE0	A0A0R4J0U5;Q61285;Q3TU16	ATP-binding cassette sub-family D member 2	Abcd2			0.835371	0.146093	1.38122	0.350322	0.465948	1.1777	26.0187	25.5811	26.2174	26.4426	26.5199	25.5963	25.7983	24.5265	26.2846	25.5348	25.4933	25.9427				8	8	8	14.8	14.8	14.8	83.456	0	10.436	1640500000	13	1	1	1	1	1	3	3	3	2	4	1	1
Q8BPE4	Q8BPE4	Transmembrane protein 177	Tmem177			0.905887	0.124198	1.38121	0.326742	0.465928	1.23391	26.8467	27.9389	28.08	27.661	28.1792	27.863	27.573	26.947	26.7524	26.9444	27.5986	27.9579				3	3	3	10	10	10	34.067	0	4.0436	2562800000	17	0	2	1	2	0	2	2	2	2	2	2	2
Q9R0C8	Q9R0C8	Guanine nucleotide exchange factor VAV3	Vav3			1.00734	0.0983237	1.38021	0.290279	0.464888	1.3094	26.0295	26.2029	25.862	25.3071	25.3265	25.1542	25.4375	25.1045	24.8927	24.5664	25.2377	25.8541				3	3	2	3.4	3.4	2.2	97.967	0.00014894	3.2648	793790000	10	1	2	0	2	2	2	2	1	1	1	1	1
Q8R2U0	Q8R2U0	Nucleoporin SEH1	Seh1l			1.47819	0.0332515	1.37979	0.201401	0.464449	1.61137	26.8773	26.5073	26.9289	26.4071	27.223	27.4056	26.2791	26.5001	26.2207	26.2831	26.8887	26.3907				6	6	6	25.6	25.6	25.6	39.774	0	34.297	3240500000	51	1	2	2	3	3	1	5	3	3	1	2	4
D3YUY3;F8WI18;P70182	D3YUY3;F8WI18;P70182	Phosphatidylinositol 4-phosphate 5-kinase type-1 alpha	Pip5k1a			1.15046	0.0707203	1.37919	0.260868	0.463826	1.40823	26.8182	26.8865	26.7842	27.4798	27.4406	27.8855	26.8771	26.8477	26.5756	26.5117	26.3896	27.3102				10	7	7	24.1	18.3	18.3	55.36	0	15.726	4355600000	49	5	7	5	7	5	6	6	5	5	6	5	5
Q9Z2B9	Q9Z2B9	Ribosomal protein S6 kinase alpha-4	Rps6ka4			0.517192	0.303954	1.37756	0.476136	0.462111	0.877807	25.0084	26.1282	24.6014	25.823	24.9484	25.5092	24.7741	25.5435	23.5998	24.1046	25.592	25.6318				7	6	6	9.7	8.5	8.5	85.651	0.00014821	3.1734	729320000	14	4	3	2	1	2	3	1	2	2	1	1	2
Q6GU23;Q3ULI4;Q3U6S9;Q3U5Q4;P42227;B7ZC18	Q6GU23;Q3ULI4;Q3U6S9;Q3U5Q4;P42227;B7ZC18	Signal transducer and activator of transcription;Signal transducer and activator of transcription 3	Stat3			1.01725	0.0961062	1.3771	0.288973	0.461635	1.31396	29.0553	29.3588	29.6156	29.5072	30.0833	29.2274	29.2876	28.8595	29.0949	28.901	29.7193	28.2154				16	16	13	28.9	28.9	22.9	83.125	0	114.92	10450000000	103	4	4	4	5	5	4	11	10	13	9	12	13
Q4FJX5;O88455;Q3UIQ5;D3Z7G1	Q4FJX5;O88455;Q3UIQ5;D3Z7G1	7-dehydrocholesterol reductase	Dhcr7			0.853861	0.140004	1.37221	0.347163	0.456499	1.18643	27.7188	28.4455	28.3592	27.9021	27.1485	27.9493	27.8204	27.6134	28.046	27.2422	26.5757	27.4869				4	4	4	11.7	11.7	11.7	53.919	0	25.494	5246300000	47	2	2	2	3	2	2	3	3	3	1	4	3
A4QMQ0;Q9CZD5;D3YWL2;D3Z0H9	A4QMQ0;Q9CZD5	Translation initiation factor IF-3, mitochondrial	Mtif3			0.333526	0.463953	1.37157	0.607412	0.455832	0.652477	27.0314	25.7062	25.5169	25.6514	25.7309	25.9514	27.2697	26.4024	24.1811	26.3458	24.4851	24.1691				5	5	5	30.4	30.4	30.4	31.739	0	38.168	3508400000	26	4	5	4	4	4	5	1	2	2	2	2	2
V6BQR3;A7MCX4	V6BQR3		Epb4.1l3			0.555	0.278612	1.37134	0.4573	0.455589	0.915454	27.7914	27.3605	27.901	27.5641	28.2964	27.6914	27.8495	27.6881	27.4798	27.0477	28.2013	25.6049				49	3	3	73.1	4.8	4.8	66.725	0	5.2236	2585000000	16	29	30	28	31	31	28	42	38	35	38	34	38
A0A0R4J1R7;Q9CZL5	A0A0R4J1R7;Q9CZL5	Pterin-4-alpha-carbinolamine dehydratase 2	Pcbd2			1.04895	0.08934	1.36983	0.282267	0.453997	1.33009	27.85	27.8971	27.5078	27.7742	27.474	27.8022	28.0831	27.6398	27.0931	27.1281	26.4142	27.2231				9	9	8	80.6	80.6	73.8	11.74	0	17.671	16501000000	90	7	6	6	5	5	6	2	5	4	3	4	4
Q6GQW0;B2RUH2;Q8BRL1;E9QJW1;H7BWX5	Q6GQW0;B2RUH2;Q8BRL1;E9QJW1;H7BWX5	Ankyrin repeat and BTB/POZ domain-containing protein BTBD11	Btbd11			0.699876	0.199583	1.36883	0.402194	0.452946	1.05395	27.0058	28.0527	26.9639	28.1621	26.7779	28.0839	27.699	27.4753	27.0236	26.3843	26.964	26.7824				8	8	7	8.2	8.2	7.4	121.56	0	11.747	2457200000	21	0	0	0	0	0	0	6	5	4	4	5	6
Q922U1;Q3UT19;F6T4V0;E0CYD0	Q922U1;Q3UT19	U4/U6 small nuclear ribonucleoprotein Prp3	Prpf3			0.262625	0.546229	1.36838	0.670429	0.45247	0.548825	27.793	24.7844	26.5846	26.8804	27.1754	27.5859	25.9474	25.9213	23.956	27.7226	26.9339	27.6077				11	11	11	19.9	19.9	19.9	77.454	0	34.418	3287200000	35	5	7	6	6	5	5	1	3	1	2	1	1
Q4FZF3	Q4FZF3	Probable ATP-dependent RNA helicase DDX49	Ddx49			0.674429	0.211627	1.36792	0.41168	0.451987	1.03031	26.1144	25.7409	27.4189	26.7991	27.3325	26.5842	26.044	25.3886	26.0143	26.7031	26.489	26.6392				1	1	1	2.1	2.1	2.1	54.093	0.006068	1.5426	1419800000	10	0	0	0	0	0	0	1	1	1	1	1	1
B2RQD1;Q99MX7	B2RQD1;Q99MX7	Cat eye syndrome critical region protein 6 homolog	Cecr6			0.935299	0.116065	1.36772	0.320791	0.451778	1.24603	27.797	28.0763	28.4977	27.7919	29.0709	28.5598	27.6252	27.7089	27.6738	27.5628	28.6385	27.8737				6	6	6	16.4	16.4	16.4	58.158	0	11.774	4230700000	30	1	2	2	1	3	0	3	3	4	3	3	2
Q8C4E7;B0R0E3	Q8C4E7		Scai			0.471196	0.337912	1.36734	0.50437	0.451374	0.82298	26.1339	26.075	25.903	26.3352	25.9466	26.1326	26.272	25.6214	25.8056	27.094	23.8681	25.1571				21	2	2	46.8	2.8	2.8	61.024	0	22.066	1765800000	14	8	10	8	11	10	8	14	15	15	13	14	12
V9GXI7;Q9CQL4;Q91YJ4;V9GX65	V9GXI7;Q9CQL4;Q91YJ4	39S ribosomal protein L20, mitochondrial	Mrpl20			0.372625	0.424009	1.36677	0.581902	0.450766	0.703451	23.9531	24.9979	26.1585	25.3568	26.7902	26.4304	24.4115	25.434	25.5873	23.9347	25.6262	25.9885				3	3	3	38.4	38.4	38.4	13.081	0	9.3021	2801000000	37	1	3	3	2	2	2	3	2	2	2	2	3
Q8WUR0;J3QPY0	Q8WUR0	Protein C19orf12 homolog				0.234528	0.582736	1.36637	0.699502	0.450351	0.504176	25.9744	28.8284	26.2144	25.0184	26.2241	29.5232	27.959	26.1702	26.4234	25.7933	26.0508	26.684				5	5	5	51.1	51.1	51.1	15.087	0	6.8321	5491700000	22	2	2	2	1	3	2	1	2	1	1	1	1
E9Q6Y8;Q80TH9	E9Q6Y8	Ubiquitin carboxyl-terminal hydrolase	Usp31			0.473302	0.336277	1.36627	0.502716	0.450244	0.824992	26.0618	26.9214	27.399	26.6954	25.845	27.9005	25.2091	25.732	26.9068	26.7137	27.2343	26.3257				12	12	12	13.4	13.4	13.4	146.32	0	31.913	2012200000	56	3	5	5	6	6	6	3	4	7	6	2	5
Q8CF03;Q56A13;Q8BQS7;Q8BG94;Q8BTK9;A2AU52	Q8CF03;Q56A13;Q8BQS7;Q8BG94;Q8BTK9;A2AU52	COMM domain-containing protein 7	Commd7			0.362345	0.434165	1.36624	0.58791	0.450209	0.689931	26.3102	27.2695	29.4738	26.3423	27.7227	28.2539	26.8492	26.5289	26.7951	26.8318	28.1733	27.4928				6	6	6	47	47	47	22.691	0	110.04	5799000000	45	2	2	3	2	3	2	3	3	2	3	2	1
E9QKK8;F6Q8D3;Q9QZW0	E9QKK8;F6Q8D3;Q9QZW0	Phospholipid-transporting ATPase;Phospholipid-transporting ATPase 11C	Atp11c			0.604269	0.248732	1.36611	0.438301	0.450075	0.96277	26.3106	26.2223	25.3402	26.2742	25.5266	25.78	25.7629	25.5622	25.7217	23.938	25.4814	26.2872				2	2	2	3.3	3.3	3.3	127.81	0.00028592	2.5415	744480000	6	1	0	0	1	0	1	1	1	1	1	1	1
Q8JZM4;A0A087WSC4	Q8JZM4	Delta and Notch-like epidermal growth factor-related receptor	Dner			0.341128	0.455903	1.36538	0.602978	0.449306	0.661466	26.8276	25.0144	26.5842	26.8625	27.1056	26.743	25.5833	26.4598	23.9215	27.0354	26.2699	27.1717				6	6	6	10	10	10	78.747	0	36.329	2126200000	28	2	2	2	3	4	2	2	0	1	2	1	2
Q9CQZ1	Q9CQZ1	Heat shock factor-binding protein 1	Hsbp1			0.351503	0.445141	1.36501	0.59466	0.448908	0.675302	29.7627	29.8188	30.1725	30.2152	30.5042	29.3533	27.4103	30.662	29.804	28.4904	30.8013	29.9651				6	6	6	82.9	82.9	82.9	8.6107	0	323.31	60698000000	239	4	4	4	5	4	4	4	4	4	5	3	5
D3YTU0;Q9CXX2;Q62442;A0A0N4SUV3	D3YTU0;Q9CXX2;Q62442;A0A0N4SUV3	Vesicle-associated membrane protein 1	Vamp1			2.11534	0.00766756	1.36428	0.128398	0.448137	1.90915	31.5601	31.0285	31.5969	31.3712	31.1551	31.0787	31.2372	30.7082	30.6328	30.7218	30.8758	30.9258				8	6	6	47.4	42.1	42.1	18.735	0	278.97	101680000000	283	6	6	5	5	6	6	7	7	5	8	5	8
Q8K0T7;Q3UYL9	Q8K0T7	Protein unc-13 homolog C	Unc13c			0.413855	0.385607	1.36329	0.547756	0.44709	0.754216	23.5862	24.1451	23.6032	24.9395	24.745	24.7291	24.1992	24.6636	24.4156	21.8058	23.7132	24.2681				9	4	4	4.8	2.2	2.2	249.84	0	7.5291	284350000	8	2	2	4	1	3	1	3	4	4	5	4	4
Q3TAN4;Q8C205;Q921L5;Q3TZZ9;H3BJK5	Q3TAN4;Q8C205;Q921L5;Q3TZZ9	Conserved oligomeric Golgi complex subunit 2	Cog2			1.0141	0.0968054	1.3632	0.296022	0.447001	1.2996	25.5696	26.4589	26.5972	26.0657	26.5839	26.302	25.879	25.2466	26.2825	25.3192	26.2774	25.8906				5	5	5	11.5	11.5	11.5	82.067	0	101.67	908920000	14	0	0	0	0	0	0	2	3	4	2	4	3
Q5ZPR7;Q9ER97;Q3USR6;D3YW07	Q5ZPR7;Q9ER97;Q3USR6;D3YW07	Neuroglobin	Ngb			0.427192	0.373945	1.36314	0.53816	0.446938	0.770275	23.8113	25.0517	26.4157	25.6202	26.2407	25.019	24.2508	24.4299	24.9614	24.3627	25.6398	25.8325				8	8	8	82.1	82.1	82.1	17.037	0	47.596	8918000000	72	5	5	5	5	5	3	2	2	3	2	3	2
Q4FK59;P21550;Q5SX59;Q5SX60;J3QPZ9;Q5SX61	Q4FK59;P21550;Q5SX59	Beta-enolase;Enolase	Eno3			0.258656	0.551244	1.36303	0.673553	0.446818	0.541868	26.7401	27.394	27.2063	26.3194	27.3658	26.7364	23.1237	26.5851	27.5369	27.8658	26.9054	27.064				12	6	6	35.7	17.1	17.1	46.997	0	96.533	5955000000	61	9	10	8	8	10	11	7	7	6	7	6	7
Q0QWG9	Q0QWG9	Delphilin	Grid2ip			0.727766	0.187169	1.36288	0.393626	0.446662	1.07514	28.494	28.5179	27.927	28.0403	27.5619	28.9913	28.2268	28.0752	28.2787	26.8969	27.266	28.1089				14	14	14	16.7	16.7	16.7	132.02	0	53.526	5616700000	45	3	4	4	5	5	5	7	10	7	6	7	9
Q1HL22;Q8VI51	Q1HL22;Q8VI51	VPS10 domain-containing receptor SorCS3	Sorcs3			1.82598	0.0149288	1.36209	0.158929	0.445818	1.76961	27.5683	27.2518	27.7844	27.3544	26.9747	27.4463	27.0679	26.8199	26.881	26.6342	27.3669	26.9348				6	6	6	5.5	5.5	5.5	135.98	0	5.3182	3043000000	16	1	1	1	1	2	1	2	2	4	4	4	4
Q3TC98;Q8BY36;Q5KU38;Q3URK7;Q3USV9;Q6ZQ51;Q8R5L3;Q8BUJ2;Q8C051	Q3TC98;Q8BY36;Q5KU38;Q3URK7;Q3USV9;Q6ZQ51;Q8R5L3;Q8BUJ2	Vam6/Vps39-like protein	Vps39;mKIAA0770			1.01141	0.0974064	1.36195	0.296497	0.445676	1.29658	28.6106	28.8801	29.2924	28.44	29.3256	29.4381	28.4792	28.2237	28.4714	29.1175	28.9984	28.0224				15	15	15	27.3	27.3	27.3	86.378	0	43.359	7527500000	55	4	0	3	3	3	1	10	11	12	9	10	11
Q69ZR3;Q9JJ61;Q08EC9;Q8BVG5	Q69ZR3;Q9JJ61	Polypeptide N-acetylgalactosaminyltransferase;Polypeptide N-acetylgalactosaminyltransferase 16	Galnt16			0.993003	0.101624	1.36191	0.303005	0.445627	1.28343	27.8571	28.2569	28.202	28.7469	27.8902	27.5631	28.1321	27.2302	26.9774	27.7368	27.9645	27.8015				7	7	7	19.2	19.2	19.2	72.841	0	19.569	4566600000	14	0	0	0	0	1	2	3	4	5	4	4	3
Q2M2M8;Q8BG58;A0A0A6YXH5;A0A0A6YX56	Q2M2M8;Q8BG58	Transmembrane prolyl 4-hydroxylase	P4htm			0.581889	0.261885	1.36085	0.449594	0.444511	0.938114	26.0803	25.8036	25.7411	25.4735	25.7384	26.5262	24.4566	26.3086	25.948	24.7888	26.3296	24.8645				4	4	4	10.7	10.7	10.7	57.049	0	23.325	1894500000	28	1	2	2	2	2	2	1	1	1	0	1	1
A2APY7	A2APY7	NADH dehydrogenase [ubiquinone] 1 alpha subcomplex assembly factor 5	Ndufaf5			1.44206	0.0361359	1.36053	0.21122	0.444167	1.566	29.3529	29.496	29.7437	29.3543	29.4074	29.3413	28.8801	28.8664	28.3306	29.1414	29.5808	29.2313				11	11	11	39.1	39.1	39.1	38.404	0	69.37	20852000000	91	8	8	8	7	8	5	8	8	7	7	8	8
Q8C996	Q8C996	Transmembrane protein 163	Tmem163			1.12947	0.0742216	1.35987	0.270186	0.443471	1.37515	29.5886	28.3103	29.2436	29.4145	29.6264	29.0278	28.8772	29.0102	28.8975	28.7458	28.333	28.6868				9	9	9	30.9	30.9	30.9	31.193	0	48.47	11602000000	99	4	3	3	3	2	1	5	5	7	6	9	4
Q9JMF0;D2DFA9;Q923Z0	Q9JMF0;D2DFA9;Q923Z0	G-protein coupled receptor family C group 5 member B	Gprc5b			0.810348	0.154757	1.35933	0.365736	0.442892	1.14228	29.2584	28.8606	28.2461	29.2841	29.1481	29.1684	28.6889	29.43	28.5886	27.6082	28.5686	28.424				4	4	4	14.9	14.9	14.9	29.305	0	21.696	11267000000	54	3	3	3	3	3	2	3	3	2	3	2	2
E9PUQ1;Q9CQ33	E9PUQ1;Q9CQ33	Leucine-zipper-like transcriptional regulator 1	Lztr1			0.179215	0.661889	1.35916	0.769688	0.442714	0.408975	21.7717	21.5572	23.8596	22.5158	26.1316	21.354	23.3916	21.4536	21.2533	25.1088	22.0956	21.2308				1	1	1	2.5	2.5	2.5	94.478	0	12.089	123080000	2	0	0	0	0	0	0	1	1	1	1	1	1
Q3UFP6;P70445;Q3UZD4	Q3UFP6;P70445;Q3UZD4	Eukaryotic translation initiation factor 4E-binding protein 2	Eif4ebp2			0.76367	0.172318	1.35681	0.383429	0.440216	1.10199	26.6409	26.1454	25.6472	27.2354	26.1668	26.0402	26.1966	25.5343	25.3409	26.6458	25.6185	25.8984				5	5	5	84.2	84.2	84.2	12.898	0	120.22	11180000000	109	5	5	5	5	5	5	1	1	1	1	1	1
Q3U6T2;Q9QWR8;Q3UZX5	Q3U6T2;Q9QWR8;Q3UZX5	Alpha-N-acetylgalactosaminidase	Naga			0.869073	0.135184	1.35637	0.347673	0.439751	1.18664	28.1151	28.4333	28.586	29.1103	28.8422	28.8484	28.8513	28.6958	28.0985	28.0394	28.3332	27.2785				9	9	9	25.5	25.5	25.5	47.25	0	60.9	12340000000	91	7	7	6	7	8	5	4	4	4	4	4	4
Q80UP8;P70455	Q80UP8	Sodium-dependent phosphate transporter 2	Slc20a2			1.04009	0.0911817	1.35636	0.29026	0.439739	1.31148	28.2317	27.9447	28.3942	29.0232	28.7692	28.4161	28.4865	28.1527	28.383	27.2916	27.9591	27.8679				10	10	10	22.4	22.4	22.4	70.865	0	72.935	6235200000	94	4	3	3	4	4	4	7	7	7	7	7	7
Q8R3Y8	Q8R3Y8	Interferon regulatory factor 2-binding protein 1	Irf2bp1			0.394569	0.403117	1.35633	0.566877	0.439713	0.728416	24.4307	24.4275	27.0475	24.1639	25.8696	26.3809	24.6941	25.1727	24.8099	25.2348	25.0811	24.6892				2	2	2	7.4	7.4	7.4	61.75	0	4.0708	575480000	10	1	1	1	1	1	1	1	1	1	1	0	2
Q99LJ0;A0A0G2JFS0	Q99LJ0;A0A0G2JFS0	CTTNBP2 N-terminal-like protein	Cttnbp2nl			0.157455	0.695897	1.35502	0.792962	0.438312	0.368516	25.1017	21.1443	26.6827	22.9753	27.7556	25.1489	25.1706	24.0574	25.4213	22.3845	25.0961	24.0486				4	4	4	10.3	10.3	10.3	69.84	0	16.894	1619500000	13	2	1	1	1	2	1	2	1	2	2	2	1
Q3SYK5;P00520	Q3SYK5;P00520	Non-specific protein-tyrosine kinase;Tyrosine-protein kinase ABL1	Abl1			1.15032	0.0707426	1.35427	0.268959	0.43752	1.3829	24.2262	24.1359	24.9205	24.6544	23.7305	23.6633	23.6215	23.5659	23.9176	23.8159	23.731	24.0539				5	2	2	5.9	2.5	2.5	124.77	0	5.5182	190510000	2	3	2	4	2	2	1	3	3	2	2	3	3
P02463;P70165;Q61436;Q3TP61;Q80V57;Q8BNS7;F7CK55;Q9ESQ2;Q63ZW6	P02463;P70165;Q61436;Q3TP61;Q80V57;Q8BNS7;F7CK55;Q9ESQ2;Q63ZW6	Collagen alpha-1(IV) chain;Arresten	Col4a1;Col4a5			0.770932	0.16946	1.35343	0.382675	0.436622	1.10579	27.276	27.2833	26.5189	27.8657	26.5863	27.4404	25.9411	26.7953	26.3312	26.9931	27.3229	26.9674				2	2	2	1.8	1.8	1.8	160.68	0	27.671	1644200000	18	0	0	0	0	0	0	2	2	2	2	2	2
Q80TU0;Q9WVQ1;A0A0G2JEG6;A0A0G2JE00;A0A0G2JGI5	Q80TU0;Q9WVQ1;A0A0G2JEG6;A0A0G2JE00	Membrane-associated guanylate kinase, WW and PDZ domain-containing protein 2	mKIAA0705;Magi2			1.69861	0.0200167	1.35295	0.17715	0.436109	1.69151	29.8371	29.4237	29.2542	29.2655	29.6557	29.1712	28.9589	29.4009	28.5196	28.9961	29.0031	29.1122				18	18	18	18.9	18.9	18.9	137.28	0	38.094	10878000000	80	3	1	0	3	2	2	12	8	10	12	11	13
A6H6A9;A0A0A6YW18;A0A0A6YWY0	A6H6A9	Rab GTPase-activating protein 1-like	Rabgap1l			1.13989	0.0724616	1.35278	0.269677	0.435925	1.37457	27.2406	27.5574	28.2956	27.1976	27.1988	27.4931	26.7641	26.5878	27.0428	27.2502	27.3651	27.3577				13	11	11	17.3	15.3	15.3	92.403	0	16.253	4741500000	39	8	6	6	8	10	4	4	4	4	3	3	3
Q3TC93;Q8C910	Q3TC93	HCLS1-binding protein 3	Hs1bp3			0.364952	0.431567	1.35226	0.587963	0.435368	0.689722	25.0833	25.0933	26.4573	25.3617	25.4439	26.7156	24.3805	25.0284	26.1941	23.7249	26.5766	25.6385				10	10	10	37.5	37.5	37.5	43.691	0	78.034	3746800000	67	8	7	6	8	6	5	1	1	2	1	1	2
Q149A4;Q810B8	Q149A4;Q810B8	SLIT and NTRK-like protein 4	Slitrk4			0.125012	0.749873	1.35077	0.829642	0.433783	0.30471	21.7639	24.816	27.1408	26.7002	25.2839	21.0341	24.217	21.8639	27.3417	24.3408	24.4762	21.8967				3	3	3	4.3	4.3	4.3	94.537	0	29.351	632640000	10	1	1	1	0	1	0	2	2	2	2	2	2
Q8BQX0;Q544E8;Q9JKM7;Q8BRM8;Q8BNU1	Q8BQX0;Q544E8;Q9JKM7	Ras-related protein Rab-37	Rab37			0.409554	0.389445	1.34918	0.556601	0.432079	0.744627	25.9036	25.814	25.6905	25.8656	25.2951	25.7046	26.1426	25.0048	23.197	26.4597	25.6309	25.246				4	4	3	19.9	19.9	16.2	24.149	0.0001534	3.8415	796130000	9	0	1	0	1	0	1	2	2	1	3	2	2
E9PYQ9;Q9JM03;E9QMN8;Q9ES07	E9PYQ9;Q9JM03;E9QMN8;Q9ES07	Solute carrier family 15 member 2	Slc15a2			0.488625	0.32462	1.34821	0.497136	0.431042	0.835227	24.3355	26.2742	24.6487	24.2855	24.8833	24.9347	24.0101	24.1898	25.7277	24.7094	23.6855	24.4531				3	3	3	4.4	4.4	4.4	79.625	0.0002924	2.9294	485730000	9	1	1	1	1	1	0	1	3	3	3	2	3
A1L151;Q99JG2	A1L151;Q99JG2	Prosaposin receptor GPR37L1	Gpr37l1			0.424349	0.376401	1.34681	0.543933	0.429549	0.761577	31.7368	31.5512	29.8634	31.6744	30.8683	31.3632	30.565	29.7327	31.6143	29.7912	30.9683	31.8084				6	6	6	24.1	24.1	24.1	38.32	0	75.654	35371000000	77	1	1	1	1	1	1	6	6	6	6	6	6
Q791T5;Q8CEY5;D3YXC2	Q791T5;Q8CEY5	Mitochondrial carrier homolog 1	Mtch1			1.98301	0.0103989	1.34654	0.147156	0.429257	1.81555	32.2548	32.2404	32.2553	32.1959	32.5874	32.5805	32.1656	31.3919	31.8542	31.9904	32.0319	32.1049				16	16	16	54.5	54.5	54.5	41.565	0	162.01	92787000000	273	6	6	6	8	7	6	10	11	11	11	11	10
G3X9M0;Q9ER88;A0A0R4J1B9;G3UWZ6;G3UWM7;G3UWJ4;G3UZC0;G3UWR5;G3UYM6;G3UYP3	G3X9M0;Q9ER88;A0A0R4J1B9;G3UWZ6;G3UWM7	28S ribosomal protein S29, mitochondrial	Dap3			2.14909	0.00709434	1.34621	0.129988	0.428907	1.88791	29.706	29.8959	29.8317	29.5185	29.8246	29.464	29.7762	29.188	29.2928	29.2139	29.1122	29.0841				15	15	15	48	48	48	45.287	0	65.103	34346000000	181	12	12	12	11	11	6	9	11	10	10	11	10
Q05BH6;Q7TPZ2;H3BL37;O08784;H3BIX0;Q6PFZ6;Q05CS0;Q3TBZ3;Q3TAB2;H3BK88	Q05BH6;Q7TPZ2;H3BL37;O08784;H3BIX0;Q6PFZ6;Q05CS0	Treacle protein	Tcof1			0.449268	0.355412	1.34616	0.523684	0.428845	0.790383	26.095	24.7278	26.9357	26.2256	24.6336	26.5162	25.0453	25.5738	24.6413	25.9809	25.4211	25.8985				21	21	21	22.7	22.7	22.7	126.37	0	78.982	7581200000	112	17	14	15	17	13	15	3	3	4	3	4	3
Q3TIU4	Q3TIU4	2,5-phosphodiesterase 12	Pde12			0.567565	0.270667	1.34576	0.456929	0.428424	0.916557	26.7744	27.9575	28.0172	28.7051	28.2496	28.5797	27.6743	27.6278	26.6258	28.2822	28.067	27.4359				13	13	13	31.9	31.9	31.9	67.513	0	36.339	11970000000	87	8	8	8	10	8	7	5	4	4	5	4	5
O70481;Q2M4I1;Q3TKQ2;Q497M7;Q3V1R9	O70481;Q2M4I1	E3 ubiquitin-protein ligase UBR1	Ubr1			0.273004	0.53333	1.34481	0.662542	0.427398	0.560563	26.2689	25.8359	25.8053	27.424	27.6613	24.8606	24.247	25.3248	25.9498	27.7645	26.6937	25.3117				16	16	16	12.4	12.4	12.4	200.24	0	45.87	6294800000	78	11	8	6	9	10	8	2	1	4	1	4	4
Q545H3;Q3UBR8;Q9Z0V7;A2AES1	Q545H3;Q3UBR8;Q9Z0V7	Mitochondrial import inner membrane translocase subunit Tim17-B	Timm17b			0.426589	0.374464	1.34427	0.543404	0.426822	0.763359	27.3086	27.8213	27.6969	27.3014	28.0675	27.1884	27.6837	27.1894	27.4664	27.7242	27.76	24.9996				4	4	4	33.1	33.1	33.1	18.352	0	30.812	5441200000	34	2	3	3	3	3	2	3	4	1	3	3	3
Q6IMP4	Q6IMP4	Pannexin-2	Panx2			0.279066	0.525937	1.34341	0.656722	0.425896	0.569286	24.9306	26.1977	29.0249	26.5703	25.9287	24.8185	26.3422	25.7177	26.0801	25.1423	25.6007	26.0323				5	5	5	10.9	10.9	10.9	74.613	0	11.296	2547000000	13	1	1	1	1	1	1	2	2	2	2	0	2
P99028;Q8BMU6;Q9D2Q7	P99028	Cytochrome b-c1 complex subunit 6, mitochondrial	Uqcrh			0.627677	0.23568	1.34299	0.434421	0.425453	0.973137	29.7928	30.2105	30.9483	29.4089	31.2451	30.2068	29.514	29.8558	29.731	29.434	30.6852	30.0397				6	6	6	64	64	64	10.435	0	239.23	57553000000	169	5	5	5	5	5	5	5	4	4	5	5	5
Q8BGN8;D3Z5Q8	Q8BGN8	Synaptoporin	Synpr			1.3091	0.0490797	1.34165	0.240547	0.42401	1.4653	30.3122	30.0128	29.6485	30.6146	30.6909	30.4619	30.2497	29.9244	29.737	30.003	29.5941	29.6887				8	8	8	37.7	37.7	37.7	29.228	0	65.191	31913000000	71	3	2	4	3	2	4	4	6	3	5	3	6
Q8BGP6;A0A0G2JDU9;A0A0G2JF69	Q8BGP6	Solute carrier family 25 member 40	Slc25a40			2.25738	0.00552871	1.34083	0.127908	0.423132	1.92182	27.6135	27.6371	27.9303	27.4572	27.9205	27.9319	27.2662	27.0589	27.3387	27.2074	27.6826	27.398				3	3	3	9.8	9.8	9.8	37.963	0	11.607	3165800000	20	1	1	1	1	1	2	2	2	2	3	3	2
Q3UYA5;Q811C2	Q3UYA5;Q811C2	Cysteine protease ATG4C	Atg4c			0.452616	0.352683	1.33986	0.522563	0.422087	0.791864	24.9487	25.6211	25.4907	25.2399	25.8381	24.9097	25.6911	25.5528	25.0937	22.9697	24.9808	25.2277				3	3	3	7	7	7	52.036	0.00014865	3.2238	750820000	10	0	0	0	1	1	1	1	2	2	2	2	1
Q9D1G3	Q9D1G3	Protein-cysteine N-palmitoyltransferase HHAT-like protein	Hhatl			0.375899	0.420824	1.33965	0.581663	0.421856	0.700141	26.8785	27.0094	28.0005	24.9622	26.5598	25.8597	25.4218	25.9067	25.3396	26.559	26.834	26.6779				6	6	6	17.1	17.1	17.1	56.43	0	78.46	2540000000	44	1	1	2	2	1	2	3	4	5	2	5	2
Q9ERZ4	Q9ERZ4	Muscarinic acetylcholine receptor M2	Chrm2			0.247557	0.565514	1.33918	0.688532	0.421347	0.520836	25.5146	25.8998	26.3659	26.7904	26.5069	24.8918	25.5668	27.2231	25.6077	26.1236	26.3424	22.5778				3	3	3	8.4	8.4	8.4	51.498	0	11.301	1111900000	15	2	2	2	3	3	2	1	1	1	1	1	0
Q9JLQ0;B2RRE8	Q9JLQ0;B2RRE8	CD2-associated protein	Cd2ap			0.40836	0.390517	1.33883	0.559589	0.420974	0.739823	26.3977	27.698	27.0817	26.682	26.3288	26.2351	26.7524	26.0486	26.7565	24.4195	26.6984	27.2222				11	11	11	20.7	20.7	20.7	70.449	0	17.511	4393100000	48	7	8	6	8	5	5	2	1	2	2	1	3
Q8BMD8;Q8R225	Q8BMD8;Q8R225	Calcium-binding mitochondrial carrier protein SCaMC-1	Slc25a24			1.9691	0.0107374	1.33794	0.153918	0.420015	1.79264	27.3795	27.1377	26.7874	27.2481	27.6163	27.1131	26.5953	26.7508	26.7552	26.8221	26.7219	27.1164				7	7	7	19.2	19.2	19.2	52.901	0	12.089	3176600000	16	2	1	2	1	0	2	3	4	5	4	6	4
Q8CCP0	Q8CCP0	Nuclear export mediator factor Nemf	Nemf			0.578207	0.264115	1.33779	0.455801	0.419854	0.923036	26.2417	26.1509	26.6014	26.6613	26.8942	27.4995	25.0868	26.1722	27.351	26.2919	26.2946	26.3334				9	9	9	9.7	9.7	9.7	121.19	0	17.791	3202600000	26	3	2	5	5	4	5	1	3	1	2	2	2
Q05BJ7;Q8VEH7;Q8K469;P11928	Q05BJ7;Q8VEH7;Q8K469;P11928	2-5-oligoadenylate synthase 1A	Oas1g;Oas1a			1.2658	0.0542253	1.33718	0.251361	0.419196	1.43427	25.109	24.2638	24.7664	24.8807	24.6473	24.7777	24.6112	24.8115	24.2289	23.9165	23.8814	24.4802				1	1	1	4.7	4.7	4.7	27.024	0.0027579	1.8678	192950000	1	0	0	0	0	0	0	1	1	1	1	1	0
Q68ED2;G5E8D5;Q8BKZ1;G3UYV0;G3UY08;G3UZU3;Q8BL09;Q8BKE3	Q68ED2;G5E8D5;Q8BKZ1	Metabotropic glutamate receptor 7	Grm7			0.781888	0.165239	1.33701	0.383387	0.419014	1.10303	27.6576	27.9701	28.0709	28.078	28.4296	26.9205	27.9682	27.7806	27.724	27.0917	26.8582	27.1898				8	8	8	12.9	12.9	12.9	102.22	0	47.408	3626700000	33	0	0	0	0	1	1	7	6	4	6	6	5
Q8JZU2;F6VVY4	Q8JZU2;F6VVY4	Tricarboxylate transport protein, mitochondrial	Slc25a1			1.23561	0.0581293	1.33662	0.258698	0.41859	1.41563	31.2226	30.9934	31.114	31.7179	31.0655	31.3561	31.4661	31.0673	30.846	30.675	30.3328	30.5706				11	11	11	43.4	43.4	43.4	33.931	0	61.918	36437000000	121	3	3	4	2	3	3	9	8	9	9	8	7
Q8BMG8;Q3T9D8;Q8K0B7;Q3UM21	Q8BMG8;Q3T9D8;Q8K0B7;Q3UM21	Mitochondrial folate transporter/carrier	Slc25a32			1.33917	0.0457958	1.33603	0.238428	0.417953	1.47518	27.8027	28.1628	28.5076	28.5322	28.304	28.2739	27.5015	27.9825	27.9865	27.5866	28.442	27.5764				6	6	6	31.3	31.3	31.3	35.048	0	18.576	5002900000	21	2	1	2	1	2	1	3	3	4	4	4	3
Q9D142	Q9D142	Uridine diphosphate glucose pyrophosphatase	Nudt14			0.321741	0.476716	1.33458	0.620146	0.416381	0.627833	25.5648	25.856	24.9907	25.6321	24.3763	25.8118	26.126	25.8991	23.6799	25.4082	23.1016	25.5186				1	1	1	6.3	6.3	6.3	24.443	0	4.1353	1345700000	21	1	1	1	1	1	1	1	1	1	1	0	1
A0A0R4IZZ2;Q3TAS6;D3Z665	A0A0R4IZZ2;Q3TAS6;D3Z665	ER membrane protein complex subunit 10	Emc10			0.709498	0.19521	1.33373	0.408298	0.415468	1.04055	24.8506	25.4095	26.078	24.6147	26.0341	25.8859	24.9437	24.4473	25.0256	25.5407	25.0687	25.354				2	2	2	9.3	9.3	9.3	28.187	0	30.854	3499000000	29	1	1	1	1	1	1	1	1	1	1	1	1
Q3TV90;A0A0R4J047;Q9CYI4;Q05D11;D3Z765;D3YZ82;D6REI1;D6RGP6	Q3TV90;A0A0R4J047;Q9CYI4;Q05D11;D3Z765	Putative RNA-binding protein Luc7-like 1	Luc7l			0.231506	0.586806	1.33355	0.706182	0.415275	0.494637	25.6997	26.2059	26.6569	25.1226	26.8193	26.5143	25.6886	26.58	26.0824	22.5615	27.5511	26.0635				10	5	5	48.2	26.5	26.5	28.13	0	28.375	2620900000	42	6	8	7	9	8	9	2	3	3	2	2	2
Q3TGF2;H9H9T1;H3BLM7;H3BLE6	Q3TGF2;H9H9T1;H3BLM7	Protein FAM107B	Fam107b			0.28748	0.515846	1.33299	0.649254	0.41467	0.579452	25.9125	25.1481	26.7484	27.1877	24.4657	25.7246	23.9636	24.88	26.8283	26.7573	25.1791	25.0906				8	8	8	55.7	55.7	55.7	15.572	0	62.841	12107000000	93	8	8	8	8	7	7	2	2	2	2	0	1
Q69ZX8	Q69ZX8	Actin-binding LIM protein 3	Ablim3			2.50403	0.00313306	1.33286	0.118451	0.414524	2.00019	28.3787	28.3184	27.9083	28.1146	28.3695	28.2309	27.6075	27.9773	27.8702	27.9889	27.5393	27.85				11	10	10	18.9	17.9	17.9	77.63	0	15.267	3519600000	26	0	0	0	0	0	0	6	10	6	8	7	6
A6MDD2;Q6NVE2;Q5DTQ3;Q60673;Q925J7;Q925J6;Q3UTI6;Q6P3E6;A0A087WPU7;A0A087WQF2;Q64500	A6MDD2;Q6NVE2;Q5DTQ3;Q60673;Q925J7;Q925J6;Q3UTI6	Receptor-type tyrosine-protein phosphatase-like N;Protein-tyrosine-phosphatase	Ptprn			0.905679	0.124257	1.33112	0.34535	0.412642	1.19295	28.9948	29.0429	28.2107	29.3143	28.8087	29.0375	28.8406	28.238	27.8239	29.1535	28.3063	28.5707				20	19	19	31.4	30	30	106.02	0	199.43	13699000000	144	11	11	11	11	10	11	10	8	10	8	12	8
Q8BGD5;Q80UY0	Q8BGD5	Carnitine O-palmitoyltransferase 1, brain isoform	Cpt1c			0.708134	0.195824	1.3304	0.409016	0.41186	1.03711	28.9453	28.7374	29.7717	28.2299	29.6915	28.8707	28.3602	28.5157	28.9595	28.0769	28.5989	29.264				15	15	15	29.1	29.1	29.1	90.029	0	160.53	14334000000	104	6	7	7	5	7	4	8	8	9	7	8	10
Q4VA53;F8WHU5	Q4VA53;F8WHU5	Sister chromatid cohesion protein PDS5 homolog B	Pds5b			0.523541	0.299543	1.33028	0.484022	0.411729	0.864432	27.4059	28.1966	28.8724	27.8362	28.6169	28.8127	28.2944	27.4874	27.2191	27.1103	28.2645	28.8947				25	25	23	23.7	23.7	22.3	164.42	0	102.09	19253000000	147	17	16	19	18	18	8	3	6	8	4	6	5
Q3TL44	Q3TL44	NLR family member X1	Nlrx1			0.604548	0.248572	1.32975	0.446046	0.411152	0.943924	28.7647	28.1544	28.0277	28.4036	29.4135	27.5939	27.4674	28.7115	27.7676	27.4654	27.9871	28.4918				15	15	15	25.1	25.1	25.1	107.83	0	40.878	5557900000	47	2	2	2	3	3	1	8	9	10	8	9	5
Q6SKR2;Q9CUX0;D3Z6J0;Q6PRU9;E9PXT7;Q4KMV5	Q6SKR2;Q9CUX0;D3Z6J0		N6amt1			0.234164	0.583224	1.32936	0.704922	0.410732	0.498213	27.5271	27.087	26.3549	26.6189	26.6061	27.262	26.8087	26.8069	23.0842	27.4536	27.7834	27.055				6	6	6	36.4	36.4	36.4	22.983	0	71.51	7328700000	45	6	5	6	3	5	5	2	2	1	1	1	2
P49070;Q6P3A5	P49070	Calcium signal-modulating cyclophilin ligand	Camlg			0.179749	0.661075	1.32902	0.770943	0.410368	0.406968	26.9784	26.8119	28.3723	26.5171	28.0756	25.7922	26.5486	27.4101	29.3738	27.9698	24.179	24.604				8	8	8	37.8	37.8	37.8	32.542	0	79.706	9260600000	100	3	6	5	6	7	6	3	4	3	3	3	2
Q64337;F6VD69	Q64337	Sequestosome-1	Sqstm1			1.23906	0.0576683	1.32767	0.261732	0.408895	1.40641	25.4598	25.6758	25.6935	25.6677	26.2068	25.4823	24.7259	25.3028	25.8186	25.0343	25.5437	25.3072				3	3	1	9.7	9.7	3.4	48.162	0	9.4233	1944000000	19	2	2	1	2	2	1	2	2	2	2	2	2
A0A0R4J1N8;Q8CEE7;D3YVJ8	A0A0R4J1N8;Q8CEE7;D3YVJ8	Retinol dehydrogenase 13	Rdh13			0.579046	0.263605	1.32745	0.457282	0.408655	0.918319	27.7963	27.8055	27.3714	28.805	27.3193	27.7858	27.8991	27.06	27.7201	28.2448	27.0096	26.4978				4	4	4	20.4	20.4	20.4	32.367	0	27.243	4258300000	41	1	2	1	0	1	1	3	3	1	4	2	2
Q3U213	Q3U213	Protein SERAC1	Serac1			0.561436	0.274514	1.32729	0.465341	0.408482	0.901075	25.8927	25.3485	27.5369	26.1152	25.6477	26.0606	26.161	25.8844	25.5445	25.5195	25.021	26.0204				4	4	4	8.7	8.7	8.7	73.987	0	17.118	1061600000	8	1	0	1	2	2	1	1	2	2	2	2	1
Q69ZP3	Q69ZP3	Probable hydrolase PNKD	Pnkd			1.41052	0.0388578	1.32599	0.231565	0.407066	1.50041	26.6453	26.2597	26.8257	26.1099	26.7175	26.2042	26.0918	25.7646	25.7862	26.4704	25.9001	26.3068				4	4	3	15.1	15.1	11.2	43.016	0	14.757	2181300000	26	2	1	1	1	1	1	3	2	3	2	3	3
Q3TLQ0	Q3TLQ0	Microtubule-associated protein	Map2			0.614479	0.242952	1.32583	0.443576	0.406891	0.950923	25.7128	25.2114	26.7019	24.9741	25.4643	25.3896	25.1686	24.7613	25.513	25.8703	25.3061	24.3935				29	1	0	60	2.6	0	52.675	0	6.8405	1286800000	16	21	20	22	21	23	21	22	23	22	22	23	21
Q5SYL3	Q5SYL3	Protein KIAA0100	Kiaa0100			0.278694	0.526388	1.3257	0.658864	0.406755	0.565186	23.1268	24.0133	23.3453	23.0096	23.1088	22.995	24.7154	21.1174	22.3923	21.3704	24.0619	23.5009				2	2	2	2	2	2	254.47	0	26.302	120890000	9	1	0	1	1	1	0	1	1	1	0	2	1
B2RX11;Q0KK55;F6SPU5;D3Z5B8;D3Z3X0	B2RX11;Q0KK55;F6SPU5	Protein very KIND	Kndc1			0.500093	0.31616	1.3256	0.496076	0.406645	0.837801	26.807	27.4344	27.8422	27.4768	27.4175	27.4282	27.5751	27.2106	27.2603	25.3007	26.8751	27.7443				13	13	13	10	10	10	191.39	0	30.475	3960500000	40	1	1	1	2	2	3	5	5	10	6	8	6
Q8VE22;F7ARZ1;Q3TI14;Q3THH3;Q99LZ4;A7M7Q8;Q5SXC9	Q8VE22;F7ARZ1;Q3TI14;Q3THH3;Q99LZ4;A7M7Q8;Q5SXC9	28S ribosomal protein S23, mitochondrial	Mrps23			1.30227	0.0498577	1.32533	0.250264	0.406352	1.43976	29.2199	29.1747	29.0478	28.8263	29.3156	29.2535	29.3821	28.8298	28.9439	28.404	28.2487	28.5912				8	8	8	53.1	53.1	53.1	20.348	0	75.558	18398000000	102	7	7	6	7	7	7	7	5	6	6	7	7
Q3U935;Q3ULK8;Q3U5V2;A0A0N4SVS6;Q5QJQ9;P53996;Q9D548	Q3U935;Q3ULK8;Q3U5V2;A0A0N4SVS6;Q5QJQ9;P53996	Cellular nucleic acid-binding protein	Cnbp			0.831875	0.147274	1.32462	0.370557	0.405579	1.13234	25.7108	26.0975	25.0801	26.0631	26.4769	26.4883	25.883	25.6054	25.983	25.0406	25.6036	25.3676				7	7	7	45.9	45.9	45.9	18.742	0	31.648	4294200000	38	3	6	4	6	6	4	1	1	1	1	1	1
Q9CR59	Q9CR59	Growth arrest and DNA damage-inducible proteins-interacting protein 1	Gadd45gip1			0.134437	0.733775	1.32387	0.820925	0.404766	0.321938	28.1972	28.0748	26.3274	22.7752	27.3097	27.6407	28.892	28.1954	23.7659	26.6321	25.1241	25.2867				4	4	4	21.6	21.6	21.6	25.82	0	78.579	5520900000	35	2	3	3	3	3	3	1	1	1	0	1	1
E9QAF9;B9EJ77;Q0VGY8;Q8CHA0;Q80YQ9	E9QAF9;B9EJ77;Q0VGY8;Q8CHA0	Protein TANC1	Tanc1			1.39902	0.039901	1.32328	0.23525	0.404123	1.49022	27.1899	27.1899	27.6848	27.5396	27.0016	27.5786	26.6835	27.4819	26.9134	27.0132	26.5871	27.0806				15	15	15	10.9	10.9	10.9	200.06	0	29.183	3701700000	39	4	2	3	3	3	3	8	6	11	6	8	8
Q8R238;D3Z0F6	Q8R238;D3Z0F6	Serine dehydratase-like	Sdsl			0.260345	0.549104	1.32303	0.67695	0.403841	0.537506	26.9156	25.4084	28.2942	27.5148	27.1684	26.9859	26.7169	26.8389	28.0596	24.2709	27.3858	26.5922				7	7	7	34	34	34	34.732	0	17.454	10233000000	57	5	5	5	5	5	5	3	1	1	2	1	2
Q0VF55	Q0VF55	Calcium-transporting ATPase	Atp2b3			0.673137	0.212257	1.32298	0.423064	0.403794	1.00189	26.7378	26.6971	26.6958	26.2901	26.8597	26.2835	26.5462	26.8027	26.9479	25.1232	25.7555	25.9657				59	1	1	47.2	1.1	1.1	134.36	0	6.7746	1415800000	4	39	39	40	40	42	39	51	49	50	52	47	49
Q9Z1J3;Q921V3;V9GXS4;A6QRH3	Q9Z1J3;Q921V3	Cysteine desulfurase, mitochondrial	Nfs1			1.39281	0.0404754	1.32241	0.236008	0.403165	1.48558	31.3531	31.7816	31.3333	31.4254	31.472	31.7247	31.7752	30.9743	30.9633	31.3115	30.8932	30.7536				27	27	24	72.3	72.3	61.7	50.569	0	323.31	60134000000	388	18	20	16	19	20	14	18	15	18	16	17	15
Q9JMF3	Q9JMF3	Guanine nucleotide-binding protein G(I)/G(S)/G(O) subunit gamma-13	Gng13			0.33595	0.461371	1.32148	0.61216	0.402159	0.643447	29.1332	29.9824	29.8782	30.2796	30.1591	29.4177	29.7218	30.325	29.4065	27.0742	30.3397	29.57				3	3	3	41.8	41.8	41.8	7.9793	0	50.969	38069000000	96	3	3	3	3	3	3	3	3	3	2	3	3
Q8BHS8	Q8BHS8	Syntabulin	Sybu			0.436172	0.366293	1.32094	0.541667	0.401565	0.76584	25.941	25.4055	25.1224	26.9005	24.765	25.7024	25.2246	25.863	25.3898	23.9168	25.1192	25.9139				3	1	1	4.2	2.6	2.6	73.023	0	4.8361	756860000	6	1	1	1	1	1	0	3	3	3	3	3	3
Q923F1;P97506;Q61189	Q923F1;P97506;Q61189	Methylosome subunit pICln	Clns1a;Icln			0.179428	0.661564	1.32041	0.772009	0.400984	0.405457	27.178	28.2627	28.1796	26.6901	27.5911	27.3521	25.2683	28.9273	28.3253	23.7995	28.4854	28.042				5	5	5	34.9	34.9	34.9	26.522	0	37.568	13799000000	103	5	5	5	5	5	4	2	3	2	2	2	2
C6KI94;Q32NY4	C6KI94;Q32NY4	Metal transporter CNNM3	Cnnm3			2.23254	0.00585406	1.32001	0.135977	0.400544	1.86409	26.5117	26.6103	26.3442	26.3887	26.7452	26.6947	26.266	26.0391	26.2115	25.7864	26.1212	26.4675				8	6	6	25.4	19.6	19.6	42.874	0	14.905	1721400000	37	2	2	2	2	2	2	8	5	6	6	5	7
E9Q9M5;A0A0A6YWX1;J3KMM1;Q3UJD6;A0A0A6YWN9;A0A0A6YXT9;A0A0A6YX42	E9Q9M5;A0A0A6YWX1;J3KMM1;Q3UJD6;A0A0A6YWN9	Ubiquitin carboxyl-terminal hydrolase;Ubiquitin carboxyl-terminal hydrolase 19	Usp19			0.344674	0.452196	1.31898	0.606515	0.399424	0.654137	25.065	27.1566	27.5342	27.2364	26.8103	26.6907	26.2206	25.1883	27.4011	26.4263	25.5731	27.2872				18	18	18	19.9	19.9	19.9	143.45	0	58.469	5545700000	65	10	10	7	11	10	9	3	1	2	2	4	3
A2AQJ7;A2AQJ5;A2AQJ6;Q8BXN9	A2AQJ7;A2AQJ5;A2AQJ6;Q8BXN9	Transmembrane protein 87A	Tmem87a			0.672081	0.212774	1.31876	0.423826	0.399178	0.998109	26.239	26.7257	27.0652	25.895	26.7189	26.1371	27.2222	25.9005	25.8086	25.9054	25.9943	25.5548				4	4	4	8.4	8.4	8.4	57.011	0	7.5418	1894500000	17	0	1	1	0	1	1	3	3	4	2	4	2
Q8K0M3;Q9R1Z8	Q8K0M3;Q9R1Z8	Vinexin	Sorbs3			1.05619	0.0878641	1.31799	0.30314	0.398343	1.28245	26.3726	26.5612	26.8192	26.6869	27.3059	26.9945	25.9744	26.7405	26.2585	26.771	26.6975	25.9083				3	3	3	6.3	6.3	6.3	76.711	0	28.687	1303100000	13	0	0	0	0	0	0	1	1	2	2	3	1
G5E850;Q544Z9;P56395;E0CY88	G5E850;Q544Z9;P56395	Cytochrome b5	Cyb5a			2.27445	0.00531563	1.31782	0.133615	0.39815	1.87519	30.9598	30.6179	30.9423	30.6589	30.6056	30.9923	30.3704	30.0733	30.5192	30.353	30.3878	30.6842				6	6	6	74.5	74.5	74.5	11.142	0	144.98	72545000000	215	5	5	5	5	5	5	6	6	6	6	6	6
A0A087WSU3	A0A087WSU3		Ndufs1			0.50319	0.313913	1.31708	0.496158	0.397346	0.837007	27.2946	28.7482	29.2952	27.8899	29.339	28.7493	27.8354	28.1647	27.9388	27.6579	28.7729	28.5623				6	2	2	93.4	18	18	6.4345	0	5.0674	6752400000	20	3	4	3	4	4	5	4	5	4	3	5	4
Q9D0R8;A0A0A0MQC9	Q9D0R8;A0A0A0MQC9	Protein LSM12 homolog	Lsm12			0.953865	0.111208	1.31695	0.335685	0.397198	1.21337	28.1076	27.9752	27.5616	28.0735	27.51	26.8119	27.3152	27.3325	26.823	27.2291	27.6116	27.3453				4	4	4	32.3	32.3	32.3	21.701	0	22.466	4726700000	10	1	2	2	1	2	2	1	2	1	2	2	2
P16045	P16045	Galectin-1	Lgals1			3.3759	0.000420823	1.31416	0.0862411	0.394142	2.23591	29.9021	29.7874	29.892	30.0274	30.1427	29.8261	29.3667	29.6151	29.4337	29.658	29.679	29.4603				9	9	9	74.8	74.8	74.8	14.866	0	136.81	43685000000	221	6	5	6	6	6	6	6	6	7	6	6	6
Q9R0N5	Q9R0N5	Synaptotagmin-5	Syt5			1.07399	0.0843348	1.31342	0.301585	0.393327	1.28849	28.2954	27.7552	28.2425	28.0776	28.2282	28.7383	28.0319	27.5306	28.3645	27.9122	27.2578	27.8802				11	7	7	26.7	19.7	19.7	43.129	0	10.786	4559100000	22	4	5	4	4	4	4	8	8	7	7	8	7
Q9CXT7	Q9CXT7	Transmembrane protein 192	Tmem192			0.728833	0.18671	1.31276	0.408283	0.392604	1.04152	24.9261	25.4977	25.1072	24.8988	24.5272	24.6099	25.079	24.9432	24.7184	23.5951	24.0614	24.8142				1	1	1	5.6	5.6	5.6	30.335	0	4.9568	740560000	13	1	1	1	1	1	1	1	1	1	1	1	1
B2RQQ8;P08122;D3YV27	B2RQQ8;P08122	Collagen alpha-2(IV) chain;Canstatin	Col4a2			0.709009	0.19543	1.31193	0.415527	0.391692	1.02457	29.4258	30.2332	29.4043	30.6985	29.5701	30.5239	29.4895	29.7912	29.1843	29.1213	29.969	29.9505				6	6	6	5	5	5	167.32	0	8.7046	12605000000	27	0	0	0	0	0	0	3	4	3	3	3	3
G3X9V2;E9Q8Z6;E9Q8Z8;P30999;Q3TPD1;E9Q8Z4;E9Q8Z9;D3Z2H2;E9Q901;E9Q904;E9Q986;D3Z7H6;E9Q907;E9Q905;D3Z2H7;Q3UF77	G3X9V2;E9Q8Z6;E9Q8Z8;P30999;Q3TPD1;E9Q8Z4;E9Q8Z9;D3Z2H2;E9Q901;E9Q904;E9Q986;D3Z7H6;E9Q907;E9Q905;D3Z2H7	Catenin delta-1	Ctnnd1			1.98489	0.0103541	1.31127	0.165153	0.390965	1.74411	31.3798	31.134	31.2061	30.9815	31.6617	31.1755	31.0805	30.7712	30.7396	30.7995	31.1307	30.6714				32	32	1	51.2	51.2	1.3	104.1	0	296.3	37150000000	217	4	8	5	5	7	8	21	23	24	24	28	22
E9QP54;Q8K3E5;E9Q552;Q8K3E4;Q3TM46;Q3KQM7	E9QP54;Q8K3E5	Jouberin	Ahi1			1.07188	0.0847463	1.31124	0.302688	0.39093	1.28458	29.2099	29.1854	29.999	29.8245	29.5634	29.7603	29.2445	29.4947	29.7145	28.6673	29.0728	29.0029				22	22	22	27.2	27.2	27.2	119.68	0	86.369	12060000000	120	7	7	5	8	7	7	11	12	11	14	11	13
G3UVU2;D3YW09;Q7TN25;Q62203;D3Z5A6	G3UVU2;D3YW09;Q7TN25;Q62203;D3Z5A6	Splicing factor 3A subunit 2	Sf3a2			0.399611	0.398464	1.31102	0.571831	0.390686	0.719578	28.1317	27.726	26.9966	28.0897	26.4526	27.5213	28.0017	27.6696	27.1425	25.4946	27.2317	27.0336				9	9	9	21.6	21.6	21.6	51.278	0	71.903	10436000000	99	5	5	7	6	6	5	4	5	5	5	4	3
G3UYJ7;G3UX05;G3UYL6	G3UYJ7		Gm20441			0.414527	0.385011	1.31064	0.561356	0.390276	0.736917	26.2129	25.9199	26.3603	26.1411	25.8241	26.0608	25.8785	25.6664	25.9781	23.7798	25.9574	26.9173				9	4	0	39.7	16.7	0	28.523	0	64.867	5980100000	45	5	6	7	5	6	6	3	3	3	3	4	3
Q61292;Q3USI2;A0A0A6YY71;A0A0A6YWY6;A0A0A6YWI2	Q61292	Laminin subunit beta-2	Lamb2			0.609466	0.245773	1.31047	0.449604	0.390089	0.936874	32.1001	31.5665	30.9267	31.4539	31.2379	31.3579	31.0793	31.347	29.7695	31.1293	31.2438	31.7335				35	35	35	26.7	26.7	26.7	196.58	0	261.43	38531000000	182	1	0	1	0	1	1	27	28	22	28	25	22
Q545G5;E9PWG4;Q6PCW9;Q545T7;P05977;E0CZ30;A0A087WRZ7	Q545G5;E9PWG4;Q6PCW9;Q545T7;P05977;E0CZ30	Myosin light chain 1/3, skeletal muscle isoform	Myl1			0.230337	0.588386	1.30749	0.7106	0.386795	0.4885	26.7595	30.4603	27.2515	28.2444	27.5193	29.9956	27.6455	27.5332	27.4062	29.3124	27.5916	28.4211				9	6	5	55.3	39.3	33.3	16.6	0	19.844	8849500000	21	4	9	4	4	5	7	4	7	4	4	4	2
Q99K46;Q8C0C2;Q3TFK2;Q5DTP2;Q8BX45;Q3T9X4	Q99K46;Q8C0C2;Q3TFK2;Q5DTP2	Ubiquitin carboxyl-terminal hydrolase 11	Usp11			0.496165	0.319032	1.30739	0.50263	0.386689	0.824923	28.471	28.3557	29.0349	28.1914	28.8307	27.7266	28.3013	27.5694	28.1885	26.7406	28.7495	28.7408				24	24	23	30.7	30.7	30.7	105.38	0	143.18	10488000000	121	16	14	11	15	12	16	5	7	7	9	6	5
Q3UPH1	Q3UPH1	Protein PRRC1	Prrc1			0.734057	0.184477	1.3056	0.408085	0.384707	1.04009	28.1998	28.2989	28.3629	27.7171	27.9102	28.941	28.0564	27.2397	27.8291	27.3002	28.1513	28.5448				7	7	7	30.7	30.7	30.7	46.297	0	127.1	5381300000	45	1	2	1	3	1	2	4	4	6	3	5	5
A2AQK4;Q91VF2	A2AQK4;Q91VF2	Histamine N-methyltransferase	Hnmt			0.363443	0.433069	1.30505	0.595654	0.38411	0.67357	28.1589	28.0435	28.654	28.2417	28.4247	28.7404	25.9156	28.7846	28.7755	27.5675	28.656	28.2594				13	13	13	56.3	56.3	56.3	33.664	0	160.47	36157000000	180	10	7	10	10	9	7	4	5	4	4	4	4
Q921Q3	Q921Q3	Chitobiosyldiphosphodolichol beta-mannosyltransferase	Alg1			0.778415	0.166565	1.30417	0.393287	0.383136	1.07382	26.7515	26.6867	26.7584	26.0725	26.4329	26.8536	25.545	26.5757	26.8905	25.5734	26.1405	26.5317				5	5	5	14.9	14.9	14.9	54.417	0	12.29	2541600000	32	2	3	3	3	3	2	2	2	2	2	2	1
P52623	P52623	Uridine-cytidine kinase 1	Uck1			0.348617	0.448108	1.30414	0.606874	0.383101	0.654632	25.539	27.1843	26.9272	26.9272	25.0932	26.2069	24.3627	26.3517	26.5042	26.3641	26.3787	25.6177				10	10	1	50.2	50.2	7.6	31.068	0	36.447	11455000000	98	6	6	6	6	6	6	2	2	4	2	2	3
Q569X3;Q62241	Q569X3;Q62241	U1 small nuclear ribonucleoprotein C	Snrpc			0.230293	0.588447	1.30362	0.71062	0.382521	0.487741	28.7341	28.4631	28.1755	28.6281	26.4952	28.4142	24.9223	28.8291	28.5141	28.3171	27.5889	28.4435				3	3	3	24.5	24.5	24.5	17.364	0	61.313	12594000000	66	2	3	3	3	3	3	2	2	2	2	1	2
Q3UP42;P31725	Q3UP42;P31725	Protein S100-A9	S100a9			0.177202	0.664965	1.30325	0.774866	0.382114	0.399538	27.7909	25.7211	25.0586	25.5599	28.4932	24.5365	27.0316	26.1628	23.1027	25.9059	26.3709	26.2934				6	6	6	40.7	40.7	40.7	13.049	0	11.15	2989100000	22	3	4	4	2	4	2	1	1	1	1	1	0
A2AUK8;A2AUK7;A2AUK6;B6ZHC4	A2AUK8;A2AUK7;A2AUK6		Epb4.1l1			0.409262	0.389707	1.30274	0.567214	0.381552	0.727675	26.2287	25.0409	25.4575	25.6486	25.3456	26.1232	24.3269	25.2712	24.9962	24.2641	26.2041	26.4926				56	1	1	69.8	1.3	1.3	96.852	0.00029129	2.855	1246900000	22	36	35	33	37	33	31	40	35	39	37	32	35
E9QAT4;A2AIX1;Q80U43;F7BPW6;Q811L5;Q8K000;Q8R336	E9QAT4;A2AIX1;Q80U43;F7BPW6;Q811L5		Sec16a			0.558279	0.276516	1.30255	0.472186	0.381337	0.884129	28.041	27.3313	28.4994	28.8163	27.8588	28.361	27.7772	27.834	27.4161	26.8565	28.7118	28.0242				15	15	15	10.8	10.8	10.8	254.2	0	162.53	5203400000	42	1	0	0	2	0	2	7	7	7	8	10	9
Q05144	Q05144	Ras-related C3 botulinum toxin substrate 2	Rac2			0.489094	0.324269	1.30244	0.508075	0.381214	0.815084	27.3368	26.8466	26.1894	25.6161	27.3336	27.0616	26.9183	26.9053	25.8318	26.7547	25.6313	26.0554				9	1	1	39.6	7.3	7.3	21.441	0.00083998	2.1485	1515800000	10	7	6	7	7	7	6	6	7	7	6	7	7
Q3UMR5	Q3UMR5	Calcium uniporter protein, mitochondrial	Mcu			1.61983	0.0239977	1.30209	0.210657	0.380825	1.56527	31.5762	32.185	32.1532	32.2723	32.1403	31.5151	31.4071	31.541	31.6368	31.6602	31.6902	31.6217				16	16	16	42.9	42.9	42.9	39.681	0	259.7	64301000000	228	5	5	5	7	7	4	14	14	12	14	12	15
B1APX2;Q69ZV3;Q3UE31	B1APX2;Q69ZV3;Q3UE31	Uncharacterized protein KIAA0930 homolog	5031439G07Rik;mKIAA0930			0.56327	0.273357	1.30146	0.470994	0.380133	0.888235	26.2714	27.1722	26.9201	26.1089	26.8833	26.8548	25.0904	26.1647	26.759	26.2415	26.6192	27.0552				8	8	8	17	17	17	50.235	0	6.238	2738000000	46	2	2	2	2	3	3	3	3	3	3	5	6
Q80VD1	Q80VD1	Protein FAM98B	Fam98b			0.262155	0.546821	1.30119	0.676951	0.379834	0.535692	30.0287	26.87	29.4468	27.5336	26.843	27.094	27.8794	27.2158	27.3794	28.4351	27.0527	27.5746				20	20	10	54.8	54.8	27	45.349	0	315.7	84159000000	362	16	16	16	15	16	14	1	4	1	3	2	3
P51141;Q3TRW4;Q571M1	P51141;Q3TRW4;Q571M1	Segment polarity protein dishevelled homolog DVL-1	Dvl1			0.559109	0.275989	1.30114	0.47205	0.379773	0.884077	29.7185	29.6072	29.1635	30.3268	28.5703	29.3952	29.392	29.1655	29.6038	28.144	28.725	29.4725				8	8	7	16.1	16.1	15.1	75.358	0	25.921	15381000000	22	0	3	2	3	1	1	4	5	5	4	3	3
C6EQH2;Q4U2R1	C6EQH2;Q4U2R1	E3 ubiquitin-protein ligase HERC2	Herc2			0.437479	0.365192	1.30108	0.545325	0.379712	0.758979	26.2528	26.0425	26.1691	25.8753	25.898	25.8181	24.5159	26.5091	26.2963	26.0148	26.1463	24.2952				7	7	7	1.7	1.7	1.7	517.32	0	6.0232	1035900000	9	0	0	0	1	0	0	1	4	2	3	2	1
A0A0R4J0W7;E9QNZ5;Q5XJV6;D3Z7K7;F6TC98;F6S534;D3Z2L9	A0A0R4J0W7;E9QNZ5;Q5XJV6	Serine/threonine-protein kinase LMTK3	Lmtk3			0.346519	0.450278	1.3005	0.608514	0.379063	0.650781	29.688	29.3655	28.1647	27.4499	29.0521	28.718	27.2372	29.5737	27.5741	28.664	28.3591	28.7557				17	17	17	18.5	18.5	18.5	150.89	0	58.705	8452500000	66	6	6	9	8	8	9	8	10	8	6	8	7
Q8C4C9;Q9QYI4;D6RHR9	Q8C4C9;Q9QYI4	DnaJ homolog subfamily B member 12	Dnajb12			0.493298	0.321146	1.30011	0.506767	0.378631	0.818244	25.6015	24.2513	24.3913	24.7326	24.1036	24.8004	23.8958	24.3448	24.7218	23.5048	23.7426	25.399				11	11	11	32.8	32.8	32.8	42.432	0	26.941	4280700000	74	5	11	9	7	7	8	2	2	1	0	1	1
E9PXX7;Q3TEE8;Q91W90;Q3UBW8;A0A0R4J1Y7;Q3UWX1	E9PXX7;Q3TEE8;Q91W90;Q3UBW8;A0A0R4J1Y7;Q3UWX1	Thioredoxin domain-containing protein 5	Txndc5			0.423171	0.377423	1.30009	0.558081	0.378612	0.742502	28.2896	27.4679	29.3221	27.9493	29.5073	28.7455	27.2027	28.19	27.8155	28.2664	28.9967	28.5386				11	11	11	46.5	46.5	46.5	38.532	0	62.353	20821000000	139	7	7	7	9	8	8	4	6	4	5	5	6
Q61102	Q61102	ATP-binding cassette sub-family B member 7, mitochondrial	Abcb7			1.29664	0.0505083	1.29988	0.263411	0.378373	1.39997	31.6649	31.5517	30.9458	31.2726	31.3721	31.4133	31.2289	30.9256	31.3215	30.8965	30.403	31.1747				23	23	23	43.9	43.9	43.9	82.58	0	323.31	43946000000	216	10	10	9	12	10	7	16	15	18	18	15	17
A2AHG0	A2AHG0	Leucine zipper putative tumor suppressor 3	Lzts3			0.778901	0.166379	1.29941	0.393673	0.377851	1.06999	28.4158	27.9264	28.1732	28.9851	27.7634	28.306	27.873	28.2738	28.407	27.1945	27.9783	27.5761				9	9	9	17.3	17.3	17.3	74.985	0	24.583	3799300000	59	0	0	0	1	0	0	8	7	7	6	6	6
G5E8R4;Q922D4	G5E8R4;Q922D4	Serine/threonine-protein phosphatase 6 regulatory subunit 3	Ppp6r3			0.479821	0.331267	1.29898	0.514123	0.377375	0.803658	28.3761	29.3755	29.0417	29.3127	29.1407	29.9573	29.2718	28.1706	29.3999	28.5326	27.8535	29.7113				18	18	18	25.3	25.3	25.3	97.862	0	134.18	14015000000	124	9	11	9	10	11	9	8	8	9	8	7	7
Q80SY6;Z4YL50	Q80SY6	Adenosine deaminase-like protein	Adal			0.285678	0.517991	1.29794	0.656429	0.376225	0.568765	24.3153	25.9721	24.7456	25.3412	25.3348	24.8048	24.5494	26.5068	23.0501	25.0108	25.4689	23.6705				4	4	4	10.8	10.8	10.8	41	0	4.8794	2557500000	32	3	3	4	4	4	3	1	1	1	1	0	0
E9Q8S5;Q3U214;Q8C0P0	E9Q8S5;Q3U214	Microtubule-associated serine/threonine-protein kinase 3	Mast3			2.40275	0.00395595	1.29734	0.134947	0.37556	1.8696	28.8888	29.0799	29.2887	29.1512	28.8929	28.903	28.3399	28.6034	28.7684	28.6156	28.7909	28.833				19	16	13	25.3	22	19.2	142.55	0	100.3	6924500000	66	2	2	1	2	3	3	14	11	14	13	13	10
Q8BIF9	Q8BIF9	Zinc finger protein 787	Znf787			0.56816	0.270296	1.29696	0.47004	0.375137	0.890084	22.5789	21.8905	21.9464	21.9495	21.4993	21.6631	22.5006	20.7811	21.4908	21.2993	20.9491	22.2559				1	1	1	3.9	3.9	3.9	40.477	0	11.41	75525000	9	1	1	1	1	1	1	1	1	1	1	1	1
Q9D0D3;Q8BRB4	Q9D0D3	Poly(A) RNA polymerase, mitochondrial	Mtpap			0.360693	0.43582	1.29663	0.599339	0.374764	0.667241	26.6588	26.813	28.2048	26.2289	27.5968	26.0967	27.6219	25.9806	26.2124	25.5342	27.1158	26.8853				13	13	13	32.8	32.8	32.8	65.229	0	126.13	6372900000	78	8	9	8	8	8	7	4	4	3	4	5	4
B9EHW0;Q8BXN7;A0A0N4SVZ5	B9EHW0;Q8BXN7	Protein phosphatase 1K, mitochondrial	Ppm1k			0.256821	0.553578	1.29568	0.684288	0.373712	0.5266	26.8988	25.1757	24.5698	26.5486	25.0317	25.4104	27.5662	25.2506	24.9256	24.6411	24.4205	24.5888				6	6	6	16.9	16.9	16.9	40.918	0	8.2478	1719700000	19	5	3	3	4	3	5	2	3	2	2	3	3
Q5M9K1;P07309;Q9D6A4	Q5M9K1;P07309;Q9D6A4	Transthyretin	Ttr			0.672774	0.212435	1.29567	0.42872	0.373699	0.981959	29.2865	29.6613	29.2284	29.5788	29.4447	29.1535	29.7009	28.9191	27.8478	29.5595	29.1333	28.9505				8	8	8	67.3	67.3	67.3	15.776	0	262.86	108740000000	134	6	7	6	7	7	4	4	3	3	4	3	3
Q3UGT3;A2RSF1;Q8K4M5;F7BCN0;F7BZY0;Q8VI86;G8JL54	Q3UGT3;A2RSF1;Q8K4M5;F7BCN0;F7BZY0;Q8VI86	COMM domain-containing protein 1	Commd1;Gm28048			1.21952	0.0603219	1.295	0.27639	0.37295	1.35046	27.5356	27.3755	27.7699	27.9198	28.0725	27.2718	27.734	27.5549	27.2404	27.1048	27.0067	27.0665				5	5	5	47.4	47.4	47.4	15.35	0	37.35	4793200000	48	3	4	5	3	4	2	2	3	2	2	2	1
B0LAE4;Q3TQE3;Q8C1Y9;Q80ZW9;Q3TIC7;Q9JKW0;Q3UBA1;Q3THR3	B0LAE4;Q3TQE3;Q8C1Y9;Q80ZW9;Q3TIC7;Q9JKW0;Q3UBA1;Q3THR3	ADP-ribosylation factor-like protein 6-interacting protein 1	Arl6ip1			1.01163	0.0973569	1.29409	0.330639	0.371942	1.22602	30.5481	31.1839	30.6811	31.1038	30.8943	30.9393	31.0222	30.2917	30.5069	30.4656	29.8609	30.9716				3	3	3	33.6	33.6	33.6	15.907	0	171.64	43404000000	120	3	3	3	3	3	3	2	2	3	2	3	3
Q6ZPG3;Q8BW70	Q6ZPG3;Q8BW70	Ubiquitin carboxyl-terminal hydrolase;Ubiquitin carboxyl-terminal hydrolase 38	Usp38			0.206149	0.622086	1.29408	0.741539	0.371929	0.447392	27.807	27.6814	28.3018	27.5956	28.2303	26.5885	27.2434	28.3588	24.0851	28.6305	28.2531	27.4021				4	4	4	3.9	3.9	3.9	120.63	0.0052975	1.6432	6310800000	25	2	1	2	3	2	3	1	1	2	1	2	2
Q8BIQ6;Q0VAV0;E9Q6M3;B9EIT4;J3QM38	Q8BIQ6;Q0VAV0		Zfp947			0.385113	0.41199	1.29286	0.584632	0.370563	0.69543	24.3386	24.2345	23.2836	25.4019	23.9254	24.1499	24.2923	24.6444	22.4563	24.3973	23.8842	23.4361				3	3	3	7.1	7.1	7.1	51.397	0.0081529	1.4055	1130200000	6	1	1	1	1	1	1	1	1	1	2	2	1
D3Z4E3;Q8BZS9	D3Z4E3;Q8BZS9	Putative pre-mRNA-splicing factor ATP-dependent RNA helicase DHX32	Dhx32			0.470605	0.338372	1.29207	0.523797	0.36968	0.790484	23.8534	24.1165	24.6999	24.3506	24.5532	24.607	23.8212	24.4493	24.6429	22.3765	24.4273	24.2453				2	2	2	3.3	3.3	3.3	68.811	0.0019415	1.9605	242310000	8	0	0	0	0	0	0	1	1	1	1	1	1
P83870	P83870	PHD finger-like domain-containing protein 5A	Phf5a			0.30253	0.498277	1.29167	0.641517	0.369242	0.590348	26.4382	27.973	25.612	27.237	26.7169	27.3898	27.4547	27.6962	25.6522	25.4019	25.9217	27.0246				3	3	3	27.3	27.3	27.3	12.405	0.00014813	3.1629	2547900000	11	2	1	1	2	2	3	2	1	2	1	2	2
Q3TLF7;Q3TQU6;Q3TQU2;Q3UWM7;Q61142;Q3UX91	Q3TLF7;Q3TQU6;Q3TQU2;Q3UWM7;Q61142;Q3UX91	Spindlin-1	Spin1			1.02962	0.0934078	1.29095	0.326948	0.368438	1.23343	26.3439	26.7161	27.2105	27.1612	27.1074	27.3816	26.5773	27.098	26.4765	26.3494	26.3569	26.8519				4	4	4	24.7	24.7	24.7	24.361	0	8.9665	3394800000	39	3	3	4	4	4	3	1	1	1	1	1	1
Q05CE4;Q3UV52;B9EKB3;Q8BZZ3;Q7TMG3	Q05CE4;Q3UV52;B9EKB3;Q8BZZ3	E3 ubiquitin-protein ligase;NEDD4-like E3 ubiquitin-protein ligase WWP1	Wwp1			0.492292	0.32189	1.29053	0.509727	0.367964	0.812124	28.6086	28.764	28.4381	27.385	27.768	28.1219	27.1892	28.3154	27.6298	27.5746	28.94	27.2286				8	7	6	11.4	9.9	8.9	90.082	0	22.888	4539300000	43	2	0	2	2	2	2	6	6	7	5	5	6
D3Z320;Q9CUJ6;Q64689	D3Z320;Q9CUJ6;Q64689	Sia-alpha-2,3-Gal-beta-1,4-GlcNAc-R:alpha 2,8-sialyltransferase	St8sia3			0.583172	0.261113	1.28887	0.466267	0.366105	0.898718	24.0489	24.6709	24.3687	24.7858	24.8573	24.3582	24.4242	23.9802	24.0585	23.4338	25.3608	23.6357				2	2	2	9.2	9.2	9.2	26.561	0	6.9283	288170000	7	0	0	0	0	0	0	1	1	1	1	1	1
A0A0R4J1I8;D3Z3N9;A0A0R4J1X0;A0A0R4J0T9;Q8BM65	A0A0R4J1I8;D3Z3N9;A0A0R4J1X0;A0A0R4J0T9;Q8BM65	Neuronal tyrosine-phosphorylated phosphoinositide-3-kinase adapter 2	Nyap2			0.517425	0.303791	1.28878	0.496562	0.366008	0.836335	26.6525	27.3643	25.7628	27.2863	26.5453	26.7283	26.5276	26.2463	25.3954	27.142	26.1482	26.6839				10	10	10	24	24	24	70.524	0	25.395	1850000000	27	1	2	2	2	2	2	6	6	4	4	3	5
Q6PA06;E9QND8;Q8C081;Q9D873	Q6PA06;E9QND8	Atlastin-2	Atl2			1.59381	0.0254793	1.28828	0.223424	0.365449	1.5269	30.2429	29.8539	30.0053	30.1315	30.436	29.7747	29.5013	29.4907	29.7142	29.6055	30.11	29.8299				13	12	3	28.5	26.6	5.1	66.223	0	135.25	28495000000	205	9	8	10	9	10	9	10	10	10	12	8	10
E9QAB6	E9QAB6		Ptar1			0.285761	0.517891	1.28792	0.658015	0.365041	0.566259	28.1669	25.5889	27.0412	28.6532	27.5547	28.1737	25.7988	27.8511	27.6822	27.0549	27.0207	27.5807				8	8	8	25.9	25.9	25.9	48.29	0	26.477	6167100000	55	5	4	4	4	4	5	3	3	3	2	4	2
Q14BF8;Q5NCF2;B1ASW5;B1ASW6	Q14BF8;Q5NCF2;B1ASW5;B1ASW6	Trafficking protein particle complex subunit 1	Trappc1			1.28644	0.0517082	1.28725	0.270173	0.364289	1.37487	29.2332	29.4293	29.492	29.3152	29.9128	29.8718	28.6915	29.2995	29.1492	29.0546	29.4942	29.3795				7	7	7	51.7	51.7	51.7	16.881	0	14.789	11243000000	45	0	1	0	0	0	1	5	5	5	6	6	6
Q6P8U3;Q3URF5;Q9D338	Q6P8U3;Q3URF5;Q9D338	39S ribosomal protein L19, mitochondrial	Mrpl19			0.663593	0.216974	1.28654	0.43621	0.363491	0.967143	28.6639	28.1099	28.106	28.2492	27.9237	28.6005	28.3439	27.8337	27.3642	28.9114	27.632	27.3871				7	7	7	31.5	31.5	31.5	33.549	0	17.527	6804500000	64	5	5	4	4	4	5	4	3	3	5	6	3
J7PDL1;Q9DCE9;U5NG76;Q8C2M8;Q811M6;Q3U5T3	J7PDL1;Q9DCE9;U5NG76;Q8C2M8;Q811M6;Q3U5T3		Ifggd1;Igtp;Irgm3			0.363458	0.433054	1.28593	0.599593	0.362815	0.666726	26.8093	26.0728	25.445	25.6817	26.5346	26.0906	24.9251	24.219	25.8922	26.5413	26.4466	26.4328				4	4	4	13.2	13.2	13.2	46.088	0	8.5985	7067500000	14	1	2	3	1	1	2	2	2	1	1	3	2
D9HP81;Q0VF51;Q9EQZ7;Q6ZQ55;Q6BCW3;Q6BCW1;Q6BCV9;Q6BCV7	D9HP81;Q0VF51;Q9EQZ7;Q6ZQ55	Regulating synaptic membrane exocytosis protein 2	Rims2			0.686492	0.20583	1.28547	0.428208	0.362295	0.985146	28.0958	28.2982	27.0751	28.393	28.2769	28.2472	28.0429	27.9357	27.5929	28.1698	27.0198	27.4512				19	17	17	14.7	13.7	13.7	177.62	0	50.025	4689400000	59	3	3	3	3	5	2	8	11	9	8	10	7
Q91W61	Q91W61	F-box/LRR-repeat protein 15	Fbxl15			0.220409	0.601992	1.28527	0.725934	0.362067	0.468801	26.7366	25.2524	27.8724	26.2638	28.691	26.9502	27.1774	27.3717	25.9969	26.48	27.829	24.7389				11	11	11	58	58	58	33.125	0	90.743	10632000000	80	6	8	9	6	9	6	3	2	3	3	3	3
G5E8Q0;P97412;Q8BN38	G5E8Q0;P97412;Q8BN38	Lysosomal-trafficking regulator	Lyst			0.634334	0.232095	1.28422	0.447955	0.360896	0.94061	27.8598	27.9319	27.5843	28.4805	28.5912	28.8235	27.8113	28.4468	27.3627	27.2818	28.4043	27.7989				11	11	11	3.8	3.8	3.8	425.32	0	23.81	4219100000	58	2	1	2	1	2	0	8	8	6	8	8	9
D3YVS7;Q8K353	D3YVS7;Q8K353	Cysteine-rich and transmembrane domain-containing protein 1	Cystm1			0.502276	0.314575	1.28391	0.506691	0.360549	0.81848	24.2387	25.6315	25.2253	24.0602	25.7183	25.4643	24.2853	24.9504	24.9957	24.8904	24.9931	24.0601				1	1	1	13.1	13.1	13.1	9.1651	0	22.438	1224700000	24	1	1	1	1	1	1	0	1	1	1	1	1
A0A0R4J1F6;A0A0R4J085;Q3UHZ7;Q3TAD4;Q91YN5	A0A0R4J1F6;A0A0R4J085;Q3UHZ7;Q3TAD4;Q91YN5	UDP-N-acetylhexosamine pyrophosphorylase;UDP-N-acetylgalactosamine pyrophosphorylase;UDP-N-acetylglucosamine pyrophosphorylase	Uap1			0.25396	0.557237	1.28348	0.689265	0.360061	0.519598	27.7963	27.6431	27.3087	27.2333	27.0753	27.1342	24.224	27.9644	27.6643	26.7811	27.5837	27.8131				6	5	5	17	14.5	14.5	56.871	0	104.36	5637000000	57	5	5	5	5	5	4	3	3	3	3	2	3
E9Q4P1;Q8R3I5;D3Z057;Q9DAD3;D3YWG9;A0A087WPX9	E9Q4P1;Q8R3I5		Wdfy1			1.7133	0.0193508	1.28335	0.211545	0.359913	1.56944	29.907	30.0211	30.0757	30.1197	30.2128	30.0861	29.6708	30.0125	30.1205	29.5736	29.5582	29.3274				13	13	13	38	38	38	46.217	0	41.094	18542000000	103	3	3	1	5	4	5	10	10	10	10	9	9
M0QWP1;Q5EBX5;Q6PCM6;Z4YK85;A2ASQ1;Q8K326;Q91XS3;O08860;Q52L98;Q80V56;Z4YJS5;Q99KT4	M0QWP1;Q5EBX5;Q6PCM6;Z4YK85;A2ASQ1	Agrin;Agrin N-terminal 110 kDa subunit;Agrin C-terminal 110 kDa subunit;Agrin C-terminal 90 kDa fragment;Agrin C-terminal 22 kDa fragment	Agrn			0.91142	0.122625	1.28228	0.364079	0.358716	1.14709	30.1642	30.2926	30.5858	31.3363	30.4206	30.1288	30.6474	30.0058	29.9898	29.9487	30.0109	30.1733				20	20	20	13.6	13.6	13.6	216.65	0	143.83	27172000000	149	6	6	5	5	6	6	15	14	14	13	14	14
Q99N91	Q99N91	39S ribosomal protein L34, mitochondrial	Mrpl34			0.619722	0.240037	1.282	0.454203	0.358393	0.926331	26.3831	26.4297	25.5157	25.7735	25.7314	26.4629	25.6115	25.2682	26.0161	24.8984	26.485	25.8668				1	1	1	13	13	13	10.531	0.0050313	1.6631	1063500000	11	1	1	1	1	1	1	1	1	1	1	1	1
Q8VE99;Q9D6T3	Q8VE99;Q9D6T3	Coiled-coil domain-containing protein 115	Ccdc115			0.103189	0.788517	1.28113	0.858839	0.357418	0.255812	21.795	27.8192	28.5018	28.1116	27.6375	27.1166	28.305	25.2122	28.1587	23.4645	25.8841	27.8129				6	6	6	50	50	50	19.742	0	64.439	6968300000	77	6	6	6	6	6	5	2	3	2	3	3	3
Q8JZN7;H3BKJ1;Q8R581;H3BKL2	Q8JZN7;H3BKJ1	Mitochondrial Rho GTPase 2	Rhot2;Gm20683			0.73049	0.185999	1.28049	0.420073	0.3567	1.01571	28.4955	28.5121	27.1703	27.7227	27.791	28.6101	27.3932	28.0154	27.7854	27.6016	27.6191	27.747				8	7	7	18.4	16.6	16.6	69.07	0	26.74	5437200000	47	2	2	2	2	3	3	5	7	4	7	6	7
P62737;Q3UJ36;Q3U122;P63268;Q61852;D3YZY0;D3Z2K3;I6L9D2	P62737;Q3UJ36;Q3U122;P63268;Q61852;D3YZY0	Actin, aortic smooth muscle;Actin, gamma-enteric smooth muscle	Acta2;Actg2			0.323008	0.475327	1.27824	0.628397	0.354161	0.613268	31.5746	31.2522	31.1252	31.6167	30.2105	30.776	31.1059	30.9762	30.9568	31.6583	28.6786	31.0543				24	1	1	72.9	2.9	2.9	42.009	0	4.4766	26308000000	21	18	19	18	18	18	18	22	22	19	20	20	20
Q80ZR6;P56942	Q80ZR6;P56942	Pro-MCH;Neuropeptide-glycine-glutamic acid;Neuropeptide-glutamic acid-isoleucine;Melanin-concentrating hormone	Pmch			1.31048	0.0489241	1.27698	0.270268	0.352732	1.37036	27.2039	26.9796	27.5889	27.1175	27.5813	27.0294	27.1262	26.6384	27.0089	26.637	27.271	26.7027				3	3	3	23.6	23.6	23.6	18.504	0	13.481	8373600000	43	1	2	2	2	3	3	2	2	2	2	2	2
Q8C9V6;Q8R0J2;E9PVP3;Q5F2B1;Q9R0Q9;F6XX36	Q8C9V6;Q8R0J2;E9PVP3;Q5F2B1;Q9R0Q9	Mannose-P-dolichol utilization defect 1 protein	Mpdu1			1.6586	0.0219484	1.27567	0.222241	0.351255	1.52964	29.2408	28.686	28.9575	28.831	29.4334	29.2404	28.6914	28.7614	28.8334	28.8851	28.5571	28.5533				3	3	3	12	12	12	25.668	0	7.77	8557100000	42	3	3	3	3	3	2	2	2	2	2	2	2
Q8K3X4	Q8K3X4	Interferon regulatory factor 2-binding protein-like	Irf2bpl			0.616861	0.241623	1.27506	0.457451	0.350568	0.918562	27.6655	27.5482	26.8642	28.0111	27.072	27.6785	26.8693	27.1038	27.0834	26.2977	27.4895	27.8924				11	11	11	21.2	21.2	21.2	80.564	0	26.02	4238600000	69	6	6	7	8	6	7	4	4	1	2	2	3
Q8CBE6;Q8BPJ7;Q544G5;Q62165;D9IFT4	Q8CBE6;Q8BPJ7;Q544G5;Q62165;D9IFT4	Dystroglycan;Alpha-dystroglycan;Beta-dystroglycan	Dag1			0.380747	0.416153	1.27459	0.590997	0.350032	0.682772	28.2381	27.6209	28.2108	27.4482	28.0143	27.4434	27.5534	28.682	26.5515	28.3024	27.5041	26.2821				15	15	15	18.5	18.5	18.5	96.886	0	122.12	23106000000	169	12	10	10	10	10	11	6	6	5	4	6	5
Q7M6W1;A3QM89	Q7M6W1;A3QM89	Reticulon	Rtn1			0.396721	0.401124	1.27417	0.582043	0.349559	0.701029	32.5929	32.7015	32.3941	32.3064	32.394	32.7339	32.1727	30.3773	32.9871	31.9857	32.6649	32.8376				12	4	4	53.4	13.5	13.5	23.557	0	8.2786	157620000000	189	11	10	10	11	10	11	10	10	10	9	10	10
Q564F2;Q64520;G3UYV3	Q564F2;Q64520	Guanylate kinase	Guk1			1.45183	0.0353325	1.27354	0.252016	0.348849	1.43297	30.6191	31.179	30.9208	30.8433	30.9214	30.8511	30.6516	30.3145	30.15	30.9712	30.7364	30.4178				15	15	1	79.8	79.8	8.1	21.918	0	323.31	96569000000	344	13	13	12	13	13	13	9	8	10	8	9	9
Q8K1S4	Q8K1S4	Netrin receptor UNC5A	Unc5a			1.31328	0.0486091	1.27354	0.271447	0.348848	1.36586	26.269	27.0277	26.8942	26.8955	26.8968	26.6174	26.2628	26.844	26.6297	26.1944	26.3249	26.2517				6	6	6	9.2	9.2	9.2	98.856	0	23.526	2136900000	23	0	1	1	2	2	1	3	3	6	4	4	2
Q6ZWQ5;Q3TGS7;Q3V2H3;Q99M52;O70493	Q6ZWQ5;Q3TGS7;Q3V2H3;Q99M52;O70493	Sorting nexin-12	Snx12			0.643999	0.226987	1.2726	0.448516	0.347775	0.939528	29.947	31.3204	30.545	30.2149	30.6153	31.4616	29.9908	30.6009	30.1321	30.1355	30.5381	30.6201				15	15	13	79.6	79.6	75.3	18.884	0	114.02	93368000000	209	10	9	9	9	10	8	7	9	8	6	8	7
Q9CY27;G3UWE1;Q52L67;Q9CWN2;Q3TAN8;Q14C44	Q9CY27;G3UWE1;Q52L67;Q9CWN2	Very-long-chain enoyl-CoA reductase	Tecr			0.742756	0.180819	1.27222	0.419139	0.347346	1.01727	32.3416	31.8506	31.4872	30.8347	31.4202	31.4805	31.6163	30.8281	31.3206	31.1615	30.9089	31.4955				13	13	13	29.5	29.5	29.5	36.09	0	69.242	49536000000	162	5	5	5	5	6	4	10	11	12	10	10	10
H7BWZ9;Q8BL99;A0A087WQ48;Q9DCG4;Q69ZR7;A0A087WP61;Q3V3M6;A0A0B4J1N8	H7BWZ9;Q8BL99;A0A087WQ48	Protein dopey-1	Dopey1			0.203241	0.626267	1.27207	0.748305	0.34718	0.438886	23.4255	25.2196	25.3722	25.1138	24.1456	25.0674	25.4738	25.1113	25.1485	21.8276	23.2247	25.4751				4	3	3	2.2	1.8	1.8	276.64	0	4.5811	619840000	16	2	3	3	3	3	1	0	1	2	1	3	1
P60761	P60761	Neurogranin;NEUG(55-78)	Nrgn			0.313032	0.486372	1.27074	0.637713	0.345673	0.597791	29.9081	29.7878	30.6817	31.8442	30.7999	30.4131	30.044	30.8891	30.5698	30.417	30.9369	28.5039				3	3	3	60.3	60.3	60.3	7.4963	0	37.243	29726000000	119	3	3	3	3	2	3	2	2	2	2	2	2
Q9DBT1	Q9DBT1		F13a1			0.325642	0.472452	1.27032	0.628488	0.345193	0.613884	24.9884	25.9615	24.9429	25.3594	26.1589	25.5955	23.4788	24.772	25.2023	26.4896	25.1876	25.8053				8	4	0	18.7	11.9	0	44.171	0	6.8501	1194800000	12	7	4	5	3	3	7	1	2	3	2	2	2
Q3UM63;Q60738	Q3UM63;Q60738	Zinc transporter 1	Slc30a1			0.929292	0.117681	1.27004	0.365266	0.344869	1.14406	29.3921	29.2677	28.9076	28.3437	28.8163	28.8433	28.2242	28.6435	28.7961	28.1377	28.7931	28.9068				8	8	8	18.1	18.1	18.1	54.716	0	54.318	12144000000	98	4	4	3	3	4	3	5	5	5	6	6	6
Q6NV83;A0A087WRG2	Q6NV83	U2 snRNP-associated SURP motif-containing protein	U2surp			0.569745	0.269312	1.26981	0.479646	0.344607	0.873186	28.5056	28.823	29.4444	29.3216	28.8589	29.7066	27.8253	29.1959	29.0333	28.344	29.2434	28.9505				15	15	15	20.4	20.4	20.4	118.26	0	64.144	12470000000	88	8	11	12	13	12	9	5	3	5	4	4	5
Q80TT7;Q3V091;E9QNG6;Q6PHS6;Q6NX82;E9Q7T4;Q3U457	Q80TT7;Q3V091;E9QNG6;Q6PHS6	Sorting nexin-13	Snx13			0.621163	0.239242	1.26942	0.457272	0.344174	0.917766	25.7115	25.8813	25.8197	25.2033	25.8605	26.6217	26.105	25.775	25.5506	24.7663	25.763	25.0729				3	3	3	5.4	5.4	5.4	67.019	0.0026225	1.8957	714320000	7	0	0	0	0	0	0	2	2	2	2	3	3
Q3TWR3;O54950;Q2VPC9;Q925V0	Q3TWR3;O54950;Q2VPC9	5-AMP-activated protein kinase subunit gamma-1	Prkag1			0.324482	0.473715	1.26939	0.62917	0.34414	0.612073	28.8691	29.3671	30.2525	28.0633	29.8153	29.8848	29.2349	28.7346	28.996	27.6573	29.9607	29.6037				13	13	12	53.3	53.3	50.3	37.52	0	145.92	18269000000	122	8	8	9	8	8	5	7	6	7	5	8	7
Q9Z2W8;Q8C0E4	Q9Z2W8;Q8C0E4	Glutamate receptor 4	Gria4			0.266891	0.54089	1.26661	0.678196	0.340972	0.533941	24.9261	25.2359	25.4918	25.2494	25.953	25.4263	25.5471	26.0017	25.457	26.1035	22.767	24.3603				24	2	2	25.9	1.2	1.2	100.85	0.0043692	1.7237	1192600000	4	13	12	14	12	12	8	17	16	21	13	18	18
P62137;Q3U8W0;Q3TYF5	P62137;Q3U8W0;Q3TYF5	Serine/threonine-protein phosphatase PP1-alpha catalytic subunit;Serine/threonine-protein phosphatase	Ppp1ca			0.428406	0.372902	1.26642	0.564235	0.340751	0.732321	30.6127	29.7209	31.0082	29.3818	30.7626	29.8034	29.6586	29.1604	29.2879	30.3105	30.153	30.6745				23	10	6	76.1	44.2	24.2	37.54	0	85.015	90817000000	177	15	15	14	14	14	13	17	17	16	14	15	16
Q8BN64;A0A0N4SUV6;Q3TAF0;Q9JHW4;Q3UGH6;Q499X6;A0A0N4SUU3;A0A0N4SWD9;A0A0N4SVA4;A0A0N4SWB3	Q8BN64;A0A0N4SUV6;Q3TAF0;Q9JHW4;Q3UGH6;Q499X6	Selenocysteine-specific elongation factor	Eefsec			0.399439	0.398622	1.26559	0.581369	0.339814	0.700076	26.4665	27.6363	28.0153	27.002	26.4514	26.406	25.749	26.1048	26.8861	27.4048	27.2328	26.561				13	13	13	38	38	38	58.02	0	72.684	5614700000	54	8	8	7	8	9	8	2	2	2	3	3	3
Q6QI06;Q8R5D5;Q0VAV3;Q8C2V9	Q6QI06;Q8R5D5;Q0VAV3	Rapamycin-insensitive companion of mTOR	Rictor			0.77427	0.168163	1.26551	0.410946	0.339723	1.0337	26.4702	26.4426	25.7531	26.471	25.6793	26.3176	25.7011	25.6213	26.1336	25.2841	26.4854	25.8698				5	5	5	4	4	4	191.57	0	13.785	1319100000	11	0	0	0	0	0	0	2	4	2	4	3	2
Q91VJ9;A0A0R4J263;O35083;Q8BUB3;G3UWV6	Q91VJ9;A0A0R4J263;O35083;Q8BUB3	1-acyl-sn-glycerol-3-phosphate acyltransferase;1-acyl-sn-glycerol-3-phosphate acyltransferase alpha	Agpat1			0.695741	0.201492	1.26515	0.433729	0.339306	0.974548	28.7547	28.3531	29.2053	28.5487	28.9158	29.4222	28.2861	28.8824	29.0361	27.929	28.8637	28.1666				5	5	5	26.3	26.3	26.3	31.752	0	145.12	18011000000	136	3	3	3	3	3	2	4	4	4	4	3	3
Q8BV13;Q3TDL0;D6RH36;D6RI85	Q8BV13;Q3TDL0	COP9 signalosome complex subunit 7b	Cops7b			0.325584	0.472515	1.2648	0.629284	0.338912	0.611794	26.1464	26.2433	26.4986	26.2569	27.0713	26.5377	24.1368	26.8224	25.9884	26.2916	27.1713	26.3104				9	9	9	47	47	47	29.689	0	134.95	19443000000	124	7	7	7	8	6	7	2	1	1	2	1	1
Q7TPR4;Q99LJ3	Q7TPR4	Alpha-actinin-1	Actn1			0.72796	0.187085	1.26453	0.424235	0.338603	0.998588	28.9087	28.2192	27.7415	28.476	28.6871	28.1084	27.6916	27.6931	27.9995	28.1462	28.7645	27.8144				65	1	1	75.9	2.2	2.2	103.07	0	30.795	3672100000	9	31	31	35	40	33	27	55	56	56	56	57	54
B2RWT9;Q8CJH3;A0A0G2JDM9	B2RWT9;Q8CJH3	Plexin-B1	Plxnb1			1.15729	0.0696157	1.26239	0.31068	0.336154	1.2663	29.9828	29.6431	30.3382	30.1016	30.4699	29.8723	29.4064	29.9309	29.4688	29.8557	30.0817	29.6475				28	28	28	18.8	18.8	18.8	231.44	0	166.62	18962000000	146	9	11	7	10	9	6	14	14	16	14	15	13
Q8BTY8;Q3UPD0;Q3UXF7;Q3TR67;A0A0J9YVF7	Q8BTY8;Q3UPD0;Q3UXF7;Q3TR67	Sec1 family domain-containing protein 2	Scfd2			0.534951	0.291776	1.26238	0.496458	0.336147	0.836107	28.0192	28.281	27.8931	28.007	27.6948	28.6034	27.991	27.4765	26.5835	27.8385	28.5534	28.0387				15	15	15	31.6	31.6	31.6	74.75	0	98.154	7484700000	83	7	8	6	7	5	3	5	9	7	7	7	7
Q6WIZ9;Q924T7;F6XVP7;D6RFE2;Q6KAP7;Q9ER92	Q6WIZ9;Q924T7;F6XVP7;D6RFE2;Q6KAP7	E3 ubiquitin-protein ligase RNF31	Rnf31;mFLJ00217			0.775416	0.16772	1.26173	0.411898	0.335401	1.03048	26.6966	26.6638	26.3566	27.3699	26.8674	27.3601	26.3553	26.515	26.4666	27.2122	26.0976	26.6554				6	6	6	9.7	9.7	9.7	119.57	0	14.973	1456900000	13	0	0	0	0	0	0	5	3	2	4	2	2
Q6NVF7;E9QQ57;Q69ZE6;O55103	Q6NVF7;E9QQ57;Q69ZE6;O55103	Periaxin	Prx			0.43469	0.367544	1.26138	0.561519	0.335005	0.736314	25.4415	25.2671	26.0236	24.064	25.3836	25.9236	24.5377	25.3568	24.2244	25.1189	25.3727	25.4829				6	6	6	6.8	6.8	6.8	147.53	0	10.123	971370000	11	2	0	3	1	1	1	1	2	2	0	1	2
F8WIE5;Q69ZR2;Q3U5E1;Q3T9S4;Q3TEJ5;Q05BY9;Q3UQY6;Q8C5S2;Q5EBQ8;Q91Z48;Q3TEQ5;Q3TZF6;Q3TZF5	F8WIE5;Q69ZR2	E3 ubiquitin-protein ligase HECTD1	Hectd1			0.926444	0.118456	1.26095	0.371713	0.334511	1.13064	28.1658	28.3218	29.0372	28.5073	28.4137	29.1546	28.5757	28.0105	28.4223	28.0474	28.0349	28.5026				27	27	27	12.8	12.8	12.8	289.23	0	74.475	7729100000	98	10	12	8	14	12	10	7	6	8	7	7	7
Q8BFW7	Q8BFW7	Lipoma-preferred partner homolog	Lpp			1.5871	0.0258763	1.26023	0.240859	0.333685	1.46566	27.1955	27.4422	27.301	27.6897	27.3861	27.4606	27.1253	26.6048	27.1902	27.3925	27.1548	27.0054				6	6	6	16.5	16.5	16.5	65.89	0	43.778	2924000000	29	1	0	0	0	1	0	3	4	4	5	4	4
Q9DBC0;A4FUU9;B9EJ24;S4R1U9	Q9DBC0;A4FUU9;B9EJ24	Selenoprotein O	Selo			0.951674	0.11177	1.25995	0.364603	0.33337	1.14498	28.4794	28.2515	27.8771	27.9967	27.8915	28.1734	28.4503	27.3356	27.3984	27.9471	27.7832	27.7549				13	13	13	25.6	25.6	25.6	74.22	0	95.217	6483900000	71	7	5	5	9	6	8	6	6	5	4	7	5
Q6XE40;O88910;B1AQF7	Q6XE40;O88910	MAGUK p55 subfamily member 3	Mpp3			2.52784	0.00296596	1.25955	0.15301	0.332911	1.79579	31.4937	31.2555	31.2259	31.513	31.651	31.3467	30.9158	31.1034	31.3038	31.052	31.0877	31.0255				30	30	30	69.1	69.1	69.1	66.486	0	250.13	59792000000	327	14	14	14	15	14	11	19	18	18	16	17	16
P61971;Q3U8H8	P61971;Q3U8H8	Nuclear transport factor 2	Nutf2			0.307718	0.49236	1.25921	0.644579	0.332524	0.58687	30.5064	30.5197	31.3501	29.2235	32.3303	30.5936	29.8295	30.33	29.9776	30.4168	30.9124	31.0622				7	7	7	94.5	94.5	94.5	14.478	0	240.42	97164000000	228	6	6	6	6	6	5	6	6	6	6	5	6
Q91WU5;Q8CF08	Q91WU5	Arsenite methyltransferase	As3mt			0.606767	0.247305	1.25916	0.466997	0.332464	0.897155	26.5584	26.7767	28.0169	27.4834	27.3193	26.9628	26.3123	26.8976	26.7158	27.2922	27.3148	26.5901				13	13	13	45.7	45.7	45.7	41.793	0	65.683	12470000000	131	12	13	11	10	12	11	2	2	3	3	2	2
B2RRB9;Q4QQM5;A0A0G2JE80;A0A0G2JF36;A0A0G2JGP3	B2RRB9;Q4QQM5	Protein FAM73A	Fam73a			0.394829	0.402876	1.2585	0.586975	0.331705	0.691427	26.2313	27.9047	27.5612	26.4325	27.5033	28.3693	27.1136	26.369	27.0297	26.712	27.4789	27.3089				9	9	9	17.2	17.2	17.2	67.535	0	66.807	3248100000	50	1	2	2	2	3	2	5	5	7	4	8	3
E9PYP8;Q8K106;Q9WVJ5;Q9R082	E9PYP8;Q8K106;Q9WVJ5	Beta-crystallin B1;Beta-crystallin B1B	Crybb1			0.451515	0.353577	1.25848	0.549361	0.331677	0.752209	26.8112	26.8073	26.5025	26.7309	26.6905	26.6672	26.7794	26.3332	26.995	24.7518	26.8411	26.5189				5	5	5	34.7	34.7	34.7	26.504	0	43.977	2755200000	27	4	4	3	4	4	4	3	2	3	2	3	3
Q3TE95;Q8BP92;Q8BP39;D6RHL9	Q3TE95;Q8BP92	Reticulocalbin-2	Rcn2			0.709273	0.195311	1.2581	0.430939	0.331244	0.978086	29.9566	30.4127	30.9206	30.1993	30.5107	30.2038	29.259	29.8795	29.9724	30.0166	30.6033	30.4854				21	21	21	56.3	56.3	56.3	41.039	0	323.31	39575000000	290	17	17	16	15	17	16	9	9	10	6	10	10
Q8CGC4;Q4KL69;Q8BM41;Q3TS70	Q8CGC4;Q4KL69;Q8BM41	Protein LSM14 homolog B	Lsm14b			1.34978	0.0446908	1.25783	0.275853	0.330934	1.35492	27.2594	27.0693	27.0407	27.6264	26.9277	27.4238	26.5188	27.0255	27.0017	27.0507	26.681	27.0841				6	6	6	27.8	27.8	27.8	42.309	0	105.63	4099500000	50	2	2	2	2	3	3	1	2	4	3	3	3
E9QAI5;B2RQC6;G3UWN2;Q6P9L1;E9QAT6;Q7TN13;Q80VF8	E9QAI5;B2RQC6;G3UWN2;Q6P9L1;E9QAT6;Q7TN13	CAD protein;Glutamine-dependent carbamoyl-phosphate synthase;Aspartate carbamoyltransferase;Dihydroorotase	Cad			0.387253	0.409965	1.25773	0.591085	0.330821	0.682523	29.8309	30.4141	28.8553	30.6878	29.934	28.9937	29.7529	28.3826	29.6551	30.1036	29.3401	29.4966				30	30	30	20.2	20.2	20.2	236.25	0	160.31	13834000000	103	6	3	4	7	5	5	14	18	17	18	18	14
E9PWG2;Q8BJI6;E9PY51;Q69ZT3;Q6P6J3;Q811K7;Q9CU98	E9PWG2;Q8BJI6;E9PY51;Q69ZT3		Trappc8			0.831954	0.147247	1.25743	0.396986	0.330476	1.06483	30.3551	29.9464	30.1987	30.3604	29.1511	30.2223	29.5687	29.9038	29.634	29.7286	29.3881	30.0279				24	24	24	19.6	19.6	19.6	160.91	0	39.938	15418000000	91	3	3	2	7	6	3	16	17	16	15	13	17
Q8BP79;P53702;G3UXK7	Q8BP79;P53702	Cytochrome c-type heme lyase	Hccs			1.92929	0.0117682	1.25735	0.206966	0.330383	1.59228	28.5871	28.5201	28.8327	28.929	28.8759	28.6345	28.4848	28.2549	28.1845	28.293	28.4427	28.7372				11	11	11	43	43	43	30.981	0	24.729	9659700000	72	2	2	2	6	5	4	7	7	7	6	7	6
Q3U8Y1;Q9DCA2;Q3TLY7	Q3U8Y1;Q9DCA2;Q3TLY7	28S ribosomal protein S11, mitochondrial	Mrps11			0.616774	0.241672	1.25693	0.463792	0.329906	0.903658	27.8204	27.0536	27.1804	26.5185	27.45	27.7166	27.1636	26.335	26.5299	27.3505	26.9902	27.3908				6	6	6	39.8	39.8	39.8	20.251	0	50.251	4048600000	45	4	4	4	4	1	3	2	3	3	4	3	4
Q05D44;Q8BYY7;Q7TPC0;Q6A002;Q8BYX3;REV__D3YVK9	Q05D44	Eukaryotic translation initiation factor 5B	Eif5b			0.206407	0.621718	1.25658	0.74638	0.3295	0.440977	26.2026	27.6194	28.083	27.1434	28.6239	27.8014	27.8897	27.1254	27.4658	24.6347	28.2404	28.1407				17	17	16	21.8	21.8	21.2	137.61	0	106.88	8129500000	87	10	9	11	9	12	8	3	5	5	3	6	4
Q80X85	Q80X85	28S ribosomal protein S7, mitochondrial	Mrps7			0.849259	0.141495	1.25565	0.393352	0.32844	1.07423	29.4913	29.5532	28.5742	29.5689	29.1275	29.4092	29.3992	28.8063	28.9414	29.0917	28.4311	29.0839				12	12	12	49.6	49.6	49.6	28.062	0	49.055	19406000000	99	6	8	8	7	8	6	5	5	4	5	6	5
Q7TT21;Q3UHB2;Q3TCQ7;Q3UG88;Q3UGI8;Q61037;Q3UG84;Q3TBX9;Q3UI96;Q3TP98;Q925J1;Q3TQ10	Q7TT21;Q3UHB2;Q3TCQ7;Q3UG88;Q3UGI8;Q61037;Q3UG84;Q3TBX9	Tuberin	Tsc2			1.92119	0.0119897	1.25556	0.209088	0.328334	1.58459	29.7782	29.7183	29.5613	29.7533	29.9528	29.4345	29.38	29.1618	29.5525	29.6344	29.3063	29.1935				33	33	33	30.3	30.3	30.3	194.1	0	170.36	15911000000	155	10	9	5	15	11	9	13	17	16	13	14	12
Q9EPU4;Q3U1X8	Q9EPU4	Cleavage and polyadenylation specificity factor subunit 1	Cpsf1			0.386654	0.410531	1.25524	0.592399	0.327961	0.680622	27.6556	26.3829	26.2673	26.2173	25.595	25.8103	26.1303	25.6586	25.7386	25.5061	27.1391	25.788				7	7	7	6.2	6.2	6.2	160.82	0	8.7677	1812500000	22	2	1	0	3	2	4	3	3	3	1	4	2
Q3UJ76;P62743;Q7TT10	Q3UJ76;P62743;Q7TT10	AP-2 complex subunit sigma	Ap2s1			0.523749	0.2994	1.25503	0.504975	0.327724	0.82048	32.2865	32.2466	32.9352	31.515	33.148	32.7577	31.5712	32.1377	32.3471	31.8419	32.1925	32.8322				7	7	7	44.4	44.4	44.4	17.018	0	42.596	144620000000	340	6	6	6	7	6	5	7	7	7	6	7	6
Q3TZZ7	Q3TZZ7	Extended synaptotagmin-2	Esyt2			1.80661	0.0156095	1.25385	0.218034	0.326361	1.53787	29.3851	29.2053	29.1192	29.1552	28.7836	29.1908	28.7951	28.7134	28.9827	28.8865	28.4955	29.0078				20	20	20	34.2	34.2	34.2	94.138	0	78.585	11932000000	87	3	4	3	7	6	5	9	12	10	9	8	8
O55131;Q5DTS3	O55131;Q5DTS3	Septin-7	Septin7			0.127632	0.745363	1.25361	0.831417	0.326084	0.302873	24.693	25.79	22.2101	25.7695	24.808	25.9682	25.9939	25.5755	26.4995	21.946	22.3598	24.9076				41	1	1	78.4	2.5	2.5	50.549	0.0008401	2.1508	1050300000	22	29	30	28	29	29	26	37	35	36	35	34	34
Q8R326;F7D909	Q8R326	Paraspeckle component 1	Pspc1			0.852204	0.140539	1.25251	0.392811	0.324821	1.07226	30.8157	30.9431	31.5073	30.7133	31.6182	31.2563	30.2005	30.9542	30.7989	30.8376	31.1504	30.9633				25	23	10	50.9	48.2	23.5	58.758	0	200.06	60679000000	256	10	11	10	13	12	12	15	16	15	16	12	14
A2AHX9;Q9QWX2;Q5HZH3;O35843;Q64373;Q99N35;Q99N36;Q3T9W4;A2AHX8;A2AHX7	A2AHX9;Q9QWX2;Q5HZH3;O35843;Q64373;Q99N35;Q99N36;Q3T9W4;A2AHX8;A2AHX7	Bcl-2-like protein 1	Bcl2l1;Bclx			0.576289	0.265284	1.2524	0.484069	0.324696	0.865507	27.4838	27.985	28.3647	27.728	29.1082	28.1678	27.6676	28.0207	27.5343	27.3202	28.2561	28.0904				6	6	6	53.2	53.2	53.2	17.127	0	133.53	8132600000	54	3	6	5	5	5	5	2	2	3	2	3	2
O70152;A2BDX2;F8WII3	O70152;A2BDX2	Dolichol-phosphate mannosyltransferase subunit 1	Dpm1			0.519649	0.302239	1.252	0.507964	0.324231	0.814481	27.8876	27.5595	28.2266	27.8135	28.5102	26.5671	27.222	27.4147	27.4033	27.5137	27.9393	27.1261				7	7	7	31.9	31.9	31.9	29.174	0	30.255	6044600000	48	2	3	3	4	4	2	3	6	5	5	6	3
D3Z6Y2;Q91ZH7;D3YU06;F6RSE8	D3Z6Y2;Q91ZH7;D3YU06	Phospholipase ABHD3	Abhd3			0.220726	0.601553	1.25193	0.730935	0.324154	0.462293	28.1995	27.873	27.307	28.1338	27.792	26.9114	27.9456	27.9173	27.9521	27.7871	24.5595	28.1103				7	7	7	30.3	30.3	30.3	45.632	0	60.502	6327200000	41	4	3	3	4	3	2	3	3	1	3	3	2
Q3SXA7;P97950;A0A0A6YY00	Q3SXA7;P97950	Ras-related protein Rab-33A	Rab33a			0.469869	0.338946	1.25181	0.541341	0.324012	0.766628	28.4899	27.4673	27.7558	28.6409	28.3186	27.2527	26.8677	27.7356	27.7281	27.2358	28.043	28.3708				9	9	7	35.9	35.9	27	26.54	0	11.071	6476500000	46	4	3	7	4	4	5	3	2	1	4	2	3
Q3U5Q7	Q3U5Q7	UMP-CMP kinase 2, mitochondrial	Cmpk2			1.18012	0.0660506	1.25131	0.313504	0.323442	1.25961	30.0431	30.0776	29.7064	29.485	30.1589	29.6288	29.6321	29.5332	29.5176	29.5266	29.8831	29.0665				22	22	22	70	70	70	50.036	0	194.1	52047000000	231	15	15	14	15	15	13	8	8	6	7	7	8
A0A0R4J0D3;Q3TDQ1	A0A0R4J0D3;Q3TDQ1	Dolichyl-diphosphooligosaccharide--protein glycosyltransferase subunit STT3B	Stt3b			0.889005	0.12912	1.25044	0.386995	0.322439	1.09324	29.2086	28.8622	29.2264	28.861	29.6105	28.9248	28.4122	28.3243	28.6904	28.9677	29.1709	29.1933				15	15	15	19.4	19.4	19.4	93.314	0	83.95	16968000000	135	6	7	7	7	6	5	9	11	11	10	11	10
P36552;Q3U029	P36552;Q3U029	Oxygen-dependent coproporphyrinogen-III oxidase, mitochondrial	Cpox			1.51811	0.0303314	1.25013	0.25893	0.322075	1.41414	28.8058	28.5509	28.5569	28.4275	28.6171	28.4741	28.5615	27.8947	28.0853	28.5829	28.3157	28.0596				10	10	10	27.5	27.5	27.5	49.714	0	23.8	11103000000	79	5	3	4	3	5	6	5	5	6	5	4	4
Q9D6H7;A0A0R4J1P8;D3Z4T5;A0A0R4J1N6;P41242;P70223;Q2M2N5;D6RGA0;D3YVQ8	Q9D6H7;A0A0R4J1P8;D3Z4T5;A0A0R4J1N6;P41242;P70223;Q2M2N5	Non-specific protein-tyrosine kinase;Megakaryocyte-associated tyrosine-protein kinase	Matk;HYLTK			0.365506	0.431017	1.25002	0.606376	0.321954	0.653908	25.5217	26.5872	26.2483	26.9606	27.9442	26.9095	26.0997	26.3293	26.2269	26.4095	27.3496	25.8249				12	11	11	40.9	38.7	38.7	51.615	0	148.19	8380400000	72	6	8	6	7	7	6	2	2	3	4	2	1
Q3UY68;Q91YS8;Q8BJA6;Q3TDH8;D3Z368	Q3UY68;Q91YS8;Q8BJA6	Calcium/calmodulin-dependent protein kinase type 1	Camk1			0.491917	0.322169	1.24964	0.52603	0.321511	0.786668	29.2347	28.8198	29.2303	28.8794	29.2754	29.1192	27.3597	28.7855	28.7871	29.1116	29.2136	29.3723				17	13	13	54.8	42.8	42.8	41.624	0	147.95	35256000000	155	14	13	14	13	12	10	9	7	9	10	9	9
Q9EQ79;Q8JZS4;B7XGA6;P09242;Q3TJD3;Q3TQ02;E9Q7P8;B1AXF5	Q9EQ79;Q8JZS4;B7XGA6;P09242;Q3TJD3;Q3TQ02	Alkaline phosphatase;Alkaline phosphatase, tissue-nonspecific isozyme	Alpl			0.391157	0.406297	1.24964	0.591356	0.321509	0.682819	26.5999	27.3466	26.6687	26.4207	28.165	27.8196	26.5077	26.5879	26.415	26.6753	26.9984	27.9071				9	9	9	22.1	22.1	22.1	57.483	0	21.409	4833600000	39	5	6	7	4	7	5	2	2	3	2	3	1
Q542P2;P35802;Q8R1P3	Q542P2;P35802;Q8R1P3	Neuronal membrane glycoprotein M6-a	Gpm6a			0.560945	0.274824	1.24897	0.491734	0.320733	0.849359	34.5314	34.7969	34.4484	34.3833	34.7488	34.4395	34.4736	34.3469	34.4631	32.9114	34.6053	34.6236				9	9	9	27.3	27.3	27.3	31.149	0	247.76	523000000000	410	9	8	9	8	7	7	7	6	7	5	6	6
Q9D3A9;D6RG66	Q9D3A9	Protein tweety homolog 1	Ttyh1			0.788419	0.162773	1.24831	0.415466	0.319975	1.02442	31.7328	32.2508	31.8298	32.0425	32.3699	31.3638	31.7474	32.2779	31.5088	31.272	31.3287	31.5349				6	6	6	13.1	13.1	13.1	49.032	0	72.159	77072000000	102	3	3	3	2	3	3	4	4	4	5	4	5
Q3UP61;H7BWY4;Q811D0	Q3UP61;H7BWY4;Q811D0	Disks large homolog 1	Dlg1			0.460078	0.346675	1.24778	0.547866	0.319368	0.754292	23.5843	23.5485	24.0092	25.1096	23.9177	23.7115	23.6653	24.4543	22.8663	23.6923	23.9428	23.3434				39	1	1	56.8	1.6	1.6	96.789	0.00028682	2.5919	255090000	7	22	25	23	22	21	19	33	34	35	33	33	30
Q9D0V7	Q9D0V7	Receptor-binding cancer antigen expressed on SiSo cells	Ebag9			0.931403	0.117111	1.2474	0.37893	0.318926	1.11527	26.9027	26.8747	27.626	26.8249	27.0817	26.83	27.1693	26.8306	26.2118	26.4417	26.7763	26.7967				2	2	2	17.4	17.4	17.4	24.319	0	20.762	1521900000	10	0	0	0	0	0	0	1	1	2	1	2	1
Q56VN0;Q9JM63;Q8C7Z5;B9EIV1;Q499F6	Q56VN0;Q9JM63;Q8C7Z5;B9EIV1;Q499F6	ATP-sensitive inward rectifier potassium channel 10	Kcnj10			1.38604	0.0411107	1.24712	0.276159	0.318601	1.3502	31.0315	31.0581	31.4001	31.2443	31.4088	30.8189	30.495	30.8873	30.633	30.9082	31.153	30.9738				15	15	15	44.3	44.3	44.3	42.432	0	182.36	49544000000	213	7	8	4	6	6	6	10	10	10	9	11	8
D3Z511;Q91WM6	D3Z511;Q91WM6	Protein eva-1 homolog A	Eva1a			0.264594	0.543758	1.24661	0.685627	0.318006	0.524789	27.5576	26.2995	26.4314	26.4095	26.5355	27.9337	27.2525	27.4285	26.3952	24.5945	26.826	26.7624				1	1	1	7.1	7.1	7.1	17.647	0.00056259	2.2215	3653900000	15	1	0	1	1	1	1	1	1	1	1	1	1
Q545I6;Q9ES94;Q9WUU7	Q545I6;Q9ES94;Q9WUU7	Cathepsin Z	Ctsz			0.254147	0.556997	1.24646	0.695505	0.317839	0.51009	27.7372	27.5704	27.781	27.0416	27.3302	26.8078	27.6833	24.7629	27.4882	27.7044	26.656	28.0665				4	4	4	15	15	15	33.996	0	21.408	7522900000	59	3	3	4	3	3	4	2	2	2	2	2	1
O08582	O08582	GTP-binding protein 1	Gtpbp1			0.276827	0.528656	1.2462	0.673586	0.317533	0.541425	27.7659	26.875	28.6667	27.4342	28.487	27.7457	25.8671	27.6466	28.1826	26.7979	28.3207	28.2543				14	14	14	33.8	33.8	33.8	72.3	0	109.11	22991000000	108	12	11	11	11	11	11	4	3	4	2	3	2
Q9DBX6;D3Z7F1;Q8K027	Q9DBX6;D3Z7F1;Q8K027	Cytochrome P450 2S1	Cyp2s1			0.486001	0.326587	1.24541	0.531312	0.316621	0.778057	26.9084	26.2188	26.9451	26.8312	28.2377	26.4183	26.6256	26.7361	26.6127	26.1036	26.8019	26.7798				6	6	6	16	16	16	55.631	0	14.872	3678700000	16	2	2	1	2	1	1	2	2	1	3	1	2
Q3UE06;P60670;Q3UDU9	Q3UE06;P60670;Q3UDU9	Nuclear protein localization protein 4 homolog	Nploc4			0.328903	0.468918	1.2452	0.631731	0.316376	0.608108	28.082	28.5495	29.8571	28.3374	29.9688	27.8376	28.7412	28.0068	28.5671	27.7411	28.8638	28.814				15	15	15	32.6	32.6	32.6	68.035	0	178.41	16934000000	146	7	7	5	7	8	5	6	6	7	5	3	5
Q8R420;Q6AXE3;Q80XT2;Q3TN91	Q8R420;Q6AXE3;Q80XT2	ATP-binding cassette sub-family A member 3	Abca3			0.130455	0.740534	1.24481	0.828627	0.315926	0.307362	26.5022	25.3832	27.0009	26.4059	29.7657	27.5611	27.6195	23.4718	26.4484	27.539	28.1428	27.502				5	5	5	4	4	4	191.97	0	12.404	6991800000	34	2	1	2	1	1	1	3	1	3	1	1	2
Q810R7;A9E3L2;Q9Z2I2;Q80YE1	Q810R7;A9E3L2;Q9Z2I2;Q80YE1	Peptidyl-prolyl cis-trans isomerase;Peptidyl-prolyl cis-trans isomerase FKBP1B	Fkbp1b			0.519226	0.302534	1.24438	0.512191	0.315431	0.808426	26.4245	26.5409	27.8083	27.3673	27.2285	26.9193	26.225	26.8138	27.0893	27.4616	26.3292	26.4772				2	2	2	25	25	25	11.811	0	13.683	5548500000	26	2	1	1	2	2	2	1	2	1	2	1	2
Q8VE38;E9PZL5;E9Q690;E9Q8U8;F6XLU3;E9Q2B7;F6SAD4	Q8VE38	Oxidoreductase NAD-binding domain-containing protein 1	Oxnad1			0.835446	0.146068	1.244	0.403303	0.314981	1.05049	26.4298	26.6903	26.6438	26.7959	26.2763	26.958	26.9936	25.9502	26.6722	26.0044	26.2327	26.0511				8	8	8	22.2	22.2	22.2	34.727	0	7.369	3209100000	32	5	6	5	6	6	3	3	2	2	2	2	2
Q542I7;Q3TX23;O88653;A0A0G2JGQ3	Q542I7;Q3TX23;O88653	Ragulator complex protein LAMTOR3	Lamtor3			0.591635	0.256074	1.24399	0.480715	0.314977	0.871384	27.4906	28.2928	28.1864	27.7607	28.7808	27.6034	27.8143	27.8089	27.8473	27.2033	27.2537	28.2971				3	3	3	50	50	50	13.553	0	21.681	11944000000	53	1	1	1	1	1	1	3	3	3	3	3	3
X2EXD0;Q920L1	X2EXD0;Q920L1	Fatty acid desaturase 1	Fads1			1.16648	0.068159	1.2429	0.324514	0.313713	1.23772	28.9152	28.6895	28.5019	28.6551	29.1443	28.1396	28.3898	28.1288	28.2742	28.4657	28.5559	28.3487				7	7	7	23.3	23.3	23.3	52.322	0	17.334	8130500000	54	4	3	4	3	3	2	3	5	5	2	3	4
Q5SUF2;F8WGA8;F7A7G1;F7CR21	Q5SUF2	Luc7-like protein 3	Luc7l3			0.225968	0.594336	1.24257	0.726854	0.313332	0.467933	24.9803	27.2689	26.0376	25.0566	27.8259	27.0878	25.4936	26.2696	25.775	25.3341	27.2967	26.2082				12	12	12	31.5	31.5	31.5	51.45	0	96.444	4874600000	78	6	8	3	9	7	8	2	3	4	3	4	3
P61406;F6WT10	P61406;F6WT10	Telomerase-binding protein EST1A	Smg6			0.228154	0.591352	1.24238	0.723827	0.313106	0.47115	24.3541	23.8234	26.6769	24.0033	26.0756	23.7331	23.5551	24.7982	24.9313	24.1379	24.4269	24.9384				2	2	2	2	2	2	160.49	0	6.5298	502250000	26	1	1	1	1	1	1	1	0	1	1	1	0
Q545M7;P32848	Q545M7;P32848	Parvalbumin alpha	Pvalb			0.712402	0.193909	1.24187	0.438058	0.312509	0.963354	29.958	30.8732	31.1597	30.4791	30.9282	31.1341	30.313	30.3215	30.068	30.4342	30.5677	30.9528				10	10	10	84.5	84.5	84.5	11.93	0	49.418	72664000000	189	5	5	5	6	6	5	7	7	7	6	5	6
Q3TBE9;Q9Z2D3;Q3U2S1;D3YYP5;E9Q5V3;E9Q308	Q3TBE9;Q9Z2D3;Q3U2S1;D3YYP5;E9Q5V3	Non-syndromic hearing impairment protein 5 homolog	Dfna5			0.437771	0.364946	1.24032	0.567711	0.310718	0.727022	27.0509	26.8502	27.7966	26.4002	27.8823	27.0363	26.8762	26.5651	26.509	26.159	27.5972	27.4459				11	11	11	25	25	25	56.614	0	64.581	8437900000	85	6	5	4	4	4	4	4	6	5	4	5	6
Q8C7R1;Q8BQY4;P56818;Q8C4F4;Q9CUU5;F6TV37;Q69ZQ6	Q8C7R1;Q8BQY4;P56818;Q8C4F4	Beta-secretase 1	Bace1			0.451512	0.353581	1.23989	0.55905	0.310207	0.74058	23.4515	23.9599	24.2567	25.2653	23.4718	23.6765	24.3067	23.6956	23.8126	23.3352	23.7904	23.2798				3	3	3	6.8	6.8	6.8	55.761	0	7.0461	405710000	19	1	1	1	2	2	2	0	1	1	1	1	1
A3KMP2;D6RH59	A3KMP2	Tetratricopeptide repeat protein 38	Ttc38			0.619991	0.239889	1.23959	0.469872	0.309862	0.890505	27.6676	27.4753	27.805	28.3782	28.0738	27.7054	27.5563	27.7168	26.854	27.6229	27.1466	28.3494				12	12	12	32.5	32.5	32.5	52.223	0	64.828	13298000000	131	8	11	10	10	8	8	4	5	4	4	5	4
Q3UCF2;Q6A068;Q05DT4	Q3UCF2;Q6A068;Q05DT4	Cell division cycle 5-like protein	Cdc5l			0.879832	0.131877	1.23926	0.393024	0.309477	1.07228	28.9376	28.2574	28.6271	28.7036	28.7503	28.4648	28.2546	28.2703	28.5577	28.7343	28.474	27.593				28	28	28	46.4	46.4	46.4	92.188	0	230.34	29111000000	289	21	24	20	22	21	20	6	7	5	6	6	8
E9Q774;E9Q777;Q8BSJ2;Q6ZQ80	E9Q774;E9Q777		Akap11			0.131464	0.738816	1.23885	0.828277	0.309001	0.308601	23.092	24.2153	25.7028	24.6751	27.3087	25.0312	25.1711	23.5198	25.9731	22.9624	23.3653	27.1794				3	3	3	3.2	3.2	3.2	208.76	0	48.15	597390000	3	0	0	0	0	0	0	2	1	2	2	2	1
Q6PFF0;Q7TSH6;Q69ZP8;Q8BXA9;Q8R1B3	Q6PFF0;Q7TSH6;Q69ZP8		Scaf4			0.41921	0.380882	1.23881	0.579185	0.30896	0.706939	26.9766	26.9722	26.0292	26.0307	26.8571	27.4892	26.7007	25.346	26.6429	26.4393	27.0681	26.3043				5	5	4	6.7	6.7	5.7	131.68	0	63.564	2249900000	21	2	3	2	2	2	2	1	2	1	2	2	1
F6WUX1;Q4FK56;Q60928;D3Z4Q6;D3YVY4;D3Z266;F6V328;D3YWW2;D3YWW4;D3YY79	F6WUX1;Q4FK56;Q60928;D3Z4Q6;D3YVY4;D3Z266	Gamma-glutamyltranspeptidase 1;Gamma-glutamyltranspeptidase 1 heavy chain;Gamma-glutamyltranspeptidase 1 light chain	Ggt1			0.18258	0.65678	1.23849	0.775491	0.308584	0.398769	26.6339	26.8972	26.4744	26.4865	25.7286	26.4621	26.8415	26.7645	26.7549	22.8993	26.4182	27.153				4	4	4	19.4	19.4	19.4	28.873	0	28.28	2182800000	31	3	2	3	2	3	2	1	1	1	2	2	1
A0A0R4J0B4;Q99KK2;A0A0N4SW65;A0A0N4SWC3	A0A0R4J0B4;Q99KK2	N-acylneuraminate cytidylyltransferase	Cmas			0.768079	0.170577	1.23828	0.423978	0.308337	0.998431	29.2268	28.4154	29.5788	29.1367	29.2492	29.1959	29.4571	28.6724	28.7068	28.7868	28.863	28.4666				21	21	21	57.4	57.4	57.4	48.029	0	159.37	43482000000	191	15	13	12	15	13	13	7	7	8	8	7	6
Q3ZB20;O88602;S4R247;S4R2R7	Q3ZB20;O88602	Voltage-dependent calcium channel gamma subunit;Voltage-dependent calcium channel gamma-2 subunit	Cacng2			0.86993	0.134918	1.23793	0.396616	0.307924	1.06428	29.2012	29.6138	29.0918	29.5576	28.7536	29.2752	29.3209	28.9362	29.204	28.39	29.06	28.7346				7	5	5	24.5	20.4	20.4	35.894	0	19.9	9497900000	47	2	2	1	3	3	1	5	5	5	6	5	5
Q9CRB9;Q91VG6;F6QFL0	Q9CRB9;Q91VG6	MICOS complex subunit Mic19	Chchd3			1.05142	0.0888341	1.23789	0.353513	0.307884	1.16906	31.7718	32.2294	32.3451	32.5382	31.9908	32.0442	32.0389	32.1957	32.0579	31.6905	31.4557	31.6335				16	15	3	57.7	54.6	16.7	26.334	0	111.02	95788000000	247	10	11	11	10	12	10	11	10	10	12	11	12
A0A0R4J1F3;Q99N13;Q3UNF4	A0A0R4J1F3;Q99N13;Q3UNF4	Histone deacetylase 9	Hdac9			0.409551	0.389447	1.23764	0.584385	0.307596	0.696077	25.3222	24.9792	23.9413	25.2362	24.1315	25.8723	24.4175	24.6899	24.4912	25.3542	24.3572	24.327				4	3	3	8.8	7.5	7.5	65.673	0	4.2463	711300000	11	1	2	2	1	2	2	2	2	2	3	1	3
Q61527;B2KGF7	Q61527;B2KGF7	Receptor tyrosine-protein kinase erbB-4;ERBB4 intracellular domain	Erbb4			0.516696	0.304302	1.23734	0.516337	0.307245	0.800655	26.0837	26.6744	26.4377	26.4225	27.3524	26.5916	26.7727	26.9351	26.3218	25.532	26.3993	25.7581				5	4	3	4.5	3.6	3	146.85	0	7.2133	1584700000	12	1	2	0	1	1	2	1	2	3	1	2	4
Q8R5G0;Q8CFA3;Q3TPN0;O88322;Q3US45;Q8C6Z2	Q8R5G0;Q8CFA3;Q3TPN0;O88322;Q3US45;Q8C6Z2	Nidogen-2	Nid2;NID-2			0.655831	0.220887	1.23728	0.457116	0.307167	0.91624	29.6593	29.8369	28.8943	30.1634	29.7842	29.4914	29.3482	29.4701	29.5702	28.6717	29.1456	29.7809				15	14	14	15.9	15.2	15.2	153.94	0	90.084	11176000000	58	0	0	0	1	1	0	11	12	12	12	11	12
Q80UI9;Q3TDI2;P56695;Q3UN10;Q3UMA8;F7D926	Q80UI9;Q3TDI2;P56695;Q3UN10;Q3UMA8	Wolframin	Wfs1			1.97336	0.0106325	1.23655	0.213412	0.306324	1.54891	30.5327	30.558	30.4742	30.7475	30.4737	30.26	30.3161	29.9878	30.4827	30.0549	30.2182	30.1484				29	29	29	35.4	35.4	35.4	100.55	0	225.14	33863000000	269	15	14	15	15	15	15	11	14	15	13	17	15
Q9CQA1	Q9CQA1	Trafficking protein particle complex subunit 5	Trappc5			0.593269	0.255112	1.23626	0.484039	0.305979	0.865694	30.0291	30.0837	30.4889	30.1034	30.4349	30.4269	29.315	29.6344	30.3429	30.2973	30.7417	29.3997				10	10	10	56.9	56.9	56.9	20.795	0	224.08	25080000000	93	5	6	7	6	6	5	8	8	7	6	6	5
Q8R0Q6;Q6PDN6;Q62283;Q3UHG5	Q8R0Q6;Q6PDN6;Q62283;Q3UHG5	Tetraspanin;Tetraspanin-7	Tspan7			0.82997	0.147921	1.23613	0.409127	0.30583	1.03661	30.2047	30.1783	29.7951	30.2854	30.626	30.1665	29.8151	29.7691	30.1615	30.5255	29.7894	29.3604				4	4	4	26.1	26.1	26.1	17.478	0	42.657	34628000000	121	3	3	3	3	3	3	4	4	4	4	4	4
P63028;D3YU75	P63028;D3YU75	Translationally-controlled tumor protein	Tpt1			1.03771	0.0916834	1.23589	0.359266	0.305545	1.1583	31.8397	31.6735	31.9659	31.8516	31.8255	31.5784	31.3834	31.5603	31.6098	30.9003	32.0558	31.3918				10	10	10	57.6	57.6	57.6	19.462	0	222.75	270400000000	433	9	9	10	10	8	8	6	6	8	4	6	7
F8VQD7;Q05909;D3Z2S6;D6RD11;E9Q6E7;Q3UND4;Q8BPV2	F8VQD7;Q05909	Protein-tyrosine-phosphatase;Receptor-type tyrosine-protein phosphatase gamma	Ptprg			0.295636	0.506249	1.23576	0.661042	0.305397	0.56244	28.0574	29.4252	29.2847	29.6096	28.8216	29.9237	27.7358	29.8082	29.9263	28.9574	28.3433	28.5188				9	9	9	8.2	8.2	8.2	161.29	0	18.099	12730000000	62	3	2	3	4	4	4	5	6	6	5	5	6
Q91WG5;Q3U4D5;Q8BIQ9;Q8BM63;Q3TMN8;D3YUS1;D3YYW4	Q91WG5;Q3U4D5;Q8BIQ9;Q8BM63;Q3TMN8;D3YUS1	5-AMP-activated protein kinase subunit gamma-2	Prkag2			0.441872	0.361516	1.2357	0.567038	0.305327	0.72816	27.8651	28.0208	28.8545	27.5795	29.4337	28.406	27.9071	27.7234	27.8905	27.7609	28.5817	28.464				12	11	11	31.4	29.7	29.7	62.948	0	103.37	7240000000	65	6	6	5	5	5	5	6	7	6	6	5	7
Q9Z0M3	Q9Z0M3	Cadherin-20	Cdh20			0.823871	0.150013	1.23481	0.412019	0.304284	1.03093	25.7804	25.7869	26.6454	26.0608	26.3721	25.915	25.9316	25.2729	25.4899	25.9877	26.0858	25.967				3	3	3	6.4	6.4	6.4	88.997	0	5.5212	878160000	4	1	0	0	0	0	0	1	1	1	1	1	2
P47746;Q99NU3	P47746;Q99NU3	Cannabinoid receptor 1	Cnr1			0.47718	0.333288	1.23437	0.544142	0.303778	0.761722	29.517	29.2143	29.7303	29.7938	29.3675	29.9207	28.6201	28.4246	29.8272	30.1952	29.2835	29.3703				5	5	5	13.7	13.7	13.7	52.83	0	10.451	12853000000	60	3	3	3	4	2	3	5	4	4	5	4	4
E9Q2W9	E9Q2W9		Actn4			0.550131	0.281753	1.23435	0.501764	0.303746	0.827708	28.8465	29.2736	29.781	28.9267	29.2626	29.7125	28.3527	29.2354	29.4993	28.3237	29.132	29.4372				40	1	1	72.4	3.1	3.1	59.897	0	23.96	13289000000	54	20	20	19	24	20	18	34	36	35	34	35	34
E9Q9L1;E9Q1V5;E9Q914;Q6ZPR5;E9Q0L7;E9QAA5;E9Q1M2;E9Q5Z0;E9Q5R0;E9PVE5;E9Q146;E9PZU7	E9Q9L1;E9Q1V5;E9Q914;Q6ZPR5;E9Q0L7	Sphingomyelin phosphodiesterase 4	Smpd4			0.589091	0.257578	1.23393	0.486192	0.303257	0.860083	27.5516	27.7647	27.4054	28.2628	27.1452	28.0557	28.0787	27.1868	27.6889	27.3578	26.7265	27.3271				7	7	7	14.3	14.3	14.3	65.497	0	30.649	2497900000	16	0	0	0	0	0	0	3	4	3	5	4	3
Q9CTN8;A0A0G2JGI3	Q9CTN8;A0A0G2JGI3	Lipoma HMGIC fusion partner-like 3 protein	Lhfpl3			0.440097	0.362997	1.23387	0.568342	0.30319	0.72516	26.348	26.6108	25.5369	26.3742	24.9858	26.6859	25.807	25.8613	26.2892	25.9512	25.6919	25.1217				3	3	3	14.4	14.4	14.4	24.686	0.0027571	1.8675	995270000	9	1	1	1	0	0	0	2	2	2	2	2	2
Q8R1F1;A2ARS6	Q8R1F1	Niban-like protein 1	Fam129b			0.782103	0.165157	1.23382	0.423316	0.303131	1.00232	27.9272	27.7004	28.3902	27.5141	28.6305	27.9212	27.5103	27.7395	27.8509	28.1221	27.3771	27.665				21	21	21	40.2	40.2	40.2	84.818	0	261.27	20465000000	154	16	18	18	17	16	12	5	5	4	4	6	4
Q9D1B9	Q9D1B9	39S ribosomal protein L28, mitochondrial	Mrpl28			0.410207	0.38886	1.23357	0.585459	0.302844	0.694303	28.041	28.1776	27.4515	27.9602	27.3914	26.3965	28.0853	27.3013	27.2249	27.0441	26.5673	27.3782				7	7	7	32.3	32.3	32.3	30.169	0	28.109	6607500000	47	5	5	5	3	4	5	3	2	2	2	4	4
Q3UY00;P50114	Q3UY00;P50114	Protein S100;Protein S100-B	S100b			0.648167	0.224819	1.23353	0.46163	0.302797	0.906476	31.1901	31.4379	31.3449	30.8339	31.8	30.9407	31.4101	31.451	30.6742	31.2026	30.5687	30.4241				6	6	6	44.6	44.6	44.6	10.728	0	323.31	323060000000	166	5	5	5	4	5	4	1	3	3	1	3	2
B2RSC8;P46935;Q3TUU1;Q3V335;V9GWV8;V9GXK3;A0JNZ0;Q8BNU7;V9GXS6	B2RSC8;P46935	E3 ubiquitin-protein ligase NEDD4	Nedd4			0.499585	0.31653	1.23314	0.529946	0.302334	0.781732	29.7744	30.1869	30.3831	30.4819	30.51	30.5141	29.1277	30.6449	30.3765	29.3114	30.0764	30.4998				27	27	23	32.4	32.4	28.5	102.71	0	148.29	24930000000	213	8	8	9	11	11	9	17	16	16	15	17	17
D3Z7N4;Q8C145	D3Z7N4;Q8C145	Zinc transporter ZIP6	Slc39a6			0.732222	0.185258	1.23313	0.436375	0.302323	0.967439	25.9949	25.6215	25.196	25.8788	25.5264	26.0249	25.5131	24.8558	25.5241	26.0753	25.1968	25.2636				2	2	2	5.3	5.3	5.3	48.623	0.00015029	3.4239	738510000	6	0	0	0	0	0	0	2	1	1	1	2	1
Q9D6J9;Q9CXV1	Q9D6J9;Q9CXV1	Succinate dehydrogenase [ubiquinone] cytochrome b small subunit, mitochondrial	Sdhd			0.931709	0.117028	1.23261	0.386799	0.301718	1.09364	28.3453	28.9173	28.2057	28.5701	28.3575	29.1021	28.6189	28.0644	28.2838	28.4596	27.9593	28.3016				2	2	2	10.7	10.7	10.7	17.009	0.00029304	2.9744	4408300000	16	0	0	0	0	0	0	2	2	2	2	2	2
Q5SWN2;Q3U8B3;Q8VEE4	Q5SWN2;Q3U8B3;Q8VEE4	Replication protein A 70 kDa DNA-binding subunit;Replication protein A 70 kDa DNA-binding subunit, N-terminally processed	Rpa1			0.163006	0.68706	1.23227	0.793296	0.301314	0.364593	27.9878	28.4853	26.9979	28.1358	27.6587	27.966	24.1373	28.1014	28.3198	28.0774	28.7884	27.9992				8	8	8	15.5	15.5	15.5	71.413	0	29.4	8416700000	37	8	5	5	4	6	5	1	1	2	1	2	1
Q99J27;Q3UWI3;Q3UXZ5	Q99J27	Acetyl-coenzyme A transporter 1	Slc33a1			0.403197	0.395187	1.23102	0.589906	0.29986	0.685356	26.9383	26.0413	27.7936	26.9437	28.0839	26.3848	26.6521	26.8276	26.3925	26.5227	26.977	27.0145				3	3	3	6.2	6.2	6.2	61.075	0	4.562	2249600000	26	2	3	2	3	3	3	1	2	2	1	2	1
F8WHN4;A2ACC6;E9Q0J2;B2RRF1;Q8BQZ4;A2ACC7	F8WHN4;A2ACC6;E9Q0J2;B2RRF1;Q8BQZ4;A2ACC7	Ral GTPase-activating protein subunit beta	Ralgapb			0.925029	0.118842	1.23096	0.388646	0.299781	1.08721	30.0414	30.5099	30.4926	30.3751	30.5305	30.0467	29.5505	30.3576	30.314	30.17	30.2127	29.5928				19	19	19	18.4	18.4	18.4	166.17	0	111.52	25188000000	134	7	7	5	5	6	4	14	13	14	15	13	13
Q8BWQ6;I1E4X5;D3YW20;D3YW19;F6RR19;Q9D0B4;H3BJE8	Q8BWQ6;I1E4X5;D3YW20;D3YW19	UPF0505 protein C16orf62 homolog	9030624J02Rik			0.833754	0.146638	1.2309	0.411632	0.29971	1.03188	29.5672	29.2308	29.808	28.9726	29.9324	29.148	28.746	29.322	29.42	29.3097	28.914	29.1491				25	25	25	32.6	32.6	32.6	109.08	0	58.59	17453000000	144	15	14	16	11	14	10	9	8	11	14	12	10
D3YW87;D3Z576;Q8VHX6;Q3UXJ8	D3YW87;D3Z576;Q8VHX6	Filamin-C	Flnc			0.423682	0.376979	1.22973	0.580126	0.298338	0.705807	29.251	28.5614	28.4322	27.456	28.3706	28.2434	28.5931	28.7313	28.0569	28.1373	27.2787	27.7274				17	8	8	8.1	4.4	4.4	287.36	0	15.426	3889200000	16	7	7	4	6	5	6	7	7	9	6	7	9
Q80UU6;Q99PG2;Q3UF10;Q8CF06	Q80UU6;Q99PG2;Q3UF10;Q8CF06	Opioid growth factor receptor	Ogfr			0.506883	0.311256	1.22872	0.527071	0.297153	0.784839	25.9037	25.3615	26.4062	25.2131	25.3049	25.7055	25.4468	25.0844	25.5284	25.5983	24.4878	25.9662				14	14	14	36	36	36	70.662	0	119.58	13295000000	133	14	12	13	12	13	12	2	2	2	2	2	1
Q68FL0;G5E8Y0;G3X9J1;P70414;Q27PY9;O35157;Q91ZJ7;Q9ET74;Q9R072	Q68FL0;G5E8Y0;G3X9J1;P70414;Q27PY9;O35157;Q91ZJ7;Q9ET74	Sodium/calcium exchanger 1	Slc8a1			0.65643	0.220582	1.22837	0.4611	0.296743	0.907189	30.8267	31.7766	31.0233	31.349	31.5499	31.2378	30.9594	31.4608	30.5444	31.6	30.7222	30.6961				25	25	7	31.7	31.7	8.4	106.66	0	268.47	48261000000	228	9	11	9	11	9	9	13	13	17	16	16	16
Q3U0M1;E9PZ41;E9Q3T8;REV__E9Q3Y7;REV__E9Q5L4	Q3U0M1;E9PZ41;E9Q3T8	Trafficking protein particle complex subunit 9	Trappc9			1.24002	0.0575418	1.22821	0.321058	0.296551	1.24472	29.741	30.0907	30.2111	30.1232	30.0308	30.3585	29.9447	29.596	29.4633	29.8858	29.6821	30.204				27	27	27	28.1	28.1	28.1	128.23	0	148.21	15857000000	140	4	3	2	6	4	3	17	18	17	17	14	19
Q3TK95;P63073;A0A0G2JGT5;A0A0G2JH04;Q8C470;A0A0G2JFB4;A0A0G2JG98	Q3TK95;P63073;A0A0G2JGT5;A0A0G2JH04;Q8C470;A0A0G2JFB4	Eukaryotic translation initiation factor 4E	Eif4e			0.66897	0.214304	1.22771	0.4575	0.295976	0.915777	29.5234	29.7563	29.4495	29.7524	29.1996	30.0345	29.0605	29.0784	28.6717	29.9245	29.6222	29.5823				11	11	11	54.4	54.4	54.4	25.053	0	109.32	26819000000	169	9	8	8	9	9	9	6	4	3	5	5	5
Q3UHK6;A5HLW3;A5HLW2;D3YVP2;F6UP10	Q3UHK6	Teneurin-4	Tenm4			0.782922	0.164846	1.22759	0.425967	0.295832	0.994741	29.0128	29.2911	29.4245	29.1599	29.4934	30.2251	29.1359	29.4478	29.2989	28.8258	29.195	28.9285				23	23	20	11.8	11.8	10.5	308.42	0	72.451	10666000000	88	3	3	6	7	7	4	14	13	12	13	15	10
Q91Z49;D3Z591	Q91Z49;D3Z591	UAP56-interacting factor	Fyttd1			0.751596	0.177176	1.2264	0.434575	0.294431	0.972384	26.9226	26.9781	28.1192	27.1497	27.3992	27.3713	26.9308	27.1921	27.1368	26.6432	27.313	26.9576				5	5	5	19.6	19.6	19.6	35.887	0	32.32	4765000000	51	4	3	4	4	4	5	3	3	2	4	3	2
Q9JJY3;Q3US57	Q9JJY3	Sphingomyelin phosphodiesterase 3	Smpd3			1.4033	0.0395092	1.22581	0.290727	0.293737	1.31062	29.6377	30.0523	30.0325	29.9413	29.8127	30.3368	29.4771	29.698	29.8621	29.893	29.6875	29.4331				20	20	20	39.4	39.4	39.4	71.196	0	50.478	21717000000	158	13	11	10	10	12	11	10	9	8	9	7	11
Q5FWH7;A2AQ77	Q5FWH7	Zinc transporter ZIP12	Slc39a12			1.0918	0.0809475	1.22542	0.354192	0.293276	1.16799	29.7703	29.8797	29.385	29.7877	30.1157	29.8069	29.7515	29.4724	29.7257	29.3766	28.9996	29.6598				11	11	11	21.5	21.5	21.5	76.215	0	55.247	16318000000	104	5	5	5	6	4	3	9	8	8	6	7	9
Q8BFU3;Q8BQY0;Q8C8I5;E0CXG0;E0CZF4	Q8BFU3;Q8BQY0;Q8C8I5	RING finger protein 214	Rnf214			1.35374	0.0442854	1.22397	0.301977	0.291565	1.28562	29.6373	29.9117	30.1091	30.2415	30.0805	29.7978	29.6596	29.6438	29.8965	29.8905	29.6305	29.3077				24	24	24	46.9	46.9	46.9	73.624	0	214.1	27656000000	264	18	20	18	20	18	15	11	12	14	9	10	13
Q80Y14;Q3UF85	Q80Y14	Glutaredoxin-related protein 5, mitochondrial	Glrx5			0.716364	0.192148	1.22385	0.445582	0.291422	0.945088	30.7503	31.169	30.5035	30.5995	30.2024	30.8515	31.0089	30.4068	30.6133	29.8738	30.2273	30.1975				4	4	4	34.2	34.2	34.2	16.292	0	72.611	69237000000	166	3	3	3	3	3	3	3	3	3	3	4	3
Q8CGB6	Q8CGB6	Tensin-2	Tns2			0.268155	0.539318	1.22361	0.687927	0.291145	0.521697	24.9378	25.3928	24.4974	23.9496	24.3017	24.1462	25.1845	23.8447	24.4687	24.1121	22.6032	25.2654				5	3	3	4.6	3.6	3.6	152.01	0.00028998	2.7689	300200000	4	1	1	1	1	1	1	2	2	2	3	3	2
P42232;Q9JIA0;P42230;Q6PHA0;Q3UZ79;Q71UV3;Q9CTB3;A2A5D3;Q9R0X9	P42232;Q9JIA0;P42230	Signal transducer and activator of transcription 5B;Signal transducer and activator of transcription;Signal transducer and activator of transcription 5A	Stat5b;Stat5a			0.578057	0.264206	1.22352	0.495377	0.291037	0.841062	28.4717	27.3875	27.9123	27.8971	28.291	28.2688	28.0424	27.0403	27.718	27.385	28.2233	28.0732				13	13	5	22.4	22.4	9.9	90.001	0	54.689	5134200000	47	2	3	3	3	5	2	7	6	7	5	8	9
D3Z1M3;Q6ZQI3	D3Z1M3;Q6ZQI3	Malectin	Mlec			0.911095	0.122717	1.22338	0.395096	0.290876	1.06729	28.8505	29.4279	28.8581	28.8611	28.842	28.3999	28.2276	28.6326	28.719	28.2711	28.8421	28.8017				10	10	10	41.2	41.2	41.2	32.342	0	67.682	14654000000	92	5	5	4	6	6	7	5	6	5	5	6	4
E9QQ99;D3Z1Y1;A0A0R4J1R1;Q9DBY1;D3YZH4	E9QQ99;D3Z1Y1;A0A0R4J1R1;Q9DBY1	E3 ubiquitin-protein ligase synoviolin	Syvn1			0.378407	0.418401	1.2233	0.606317	0.290778	0.654135	26.195	25.4264	25.4275	25.9327	25.8353	25.6661	25.784	25.8116	25.8604	23.8574	25.8166	25.6084				3	3	3	5	5	5	61.446	0.0005641	2.2509	838310000	5	1	1	0	1	0	0	1	1	2	1	2	1
B1AW21;Q9Z2C5;Q9D4L1;Q3TLK7;Q8CD00;Q5DTJ6;Q8CCE6;Q3UDN6	B1AW21;Q9Z2C5;Q9D4L1;Q3TLK7;Q8CD00;Q5DTJ6	Myotubularin	Mtm1			0.262942	0.54583	1.22302	0.692619	0.290451	0.514473	25.2232	25.5192	27.2463	24.3943	25.553	24.4397	25.1438	25.1671	24.7149	25.9567	24.7159	24.9346				11	10	10	25.3	23.8	23.8	65.962	0	19.136	2026100000	26	4	5	2	5	4	3	1	1	1	1	3	0
Q3V2R3;H7BXA9;Q3TVA5;B9EIU7;Q80XD1;A0A0N4SV96;A0A0N4SV75;A0A0N4SVT0;A0A0N4SWG3;A0A0N4SVZ7;A0A0N4SVE7;D3YXQ4;B2FDI2	Q3V2R3		Chn2			1.1941	0.063959	1.22301	0.335891	0.290438	1.21276	28.7603	28.8805	28.9452	28.8251	28.8586	29.1326	28.4005	28.5289	28.896	28.1161	28.8622	28.8559				16	16	15	46.2	46.2	41.7	53.837	0	97.483	24626000000	196	9	9	8	10	9	10	8	7	5	6	7	5
Q68EF0	Q68EF0	Rab-3A-interacting protein	Rab3ip			0.274839	0.531081	1.22188	0.681286	0.289103	0.529887	26.474	27.0905	26.3931	26.8096	26.9507	26.7169	26.8651	26.8843	26.7278	24.3078	27.1164	26.7987				4	4	4	16.4	16.4	16.4	47.133	0	29.041	2707200000	39	3	3	3	2	3	3	1	1	2	1	2	1
Q4FZH7;P84089;G3UW85;Q9DA82;Q9D9P6;Q9D2S9	Q4FZH7;P84089;G3UW85	Enhancer of rudimentary homolog	Erh			0.460768	0.346124	1.22171	0.561552	0.288901	0.736617	29.8297	29.7673	29.9534	29.2041	29.3611	29.6419	28.1701	29.4349	29.0427	30.0004	29.6857	29.6902				5	5	5	45.2	45.2	45.2	12.259	0	98.827	70255000000	189	4	4	4	4	4	4	3	4	2	3	2	3
F8VPQ1;Q8CIQ7;Q3UHH9;F6VMI1;F6YXW9;Q6A088;F7CVM6;F7AGL4	F8VPQ1;Q8CIQ7;Q3UHH9	Dedicator of cytokinesis protein 3	Dock3			0.458557	0.347891	1.22163	0.562845	0.288802	0.73445	30.2756	30.3819	30.5937	30.9333	31.1368	30.8697	30.8061	30.7442	30.7861	29.3654	30.883	29.8734				43	43	40	26.4	26.4	25.4	233.28	0	177.49	24970000000	180	4	4	4	3	7	5	18	24	27	24	32	32
A0A0R4J138;P50429;B2RWQ7	A0A0R4J138;P50429;B2RWQ7	Arylsulfatase B	Arsb			0.737652	0.182957	1.22149	0.441496	0.288643	0.956655	29.2615	29.4924	29.2283	29.5854	28.7366	29.692	29.4972	29.0235	28.8681	29.2525	28.4633	29.1598				9	9	9	18	18	18	59.704	0	45.298	16407000000	94	6	7	6	7	6	5	3	4	3	3	2	3
Q8C5R8;Q32M04;Q9CVZ1	Q8C5R8;Q32M04;Q9CVZ1		Prps1l1			0.169371	0.677063	1.22139	0.789532	0.288526	0.373422	29.8717	30.2531	29.8665	29.7003	30.1762	27.2106	29.862	29.1754	29.4136	29.922	30.0647	26.9094				10	1	1	25.8	4.1	4.1	34.82	0	18.785	11641000000	41	7	7	7	9	6	6	7	7	7	7	7	8
Q3UMM1;Q922F4;Q3U9U3;Q9CUN8	Q3UMM1;Q922F4;Q3U9U3;Q9CUN8	Tubulin beta-6 chain	Tubb6			0.14479	0.71649	1.22134	0.815621	0.288464	0.330774	26.8067	27.0825	27.0654	26.9318	22.7839	27.2244	24.5655	26.7283	26.1196	26.1307	26.3655	26.2544				16	1	1	41.6	3.8	3.8	50.09	0	5.1479	1667700000	26	12	12	12	12	13	13	16	16	15	15	15	15
Q2NKI3;P27600;A0A0G2JG40	Q2NKI3;P27600;A0A0G2JG40	Guanine nucleotide-binding protein subunit alpha-12	Gna12			0.349003	0.447711	1.22039	0.625895	0.287347	0.619803	26.4711	27.2919	26.4373	28.0578	27.3225	26.8573	26.642	27.2459	27.5506	25.9349	27.1729	26.1674				7	6	6	23.3	20.7	20.7	35.897	0	17.417	3949600000	36	3	3	3	3	3	3	4	5	4	5	3	4
Q9D6W8	Q9D6W8	Uncharacterized protein C17orf59 homolog				0.671217	0.213198	1.22034	0.4602	0.287278	0.908901	26.4627	27.2734	26.8986	26.963	27.2498	26.7925	25.8833	27.1232	26.747	26.7898	26.9083	26.4648				5	5	5	18.3	18.3	18.3	38.011	0	16.291	2934300000	24	2	3	2	3	3	1	2	2	3	3	3	2
G3UYG6;G3UWR2;Q6Y7W8;Q3TUA5;E9Q2M5;Q8C585;G3UYR9;G3UZX7;G3UZW5	G3UYG6;G3UWR2;Q6Y7W8;Q3TUA5;E9Q2M5;Q8C585;G3UYR9	PERQ amino acid-rich with GYF domain-containing protein 2	Gigyf2			0.289813	0.513083	1.22	0.670372	0.286885	0.548473	26.7809	27.429	25.9815	27.5123	25.5712	26.8813	26.0422	27.4884	26.3484	25.4184	26.6491	26.4885				12	11	11	12.5	12	12	148.58	0	46.722	1871800000	42	2	1	2	2	2	2	4	6	7	7	5	5
P03995;A0MTM0;Q4L0E6;CON__Q6KB66-1;E9Q1Y9;CON__Q61726;Q61726;Q6IMF0;Q9Z2T6	P03995	Glial fibrillary acidic protein	Gfap			1.17098	0.0674564	1.21996	0.344574	0.286839	1.19571	36.6407	36.2958	36.466	36.5404	36.4272	36.0783	36.3968	36.1538	35.5849	36.148	36.1728	36.271				55	55	50	82.3	82.3	78.1	49.899	0	323.31	1311500000000	1246	17	18	17	21	18	17	51	51	49	50	45	50
Q3U7F6;Q9ERU3	Q3U7F6;Q9ERU3	Zinc finger protein 22	Zfp422;Znf22			0.671738	0.212942	1.2199	0.460195	0.286765	0.908763	26.6189	26.4463	25.8739	25.955	27.0543	26.32	26.1802	26.3253	25.6157	25.917	26.4346	26.0752				3	3	3	14.3	14.3	14.3	27.347	0.00015172	3.6143	974450000	6	0	0	0	0	0	0	2	3	2	2	2	2
Q8VHY0;Q3URZ9	Q8VHY0;Q3URZ9	Chondroitin sulfate proteoglycan 4	Cspg4			1.47175	0.0337481	1.219	0.286034	0.285703	1.32149	28.9432	29.0902	28.5313	29.0166	28.5661	28.7004	28.6378	28.6471	28.3222	28.6456	28.342	28.5388				18	18	18	12.6	12.6	12.6	252.31	0	49.806	6911500000	50	2	3	2	2	2	2	11	10	12	8	9	9
Q5SXG5;Q3UNY4;Q6NV49;P97813;Q80ZW1	Q5SXG5;Q3UNY4;Q6NV49;P97813;Q80ZW1	Phospholipase D2	Pld2			0.296018	0.505803	1.21863	0.665662	0.285255	0.5557	26.9767	26.8608	25.8496	26.7451	25.7414	27.1675	26.6632	26.8517	26.7617	26.7424	24.8238	25.7868				4	4	4	5.9	5.9	5.9	106.17	0.0031611	1.8254	1204400000	9	0	0	0	0	0	0	3	3	2	3	1	3
F8WHM5;Q53WR6;Q61543;F6RSH1;Q8BQH1;E9PWD8;Q3TMG0	F8WHM5;Q53WR6;Q61543	Golgi apparatus protein 1	Glg1			1.17029	0.0675629	1.2183	0.345195	0.284865	1.19195	29.2654	29.5022	29.6385	29.8629	29.4088	29.92	29.4465	29.0988	29.4656	29.536	29.3598	28.9819				19	19	19	18.2	18.2	18.2	132.35	0	45.402	21334000000	144	13	10	13	14	13	12	7	9	7	7	8	8
Q8BKS6;Q8C167;A1L337	Q8BKS6;Q8C167	Prolyl endopeptidase-like	Prepl			0.926512	0.118437	1.21814	0.395066	0.284683	1.06752	30.2429	30.2329	29.7856	30.018	30.5401	29.7994	30.0992	29.3634	29.6273	29.9156	29.8151	30.0902				30	30	30	57.7	57.7	57.7	75.909	0	323.31	64362000000	296	21	19	18	18	22	19	8	11	9	8	8	7
A0A0A6YY47;E9Q589;A0A0A6YWU2;Q6LBT4;Q61945;O08909	A0A0A6YY47;E9Q589;A0A0A6YWU2		Ncam1			1.13555	0.0731892	1.21788	0.350938	0.284369	1.17475	28.3391	28.0698	28.7807	28.5094	28.2297	28.076	27.9268	28.2588	27.789	28.3147	28.1204	27.8888				42	1	0	54.2	2.5	0	93.491	0	84.54	6905000000	41	34	35	34	36	35	35	35	34	32	34	33	36
Q9WTX8;Q3TDV6	Q9WTX8	Mitotic spindle assembly checkpoint protein MAD1	Mad1l1			0.877975	0.132442	1.2176	0.408307	0.284039	1.03893	25.2793	25.6005	25.5484	25.6602	25.0061	25.178	25.1219	25.2344	24.8023	25.3867	24.5927	25.4305				7	7	7	10.9	10.9	10.9	83.54	0	8.9999	857540000	23	1	1	2	1	3	3	2	3	2	3	2	2
Q3V424;P62309	Q3V424;P62309	Small nuclear ribonucleoprotein G	Snrpg			0.371477	0.425131	1.2168	0.612023	0.283092	0.642686	28.0644	27.6041	28.4365	28.6713	29.08	28.8465	29.0845	27.5733	27.4934	28.3862	28.6242	27.8427				4	4	4	79.7	79.7	79.7	7.1013	0	37.901	15399000000	30	2	2	2	3	2	3	3	3	3	2	3	1
Q62150;Q99M28	Q62150;Q99M28	RNA-binding protein with serine-rich domain 1	Rnps1			0.288246	0.514936	1.21613	0.671781	0.282298	0.544792	27.4529	27.4164	27.8816	27.5509	28.1206	28.029	27.7934	27.7933	27.6043	25.5573	28.4037	27.6055				5	5	5	11.8	11.8	11.8	40.89	0	12.713	19993000000	82	5	4	4	4	4	4	2	2	3	1	3	2
E9Q8P8;A4FUR1;Q3TY60	E9Q8P8;A4FUR1;Q3TY60	Protein FAM131B	Fam131b			0.407166	0.391592	1.21577	0.59319	0.28187	0.679564	29.1856	29.2171	30.3581	30.067	29.563	29.5618	29.7455	29.953	29.7401	29.3293	28.2553	29.2382				13	13	13	41.7	41.7	41.7	38.958	0	52.081	17361000000	103	4	5	5	4	4	3	7	8	6	7	7	6
Q545Y3;P58771	Q545Y3;P58771	Tropomyosin alpha-1 chain	Tpm1			0.174656	0.668874	1.21536	0.785879	0.281387	0.380951	26.577	26.7213	27.0306	26.302	27.7991	26.9808	28.2508	26.6358	25.8965	24.1135	27.1072	27.7186				34	2	0	70.1	10.2	0	32.68	0	31.52	10270000000	50	32	31	31	31	31	28	15	15	16	15	15	17
Q8BLV3	Q8BLV3	Sodium/hydrogen exchanger 7	Slc9a7			0.358321	0.438206	1.21518	0.620092	0.281168	0.627287	27.3529	28.0347	27.427	27.6536	27.2788	27.5407	27.082	27.4657	28.0883	25.7588	27.6925	27.5134				4	4	4	5	5	5	80.289	0.0001502	3.409	4885100000	22	2	2	2	2	2	2	3	2	3	3	3	2
Q3TRG0	Q3TRG0		Gm1604b			0.94986	0.112238	1.21442	0.393274	0.28027	1.07404	26.1636	26.2236	26.1268	25.9081	26.2616	26.1004	25.2699	25.519	26.1549	25.8976	26.1537	26.1073				1	1	1	8.5	8.5	8.5	12.751	0.00015049	3.4478	897490000	14	1	1	1	1	0	0	1	1	1	1	1	1
E9QB01;O88682	E9QB01		Ncam1			0.621674	0.238961	1.214	0.483896	0.27977	0.86507	30.5281	30.9726	30.7952	30.2063	30.2509	30.3681	29.9187	30.7183	30.3181	29.7493	30.8222	29.9161				42	1	1	54.1	1.2	1.2	93.619	0	8.051	22032000000	62	34	35	34	36	35	35	35	34	32	34	33	36
C7G3P2;Q61136;Q8BPG8;Q8C5G1	C7G3P2;Q61136;Q8BPG8	Serine/threonine-protein kinase PRP4 homolog	Prpf4b			0.347709	0.449046	1.21398	0.628157	0.27974	0.614733	26.0369	26.2825	25.5086	25.6481	25.6194	26.7041	26.4678	24.4853	25.872	25.2654	26.3472	25.6836				9	9	9	10	10	10	117.43	0	27.659	4035100000	50	7	7	5	7	7	7	2	2	2	2	2	3
Q8R2K3;Q9CYR0;D3Z3Y3	Q8R2K3;Q9CYR0	Single-stranded DNA-binding protein;Single-stranded DNA-binding protein, mitochondrial	Ssbp1			0.572191	0.267799	1.21338	0.502249	0.279036	0.826071	29.7868	29.8975	29.1136	30.3954	29.839	29.9982	30.1024	29.6534	29.4096	29.8845	28.9699	29.3365				6	6	6	46.6	46.6	46.6	17.156	0	113.86	26481000000	141	6	6	4	6	6	6	4	2	3	1	2	3
S4R1L5;S4R2P8;O88738;S4R268;S4R1S3;Q3UYZ6;J3QP64	S4R1L5;S4R2P8;O88738	Baculoviral IAP repeat-containing protein 6	Birc6			0.397814	0.400116	1.21264	0.599189	0.278156	0.667832	28.1323	28.1415	28.91	27.8234	29.5122	28.898	27.9869	28.1264	27.8043	28.4034	29.0567	28.3707				37	37	37	11.3	11.3	11.3	529.32	0	213.52	12150000000	159	19	17	17	16	19	19	10	12	11	9	13	10
G5E870;A0A087WNZ7;A0A0B4J1N9;A0A087WRV6;A0A087WS65;Q3TP48;A0A087WSG4	G5E870;A0A087WNZ7;A0A0B4J1N9	E3 ubiquitin-protein ligase TRIP12	Trip12			0.268458	0.538942	1.21209	0.690623	0.277493	0.517535	26.9915	27.563	26.5131	27.3605	27.9188	26.4675	26.983	26.987	27.2196	25.0825	27.3485	27.529				20	20	17	14	14	11.9	224.13	0	86.291	7516900000	116	14	13	14	13	15	14	3	3	3	3	4	2
B2RRE3;A0A0A6YY67;H7BX08;Q8C1B1;A0A0A6YXV8	B2RRE3;A0A0A6YY67;H7BX08;Q8C1B1;A0A0A6YXV8	Calmodulin-regulated spectrin-associated protein 2	Camsap2			0.63996	0.229108	1.2116	0.478168	0.276909	0.875827	29.7935	30.333	29.3756	29.5861	29.5446	30.3687	29.0926	29.4278	29.5086	29.8723	29.9675	29.4712				24	24	24	23.2	23.2	23.2	165.66	0	161.63	15287000000	116	4	6	5	8	7	6	12	16	14	12	13	14
Q9CQ91;D3Z670	Q9CQ91;D3Z670	NADH dehydrogenase [ubiquinone] 1 alpha subcomplex subunit 3	Ndufa3			0.339124	0.458011	1.21137	0.633745	0.276639	0.603522	30.1376	30.5236	30.2419	29.9004	30.3743	30.3732	28.816	30.3206	30.437	29.0084	30.4557	30.8535				4	4	4	50	50	50	9.3308	0	39.281	37307000000	91	2	2	2	2	3	2	3	2	3	3	3	3
E3VRY9;C3VLD3;A0A087WSJ2;Q08460;J3QN27;J3QMT8;E3VRY4;E3VRZ0;E3VS02;E3VS01;E3VS00;E3VS04;E3VRZ4;E3VRZ3;E3VRY7;E3VRY5;E3VRZ6;E3VRY8;E3VRZ7;A0A087WQ41;A0A087WRS4;A0A087WQN5;F7BHL0;F6V0P5;F6XW53;F6ZSN2;E3VRZ5;E3VRY6;F6WSZ3;E3VS03;E3VRZ1;E3VRZ9;E3VRZ8;E9Q9P4;J3QP84;E3VRZ2;A0A087WQE1;Q3UQ23;Q3TSL8;Q3UXG3;A0A087WSQ4	E3VRY9;C3VLD3;A0A087WSJ2;Q08460;J3QN27;J3QMT8;E3VRY4;E3VRZ0;E3VS02;E3VS01;E3VS00;E3VS04;E3VRZ4;E3VRZ3;E3VRY7;E3VRY5;E3VRZ6;E3VRY8;E3VRZ7;A0A087WQ41;A0A087WRS4;A0A087WQN5;F7BHL0;F6V0P5;F6XW53;F6ZSN2;E3VRZ5;E3VRY6;F6WSZ3;E3VS03;E3VRZ1;E3VRZ9;E3VRZ8;E9Q9P4;J3QP84;E3VRZ2;A0A087WQE1;Q3UQ23	Calcium-activated potassium channel subunit alpha-1	Kcnma1			1.28496	0.051885	1.21111	0.330722	0.276326	1.22678	31.0251	31.0875	31.5028	31.0785	30.9913	30.7843	30.6719	30.5355	30.836	30.7275	31.0617	30.979				26	26	26	29.6	29.6	29.6	134.11	0	236.91	32194000000	171	6	3	5	10	9	9	14	14	16	16	18	15
Q99KE1;Q3TSD4;Q3V2Y4	Q99KE1;Q3TSD4	NAD-dependent malic enzyme, mitochondrial;Malic enzyme	Me2			1.91009	0.0123	1.2108	0.247852	0.275963	1.44826	31.2758	31.0492	31.0731	31.1014	31.2557	31.2467	31.0805	30.9227	30.9123	30.9837	30.5104	30.9364				22	21	21	61	59.4	59.4	65.798	0	148.62	62073000000	346	13	15	14	15	14	13	16	16	17	16	16	17
E9QNH7;Q5CZX6;Q5XG73;E0CXU7;E9Q289;Q80X94	E9QNH7;Q5CZX6;Q5XG73	Acyl-CoA-binding domain-containing protein 5	Acbd5			0.456705	0.349377	1.21064	0.568769	0.275775	0.724007	26.9503	27.2326	27.6818	26.6189	26.5681	26.9968	27.2274	27.1932	25.8479	26.7584	27.0504	26.3165				8	8	4	17.9	17.9	8.8	56.712	0	45.644	3801200000	37	5	3	4	3	4	5	2	1	3	1	5	3
P10493	P10493	Nidogen-1	Nid1			0.744287	0.180183	1.21049	0.445256	0.275592	0.946193	30.2326	29.7077	29.9238	30.2112	29.7761	30.1466	30.0962	30.3292	29.5071	29.2336	29.6488	29.5296				17	17	16	19	19	19	136.54	0	68.24	13490000000	91	0	0	1	0	0	0	15	14	13	15	14	15
Q3UKN6;P81117;Q3TV28;S4R2R9	Q3UKN6;P81117;Q3TV28	Nucleobindin-2;Nesfatin-1	Nucb2			0.282835	0.521392	1.21042	0.677156	0.275512	0.53538	26.5423	26.7362	27.5842	26.5026	27.3483	27.0404	27.1954	27.341	27.1776	24.8936	26.8606	26.6327				10	10	10	32.6	32.6	32.6	50.353	0	25.307	4319600000	54	6	6	5	5	6	6	2	3	2	2	2	2
Q3URR8;Q9CWD8;F7D3P0	Q3URR8;Q9CWD8	Iron-sulfur protein NUBPL	Nubpl			0.434143	0.368008	1.21018	0.582215	0.275221	0.702233	27.1219	27.5925	27.4738	26.8997	28.4908	27.8736	26.5853	27.0992	27.2465	27.8072	27.6705	27.3922				5	5	5	24.8	24.8	24.8	34.223	0	25.595	7215600000	63	3	3	3	3	3	3	3	3	3	3	3	2
E9PY90;H3BKH2;H3BJS0;Q3TZZ3;H3BK44;H3BK48;E9Q3S2;Q8R311;H3BJI6;H3BKL6;H3BL19;H3BJ71;H3BJS5;H3BJ35	E9PY90;H3BKH2;H3BJS0;Q3TZZ3;H3BK44;H3BK48;E9Q3S2;Q8R311;H3BJI6;H3BKL6;H3BL19;H3BJ71	cTAGE family member 5	Ctage5			0.562653	0.273745	1.20997	0.507691	0.274972	0.814878	26.8977	27.278	27.0359	27.6854	27.4377	27.0164	26.4812	26.9951	27.2331	27.1281	26.2572	27.6067				15	15	13	23.4	23.4	20.9	86.729	0	57.641	4332600000	61	6	8	8	7	8	8	2	3	5	2	3	2
E9PV14;Q8C8P2	E9PV14;Q8C8P2		Epb4.1l1			1.86257	0.0137223	1.20849	0.25468	0.273203	1.42615	30.2068	29.9495	30.0211	29.9971	29.7118	29.7319	29.4961	29.7425	29.5759	29.6439	29.6764	29.8442				51	16	16	55.3	20.7	20.7	117.17	0	85.307	21050000000	155	25	24	23	30	26	22	38	32	32	33	29	33
Q8C2Q8;Q9D9D7;Q3UD06;Q91VR2;Q9ERA8;A2AKV2;A2AKV3;A2AKV1;A2AKV0;Q9Z1F5	Q8C2Q8;Q9D9D7;Q3UD06;Q91VR2;Q9ERA8;A2AKV2;A2AKV3;A2AKV1	ATP synthase subunit gamma;ATP synthase subunit gamma, mitochondrial	Atp5c1			0.993901	0.101414	1.20726	0.390086	0.271741	1.08417	35.9849	36.0097	35.6191	35.9266	35.5522	35.5862	35.8089	35.6245	35.6203	35.1657	35.0999	35.7289				17	17	2	61.3	61.3	7.7	30.255	0	323.31	1173900000000	1050	13	14	14	15	13	14	15	16	15	16	16	16
Q60675;A0A087WRP2;Q5DTP0;Q7TQI9;Q8C9J2;Q8R145;Q924X5	Q60675	Laminin subunit alpha-2	Lama2			0.247448	0.565656	1.20698	0.710549	0.271401	0.487392	27.7233	28.9903	28.7662	30.048	29.6904	27.8196	28.9239	28.549	27.6	28.1681	29.0314	29.1369				18	18	17	7	7	6.7	343.81	0	43.681	6780800000	60	0	0	1	0	0	1	10	13	10	13	14	10
Q9DC63;A2BHN6;Q9CVV6;Q8CDU1	Q9DC63;A2BHN6	F-box only protein 3	Fbxo3			0.876871	0.132779	1.20658	0.417875	0.270925	1.02023	27.8878	27.3107	27.2082	27.2082	27.3372	27.5932	27.1686	27.3625	26.841	27.6449	26.963	26.9398				10	10	10	30	30	30	55.227	0	76.634	3960200000	50	5	4	4	6	4	4	4	4	4	4	4	2
Q3U2U4;Q99N87;B2FDG7	Q3U2U4;Q99N87	28S ribosomal protein S5, mitochondrial	Mrps5			0.434695	0.36754	1.20648	0.581262	0.270806	0.699853	29.8322	29.9871	28.7879	29.4084	28.3552	29.1684	29.3016	29.3982	28.7653	28.9012	28.5222	29.0258				10	10	10	25.5	25.5	25.5	48.216	0	19.295	11743000000	44	6	5	6	7	7	3	8	6	7	7	6	7
Q9D8P4;H3BJT9;H3BIZ3	Q9D8P4	39S ribosomal protein L17, mitochondrial	Mrpl17			0.522712	0.300115	1.20579	0.531088	0.269973	0.777906	26.5152	26.8253	27.216	27.1229	26.9892	26.6161	26.2842	27.1018	26.5828	26.7643	27.1826	25.7492				7	7	7	51.1	51.1	51.1	20.249	0	30.568	4572500000	57	3	2	1	1	3	3	3	3	3	3	3	4
Q3UGS9;Q3URM1;Q3U3U6;Q8CCN6;Q60649;Q3TXD4;E9PY58;D3Z7V2;D3YZF1;Q9DA85	Q3UGS9;Q3URM1;Q3U3U6;Q8CCN6;Q60649;Q3TXD4;E9PY58	Caseinolytic peptidase B protein homolog	Clpb			0.444006	0.359745	1.2055	0.579509	0.269637	0.707887	28.5627	28.9537	29.3778	29.1492	29.488	28.4403	28.727	28.4041	29.6402	28.104	28.9951	28.4835				11	11	11	27.4	27.4	27.4	67.574	0	94.842	11760000000	65	6	5	7	7	7	3	5	6	7	5	7	6
Q61112	Q61112	45 kDa calcium-binding protein	Sdf4			0.386288	0.410878	1.2055	0.608634	0.269629	0.650997	26.9772	25.6109	25.3532	25.7732	25.1317	25.4635	25.8448	25.5906	24.8691	25.8977	25.14	25.3498				5	5	5	13	13	13	42.064	0.0002845	2.4257	1302600000	12	0	1	1	2	1	2	4	2	2	3	2	1
A2A4A1;Q91ZF0;F7CGC9	A2A4A1;Q91ZF0	DnaJ homolog subfamily C member 24	Dnajc24			0.345305	0.451539	1.20527	0.631993	0.269356	0.6069	26.0092	26.2125	26.4638	25.6105	25.9058	25.6825	26.0334	26.1793	26.1871	24.4023	25.1152	26.3508				7	7	7	54.7	54.7	54.7	16.922	0	23.444	5873600000	43	6	7	7	6	7	4	1	1	3	0	2	1
Q6DFY8;A0A0A6YWU9	Q6DFY8	BMP/retinoic acid-inducible neural-specific protein 2	Brinp2			0.448895	0.355717	1.20525	0.576832	0.269332	0.712251	27.3764	26.7949	28.2516	27.366	27.2223	27.4008	26.9397	27.3264	26.7729	26.4947	27.841	27.4214				6	6	5	7.8	7.8	6.6	89.227	0	30.097	3560300000	34	1	1	1	1	1	1	5	6	5	5	5	5
Q9CQX2;Q3TH64;Q3TN44;Q3TLE8	Q9CQX2;Q3TH64;Q3TN44	Cytochrome b5 type B	Cyb5b			0.754199	0.176117	1.20474	0.446297	0.268726	0.944252	29.9133	29.6296	29.6523	29.8394	29.4654	29.6278	29.8991	28.9901	29.2404	29.838	28.9372	29.6106				6	6	6	58.9	58.9	58.9	16.318	0	79.274	19446000000	62	4	4	5	3	3	4	6	6	6	5	6	6
Q569W4;Q3TZ45;Q69Z91;Q99NB1;Q99KM8	Q569W4;Q3TZ45;Q69Z91;Q99NB1	Acetyl-coenzyme A synthetase;Acetyl-coenzyme A synthetase 2-like, mitochondrial	Acss1			1.67406	0.0211809	1.20454	0.275829	0.268484	1.3537	30.2543	30.2096	30.3822	30.0753	30.5336	30.3023	30.2724	29.9817	29.8199	30.068	29.8286	30.1757				21	21	21	40.2	40.2	40.2	74.622	0	193.85	42071000000	210	18	16	17	17	16	13	11	8	11	11	8	9
H3BKN0;Q1HFZ0	H3BKN0;Q1HFZ0	tRNA (cytosine(34)-C(5))-methyltransferase	Nsun2			0.180005	0.660686	1.20435	0.782769	0.268255	0.387062	24.7887	25.0129	25.3466	25.1672	24.4829	23.6125	24.6813	23.9058	25.1359	23.6293	26.5878	22.861				15	15	15	24.9	24.9	24.9	81.373	0	43.374	10014000000	120	13	12	12	11	11	11	2	1	2	2	2	1
Q78RX3	Q78RX3	Small integral membrane protein 12	Smim12			0.22213	0.599611	1.20389	0.739308	0.267707	0.450821	24.366	24.9813	25.5687	25.7376	25.4669	23.4052	24.1705	24.966	25.3916	25.3127	23.2464	24.8322				3	3	3	21.7	21.7	21.7	10.795	0	4.3872	901760000	9	1	2	1	3	2	3	1	1	1	1	1	0
Q9ERB0	Q9ERB0	Synaptosomal-associated protein 29	Snap29			0.835556	0.146031	1.20383	0.426511	0.267634	0.99203	27.8692	28.1312	27.5746	27.8451	28.0458	28.5701	27.6023	27.8134	27.6174	27.4042	27.9097	28.083				10	10	10	43.8	43.8	43.8	29.572	0	46.66	9830900000	73	5	7	6	7	6	7	5	4	5	6	3	7
Q3UVC5;P63056;D3YTM3	Q3UVC5;P63056;D3YTM3	Noelin-3	Olfm3			0.424863	0.375956	1.20382	0.588853	0.267617	0.688287	26.5418	25.6117	26.3551	26.5315	26.9355	26.7526	25.4433	26.811	26.5151	26.0343	25.7273	26.5915				4	4	4	10.3	10.3	10.3	52.841	0	5.4946	2122600000	28	1	1	1	1	1	1	3	2	2	3	4	3
Q71FD5;A0A0N4SVW9	Q71FD5;A0A0N4SVW9	E3 ubiquitin-protein ligase ZNRF2	Znrf2			0.447289	0.357036	1.2038	0.579078	0.267594	0.709536	26.6622	26.2027	27.6119	27.1393	27.0095	26.8287	27.3067	26.9774	26.7728	26.1889	26.0081	26.5948				3	3	3	15.1	15.1	15.1	23.705	0	4.7646	1372800000	6	0	0	0	0	1	0	1	1	2	1	2	1
Q3UYN1	Q3UYN1		Prosc			0.547377	0.283546	1.20371	0.520226	0.267491	0.796014	30.973	30.8415	31.282	30.272	31.1753	30.9122	31.1361	30.3261	30.0742	30.9433	31.0639	30.3076				14	14	2	59.5	59.5	12.9	35.873	0	191.68	91478000000	291	12	12	12	11	12	9	9	8	8	7	9	6
B9EHT4;D3Z115	B9EHT4	CAP-Gly domain-containing linker protein 3	Clip3			1.20311	0.0626457	1.20355	0.351138	0.267298	1.17435	27.1913	27.2153	26.9077	26.8753	26.8399	26.8154	26.2653	26.5883	26.9977	26.8312	26.8355	26.7231				5	5	5	13.9	13.9	13.9	59.586	0	12.832	2604100000	28	2	2	3	2	1	2	4	2	2	2	3	4
A0A0R4J1T1;Z4YJR7;F7BEU1	A0A0R4J1T1;Z4YJR7		Sorbs2			0.239615	0.57595	1.20344	0.720473	0.267161	0.475294	26.3457	26.1112	24.8943	25.3469	24.6627	25.8625	23.7648	24.5562	25.937	25.7566	25.6056	26.0003				32	1	0	35.4	1.9	0	127.73	0	8.1982	693540000	13	5	4	5	7	6	3	22	20	21	22	17	18
Q4FJX7;H3BJ97;Q99JR5	Q4FJX7;H3BJ97;Q99JR5	Tubulointerstitial nephritis antigen-like	Tinagl1			0.34991	0.446776	1.20181	0.631071	0.265208	0.609835	27.9145	27.9143	27.8819	29.2652	28.8752	29.3624	28.3056	28.4898	28.264	27.6012	28.1283	28.8332				7	7	7	20.7	20.7	20.7	46.848	0	22.261	5746400000	36	0	1	0	1	1	1	5	5	5	6	7	4
Q45FA7;P58391	Q45FA7;P58391	Small conductance calcium-activated potassium channel protein 3	Kcnn3			0.37865	0.418167	1.20181	0.612919	0.265204	0.640498	25.8928	26.2715	24.6845	26.4285	26.6728	26.1291	25.3569	25.5604	25.8266	26.2877	25.6788	25.7776				1	1	1	2.7	2.7	2.7	81.196	0	5.2084	749460000	4	0	0	0	0	0	0	1	1	0	1	1	1
Q3TPD9;Q3U2X5;Q64133;Q3UJ53	Q3TPD9;Q3U2X5;Q64133;Q3UJ53	Amine oxidase [flavin-containing] A	Maoa			1.63215	0.0233266	1.20176	0.282179	0.265155	1.33139	31.9802	32.3052	32.3178	32.1182	32.6311	32.1315	32.0093	31.9817	32.1097	31.8796	32.0235	31.8892				20	20	20	43.2	43.2	43.2	58.786	0	154.03	99075000000	359	11	11	10	11	10	9	18	16	15	15	12	17
Q3UPY7;Q3UGP8	Q3UPY7;Q3UGP8	Putative Dol-P-Glc:Glc(2)Man(9)GlcNAc(2)-PP-Dol alpha-1,2-glucosyltransferase	Alg10b			1.69601	0.020137	1.20174	0.276218	0.265119	1.3522	26.5116	26.2539	26.2715	26.4566	26.4969	26.4839	25.9371	26.0565	26.4083	26.1549	26.3717	25.9553				3	3	3	7.8	7.8	7.8	54.158	0.0043686	1.7215	975620000	6	0	0	0	0	0	0	2	2	2	2	2	2
Q3TVW6;Q8VEE1;Q8BVZ6	Q3TVW6;Q8VEE1;Q8BVZ6	LIM and cysteine-rich domains protein 1	Lmcd1			1.00538	0.0987679	1.20151	0.39174	0.264854	1.07875	30.1167	29.7911	29.5933	29.6751	29.7881	29.4361	29.6089	29.5246	29.4731	29.6971	29.5727	28.935				7	7	7	27.1	27.1	27.1	40.996	0	66.724	10177000000	34	6	6	3	6	4	4	1	1	1	1	1	1
Q80U93;Q8CHS9;A0A0A6YW83	Q80U93;Q8CHS9	Nuclear pore complex protein Nup214	Nup214			0.363668	0.432845	1.20052	0.622714	0.263654	0.623848	28.4362	28.7466	28.6727	29.593	28.3967	28.4674	29.698	27.8155	28.2161	28.4665	28.1514	28.3832				13	13	13	10.1	10.1	10.1	212.98	0	37.71	6456800000	68	1	1	2	2	2	2	4	7	8	5	8	6
A2A841;P48193;A0A068WAZ7;A2A839;A2A838;A0A068WAQ5;A2A842;B6ZHC8;A2AD32;Q3UH12;F7BUB8;F6S4K9;Q3V048;B6ZHC3;B6ZHC2;Q3U0G7;F7CR30	A2A841;P48193;A0A068WAZ7;A2A839;A2A838;A0A068WAQ5;A2A842;B6ZHC8;A2AD32;Q3UH12	Protein 4.1	Epb4.1;Epb41			0.870886	0.134621	1.2003	0.421696	0.263396	1.00606	29.9978	29.9897	29.7981	29.9813	29.9527	29.614	30.0766	30.0045	29.671	29.3836	29.1375	29.4799				24	19	19	30.5	24.3	24.3	97.239	0	63.295	14546000000	87	8	7	7	8	12	9	11	13	11	14	13	14
Q8CAK3;Q3U076	Q8CAK3;Q3U076	UPF0515 protein C19orf66 homolog	A230050P20Rik			0.473604	0.336044	1.20016	0.56606	0.263224	0.730229	28.2226	28.7167	27.716	28.4411	27.803	29.055	28.197	28.4769	27.83	28.3249	27.4557	28.0905				7	7	7	31	31	31	33.015	0	204.08	9646700000	68	7	6	6	6	5	5	1	1	2	1	2	1
A0A0A6YWD2;A0A0A6YVY9;A0A0A6YXV2;A0A0A6YY76;B5TVM2;B5TVM5;B5TVM7;B5TVM4;B5TVM6;B5TVM9;A0A0A6YXF0;B5TVM8;A0A0A6YY19	A0A0A6YWD2;A0A0A6YVY9;A0A0A6YXV2;A0A0A6YY76;B5TVM2;B5TVM5;B5TVM7;B5TVM4;B5TVM6	Immunoglobulin-like domain-containing receptor 2	Ildr2			0.533923	0.292467	1.19961	0.529957	0.262564	0.780791	27.381	27.1019	27.8865	27.1699	28.3973	27.7936	26.8985	27.2915	27.2419	27.3786	27.7575	27.5868				6	6	6	17.2	17.2	17.2	60.091	0	16.667	2660900000	22	0	0	0	0	0	0	4	6	4	2	4	5
Q810B1;Q6P060;Q5RL20;Q99N89	Q810B1;Q6P060;Q5RL20;Q99N89	39S ribosomal protein L43, mitochondrial	Mrpl43			0.717251	0.191756	1.19937	0.458875	0.262274	0.912784	28.0651	27.4834	28.138	28.2066	28.4726	28.1472	27.9754	27.7331	27.9105	28.1763	27.2336	27.9104				4	4	4	25.2	25.2	25.2	17.432	0	8.284	11008000000	49	3	4	4	3	3	4	2	2	2	2	2	2
G3UYD0;Q3UHU8;Q9ESZ8;G3UYJ6;G3UWV2;G3UYD7;G3UZU4;G3UX27;G3UY14;G3UWP6;Q99NI3	G3UYD0;Q3UHU8;Q9ESZ8	General transcription factor II-I	Gtf2i			0.448297	0.356208	1.19917	0.579429	0.262034	0.706494	28.7552	28.27	28.1606	28.9358	27.8962	28.2264	27.8283	27.5823	27.5426	28.5733	28.3364	28.8089				22	22	22	34	34	34	103.08	0	169.61	10314000000	85	12	5	7	7	8	8	6	5	6	6	6	6
D3YV13;Q80V91;E9Q3J1;Q3UFK3	D3YV13;Q80V91;E9Q3J1;Q3UFK3	Probable E3 ubiquitin-protein ligase DTX3	Dtx3			0.467627	0.340701	1.19909	0.568441	0.261942	0.723931	27.3322	27.9861	28.231	27.0387	27.1101	27.4378	27.5204	27.162	27.308	27.2287	26.5416	27.8035				6	6	6	30	30	30	38.149	0	77.935	6691600000	56	3	3	3	3	4	5	2	3	3	3	5	1
Q4FK54;P61290;A2A4J1;A2A4J3;Q99K09	Q4FK54;P61290;A2A4J1;A2A4J3	Proteasome activator complex subunit 3	Psme3			0.364804	0.431714	1.19905	0.622783	0.261895	0.624063	28.0962	27.5807	27.7035	27.6813	27.7178	26.1494	27.5524	26.8393	26.8328	26.9992	27.388	27.7458				9	9	9	36.6	36.6	36.6	29.506	0	56.779	17122000000	134	8	8	8	8	8	6	3	3	5	4	5	2
B2RPS1;Q0PD56;P61021;Q8C458	B2RPS1;Q0PD56;P61021;Q8C458	Ras-related protein Rab-5B	Rab5b			0.778189	0.166652	1.19901	0.443605	0.261848	0.950293	30.5355	30.8041	31.3361	30.6452	31.4117	30.6605	30.5591	30.555	30.4664	30.4608	30.8321	30.9487				10	6	6	57.2	39.1	39.1	23.707	0	89.019	66020000000	197	8	8	8	9	9	10	9	9	9	9	10	9
P46737;A3KGA8;E9Q0P6	P46737	Lys-63-specific deubiquitinase BRCC36	Brcc3			0.541713	0.287268	1.19897	0.525793	0.261798	0.786381	29.0804	29.2697	29.432	29.3269	30.1669	29.4105	29.0256	29.4641	29.0971	29.2441	29.7784	28.5062				14	14	14	60.8	60.8	60.8	33.34	0	174.1	15015000000	139	7	8	6	8	7	7	8	6	7	7	8	8
A2AWF8;A2AWF9;E9Q4S7;Q64455;Q61373;Q3V2L7	A2AWF8;A2AWF9;E9Q4S7;Q64455;Q61373	Protein-tyrosine-phosphatase;Receptor-type tyrosine-protein phosphatase eta	Ptprj			0.465807	0.342131	1.19867	0.569349	0.261436	0.72192	26.3925	27.5464	27.3427	27.7407	26.4612	27.4969	26.7052	27.1152	27.1766	27.1289	26.5904	26.6955				11	11	11	13.1	13.1	13.1	128.71	0	31.089	3221900000	38	3	4	3	2	2	2	3	5	2	3	2	4
Q78HW2;Q9CR76	Q78HW2;Q9CR76	Transmembrane protein 186	Tmem186			0.640576	0.228783	1.19834	0.486172	0.26104	0.859738	27.4642	27.4463	27.3598	27.4836	27.5839	26.9973	27.9977	26.8572	27.1997	26.855	26.7783	27.0811				3	3	3	12.5	12.5	12.5	24.631	0.00015225	3.6814	2083600000	20	0	0	0	0	0	0	3	3	3	3	3	3
Q8C129;Q3TTA8;Q6NY09;Q8BZ14	Q8C129;Q3TTA8;Q6NY09;Q8BZ14	Leucyl-cystinyl aminopeptidase	Lnpep			1.02495	0.0944159	1.19804	0.390621	0.260671	1.08124	29.745	29.7206	30.3228	30.098	29.4639	29.6253	29.4145	29.4449	29.59	29.781	29.6206	29.5607				14	14	14	17.7	17.7	17.7	117.3	0	118.36	15543000000	119	3	3	5	4	4	5	11	10	12	10	12	11
Q8BK03;Q6KAQ5;H3BLJ3	Q8BK03;Q6KAQ5	Protein FAM73B	Fam73b;mFLJ00199			0.430413	0.371182	1.19718	0.588877	0.25964	0.688141	28.0976	28.3493	28.1538	28.3595	28.1921	28.2011	26.9595	28.4043	28.36	27.258	28.4097	28.404				10	10	10	24.5	24.5	24.5	65.547	0	48.281	7301900000	65	4	6	4	5	6	3	5	8	5	8	5	7
Q4VC33;Q9CVN2;A0A0J9YVB4;A0A0J9YUL5;A0A0J9YVB7	Q4VC33;Q9CVN2;A0A0J9YVB4	Macrophage erythroblast attacher	Maea			0.243383	0.570975	1.19657	0.718062	0.25891	0.477733	24.7594	26.2612	26.1151	24.3663	26.7589	25.9886	26.05	25.0303	25.2686	25.5014	26.1053	24.7404				7	7	7	20.7	20.7	20.7	45.336	0	11.563	1528500000	16	2	2	1	4	3	4	2	4	1	2	2	2
P97434;F6RND9;Q8CBS0	P97434;F6RND9;Q8CBS0	Myosin phosphatase Rho-interacting protein	Mprip			0.344961	0.451896	1.19599	0.636741	0.258209	0.600678	24.285	25.2231	24.9821	25.2413	25.1773	24.8154	24.7733	25.14	24.9943	23.2462	25.0037	25.0174				30	1	1	37.5	1.4	1.4	116.41	0.0069902	1.4871	433780000	1	3	4	4	7	7	6	19	18	17	16	18	12
Q924L1	Q924L1	LETM1 domain-containing protein 1	Letmd1			0.616023	0.24209	1.19578	0.496066	0.257955	0.838977	29.7751	29.1193	29.6232	29.4725	28.8492	29.6148	28.9106	28.9349	29.2609	29.7687	28.7578	29.2734				10	10	10	32.2	32.2	32.2	41.7	0	43.216	15279000000	92	2	3	5	3	3	2	7	6	7	6	7	8
Q7TQD5;P97742;A8ASF5;Q3UGT1	Q7TQD5;P97742;A8ASF5;Q3UGT1	Carnitine O-palmitoyltransferase 1, liver isoform	Cpt1a			1.09122	0.0810552	1.1956	0.381967	0.257737	1.10692	30.1419	30.5159	30.3158	30.5011	30.1208	30.2572	29.6243	30.4475	30.109	30.071	29.8868	30.1677				22	22	20	38.9	38.9	36.2	88.25	0	80.773	20985000000	138	6	10	9	9	11	10	11	11	10	14	11	12
Q8K215	Q8K215	LYR motif-containing protein 4	Lyrm4			0.894818	0.127404	1.19551	0.420404	0.257632	1.01043	30.2297	30.2142	29.9094	30.3714	29.8297	29.7907	30.2795	29.7403	29.6713	29.8797	29.3937	29.8349				7	7	7	58.2	58.2	58.2	10.854	0	37.229	40399000000	143	5	5	5	5	5	5	6	5	6	6	6	6
Q80U72;Q6P9N3;F6RIN9	Q80U72;Q6P9N3	Protein scribble homolog	Scrib			0.397024	0.400844	1.19513	0.606637	0.25717	0.654216	25.5947	26.272	25.3512	26.1832	25.5989	26.6781	25.7604	26.0811	24.7038	25.7556	26.0635	25.7707				9	9	8	8.3	8.3	7.4	174.06	0	24.761	1300200000	11	0	0	1	1	2	1	3	4	2	2	2	3
Q566C3;Q8QZR5	Q566C3;Q8QZR5	Alanine aminotransferase 1	Gpt			0.311898	0.487643	1.19468	0.661009	0.256619	0.562631	28.4386	29.4843	28.0183	27.6403	29.4431	27.9321	28.4726	28.0325	28.0469	28.5153	28.6386	27.7111				14	13	13	41.5	39.9	39.9	55.142	0	101.18	28844000000	151	10	10	11	10	10	9	3	2	5	4	3	4
Q497V8;B8JJ66;A0PJN6;B8JJ69;Q3TA61;Q3UM69;Q6PDX4;F6X1P1;F6W3U3;B8JJ67	Q497V8;B8JJ66;A0PJN6;B8JJ69;Q3TA61;Q3UM69;Q6PDX4;F6X1P1;F6W3U3		2310061I04Rik			0.413546	0.385882	1.19434	0.597264	0.256219	0.669717	27.9375	28.3649	28.6552	27.6561	27.9557	28.4641	27.6184	27.6292	28.9432	27.4829	28.2704	27.5521				4	4	4	28.5	28.5	28.5	20.471	0	51.81	5821900000	46	1	1	2	2	0	2	3	4	4	4	4	4
A0A0J9YUW5;F7D6K4;F6U329;F7D6J5;Q9WTU3;A0A0J9YTW4;A0A0J9YUK3;Q4KL32;A0A0J9YTW2	A0A0J9YUW5;F7D6K4;F6U329;F7D6J5;Q9WTU3	Sodium channel protein;Sodium channel protein type 8 subunit alpha	Scn8a			0.190467	0.644961	1.19422	0.774746	0.256073	0.400708	26.6232	26.418	27.1433	26.332	26.9238	27.0978	24.9541	27.1996	27.3069	24.7864	27.606	27.1487				15	9	9	8.7	6.1	6.1	220.68	0	22.541	3337300000	43	6	5	7	6	6	2	10	11	7	10	7	9
A6H624;Q9D0E3	A6H624;Q9D0E3	LysM and putative peptidoglycan-binding domain-containing protein 1	Lysmd1			0.516457	0.304469	1.1938	0.544576	0.255563	0.760378	28.1563	27.623	28	28.1619	27.5898	28.135	27.0349	28.2507	27.2399	27.6445	27.6701	28.2924				7	6	6	35.4	31.4	31.4	24.813	0	15.25	5995900000	53	6	5	5	5	5	5	4	5	5	3	4	4
Q810U3;Q6P6Q1	Q810U3	Neurofascin	Nfasc			0.498336	0.317442	1.19375	0.55652	0.255504	0.745314	29.2812	29.6893	29.53	29.6627	29.6727	29.4412	29.0441	29.3186	29.827	28.3338	29.9001	29.3208				47	3	3	42.6	2.4	2.4	137.97	0	98.693	17020000000	43	31	29	28	32	31	27	34	37	37	34	38	35
O35075	O35075	Down syndrome critical region protein 3 homolog	Dscr3			0.6456	0.226152	1.19375	0.487316	0.255504	0.857118	28.3054	28.2153	28.273	28.5708	28.256	28.9861	28.2532	27.8121	28.2097	27.651	28.5762	28.5714				5	5	5	21.2	21.2	21.2	32.97	0	33.132	7722100000	65	4	4	4	3	4	4	2	2	2	2	3	2
Q4FJQ7;Q3TZI7;P04925;Q3UBH0;Q9QYT9;Q3UG89;Q3UF68	Q4FJQ7;Q3TZI7;P04925;Q3UBH0;Q9QYT9;Q3UG89;Q3UF68	Major prion protein	Prnp;Prnpb			1.25539	0.0555408	1.19362	0.352449	0.25534	1.17191	31.5603	31.6354	31.9388	31.6319	31.6492	31.7522	31.3819	31.8303	31.6077	31.4552	31.1192	31.2413				12	12	12	52	52	52	27.977	0	208.15	76513000000	302	8	8	8	9	9	7	11	11	11	10	11	10
A0A0F6AIX5;Q8BVA5;A0A0F6AIX6	A0A0F6AIX5;Q8BVA5;A0A0F6AIX6	UPF0554 protein C2orf43 homolog				1.36841	0.0428148	1.19357	0.335593	0.255281	1.21526	26.9167	26.9892	26.7146	26.7439	26.6569	26.846	26.1038	26.5342	26.6469	26.6632	26.7914	26.5962				6	6	6	30.4	30.4	30.4	37.357	0	28.792	3315700000	31	3	2	3	2	3	2	3	4	3	5	3	3
Q9D710;D3Z2J6;D3YYX0	Q9D710;D3Z2J6	Thioredoxin-related transmembrane protein 2	Tmx2			1.11397	0.0769175	1.19233	0.381139	0.253787	1.10964	31.0147	30.5766	30.7682	30.9077	30.9619	30.7656	30.7397	30.6937	30.9624	30.2602	30.5112	30.3049				9	9	9	39	39	39	33.942	0	33.541	41092000000	117	4	4	3	4	3	5	7	7	7	6	7	6
Q3UGY7;Q6NS60	Q3UGY7;Q6NS60	F-box only protein 41	Fbxo41			0.741137	0.181494	1.19224	0.457116	0.253669	0.916995	30.7234	30.2626	30.2155	30.5678	30.1115	30.8296	30.2685	30.4899	29.9537	30.5802	30.145	29.7511				23	23	23	33.1	33.1	33.1	94.33	0	87.313	24708000000	141	5	7	6	7	6	6	15	14	17	16	14	15
Q3UHC9;Q32MR7;Q6NZH0;Q3USQ9;Q32MR6;Q920E3;Q60603	Q3UHC9;Q32MR7;Q6NZH0;Q3USQ9;Q32MR6;Q920E3;Q60603	Potassium voltage-gated channel subfamily H member 5;Potassium voltage-gated channel subfamily H member 1	Kcnh1;Kcnh5			0.216046	0.60807	1.19217	0.748407	0.253585	0.437976	24.2219	25.1493	25.8626	25.6685	26.4384	24.6644	25.7662	24.4548	23.9137	25.9962	25.6626	24.6902				2	2	2	3.2	3.2	3.2	108.49	0	4.2728	796270000	5	0	0	0	0	0	0	0	2	1	2	2	1
G3X9V4;Q01097;A0A0G2JEA7	G3X9V4;Q01097	Glutamate receptor ionotropic, NMDA 2B	Grin2b			0.63166	0.233529	1.19201	0.492653	0.253394	0.845098	30.754	31.0401	31.7012	31.3235	31.7344	31.1097	31.3402	31.0022	31.0716	31.267	30.971	30.4906				31	31	30	27.5	27.5	26.7	165.99	0	189.95	34902000000	182	4	5	5	5	7	8	16	22	22	22	22	19
Q3U4T9;Q3TVX7;D6RFU9;O09117	Q3U4T9;Q3TVX7;D6RFU9;O09117	Synaptophysin-like protein 1	Sypl;Sypl1			0.271039	0.535749	1.19178	0.694387	0.253117	0.511664	28.7983	28.9604	29.9611	28.0531	30.6708	29.133	28.6411	28.8	29.0528	28.8952	29.4062	29.2628				4	4	4	21.4	21.4	21.4	26.732	0	17.86	18293000000	58	2	2	2	2	2	2	2	3	3	2	1	3
Q8BYY4	Q8BYY4	Tetratricopeptide repeat protein 39B	Ttc39b			0.271532	0.535141	1.19086	0.694745	0.25201	0.51183	27.4533	26.0851	26.9893	27.0516	27.058	26.166	26.7107	27.0049	26.1535	27.7693	26.1343	25.5186				9	9	6	19.4	19.4	11.5	70.292	0	29.33	4358000000	45	3	4	4	6	3	3	4	1	1	1	3	2
E9Q8Y9;A0A0R4J1T4;Q80XG9	E9Q8Y9;A0A0R4J1T4;Q80XG9	Leucine-rich repeat transmembrane neuronal protein 4	Lrrtm4			0.369795	0.426781	1.19045	0.622714	0.251512	0.623145	27.1988	26.271	27.7974	27.1514	28.2327	27.482	26.674	27	27.3635	27.1363	27.578	26.8724				6	6	5	15.6	15.6	13.5	59.131	0	79.17	2671200000	17	0	0	0	0	0	0	3	4	6	2	5	5
Q8R3R8	Q8R3R8	Gamma-aminobutyric acid receptor-associated protein-like 1	Gabarapl1			0.434717	0.367521	1.1904	0.589647	0.251452	0.686224	30.0951	30.1422	28.9721	30.1272	29.8046	30.4238	29.6476	29.649	29.7748	30.0803	28.9202	29.9845				8	7	5	43.6	43.6	18.8	14.044	0	39.089	18575000000	70	3	2	2	2	3	3	5	4	3	5	4	4
Q3TUF3;O35887;Q3UG11;Q3TQD1;G3UWV3;G3V004;G3UWR0;G3UY49;G3UXA8;G3UXA3	Q3TUF3;O35887;Q3UG11;Q3TQD1;G3UWV3;G3V004;G3UWR0	Calumenin	Calu			0.877619	0.13255	1.19032	0.426742	0.251345	0.991555	30.2991	30.071	30.0207	29.9715	29.8964	30.1939	30.1822	29.9259	29.8788	29.1684	29.8072	29.982				19	19	4	68.9	68.9	12.4	37.063	0	180.62	31121000000	229	16	17	13	16	15	13	10	10	13	9	10	11
Q3UMD5;Q3TJJ5;Q3UGW9;Q5DTK3;Q62074;F6QWV4;D3YXY0	Q3UMD5;Q3TJJ5;Q3UGW9;Q5DTK3;Q62074	Protein kinase C;Protein kinase C iota type	Prkci			0.4889	0.324414	1.19018	0.563335	0.251182	0.733692	26.8741	26.9594	25.9449	26.8715	26.5249	26.6112	26.116	26.3102	26.2159	26.6009	25.8597	27.1762				4	3	3	9.4	8	8	67.169	0	10.394	2573300000	19	2	1	2	3	3	3	1	1	2	1	1	1
E9Q3H6;G5E8J7;A0A0R4J066;Q3THF9	E9Q3H6		Coq10a			0.337538	0.459687	1.18992	0.642814	0.250866	0.588561	27.4517	27.7429	26.6256	26.9529	26.1131	26.5538	26.6975	26.6608	26.8449	27.4635	25.8823	26.3857				5	5	5	22.8	22.8	22.8	28.927	0	9.5524	2048000000	16	1	1	1	1	1	0	3	3	4	3	3	3
D3Z0Q6;Q9Z1E4	D3Z0Q6;Q9Z1E4	Glycogen [starch] synthase, muscle	Gys1			0.397056	0.400815	1.18874	0.609295	0.24943	0.649124	28.0044	27.8906	27.5861	27.8978	27.5189	27.3658	27.6389	27.5715	28.2796	26.2919	27.5828	27.4023				11	11	10	21.7	21.7	20.2	76.623	0	111.64	8798300000	93	7	6	6	6	6	4	3	2	3	5	2	4
A0A0R4J1J1	A0A0R4J1J1					0.496812	0.318557	1.18871	0.560273	0.249392	0.738761	25.1749	25.5639	26.1071	25.6467	25.4419	25.6306	25.2111	24.7888	25.3312	26.2153	25.0088	25.5135				3	2	2	30.3	19.7	19.7	15.57	0	5.7605	997620000	18	2	3	3	3	3	3	2	2	2	2	2	2
Q3UR55;P14231;I7HIF3	Q3UR55;P14231	Sodium/potassium-transporting ATPase subunit beta-2	Atp1b2			0.81642	0.152609	1.18763	0.443592	0.248088	0.953303	33.4976	33.8751	34.1123	33.2804	34.0768	33.9513	33.2272	33.7308	33.804	33.4901	33.5182	33.5346				17	17	17	49.7	49.7	49.7	33.344	0	323.31	349130000000	545	9	11	9	12	8	11	16	15	15	16	16	15
S4R1M2;D3YXK2;S4R2Q5;F6XJ79;F6Z0Y5	S4R1M2;D3YXK2	Scaffold attachment factor B1	Safb			1.10173	0.0791168	1.18744	0.387166	0.247851	1.09286	29.116	29.0695	29.2526	28.6133	29.1081	28.7488	29.0951	28.7147	28.6967	28.5364	28.7213	28.6569				23	23	17	24.8	24.8	17.5	105.32	0	205.95	11329000000	127	12	7	11	10	12	11	13	11	7	8	8	11
G3X9K4;Q8R3Q2;Q6A018;A4FU84;Q8C3X1;Q8C400;Q3V4C5	G3X9K4;Q8R3Q2;Q6A018	Serine/threonine-protein phosphatase 6 regulatory subunit 2	Ppp6r2			0.865131	0.136417	1.18744	0.430553	0.24785	0.979471	29.5519	29.7344	30.1322	29.6657	30.4175	29.8892	29.7417	29.7725	29.8515	29.4927	29.6901	29.3551				28	28	28	41.4	41.4	41.4	100.46	0	233.45	22741000000	202	12	14	12	14	16	13	12	15	13	12	14	14
B0V2Q7;Q3UN02;B0V2Q9	B0V2Q7;Q3UN02	Lysocardiolipin acyltransferase 1	Lclat1			0.778606	0.166492	1.18729	0.451582	0.24767	0.931194	27.644	27.7561	28.0283	27.6717	28.1134	27.7888	27.1984	27.8575	27.0626	27.8241	27.8355	27.7383				6	6	6	18.9	18.9	18.9	44.399	0	10.117	5110800000	31	3	1	1	4	3	2	3	3	4	3	4	3
E9QPI5;Q6A026;Q8VDS0;Q3UW82;Q9D337	E9QPI5;Q6A026	Sister chromatid cohesion protein PDS5 homolog A	Pds5a			0.308969	0.490943	1.18719	0.666051	0.247548	0.554787	27.5663	27.8206	26.5238	27.9944	26.5646	27.3145	27.5862	27.6453	27.0191	27.2238	26.6786	26.1459				19	17	17	18.9	17.5	17.5	150.22	0	65.672	6139900000	55	13	13	15	12	14	11	2	2	5	3	2	2
E9QMC2;B2BH30;Q3UVX5;F6WSV0;B7ZMP7;F6YJ89;Q4VA56;Q8BJY3;Q80T47;REV__A0A0J9YUN7;REV__P0DM65	E9QMC2;B2BH30;Q3UVX5;F6WSV0;B7ZMP7;F6YJ89;Q4VA56	Metabotropic glutamate receptor 5	Grm5			0.937221	0.115552	1.18587	0.4202	0.245947	1.01331	30.2164	30.4265	30.8041	30.5512	30.6638	30.4833	30.5458	30.228	30.0469	29.9488	30.686	30.2142				26	26	25	30.5	30.5	29.9	128.27	0	106.54	30488000000	188	9	12	11	12	13	11	14	15	13	13	13	14
Q3UHH6;G3UWG2;Q60610;Q3TRA4;E9Q2Y4;E9Q1R7;Q3UVX2;Q6P1D6;J3QQ55;J3QMH1;Q3TQ81	Q3UHH6;G3UWG2;Q60610;Q3TRA4;E9Q2Y4;E9Q1R7	T-lymphoma invasion and metastasis-inducing protein 1	Tiam1			0.337006	0.46025	1.18504	0.646193	0.244939	0.584664	27.4009	26.8249	26.7079	26.4864	26.4592	26.1404	27.4852	26.699	25.8642	25.9578	25.8508	26.6931				12	12	11	9.6	9.6	9	166.91	0	13.317	4496400000	45	6	8	7	8	7	6	2	3	2	2	2	2
Q69ZS6;A2RSH4;Q3UVQ0	Q69ZS6;A2RSH4;Q3UVQ0	Synaptic vesicle glycoprotein 2C	Sv2c			0.64409	0.22694	1.18452	0.493867	0.244302	0.843123	28.3256	28.962	29.203	28.6581	29.2678	28.7233	28.3354	28.7866	28.3725	28.4834	29.1206	28.5756				10	9	9	13.3	12.1	12.1	82.29	0	11.163	12715000000	72	7	7	6	7	7	6	5	6	7	5	7	7
Q5SUC3;P35564;Q3TXE5	Q5SUC3;P35564;Q3TXE5	Calnexin	Canx			0.99427	0.101328	1.18433	0.408867	0.244076	1.03743	33.1038	33.0971	33.6069	33.2013	33.5623	33.1903	33.2563	33.1247	33.1828	32.6298	33.1974	32.9062				40	40	40	60.2	60.2	60.2	67.277	0	323.31	254230000000	857	24	24	20	25	24	25	27	27	25	27	24	27
P70268;D6RH37	P70268	Serine/threonine-protein kinase N1	Pkn1			0.8428	0.143615	1.18389	0.438916	0.243536	0.960828	27.6251	27.6039	27.7374	27.325	27.3904	26.9841	27.0331	27.0329	26.983	27.4111	27.6241	27.1206				6	6	6	6.9	6.9	6.9	104.41	0	7.0078	3481900000	26	2	3	3	4	3	3	3	3	2	3	3	3
Q9CR68	Q9CR68	Cytochrome b-c1 complex subunit Rieske, mitochondrial;Cytochrome b-c1 complex subunit 11	Uqcrfs1			1.63445	0.0232031	1.18373	0.306333	0.243343	1.27476	34.3123	34.3391	34.3263	33.9962	34.3548	34.1645	33.6857	34.1093	34.0114	33.9624	34.1164	34.148				20	20	20	59.9	59.9	59.9	29.367	0	323.31	386520000000	672	14	15	16	15	14	16	17	16	18	20	16	18
Q9JJC6;A0A0G2JFP1;A0A0G2JES6;Q62485;Q99LE1	Q9JJC6	RILP-like protein 1	Rilpl1			0.458958	0.34757	1.18351	0.582613	0.243067	0.701258	25.6232	26.4913	26.2219	25.6096	26.6116	26.4784	25.882	25.6389	25.4021	25.9814	26.095	26.578				17	17	17	51.5	51.5	51.5	47.323	0	212.29	20531000000	173	14	12	15	15	15	11	3	3	3	3	2	2
S4R1Q0;S4R2I2;S4R2H2;S4R2Q2;S4R1H2;A0A0R4J2A8;E9QPP6;Q8BZM2;S4R2H8;S4R2N9;S4R235;S4R2E3;S4R1K4;S4R2K2;S4R1W3;S4R2M2	S4R1Q0;S4R2I2;S4R2H2;S4R2Q2;S4R1H2;A0A0R4J2A8;E9QPP6;Q8BZM2;S4R2H8;S4R2N9		Anks1b			0.415047	0.38455	1.18299	0.602596	0.242437	0.661312	27.5073	27.4181	27.681	28.0048	27.4404	27.7299	26.8001	28.3354	27.0849	27.9708	27.0249	27.111				23	3	0	42.8	4.9	0	55.078	0	5.8478	4280700000	15	8	9	10	10	9	8	18	19	15	19	17	18
P97355;E9PZ58;A2AC81	P97355;E9PZ58	Spermine synthase	Sms			0.167203	0.680452	1.18286	0.795538	0.242276	0.360941	28.0791	27.1471	28.4234	26.9662	28.0182	28.6243	27.7199	25.6588	26.7777	28.5442	28.9721	28.132				19	19	19	72.4	72.4	72.4	41.313	0	323.31	55778000000	246	14	17	16	18	15	15	6	5	5	4	4	4
Q80UU0;O88630	Q80UU0;O88630	Golgi SNAP receptor complex member 1	Gosr1			0.371064	0.425535	1.1824	0.626189	0.241721	0.618233	26.2885	26.5101	27.7192	26.9855	26.8739	27.6158	26.8826	27.1968	27.0506	26.7486	25.9968	26.6674				5	5	5	28.8	28.8	28.8	28.431	0	16.651	5261300000	30	2	2	2	2	3	2	2	3	3	1	2	2
Q8BWU8;E9PYH3	Q8BWU8;E9PYH3	Ethanolamine-phosphate phospho-lyase	Etnppl			0.185245	0.652763	1.18225	0.782082	0.24153	0.389044	27.1383	25.5577	26.9453	24.7819	26.6019	26.6403	25.299	26.745	24.6001	26.5798	26.239	26.7534				12	12	12	32.9	32.9	32.9	55.496	0	66.714	11414000000	123	10	10	8	10	11	6	2	2	3	1	3	1
Q921S7	Q921S7	39S ribosomal protein L37, mitochondrial	Mrpl37			0.735913	0.183691	1.18195	0.466743	0.241174	0.897037	29.1268	28.4459	28.6201	28.4196	28.4621	28.0516	28.3629	28.2353	28.6148	28.3023	28.2214	27.9424				13	13	13	33.8	33.8	33.8	48.34	0	36.572	8519300000	45	7	6	3	8	6	6	7	7	8	7	8	5
Q91XY1;Q6DD96;Q8BS92;A0A0A6YXT1	Q91XY1;Q6DD96;Q8BS92;A0A0A6YXT1		Pcdhga7			0.335855	0.461472	1.18124	0.648428	0.240299	0.580746	25.1666	25.4748	26.0133	25.5779	25.3585	24.726	24.9517	24.9104	25.6236	25.834	25.4726	24.0831				4	2	1	7.6	4.2	2.4	101.58	0	5.9948	458650000	3	1	1	1	1	1	2	3	3	3	3	3	2
Q5M9J2;Q9D0S9	Q5M9J2;Q9D0S9	Histidine triad nucleotide-binding protein 2, mitochondrial	Hint2			0.853972	0.139968	1.18105	0.438676	0.240064	0.961262	31.8415	31.529	31.4328	31.2613	31.7163	31.6729	31.8712	31.4445	31.0118	31.2093	31.3182	31.1582				6	6	6	49.1	49.1	49.1	17.32	0	145.82	126230000000	219	6	6	6	6	6	6	6	6	6	6	5	5
Q640M6	Q640M6	Glycerophosphodiester phosphodiesterase domain-containing protein 5	Gdpd5			0.305154	0.495274	1.18056	0.671354	0.239468	0.546283	26.0369	25.9889	26.2828	24.3552	26.4455	25.7143	25.7287	25.4092	25.5086	25.0238	26.0571	25.6594				4	4	4	8.4	8.4	8.4	68.889	0.00015168	3.6066	708750000	4	0	0	0	0	0	0	2	2	1	1	1	1
Q544N3;P48543	Q544N3;P48543	G protein-activated inward rectifier potassium channel 3	Kcnj9			0.698943	0.200013	1.18055	0.480293	0.239458	0.872298	27.7709	27.3686	27.4536	27.2187	28.0388	27.6575	27.2888	27.2255	27.3871	26.9797	27.9049	27.2854				3	3	3	12.5	12.5	12.5	43.973	0	25.772	2374600000	24	0	0	0	0	0	0	3	3	3	3	3	2
Q3THJ6;Q6ZWV3;I7HLV2;P86048;A0A0K0K1D4;B7FAU6;O89059	Q3THJ6;Q6ZWV3;I7HLV2;P86048	60S ribosomal protein L10;60S ribosomal protein L10-like	Rpl10;Rpl10l			1.22632	0.0593858	1.18052	0.372497	0.239422	1.12617	30.7893	30.8845	30.9574	30.6974	31.1358	31.0322	30.325	30.5248	30.8672	30.6257	30.855	30.8624				10	10	10	46.7	46.7	46.7	24.633	0	99.655	44829000000	188	5	5	5	5	5	5	8	8	10	9	7	8
Q61097;Q5SXE4;Q3UV75;Q5SXE2;Q5SXE1	Q61097;Q5SXE4;Q3UV75	Kinase suppressor of Ras 1	Ksr1			0.514897	0.305565	1.17962	0.557733	0.238319	0.74313	27.3499	27.0983	27.6255	27.263	27.6103	27.0182	27.3754	26.5038	27.2433	26.8868	26.7199	27.8061				11	11	11	17.8	17.8	17.8	96.754	0	70.421	5137600000	60	7	6	6	8	5	6	3	3	2	1	2	2
A2APX7;A2APX6;A2APX8;A2APX9;Q05BQ0;Q62206;A0A0J9YVF2;Q68V28;Q68V26	A2APX7;A2APX6;A2APX8	Sodium channel protein	Scn1a			0.69597	0.201386	1.17944	0.482432	0.2381	0.868658	28.9577	29.0752	28.9682	29.4324	28.907	28.863	29.3569	28.7039	28.6053	29.1022	28.6889	28.3177				28	14	13	16.3	10.3	9.7	226	0	91.092	9953600000	88	12	11	12	13	14	8	20	20	19	18	18	19
D3YZU5;D3YZU4;D3YZU1	D3YZU5;D3YZU4;D3YZU1	SH3 and multiple ankyrin repeat domains protein 1	Shank1			1.63545	0.0231502	1.17938	0.313579	0.238032	1.26032	32.7174	32.7643	32.8483	32.5427	32.9347	32.9811	32.354	32.5409	32.531	32.7371	32.7238	32.4733				56	56	53	41.3	41.3	40.3	225.46	0	323.31	97704000000	486	6	2	6	10	9	8	45	43	44	45	46	38
P62748	P62748	Hippocalcin-like protein 1	Hpcal1			0.542494	0.286751	1.17889	0.543491	0.237429	0.76345	30.9579	30.2412	30.7844	30.8053	31.1955	31.12	30.2272	30.3655	30.4179	30.6275	31.3155	30.7262				18	7	7	85.5	38.9	38.9	22.338	0	126.8	152990000000	250	16	15	15	17	16	15	11	12	12	12	13	14
Q5F285	Q5F285	Transmembrane protein 256	Tmem256			0.567204	0.270892	1.17883	0.529852	0.237354	0.781637	30.0799	29.6543	28.9369	29.5387	29.4831	30.065	29.1831	29.6459	29.5847	29.6448	29.1786	29.0966				1	1	1	24.8	24.8	24.8	11.655	0	52.331	9318000000	42	0	0	0	0	0	0	1	1	1	1	1	1
Q9R257	Q9R257	Heme-binding protein 1	Hebp1			1.15076	0.0706708	1.17879	0.387198	0.237311	1.09195	31.2753	31.191	31.5108	31.4696	31.4413	31.3896	31.4566	31.011	31.2932	30.7257	31.0799	31.2874				10	10	10	71.1	71.1	71.1	21.067	0	186.03	73515000000	233	8	7	7	8	8	7	10	10	9	10	8	10
Q3THX5;E9Q3X0;Q9EQK5;Q8C2S9;Q3U7S9;D3Z2N7	Q3THX5;E9Q3X0;Q9EQK5;Q8C2S9;Q3U7S9	Major vault protein	Mvp			0.339199	0.457932	1.17772	0.648508	0.235993	0.581746	28.536	28.3927	28.2658	26.9357	28.7649	28.5677	28.4731	27.4398	27.9802	28.0713	27.8664	28.2161				14	14	14	25.9	25.9	25.9	96.757	0	35.516	7583400000	36	3	3	5	7	5	3	6	5	7	3	6	6
G3X920;Q9DBR3	G3X920;Q9DBR3	Armadillo repeat-containing protein 8	Armc8			0.431089	0.370605	1.17769	0.596211	0.235959	0.670915	29.4341	29.1508	30.5252	29.6646	30.6324	29.6288	29.4992	29.735	29.7384	29.4261	29.6815	29.5399				21	21	21	38.8	38.8	38.8	75.401	0	148.53	18938000000	177	9	10	9	11	11	9	13	12	11	14	10	13
Q05CA9;Q9EQC8	Q05CA9;Q9EQC8		Prcc			0.640857	0.228635	1.17752	0.499764	0.235755	0.830589	27.3952	26.7297	26.7339	27.408	26.4392	26.8496	26.853	26.9345	26.7735	26.7403	26.4453	26.3944				4	4	4	14.4	14.4	14.4	51.89	0	11.952	2794100000	29	3	3	3	3	3	3	2	2	1	2	1	2
Q3TBW1;P59644;A0A075B6D7;A0PJC0;V9GXL7;D3Z3Q0	Q3TBW1;P59644;A0A075B6D7;A0PJC0	Phosphatidylinositol 4,5-bisphosphate 5-phosphatase A	Inpp5j			1.17134	0.0673993	1.17713	0.386188	0.235271	1.09575	28.8801	28.6575	28.507	28.5237	28.5864	28.7574	28.664	28.1026	28.3737	28.6795	28.4941	28.1864				15	15	15	19.7	19.7	19.7	107.51	0	30.499	8454300000	47	5	5	3	6	5	3	8	6	10	6	9	9
Q6PGC0;B8JK56;Q80TY9;Q8VHH7;Q6PG12;Q9JK77	Q6PGC0;B8JK56;Q80TY9;Q8VHH7;Q6PG12	Adenylate cyclase type 3	Adcy3			0.295004	0.506987	1.17683	0.679391	0.23491	0.532256	26.0385	25.9263	26.9671	25.6345	27.342	27.1789	25.7694	25.9659	26.1236	26.7691	26.7179	26.3318				8	8	8	9.8	9.8	9.8	128.99	0	64.379	2263200000	23	1	1	2	1	1	0	3	4	7	2	6	3
Q60900	Q60900	ELAV-like protein 3	Elavl3			2.10804	0.00779767	1.17645	0.269516	0.23444	1.37343	29.5213	29.5482	29.7084	29.8278	29.6405	29.5596	29.4655	29.3865	29.2191	29.3671	29.6029	29.3579				12	7	7	38.7	26.2	26.2	39.533	0	75.941	17534000000	114	10	10	10	10	9	8	10	9	9	9	10	9
Q8R2Y3	Q8R2Y3	Dolichol kinase	Dolk			0.401449	0.396781	1.17637	0.612021	0.234347	0.642561	27.4055	26.7439	26.2633	27.1274	26.5831	26.561	26.4764	25.8804	26.823	26.0555	26.9271	27.1157				2	2	2	7.3	7.3	7.3	59.145	0	35.093	1713200000	35	1	1	1	1	0	0	2	2	2	2	2	1
Q8CGK3;Q3V2D0;Q56A16	Q8CGK3;Q3V2D0	Lon protease homolog, mitochondrial	Lonp1			1.57743	0.0264591	1.17634	0.327299	0.234305	1.23258	32.8552	32.5664	32.6901	32.6716	32.8135	32.5521	32.8163	32.4325	32.3907	32.3402	32.3216	32.4418				47	47	47	66.6	66.6	66.6	105.84	0	323.31	213220000000	717	34	34	32	32	32	27	29	25	26	27	30	27
E0CZG7;A0A0R4J1H2;Q8QZY2	E0CZG7;A0A0R4J1H2;Q8QZY2	Glycerate kinase	Glyctk			0.0422736	0.907249	1.17627	0.941705	0.234217	0.113696	19.3593	20.0155	26.9657	25.7746	27.4068	19.4563	22.1609	22.1714	26.7827	21.9859	25.3968	19.0752				1	1	1	20.6	20.6	20.6	13.48	0	4.0053	954620000	6	0	0	0	1	1	1	1	1	1	1	1	1
Q3UUK5;H3BL28;Q7TN74;H3BJD6;H3BKQ7;Q7TSA7;H3BJD0;Q3UXW4;Q8BMP0;H3BKE7;H3BJA6;Q80TH3;Q80ZL7	Q3UUK5;H3BL28;Q7TN74;H3BJD6;H3BKQ7;Q7TSA7;H3BJD0;Q3UXW4		Ppp1r9a			1.36395	0.0432564	1.17587	0.357148	0.233734	1.16265	31.0045	31.0462	31.3871	31.1765	31.4159	31.0938	30.818	30.8527	30.86	31.2139	31.1375	30.8395				34	34	33	41.4	41.4	41.4	116.5	0	300.62	42641000000	297	10	9	10	11	8	8	24	23	24	25	26	28
Q9DB15	Q9DB15	39S ribosomal protein L12, mitochondrial	Mrpl12			0.454053	0.351518	1.17574	0.5884	0.233573	0.688959	31.2478	31.163	30.1858	31.648	31.0136	31.0178	31.0665	31.2726	30.9473	30.5826	30.413	30.5925				11	11	11	60.7	60.7	60.7	21.708	0	144.8	64188000000	267	10	10	11	10	10	10	7	8	8	8	6	6
B2RUJ2;B7ZNY4;B7ZNX6;B2RUK2;Q80TH2	B2RUJ2;B7ZNY4;B7ZNX6;B2RUK2;Q80TH2	Protein LAP2	Erbb2ip			0.222381	0.599265	1.17542	0.747275	0.23318	0.440197	28.6603	27.4119	27.8897	27.4862	28.9171	28.4951	29.5513	27.2386	27.9562	27.6905	27.5749	27.4499				12	11	11	15.5	14.1	14.1	145.09	0	56.23	4786800000	62	3	3	3	4	4	4	7	6	9	7	8	7
Q9JJE4	Q9JJE4	Progestin and adipoQ receptor family member 4	Paqr4			0.825685	0.149388	1.17457	0.450122	0.23213	0.933653	27.318	26.6947	27.2773	26.7969	26.7771	27.1028	26.9907	26.8994	26.5575	26.3752	26.8468	26.9043				2	2	2	11	11	11	29.215	0	7.5088	2535300000	38	1	1	1	1	1	1	2	2	2	2	2	2
U3M993;Q7TPY3;Q3US15;Q9R1J0;Q8VE30	U3M993;Q7TPY3;Q3US15;Q9R1J0;Q8VE30	Sterol-4-alpha-carboxylate 3-dehydrogenase, decarboxylating	Nsdhl			0.902259	0.12524	1.17451	0.434535	0.23206	0.972203	28.2386	28.2047	28.5305	28.6154	28.8762	28.7295	28.0559	28.3315	28.3053	28.0923	28.3895	28.6281				10	10	10	48.9	48.9	48.9	40.686	0	124.28	9528600000	76	5	6	5	6	5	4	4	6	6	6	7	5
Q542J7;P56387;Q9D2T5;Q9D6M5	Q542J7;P56387;Q9D2T5;Q9D6M5	Dynein light chain Tctex-type 3	Dynlt3			0.472613	0.336811	1.17436	0.582073	0.23188	0.703018	29.6003	29.5348	29.3504	30.1079	29.3321	29.9513	29.3022	30.2554	29.4935	28.9178	29.0904	29.4263				4	4	4	78.4	78.4	78.4	12.957	0	99.849	23555000000	78	4	4	4	4	4	3	2	3	4	3	4	2
Q8CF66	Q8CF66	Ragulator complex protein LAMTOR4;Ragulator complex protein LAMTOR4, N-terminally processed	Lamtor4			0.305366	0.495033	1.1743	0.673579	0.231805	0.542433	26.6029	27.6532	27.0861	27.2777	26.9385	26.6966	26.8215	27.1141	25.8332	27.9416	26.4657	26.6881				1	1	1	10.1	10.1	10.1	10.678	0.00015133	3.5638	4360500000	9	1	1	0	0	1	0	1	1	1	1	1	1
Q3TQL1;Q61563;Q99052;Q7TSI8;Q3UPE1;F6TK14;E9QNJ9;Q61851;A0A0J9YTQ5;Q8CBY7;Q3TJ05;Q8CIM9;Q60818;J3QN85;P16092;D3Z7U5;F2Z480;A0A0J9YUX1;A0A0J9YU04;Q3TQJ1;A0A0R4IZY3;Q03142	Q3TQL1;Q61563;Q99052;Q7TSI8;Q3UPE1;F6TK14;E9QNJ9;Q61851;A0A0J9YTQ5;Q8CBY7;Q3TJ05;Q8CIM9;Q60818;J3QN85;P16092	Receptor protein-tyrosine kinase;Fibroblast growth factor receptor;Fibroblast growth factor receptor 3;Fibroblast growth factor receptor 1	Fgfr3;Fgfr1			0.466237	0.341793	1.17405	0.583404	0.231498	0.697387	25.9886	26.669	26.5438	26.5961	27.4833	27.0948	26.5941	26.4966	26.0687	26.4299	26.8186	26.5787				3	3	2	4.2	4.2	2.9	83.831	0	5.3006	1488700000	15	0	1	1	1	1	1	2	2	2	1	2	2
Q8BIJ6;E9PWN2;Q8R2M5;E9PWN3;Q8BIL6;Q810V2;Q8C1P9	Q8BIJ6;E9PWN2;Q8R2M5	Isoleucine--tRNA ligase, mitochondrial	Iars2			0.87312	0.133931	1.17346	0.441755	0.230764	0.955618	32.5913	32.7191	32.7731	32.6398	33.0949	32.8995	32.8993	32.2162	32.6969	32.1985	32.5489	32.7732				37	37	37	52	52	52	112.8	0	323.31	209680000000	796	26	25	28	28	27	23	29	29	29	27	27	25
E9PUF7;Q61210;Q6KAM6;F6ZN61;D3YVJ9	E9PUF7;Q61210;Q6KAM6;F6ZN61	Rho guanine nucleotide exchange factor 1	Arhgef1			0.854568	0.139776	1.17339	0.445119	0.230678	0.946153	27.1126	27.0631	26.7974	27.0271	27.0111	26.8733	27.1023	27.0678	26.4166	26.732	26.3074	26.8743				10	10	10	12.2	12.2	12.2	108.69	0	15.04	2993900000	45	5	5	4	6	4	5	3	4	3	4	3	4
Q8R5C0;P47802;F7C846;D3Z3F4;G3UXX9	Q8R5C0;P47802;F7C846;D3Z3F4;G3UXX9	Metaxin-1	Mtx1			0.960702	0.109471	1.1729	0.424983	0.230085	0.996174	31.1069	30.9307	30.8424	30.9805	30.7785	30.4602	30.6594	30.3607	30.5796	30.9893	30.7308	30.399				15	15	3	53.3	53.3	13.2	35.646	0	111.2	50204000000	197	8	10	9	10	11	6	10	11	8	9	10	12
Q99NF7;Q5BKS2;Q3V461	Q99NF7;Q5BKS2;Q3V461		Ppm1b			0.819952	0.151373	1.17241	0.454403	0.229478	0.926344	27.7786	28.3195	28.4013	28.3425	27.7312	28.0778	27.8072	28.1548	28.0893	27.7747	27.8527	27.5952				15	12	4	42.6	36.1	9.4	52.11	0	67.781	9594500000	68	8	8	8	10	7	8	5	5	5	4	6	6
Q99K23	Q99K23	Ufm1-specific protease 2	Ufsp2			0.410428	0.388662	1.1724	0.610797	0.229467	0.647081	28.7831	28.2792	28.2548	28.7048	28.2925	27.98	27.2692	28.0463	28.2124	28.2971	28.1236	28.9689				11	11	11	36	36	36	52.515	0	76.949	7392100000	54	3	3	1	3	3	2	7	7	7	5	6	7
A2AUD5	A2AUD5		Tpd52l2			0.359235	0.437286	1.17222	0.637602	0.229247	0.598031	25.4807	24.5035	25.3037	25.0706	24.7361	25.3141	25.0013	25.3941	24.9647	25.3182	23.8325	24.5225				16	1	0	70.7	6.1	0	25.067	0.00028686	2.5921	395000000	4	10	10	10	10	10	10	10	10	11	11	11	9
A2A5V4;A2A5V3;A2A5V2;S4R2D3;P55194;S4R2T6;A2A5V1	A2A5V4;A2A5V3;A2A5V2;S4R2D3;P55194	SH3 domain-binding protein 1	Sh3bp1			0.101238	0.792066	1.17152	0.866164	0.228377	0.242078	26.1506	24.0303	28.5101	26.217	26.4345	27.9179	28.3463	25.695	26.77	26.9327	25.7095	24.4366				17	17	17	39	39	39	74.172	0	158.04	8805900000	96	9	11	13	10	11	8	2	1	1	3	2	1
Q9CYK1;A0A0G2JDR5;Q8BZQ9	Q9CYK1	Tryptophan--tRNA ligase, mitochondrial	Wars2			0.4215	0.378879	1.17131	0.60571	0.228127	0.655964	24.8575	26.2863	25.0498	25.0752	25.145	25.1321	24.7983	25.2703	25.1551	24.4787	25.2087	25.2661				4	4	4	14.2	14.2	14.2	40.152	0	6.6294	2422500000	26	1	2	3	3	3	2	1	2	2	1	2	2
Q91WL8	Q91WL8	WW domain-containing oxidoreductase	Wwox			0.177993	0.663754	1.17049	0.789256	0.227113	0.374137	27.6257	25.1355	28.23	26.2693	26.1539	25.7268	26.8482	26.0808	26.1447	26.7459	26.1316	25.8275				9	9	9	27.8	27.8	27.8	46.512	0	11.522	2038200000	18	3	2	2	3	3	1	2	3	3	2	3	1
Q80UU9	Q80UU9	Membrane-associated progesterone receptor component 2	Pgrmc2			1.23167	0.0586589	1.17034	0.384345	0.226932	1.0997	29.202	29.3572	29.3957	29.1591	29.5234	28.9584	28.8434	29.1437	29.0023	29.2995	28.9	29.0454				9	8	8	48.8	44.7	44.7	23.334	0	142.95	13992000000	121	5	6	4	7	5	5	7	6	5	7	4	6
Q9D0J4	Q9D0J4	ADP-ribosylation factor-like protein 2	Arl2			0.424299	0.376445	1.17024	0.604749	0.226803	0.657342	27.7329	28.0399	28.3429	27.814	28.1592	28.0079	27.5963	28.3502	27.9667	26.7637	28.0582	28.0008				6	6	6	52.7	52.7	52.7	20.864	0	171.88	15170000000	100	6	6	4	5	6	6	2	3	3	2	2	3
A2ASZ8;Z4YLR9;A0A0A6YWC1	A2ASZ8;Z4YLR9	Calcium-binding mitochondrial carrier protein SCaMC-2	Slc25a25			1.26161	0.0547512	1.17014	0.381207	0.226686	1.10986	31.8068	31.8702	32.2008	31.7965	32.3434	32.0636	31.8225	31.8576	31.6824	31.9248	31.8248	31.609				22	22	15	56.9	56.9	39	52.62	0	323.31	77389000000	351	12	12	13	13	10	11	15	17	17	17	15	16
Q8R5L1;O35658	Q8R5L1;O35658	Complement component 1 Q subcomponent-binding protein, mitochondrial	C1qbp			0.378002	0.418792	1.16941	0.628806	0.225778	0.613958	31.1832	31.7886	31.9061	31.1083	32.2103	31.7506	31.6196	31.3963	31.2413	30.5853	31.7189	32.0309				10	10	10	61.6	61.6	61.6	31.025	0	323.31	108700000000	387	9	8	10	9	8	8	8	8	9	7	9	8
A0A0A0MQL0;Q6PFE7;A2AML9	A0A0A0MQL0;Q6PFE7;A2AML9	Tomoregulin-1	Tmeff1			0.263029	0.545722	1.16872	0.710188	0.224929	0.489335	25.0092	25.9772	24.5195	26.0122	25.0574	26.3438	24.6199	25.5934	25.4649	25.4902	24.6268	25.7746				2	2	2	7.2	7.2	7.2	37.433	0.00014923	3.3132	510630000	6	0	0	0	0	0	1	0	1	1	1	0	1
Q8R1G2;E0CXH4;E0CXT6	Q8R1G2;E0CXH4	Carboxymethylenebutenolidase homolog	Cmbl			0.41565	0.384016	1.16855	0.610286	0.224713	0.647922	27.855	28.7254	28.5804	28.9366	28.3969	28.9464	28.1117	27.6986	28.3558	28.9617	28.7012	28.2636				11	11	11	49.4	49.4	49.4	27.902	0	63.147	17534000000	139	5	5	6	7	6	5	6	5	6	6	6	5
Q9CQR6;A0A0N4SVL9;A0A0N4SVE2;A0A0N4SW66;Q9CVB2	Q9CQR6;A0A0N4SVL9	Serine/threonine-protein phosphatase 6 catalytic subunit;Serine/threonine-protein phosphatase 6 catalytic subunit, N-terminally processed	Ppp6c			0.35816	0.438369	1.16826	0.640022	0.224357	0.593584	29.6872	30.1043	30.8725	29.6678	30.7191	30.4373	30.1202	29.7158	29.3227	30.095	30.5928	30.2956				15	15	15	60.3	60.3	60.3	35.159	0	208.53	30326000000	232	9	6	6	9	8	8	11	10	12	9	11	9
Q3TI65;Q9CRB8;Q91X54	Q3TI65;Q9CRB8	Mitochondrial fission process protein 1	Mtfp1			0.226245	0.593957	1.16821	0.745207	0.224304	0.442118	29.0465	29.2322	29.9077	28.657	29.8191	29.3567	28.5043	29.8096	29.5853	27.6282	29.8513	29.2947				8	8	8	56.6	56.6	56.6	18.318	0	40.273	22947000000	131	4	4	6	4	4	3	4	6	5	4	5	5
Q8CEW9;Q923D4	Q8CEW9;Q923D4	Splicing factor 3B subunit 5	Sf3b5			0.384358	0.412707	1.16819	0.625783	0.224277	0.618876	26.7901	27.0664	26.2339	26.767	26.3971	26.6948	26.2669	26.5512	26.2349	27.0854	26.9514	25.5138				5	5	5	59.3	59.3	59.3	10.167	0	19.89	3122400000	43	2	2	2	2	2	2	4	4	3	4	2	3
B2RTB0;Q3UHX2;Q1WWJ8	B2RTB0;Q3UHX2;Q1WWJ8	28 kDa heat- and acid-stable phosphoprotein	Pdap1			0.194932	0.638364	1.16814	0.775252	0.224219	0.398513	27.9754	27.6659	28.7005	27.375	28.2881	28.3048	28.5632	27.6246	28.1631	28.5019	25.8461	28.2655				13	13	13	46.4	46.4	46.4	20.605	0	217.39	72323000000	227	11	11	12	11	12	10	3	4	5	2	4	4
Q80WR0;E9Q3G8;Q8BRF6;Q80UN3;Q8R2M9;Q3V3W1	Q80WR0;E9Q3G8		Nup153			0.694266	0.202178	1.16807	0.491239	0.224126	0.848331	26.6781	27.0937	26.3926	26.8904	26.7374	27.1197	26.5546	26.2505	26.4883	27.0505	26.3997	26.8236				7	7	7	8.3	8.3	8.3	152.07	0	63.054	1660500000	17	0	0	0	1	0	0	4	3	3	3	5	3
B9EI57;Q8CH25;Q9CS69	B9EI57;Q8CH25	SAFB-like transcription modulator	Sltm			0.347675	0.449081	1.16795	0.647442	0.223982	0.582814	26.9741	27.5167	28.6741	27.581	27.9163	28.2415	27.5566	27.1298	27.5985	27.7091	28.1967	27.3693				11	11	11	13.2	13.2	13.2	116.92	0	75.724	4658100000	53	4	3	4	5	5	4	6	7	7	6	4	4
E9Q7G1;D3YZZ5	E9Q7G1;D3YZZ5		Tmed7			0.268809	0.538506	1.1677	0.705289	0.223666	0.495727	30.9071	31.6586	30.342	31.0577	30.2443	31.0949	30.0581	31.47	30.0192	31.1229	30.0639	31.2285				7	7	7	39.9	39.9	39.9	21.276	0	32.732	26281000000	83	3	3	3	2	3	2	7	6	7	7	7	7
P14733;Q8C553	P14733;Q8C553	Lamin-B1	Lmnb1			1.34442	0.0452458	1.16765	0.371501	0.223609	1.13062	32.6751	32.792	32.8126	33.129	32.7033	32.9017	32.5765	32.5665	32.6615	32.9326	32.4803	32.4546				49	42	42	66	60	60	66.785	0	323.31	138620000000	528	20	22	22	23	25	17	40	38	35	35	36	37
P26645;A0A0A1HAM8;Q05BL6	P26645;A0A0A1HAM8;Q05BL6	Myristoylated alanine-rich C-kinase substrate	Marcks			0.703423	0.19796	1.16753	0.489096	0.223465	0.852755	32.0135	32.513	32.601	32.3376	32.3518	32.1784	32.4974	31.8097	32.2713	32.4449	31.8689	31.7625				19	19	19	69.9	69.9	69.9	29.661	0	323.31	279430000000	860	17	16	17	16	16	16	11	10	13	11	13	12
Q9D1D4;Q3UFG5	Q9D1D4	Transmembrane emp24 domain-containing protein 10	Tmed10			1.3915	0.0405972	1.16746	0.364476	0.22337	1.14534	30.5897	30.6205	30.1774	30.375	30.3958	30.6475	30.0367	30.3901	30.139	30.372	30.3337	30.1943				9	9	9	40.2	40.2	40.2	24.911	0	130.34	34840000000	167	4	5	6	6	6	5	7	8	7	4	7	7
Q8C3Q5;F6T9T6	Q8C3Q5;F6T9T6	Protein shisa-7	Shisa7			0.485561	0.326918	1.16723	0.580252	0.22309	0.705038	30.5663	30.4798	30.0553	30.2145	29.625	30.3793	29.4009	30.4278	30.327	30.1672	29.6342	30.0246				16	16	16	35.1	35.1	35.1	58.333	0	54.399	19895000000	170	3	2	2	3	3	1	13	15	14	14	14	13
Q78XF5	Q78XF5	Oligosaccharyltransferase complex subunit OSTC	Ostc			0.439183	0.363762	1.1671	0.599618	0.22293	0.66689	27.152	26.8156	26.6854	26.9205	27.21	26.7784	26.3246	26.2454	26.7669	27.2586	26.2091	27.4197				1	1	1	8.1	8.1	8.1	16.815	0.0016718	2.047	4279800000	8	1	1	1	1	1	1	1	1	1	1	1	1
F8WGT1;A0PJF2;D3YYM7;D3YX97	F8WGT1	Adenosylhomocysteinase	Ahcyl2			0.739716	0.182089	1.16687	0.480184	0.222644	0.872227	30.8265	30.6462	31.0964	30.8927	30.8276	31.0664	30.7957	30.7026	30.8124	30.023	31.0253	30.6608				29	16	0	60.8	37.6	0	66.771	0	323.31	72865000000	272	24	25	25	24	24	23	14	14	16	16	17	15
Q70IV5;Q8BPR2;Q05CE2;Q3TSN2	Q70IV5;Q8BPR2	Synemin	Synm			0.763774	0.172276	1.16645	0.471795	0.22213	0.884641	30.4189	30.1925	30.6354	30.1192	30.1004	30.7761	30.03	29.8495	29.9983	30.4532	30.1852	30.3935				8	8	8	6.9	6.9	6.9	173.21	0	37.952	51631000000	54	1	1	1	1	1	1	3	5	8	6	5	5
Q9D6K8	Q9D6K8	FUN14 domain-containing protein 2	Fundc2			0.573048	0.267271	1.16622	0.539909	0.221843	0.768084	30.4253	29.8968	29.8394	29.675	29.3356	30.0926	29.2344	29.611	29.7751	29.4953	29.7692	30.0487				5	5	5	29.1	29.1	29.1	16.564	0	12.663	30387000000	61	4	3	4	3	3	3	2	3	2	3	2	3
Q9QYR9;Q6P2K2;Q14DI6;Q8BWN8	Q9QYR9;Q6P2K2	Acyl-coenzyme A thioesterase 2, mitochondrial	Acot2			0.587987	0.258234	1.16604	0.531192	0.221621	0.777984	30.8667	31.2016	31.5716	30.9566	31.7767	31.3023	31.3755	30.9859	30.9492	30.6186	31.0419	31.3747				18	18	8	52.8	52.8	26.3	49.656	0	212.99	101860000000	243	11	9	7	11	8	10	9	11	14	11	11	12
Q8K0Z7	Q8K0Z7	Translational activator of cytochrome c oxidase 1	Taco1			0.66825	0.21466	1.16601	0.501167	0.221575	0.829153	28.9152	30.135	29.6092	29.7918	29.679	29.6115	29.2922	29.5563	29.4445	29.3244	29.3911	29.4038				9	9	9	49.3	49.3	49.3	32.314	0	244.5	27853000000	133	8	8	7	8	7	5	4	3	5	3	5	3
Q91WK1	Q91WK1	SPRY domain-containing protein 4	Spryd4			0.502899	0.314124	1.16548	0.573574	0.220927	0.716264	28.8486	29.214	29.02	29.8536	29.2074	29.5392	29.6551	28.8397	28.7724	29.3511	28.8952	28.8439				10	10	10	52.2	52.2	52.2	23.275	0	13.865	17270000000	92	6	6	5	6	6	6	6	8	7	8	6	7
Q8CHS8;Q3UV99	Q8CHS8	Vacuolar protein sorting-associated protein 37A	Vps37a			0.295756	0.506109	1.16513	0.685273	0.220496	0.525332	26.6803	25.2815	26.1706	26.23	26.2433	26.0637	26.079	25.4469	24.9778	26.8458	26.0875	25.9096				6	6	6	21.9	21.9	21.9	44.418	0	37.729	2598300000	29	4	3	4	4	3	3	1	1	3	2	2	1
Q62425;A0A0N4SVQ1	Q62425;A0A0N4SVQ1	Cytochrome c oxidase subunit NDUFA4	Ndufa4			0.861923	0.137429	1.16495	0.451454	0.220264	0.931728	34.6199	34.8712	34.6069	34.2153	34.6518	34.8693	34.371	34.7243	34.6883	34.1663	34.267	34.2959				7	7	7	56.1	56.1	56.1	9.3267	0	43.908	561060000000	323	6	6	5	6	6	6	7	7	7	7	7	6
Q9CRA5;Q3UWP6;Q3TIL4;Q05BZ0	Q9CRA5;Q3UWP6;Q3TIL4;Q05BZ0	Golgi phosphoprotein 3	Golph3			0.286376	0.517158	1.16464	0.692558	0.219886	0.514364	27.7026	27.9433	28.8022	27.1204	28.7326	28.113	27.5199	27.6477	28.8133	27.5304	27.8125	27.771				11	11	9	58.4	58.4	53	33.752	0	98.095	9706600000	110	8	9	8	6	7	5	8	7	7	7	7	6
Q6R891;Q8C3W4	Q6R891	Neurabin-2	Ppp1r9b			1.46298	0.0344369	1.16368	0.36122	0.218689	1.15481	32.1216	32.1623	32.3795	32.251	32.1967	32.3031	32.054	31.9791	31.9583	32.3222	32.0741	31.7144				33	32	32	49.6	48.3	48.3	89.519	0	323.31	94900000000	441	14	13	12	19	17	15	29	31	29	29	27	29
F6U3S2	F6U3S2		Mfsd6			0.400011	0.398097	1.16365	0.619774	0.218658	0.628866	25.5187	25.2966	26.315	25.1352	25.5138	24.9197	24.7228	24.7921	25.4634	25.5215	25.4532	25.434				5	1	1	12.5	2.3	2.3	62.986	0.0099536	1.2987	527350000	2	1	1	1	1	1	1	3	3	3	3	3	3
F7BGR7;Q5CZX8;S4R1A6;Q3TY21;F6TBN8;J3QPA9;B7ZN14;A1L3S3;Q8C7Q4;Q61954	F7BGR7		Gm21992			0.21314	0.612153	1.16311	0.761114	0.217988	0.422006	26.1595	26.4012	25.9977	26.0496	25.2084	26.3886	25.4402	25.6959	24.6362	27.4581	25.8596	25.8071				7	3	0	21.8	6.9	0	52.791	0	11.652	1156500000	5	2	2	3	3	3	4	4	4	5	5	6	4
Q9JI90;G3XA54	Q9JI90;G3XA54	E3 ubiquitin-protein ligase RNF14	Rnf14			0.412518	0.386796	1.16188	0.614795	0.216467	0.638143	29.8901	30.1872	29.7326	29.0109	29.6251	29.4616	29.5836	29.6734	29.7635	28.6362	29.6891	29.263				15	15	15	35.9	35.9	35.9	54.926	0	323.31	23812000000	179	13	13	11	13	13	10	7	7	7	5	7	4
P50518;A0A0N4SW07;Q9D593;A0A0N4SWA3;A0A0N4SW34	P50518;A0A0N4SW07	V-type proton ATPase subunit E 1	Atp6v1e1			0.440051	0.363036	1.16123	0.602883	0.215651	0.660947	34.1425	34.447	35.0478	34.0399	35.1209	34.3731	33.8194	34.3902	34.4594	34.0537	34.6742	34.4806				21	21	21	72.6	72.6	72.6	26.157	0	323.31	1009700000000	1255	19	19	19	17	16	13	15	15	15	15	14	14
Q0PD48;Q9R0M6;A2AFP5;A2AFP4	Q0PD48;Q9R0M6;A2AFP5	Ras-related protein Rab-9A	Rab9;Rab9a			0.37772	0.419064	1.16114	0.63256	0.215543	0.605869	28.3152	28.6734	28.0482	27.9893	28.146	28.2035	28.169	28.4789	27.8305	26.9299	28.3059	28.3682				5	5	5	33.8	33.8	33.8	22.909	0	9.0537	6243300000	33	3	3	2	4	4	3	3	3	3	2	3	3
E9Q7G0;Q80Y35;Q3TH77;Q91W16;Q99KG8	E9Q7G0;Q80Y35		Numa1			0.397302	0.400588	1.16074	0.622709	0.21505	0.623417	29.0851	28.8203	29.3868	29.7268	28.5939	29.4086	28.6091	28.826	29.0057	29.6068	29.2511	28.4322				54	54	39	32.9	32.9	23.6	235.63	0	233.77	20704000000	242	25	29	30	35	33	26	9	8	10	15	12	12
Q8BJ42;Q0VF59;Q3V2X4	Q8BJ42;Q0VF59;Q3V2X4	Disks large-associated protein 2	Dlgap2			0.575772	0.2656	1.16068	0.543822	0.214972	0.761507	30.6041	30.6177	30.1855	30.1064	29.9775	30.3778	29.572	30.2084	30.5004	29.741	30.2849	30.2725				25	24	23	28.1	27.4	26.6	119.07	0	81.543	21054000000	162	6	6	5	6	5	6	18	20	15	22	16	21
Q9D1R1	Q9D1R1	Complex I assembly factor TMEM126B, mitochondrial	Tmem126b			0.440136	0.362965	1.16027	0.60299	0.214465	0.659899	27.9674	27.7623	26.8602	27.7899	27.336	27.2423	27.7079	27.3148	27.166	27.2557	26.6709	27.5558				3	3	3	19.1	19.1	19.1	25.444	0	8.1525	3568300000	41	1	1	1	1	1	1	2	3	2	2	2	3
A0A0A0MQF7;Q3TJL3;Q8K207	A0A0A0MQF7;Q3TJL3;Q8K207	Uncharacterized protein C1orf21 homolog	1700025G04Rik			0.399039	0.398989	1.15863	0.622907	0.212416	0.622732	24.4505	25.1093	24.7601	25.5799	24.4665	24.8267	24.7597	25.2022	23.9414	24.745	24.6644	24.6057				2	2	2	26.9	26.9	26.9	8.7407	0	10.476	677930000	13	2	2	2	1	2	2	1	1	1	1	1	1
Q9CT10	Q9CT10	Ran-binding protein 3	Ranbp3			0.260128	0.549379	1.15833	0.716058	0.212041	0.479487	29.1112	29.1563	29.1196	29.3524	27.9733	28.9051	29.7957	28.78	28.6519	27.6555	28.7499	28.7127				15	15	15	37.7	37.7	37.7	52.572	0	185.68	24012000000	201	10	9	9	12	10	12	7	6	6	6	5	6
Q8BQN4;Q8BQV2;Q03059	Q8BQN4;Q8BQV2;Q03059	Choline O-acetyltransferase	Chat			0.0971833	0.799497	1.15818	0.872729	0.211857	0.232258	23.7237	26.5061	27.6126	28.5494	26.4309	27.2907	26.1392	24.9229	27.8319	27.7112	26.3107	25.9263				10	10	10	22.2	22.2	22.2	70.262	0	19.969	5053000000	45	6	5	6	6	5	6	0	2	2	1	1	1
Q924S8;Q5SRF9	Q924S8	Sprouty-related, EVH1 domain-containing protein 1	Spred1			0.389983	0.407397	1.1581	0.628871	0.211762	0.614056	28.0185	27.9191	26.6759	27.7884	27.9319	27.3084	27.1573	27.4023	27.3336	27.0696	27.904	27.5048				7	7	6	23.6	23.6	20.9	50.664	0	57.897	4673300000	32	4	4	4	4	4	4	5	4	4	2	3	4
K3W4P2;A0A0G2JH17;Q6P4S8;Q3U1N8;Q0KK53	K3W4P2;A0A0G2JH17;Q6P4S8;Q3U1N8	Integrator complex subunit 1	Ints1			0.176008	0.666795	1.15804	0.79312	0.211681	0.366726	25.7522	25.8912	25.6745	26.099	25.5599	25.974	26.4177	25.3929	26.4204	23.4006	26.1841	25.865				3	3	3	1.4	1.4	1.4	247.71	0.005296	1.6398	1493600000	7	1	1	1	1	1	1	3	2	2	3	3	2
Q9ER58;Q6PAN0;Q80U51;F6SLR4	Q9ER58;Q6PAN0;Q80U51;F6SLR4	Testican-2	Spock2			0.235889	0.580913	1.15791	0.739635	0.211528	0.449333	27.3207	27.008	27.3227	26.2756	27.6562	27.2741	26.3795	27.6542	26.164	26.3819	28.0675	26.9409				8	8	8	22	22	22	46.863	0	105.89	4951400000	53	7	7	7	7	7	6	3	2	2	2	2	1
Q3US73;Q9WVK8	Q3US73;Q9WVK8	Cholesterol 24-hydroxylase	Cyp46a1			1.07274	0.0845777	1.15707	0.423195	0.21048	1.00256	31.1759	30.8835	30.9149	30.5979	30.8733	30.7183	30.9257	30.7371	30.6164	30.3765	30.5545	30.6906				22	22	22	58.4	58.4	58.4	56.813	0	129.35	45475000000	281	15	14	15	15	15	15	16	17	14	14	16	14
P56213	P56213	FAD-linked sulfhydryl oxidase ALR	Gfer			0.375349	0.421357	1.15674	0.637417	0.210059	0.599266	26.6358	26.6931	26.6411	26.1766	26.125	26.676	26.4077	26.6122	26.6281	25.1965	26.6081	26.2347				5	5	5	30.3	30.3	30.3	22.876	0	7.5771	4068200000	18	1	1	1	1	1	2	3	3	3	3	3	3
D3YVV3;D3YTU5;Q3TS37;D3Z2G0	D3YVV3;D3YTU5;Q3TS37		Ankrd29			0.3537	0.442894	1.15644	0.649899	0.209688	0.578511	30.2599	29.9202	29.2704	29.3166	29.5662	29.8713	28.685	29.7234	29.0672	29.5523	29.9675	29.9512				12	12	12	54.4	54.4	54.4	33.176	0	67.681	13724000000	74	3	2	3	5	3	1	8	8	8	6	7	5
Q8BHE8	Q8BHE8	Uncharacterized protein C2orf47 homolog, mitochondrial				0.33229	0.465276	1.15625	0.664827	0.209454	0.557203	28.2397	29.1079	28.6865	27.6317	28.4789	28.1777	27.9512	28.2819	28.4994	27.418	28.202	28.713				5	5	5	18.2	18.2	18.2	32.985	0	14.818	8857500000	54	2	2	2	2	2	2	3	5	3	4	4	4
Q5BL05;E9QKE9;H3BK24;H3BJ26;H3BKT0;H3BJN3;H3BLS0;H3BJQ9;P53564;H3BL09;Q3UMF6;Q6AXG1;Q9JJB6;H3BKF6;P70403;H3BJL7;Q3V2M8;H3BLJ7	Q5BL05;E9QKE9;H3BK24;H3BJ26;H3BKT0;H3BJN3;H3BLS0;H3BJQ9;P53564;H3BL09;Q3UMF6;Q6AXG1;Q9JJB6;H3BKF6;P70403	Homeobox protein cut-like;Homeobox protein cut-like 1;Protein CASP	Cux1			0.327358	0.47059	1.15617	0.667739	0.209357	0.552131	24.5096	24.4285	25.5599	25.3759	24.9638	25.0935	25.0637	24.6699	24.5011	24.0127	25.5067	24.9212				4	4	4	4.1	4.1	4.1	156.41	0	6.0402	315590000	4	0	0	1	1	0	1	1	1	0	0	0	1
Q8BG92	Q8BG92	Clavesin-2	Clvs2			0.412162	0.387113	1.15604	0.618341	0.209196	0.631364	28.5045	28.1671	27.7307	28.2241	27.5928	28.2179	27.3332	27.7779	27.8865	28.4914	27.4371	28.2557				7	5	5	26.3	19.9	19.9	37.954	0	66.736	7042900000	59	6	5	5	6	4	4	5	5	6	5	6	5
Q8CE80;P51125;Q921U7;Q8C281;Q8CB83;Q8CE04	Q8CE80;P51125;Q921U7;Q8C281;Q8CB83;Q8CE04	Calpastatin	Cast			0.12876	0.74343	1.15577	0.84108	0.208858	0.289827	26.2343	26.6787	26.6424	26.1183	27.3265	26.0852	24.8905	28.0406	27.3351	24.3359	26.9952	26.2349				18	18	8	42.3	42.3	19	81.44	0	323.31	30980000000	204	14	15	16	12	12	13	2	2	2	3	2	3
A2ARS0	A2ARS0	Ankyrin repeat domain-containing protein 63	Ankrd63			0.398929	0.39909	1.15571	0.625748	0.208779	0.61947	28.1385	28.6022	28.6421	28.4458	29.1865	28.4261	28.026	28.8788	28.8343	27.6941	28.4945	28.2608				9	9	9	32.3	32.3	32.3	41.067	0	43.012	6966700000	55	2	1	2	4	1	2	5	7	5	6	4	4
Q8BGX2	Q8BGX2	Uncharacterized protein C19orf52 homolog				0.227558	0.592165	1.15562	0.748488	0.208664	0.43738	29.3433	28.5033	29.9555	28.9722	30.2711	28.6364	28.7508	28.8607	29.0252	30.2297	28.6206	28.9426				8	8	8	43.6	43.6	43.6	29.415	0	67.648	12037000000	62	2	2	2	3	2	2	5	5	5	6	5	5
F8WJ74;Q8VEF1;A0A0J9YU69	F8WJ74;Q8VEF1;A0A0J9YU69	GRAM domain-containing protein 1A	Gramd1a			0.487432	0.325513	1.15545	0.586737	0.208458	0.691147	25.3068	24.892	25.1354	25.1086	24.8787	25.058	24.8249	24.4438	24.2	25.4342	25.0084	25.2174				4	3	3	6.8	5.2	5.2	76.582	0	4.8676	641190000	4	1	1	0	0	1	1	2	2	2	1	2	2
A0A0A0MQJ8;Q8CJ24;Q8CJ23;Q9Z2B2	A0A0A0MQJ8;Q8CJ24;Q8CJ23;Q9Z2B2	Brain mitochondrial carrier protein 1	Slc25a14			0.159979	0.691865	1.1554	0.808276	0.208397	0.341207	25.6877	26.3117	27.3749	26.8066	27.0866	24.6829	24.8073	25.9959	25.841	26.6781	26.8195	26.5582				5	5	5	26.9	26.9	26.9	32.534	0	58.684	2540800000	25	1	2	1	2	1	1	3	1	3	1	3	0
A2ATI9;Q99JX3;Q3TG07;Q3TIK1;Q3TX06;A2ATI8;A2ATI6;Q3V458;Q922I9	A2ATI9;Q99JX3;Q3TG07;Q3TIK1;Q3TX06;A2ATI8;A2ATI6	Golgi reassembly-stacking protein 2	Gorasp2			0.732782	0.18502	1.15486	0.492532	0.207718	0.844674	29.7293	30.0165	29.9568	30.1663	30.1548	29.8588	29.6839	30.2092	30.0367	29.8204	29.4994	29.3866				12	12	11	40.6	40.6	38.7	45.026	0	158.01	20222000000	136	6	7	5	6	7	7	7	9	8	8	9	8
A2AM05	A2AM05	Centlein	Cntln			0.4729	0.336589	1.1548	0.593443	0.207641	0.679208	26.4372	26.8092	26.115	26.6167	25.8699	26.1244	26.3995	26.6078	25.9137	25.5859	26.0791	26.1404				4	4	4	2.6	2.6	2.6	160.75	0.0067268	1.4987	1781400000	6	1	1	1	1	2	1	2	2	2	2	1	1
Q8BYL4;Q3UUD9;E9PX65;F7BWC1;Q8BJJ2	Q8BYL4;Q3UUD9;E9PX65	Tyrosine--tRNA ligase, mitochondrial;Tyrosine--tRNA ligase	Yars2			0.674601	0.211543	1.15476	0.509715	0.207588	0.812404	29.7762	29.3739	29.8091	29.468	29.8912	29.2355	29.8591	29.4286	29.3979	29.0555	29.3509	29.2165				15	15	15	43.4	43.4	43.4	52.597	0	107.95	26940000000	148	5	8	6	6	7	5	8	7	7	8	6	8
E0CY15;Q3V3C0;E9PWD9;Q3U3J3;Q8BKF1	E0CY15;Q3V3C0;E9PWD9;Q3U3J3;Q8BKF1	DNA-directed RNA polymerase;DNA-directed RNA polymerase, mitochondrial	Polrmt			0.502762	0.314223	1.15421	0.582043	0.206904	0.700764	25.1994	25.3719	25.4644	24.8902	24.6777	24.826	25.0309	24.7838	25.412	24.3426	24.7044	24.9146				1	1	1	2.1	2.1	2.1	102.2	0	4.0958	353120000	2	0	0	0	0	0	0	1	1	1	1	1	0
E9QMI6;D3Z4N6;E9QP07;A0A0R4J1S2;Q80W14;F6XW22	E9QMI6;D3Z4N6;E9QP07;A0A0R4J1S2;Q80W14	Pre-mRNA-processing factor 40 homolog B	Prpf40b			0.239357	0.576293	1.15413	0.739385	0.206803	0.451511	25.136	24.9854	25.665	24.915	23.7652	25.2693	25.1877	24.7576	23.9349	25.0255	25.4487	24.1406				6	5	5	7.7	6.3	6.3	97.037	0	25.692	1710100000	30	5	5	4	5	5	4	2	2	0	2	1	1
A2AJ72;Q3TIX6;Q3ULP9;A0A0A6YVV5;F7AM43;A2AJ71;A0A0A6YY39;A0A0A6YX76	A2AJ72;Q3TIX6;Q3ULP9;A0A0A6YVV5		Fubp3			0.420056	0.380141	1.15389	0.616361	0.2065	0.635574	27.5624	27.3975	26.9677	27.2773	27.1677	27.5887	27.1489	26.8447	27.3808	26.3685	27.8424	27.1371				15	13	13	36	34.4	34.4	61.447	0	32.72	6692600000	61	10	10	10	12	10	8	5	6	3	4	5	4
Q91V28;Q9DCD0;Q3UAG2;Q91YT9	Q91V28;Q9DCD0;Q3UAG2;Q91YT9	6-phosphogluconate dehydrogenase, decarboxylating	Pgd			0.419113	0.380967	1.15352	0.616928	0.206045	0.63435	31.1148	31.1611	31.8821	31.0352	32.3324	31.4393	31.0098	31.1768	31.1793	31.4038	31.5349	31.424				28	28	28	77.8	77.8	77.8	53.261	0	323.31	208270000000	613	24	24	24	23	22	19	15	15	14	14	13	12
Q9JIW9;Q8CCG5	Q9JIW9;Q8CCG5	Ras-related protein Ral-B	Ralb			0.664811	0.216366	1.1532	0.51475	0.20564	0.803816	29.4345	29.4665	28.8208	29.4927	28.7421	29.3599	29.2382	29.0967	29.0828	29.0173	28.8781	28.7695				11	5	1	54.9	22.3	4.4	23.349	0	17.029	10759000000	73	7	6	8	7	8	7	6	6	7	6	7	7
E9QK41;Q8K4G5;E9Q9C2;B9EIV0;E9Q030;E9Q9D1;E9Q9D2;E9Q9Q7;Q8K278;Q9EPW6;F6YHE5	E9QK41;Q8K4G5;E9Q9C2;B9EIV0;E9Q030;E9Q9D1;E9Q9D2;E9Q9Q7;Q8K278	Actin-binding LIM protein 1	Ablim1			0.677386	0.210191	1.15317	0.510004	0.205609	0.810932	31.9663	32.0853	31.5764	31.963	31.5618	32.1874	31.3092	31.7407	31.9041	31.3841	31.9082	31.8604				29	29	1	42.7	42.7	2.1	96.834	0	113.56	51084000000	203	4	6	6	6	5	2	19	14	17	19	16	19
A0A0R4J254;Q9ESJ0;Q3TQK5;G3UX04;Q8C976	A0A0R4J254;Q9ESJ0	Exportin-4	Xpo4			0.222114	0.599634	1.15299	0.755046	0.205376	0.428879	24.9903	25.2941	25.9953	26.3492	26.4028	25.6861	26.1003	25.0708	26.1641	24.3308	26.0334	25.7863				6	6	6	8.9	8.9	8.9	129.96	0	23.849	1298000000	21	1	1	1	1	1	1	4	2	5	3	6	3
Q78J03	Q78J03	Methionine-R-sulfoxide reductase B2, mitochondrial	Msrb2			0.200485	0.630253	1.15295	0.774863	0.205329	0.39984	29.4296	29.679	29.4162	29.0338	29.4916	29.4763	29.8533	29.4944	29.0635	30.3386	27.4485	29.0962				6	6	6	41.7	41.7	41.7	19.157	0	48.632	35756000000	116	6	6	6	5	6	6	3	2	4	3	3	3
Q8C7W8;Q8C3T7;Q543U3;P56564;Q99NG1;D3YY51	Q8C7W8;Q8C3T7;Q543U3;P56564	Amino acid transporter;Excitatory amino acid transporter 1	Slc1a3			0.871707	0.134367	1.15286	0.460484	0.205212	0.908123	34.5928	34.6429	34.7375	34.8063	34.7839	34.4732	34.7674	34.5748	34.5999	33.9814	34.5787	34.3031				13	13	11	29.3	29.3	24.9	59.592	0	323.31	727230000000	1312	11	12	12	12	11	12	12	12	12	11	11	11
Q8K133;Q0PD31;P35290	Q8K133;Q0PD31;P35290	Ras-related protein Rab-24	Rab24			0.212283	0.613363	1.15269	0.764731	0.205008	0.415752	26.1348	27.6162	27.7643	27.592	27.75	27.3844	27.6881	27.2629	25.8294	27.953	27.2136	27.0647				6	6	6	36.5	36.5	36.5	23.118	0	30.178	5097500000	49	3	2	2	3	3	4	2	1	3	2	3	2
Q497N1;P62855	Q497N1;P62855	40S ribosomal protein S26	Rps26			0.150916	0.706454	1.15114	0.819044	0.203058	0.325454	28.6405	29.7837	31.1869	30.1833	30.5839	28.8946	29.935	29.4005	29.6915	28.3354	30.8866	29.8056				4	4	4	37.4	37.4	37.4	13.015	0	5.8772	48278000000	84	2	2	2	2	2	2	3	3	4	3	2	4
Q5SFM8	Q5SFM8	RNA-binding protein 27	Rbm27			0.509268	0.309551	1.15095	0.581533	0.20282	0.700677	25.4064	25.3524	24.6162	25.5373	24.9562	25.0674	25.0164	25.0168	24.8033	24.4101	25.184	25.2883				2	1	1	2.4	1.2	1.2	118.55	0.00028369	2.3771	421220000	4	0	0	1	1	1	1	1	1	1	1	1	1
A2ALR9;Q3V0C5;A2ALR8;A2ALS8;A2ALS9;F6TGT8;B7ZNK5	A2ALR9;Q3V0C5;A2ALR8	Ubiquitin carboxyl-terminal hydrolase 48	Usp48			0.322154	0.476262	1.15036	0.673592	0.202083	0.541702	30.3317	31.0287	31.5217	29.9506	30.2632	30.3421	29.8957	30.2317	30.4368	30.3203	30.4439	30.897				4	4	4	4.5	4.5	4.5	118.77	0	5.1678	46089000000	14	3	3	1	3	2	3	1	1	1	1	1	1
Q4FK57;Q8R180;Q4FJZ3;Q3TXL0	Q4FK57;Q8R180;Q4FJZ3	ERO1-like protein alpha	Ero1l			0.768617	0.170366	1.15006	0.489281	0.201705	0.852765	29.3944	29.5949	29.0627	28.8272	29.0373	29.5139	28.8572	29.1536	29.0669	29.2148	28.9982	28.9294				11	11	10	27.4	27.4	25	54.084	0	76.449	17817000000	127	8	8	9	8	9	6	6	5	5	4	7	6
Q3TMH3;Q3TEZ2;Q99ME2;Q8R539;Q8CFV1	Q3TMH3;Q3TEZ2;Q99ME2;Q8R539	WD repeat-containing protein 6	Wdr6			0.441529	0.361802	1.14981	0.610262	0.201392	0.648087	25.9281	25.4366	26.2795	26.4905	26.3469	26.2662	26.1336	25.6605	25.8359	26.5264	25.7141	25.6691				7	7	7	10.4	10.4	10.4	121.91	0	15.2	2118500000	32	2	3	1	2	3	2	2	4	3	3	5	5
Q5DU51;Q3UM91;A2A7F6;O35454;E9Q741;Q8BR31	Q5DU51;Q3UM91;A2A7F6;O35454;E9Q741	Chloride channel protein;Chloride transport protein 6	mKIAA0046;Clcn6			0.283725	0.520325	1.14968	0.703293	0.201228	0.500529	27.5867	27.9377	28.8955	28.1697	29.1994	28.1234	28.855	27.5939	28.0718	28.0204	28.2476	27.9162				13	13	13	25.9	25.9	25.9	77.139	0	33.95	6352100000	56	1	1	2	3	3	1	8	5	11	10	10	8
Q80V42	Q80V42	Carboxypeptidase M	Cpm			0.652557	0.222558	1.14967	0.52359	0.201214	0.789989	29.5006	29.6076	29.5008	29.2551	29.8766	29.5751	28.8552	29.3726	29.3438	29.8683	29.3116	29.357				15	15	15	38.8	38.8	38.8	50.555	0	168.02	26687000000	241	9	9	9	9	9	8	11	9	7	8	8	7
Q542Y0;Q64669;Q99KL8	Q542Y0;Q64669;Q99KL8	NAD(P)H dehydrogenase [quinone] 1	Nqo1			0.27482	0.531104	1.14932	0.709404	0.200777	0.490329	27.4257	28.094	27.816	28.7246	27.5836	28.1567	28.2084	27.2678	27.1752	28.2526	27.237	28.455				12	12	12	49.6	49.6	49.6	30.959	0	92.15	21045000000	105	8	9	9	8	7	8	5	3	6	6	6	4
P70452;D6RJ29	P70452	Syntaxin-4	Stx4			0.389212	0.40812	1.1491	0.633914	0.200507	0.603546	27.7687	28.259	28.1405	28.4761	28.4182	27.9162	28.4664	28.3237	28.0154	28.2674	27.3776	27.3252				10	10	10	47.3	47.3	47.3	34.165	0	41.967	8563200000	72	5	5	5	3	3	4	5	6	6	6	4	4
Q8BKQ3;Q6DIC9;Q62288;B2RXY1;Q8BM07;Q8BM19;A0A087WPP6;Q3US75	Q8BKQ3;Q6DIC9;Q62288;B2RXY1;Q8BM07;Q8BM19;A0A087WPP6	Testican-1	Spock1			0.522891	0.299992	1.14907	0.579857	0.200473	0.707379	26.8287	26.0988	26.1249	26.3651	26.0223	25.9163	26.0906	26.3565	26.2676	26.0086	25.4945	25.9355				5	5	4	11.2	11.2	8.9	49.252	0	7.2	3443300000	42	4	4	3	4	4	4	3	2	1	1	1	2
Q05BD6;B7ZMR4;P47743;D3YZL1;Q3UYA3	Q05BD6;B7ZMR4;P47743;D3YZL1	Metabotropic glutamate receptor 8	Grm8			0.148693	0.710079	1.14866	0.820976	0.199957	0.321095	23.9352	26.0605	26.7321	25.5764	27.2376	26.0341	26.0877	24.6108	25.7773	25.6578	26.2161	26.0264				4	4	4	5.9	5.9	5.9	101.71	0	11.183	1163100000	10	0	0	1	0	0	0	4	1	4	3	4	3
Q3TP62;D3Z6S5;D3YZT7;Q9QYE9;D3Z1E2;D3YV71	Q3TP62;D3Z6S5;D3YZT7;Q9QYE9;D3Z1E2	Pleckstrin homology domain-containing family B member 1	Plekhb1			0.366498	0.430033	1.14862	0.647428	0.1999	0.582672	29.5643	28.4033	28.4211	28.3322	28.893	28.6446	28.1295	28.6184	28.2663	29.171	28.3337	28.54				7	7	7	45	45	45	21.34	0	16.161	7966700000	67	5	2	2	5	4	4	5	5	4	7	4	4
Q3THA6;Q8BL97	Q3THA6;Q8BL97	Serine/arginine-rich splicing factor 7	Srsf7			0.430392	0.3712	1.14848	0.615078	0.199728	0.637445	29.6242	29.5863	29.9844	29.2028	30.2192	30.054	30.0931	29.3168	29.2564	29.9256	29.6206	29.2602				8	7	7	29.4	29.4	29.4	27.377	0	130.37	63944000000	125	4	4	4	4	4	4	7	6	7	6	6	7
Q9JKY0	Q9JKY0	Cell differentiation protein RCD1 homolog	Rqcd1			0.376726	0.420024	1.14826	0.641319	0.199455	0.591547	28.4433	28.7211	28.9522	28.9247	28.939	28.5273	29.3274	28.7346	28.8322	28.4186	28.2149	27.783				12	12	12	47.5	47.5	47.5	33.601	0	83.565	9662000000	73	5	6	7	6	5	6	7	6	6	5	6	6
Q3TJ23;P55284	Q3TJ23;P55284	Cadherin-5	Cdh5			0.164412	0.684838	1.14821	0.806041	0.199387	0.345501	23.6247	24.8633	25.4468	25.2728	25.3868	25.3134	23.0958	25.3887	25.5848	24.4266	24.7887	25.4268				1	1	1	2	2	2	87.942	0.00014957	3.3253	471950000	8	0	0	0	0	0	0	1	1	1	1	1	1
D0EM45;Q9JKL5;D0EM46;D0EM47	D0EM45;Q9JKL5;D0EM46;D0EM47	Calcineurin B homologous protein 3	Tesc			0.385422	0.411697	1.1479	0.637159	0.198997	0.598852	27.7044	27.7312	28.4414	27.7551	28.336	28.4895	28.1832	28.1612	27.9417	27.6194	28.2096	27.1483				8	8	8	44.4	44.4	44.4	24.599	0	30.001	10713000000	61	2	3	3	4	4	1	6	5	6	7	4	4
A2AIS0;A2AIR9;A2AIR7;O55017;Q3UYN6;A2AIZ9	A2AIS0;A2AIR9;A2AIR7;O55017;Q3UYN6	Voltage-dependent N-type calcium channel subunit alpha-1B	Cacna1b			0.246147	0.567352	1.1478	0.73561	0.198868	0.455866	27.6577	28.0086	28.7137	27.9331	28.9017	27.7002	27.3366	28.1881	28.4508	27.527	28.8457	27.3734				20	17	16	12.5	11	10.3	257.07	0	43.139	5855200000	48	1	2	1	4	5	3	11	10	9	12	8	13
A2AI21;A2AI20;A2AI14;P35438;A2AI19;A2AI16;A2AI17;Q3TZ31	A2AI21;A2AI20;A2AI14;P35438;A2AI19;A2AI16;A2AI17;Q3TZ31	Glutamate receptor ionotropic, NMDA 1	Grin1			0.579635	0.263248	1.14756	0.558167	0.198572	0.7423	32.0348	32.0882	32.1266	32.6291	32.0634	32.115	32.0631	32.5397	32.1002	31.6545	31.9079	31.6002				31	31	31	34.2	34.2	34.2	108.02	0	88.092	69114000000	222	6	7	6	8	6	7	22	27	21	25	26	22
Q9JJ28;Q3TUY1	Q9JJ28	Protein flightless-1 homolog	Flii			0.538386	0.289477	1.14704	0.574437	0.197912	0.714652	30.0053	29.4815	30.0659	29.3163	30.1176	29.8337	29.2433	29.4901	29.5874	30.0565	29.4866	29.7688				22	22	22	22.7	22.7	22.7	144.8	0	137.2	20619000000	190	15	14	13	13	15	14	9	10	10	9	9	10
Q3U047;Q3U5R2;Q8BXQ2;B7ZC19	Q3U047;Q3U5R2;Q8BXQ2;B7ZC19	GPI transamidase component PIG-T	Pigt			0.190491	0.644924	1.14702	0.783713	0.197888	0.383117	27.6791	26.8976	28.2603	27.7361	27.1388	25.4722	27.3578	27.2116	26.6858	26.9777	27.1845	26.5793				6	6	6	14.6	14.6	14.6	65.481	0	22.795	4210100000	21	1	1	1	1	1	1	4	5	2	4	5	3
B2RUE0;Q9Z0V1;Q3UH54	B2RUE0;Q9Z0V1;Q3UH54	Potassium voltage-gated channel subfamily D member 3	Kcnd3			0.392872	0.404695	1.147	0.63355	0.197861	0.604296	27.1678	27.3534	27.8251	27.6717	27.8237	26.571	27.0501	27.0121	27.5696	26.8576	27.4239	27.3121				9	7	7	18.8	15.9	15.9	73.461	0	17.868	3999500000	33	1	1	1	3	2	3	5	6	5	6	5	7
A0A0R4J170;Q3TKT4;Q3URH5;G3UX35;Q3UI73;Q8R0K1;Q8R569;Q8CGJ5;Q8BQ54;Q7TQL1;Q6P8K2;O35845	A0A0R4J170;Q3TKT4;Q3URH5;G3UX35;Q3UI73;Q8R0K1;Q8R569	Transcription activator BRG1	Smarca4			0.527278	0.296976	1.14695	0.579501	0.197805	0.707023	26.844	26.7851	26.6317	26.7609	26.9192	27.135	26.5005	27.1305	26.754	25.9323	26.724	26.8477				25	12	12	19	9.3	9.3	181.85	0	44.43	2877000000	52	9	10	11	12	12	11	9	10	10	11	10	12
P70207;Q80XE5	P70207	Plexin-A2	Plxna2			0.480086	0.331066	1.14689	0.59546	0.197729	0.673566	29.2845	29.1365	29.6039	29.407	29.681	29.5967	29.6842	29.2709	29.6044	28.7575	28.7172	29.4888				30	17	17	17.9	12.2	12.2	211.53	0	132.08	11767000000	87	14	16	13	14	14	16	17	15	15	16	14	17
Q9ESR1;Q540E6;Q921J2	Q9ESR1;Q540E6;Q921J2	GTP-binding protein Rheb	Rheb			0.687737	0.205241	1.14649	0.514446	0.197229	0.803186	30.2845	30.6272	30.7611	30.28	29.931	29.984	29.9083	30.2452	30.0213	30.1435	30.21	30.1562				7	7	7	33.7	33.7	33.7	20.393	0	22.417	32867000000	122	6	6	5	6	6	6	7	4	4	4	5	7
Q4V9T8;P48024;Q3UBT8	Q4V9T8;P48024;Q3UBT8	Eukaryotic translation initiation factor 1	Eif1			0.350439	0.446232	1.146	0.658674	0.196609	0.565037	30.0697	29.4053	30.6651	29.8921	30.7927	29.9887	29.7614	29.5256	29.7512	30.3938	30.1926	30.0095				9	9	3	77	77	40.7	12.746	0	323.31	119740000000	291	9	9	9	9	9	8	6	7	5	5	5	7
I6L970;Q3TBX5;Q3U3K9;P70295;A0A0N4SVA6;Q3TAZ9;Q3U0H4	I6L970;Q3TBX5;Q3U3K9;P70295;A0A0N4SVA6;Q3TAZ9;Q3U0H4	Ancient ubiquitous protein 1	Aup1			0.285212	0.518546	1.1459	0.704067	0.196482	0.499158	25.9214	25.3774	26.4203	25.1664	25.4189	26.0361	24.5774	25.887	25.8916	25.3938	26.0183	25.3935				4	4	4	21.7	21.7	21.7	31.826	0	17.187	1212100000	13	1	1	1	1	2	0	1	3	1	1	2	3
Q8BTB8;Q9CQ40	Q8BTB8;Q9CQ40	39S ribosomal protein L49, mitochondrial	Mrpl49			0.122916	0.753501	1.14567	0.847002	0.196188	0.277186	28.271	26.9216	27.8655	25.0323	27.9583	27.9092	28.2666	27.0019	25.6049	27.276	27.2502	27.3813				5	5	5	36.6	36.6	36.6	14.098	0	37.604	9515000000	61	5	4	4	4	5	3	1	1	1	1	1	1
A0A087WRE7;Q8R0N6	A0A087WRE7;Q8R0N6	Hydroxyacid-oxoacid transhydrogenase, mitochondrial	Adhfe1			0.142473	0.720323	1.14562	0.82749	0.19613	0.310077	27.0964	27.2233	27.2565	26.458	26.3091	26.0434	27.4558	27.8916	26.8754	24.5034	26.126	26.3579				10	10	10	31.5	31.5	31.5	49.039	0	28.192	8123900000	79	8	8	8	8	8	7	2	3	2	2	1	3
Q3U125;Q9CYH2;D3Z252;D3YYG8;D3Z398;D3Z0A8;D3Z143;D3YWL4	Q3U125;Q9CYH2;D3Z252;D3YYG8;D3Z398	Redox-regulatory protein FAM213A	Fam213a			0.868562	0.135344	1.14549	0.470853	0.195967	0.88819	31.7124	31.8628	31.9609	31.6854	31.7524	31.7419	31.073	31.7568	31.7076	31.4901	31.8164	31.6962				15	15	15	40.6	40.6	40.6	25.682	0	46.084	96630000000	235	8	8	8	9	8	7	11	11	9	10	6	9
V9GWX3;Q80TE0;S4R2F2;Q8C977	V9GWX3;Q80TE0;S4R2F2;Q8C977	RNA polymerase II-associated protein 1	Rpap1			0.229263	0.589844	1.14541	0.750778	0.195868	0.433611	24.7572	23.879	23.7962	24.7776	25.1505	25.166	24.8757	24.1741	24.5071	24.623	24.9014	23.27				2	2	2	3.6	3.6	3.6	96.382	0.00029214	2.9142	283720000	4	0	0	0	0	0	0	1	1	1	1	2	1
Q8BUM1;Q544R5;Q921F2;A0A087WRZ5;Q8R0B4;Q8BLD4;Q6VYI5;Q6VYI4;A0A087WR97;Q05C33;C9DT14;A0A087WSE4;A0A087WQA5;A0A087WRP4;H3BJV1;A0A087WSH7;A0A087WS74;A0A087WP57;A0A087WQX8;A0A087WNY6;A0A087WS17;A0A087WSC6	Q8BUM1;Q544R5;Q921F2;A0A087WRZ5;Q8R0B4;Q8BLD4;Q6VYI5;Q6VYI4;A0A087WR97;Q05C33;C9DT14;A0A087WSE4;A0A087WQA5	TAR DNA-binding protein 43	Tardbp			1.028	0.0937564	1.14541	0.443467	0.195861	0.951874	32.0468	31.9257	31.8843	32.1711	32.1389	32.1661	31.7066	31.7831	31.8254	32.3053	31.8432	31.694				15	15	3	65.8	65.8	12.6	33.634	0	176.11	98749000000	285	9	9	10	9	9	10	11	10	9	11	9	10
A0A0A0MQ70;Q5SWT3	A0A0A0MQ70;Q5SWT3	Solute carrier family 25 member 35	Slc25a35			0.427403	0.373764	1.14539	0.618351	0.195836	0.631035	26.2583	26.3721	25.7214	26.6709	26.3043	26.5	25.7113	25.7483	26.0136	26.6333	25.9708	26.5746				4	4	4	14.2	14.2	14.2	32.167	0	7.5406	1018000000	15	1	1	1	1	1	1	1	2	3	1	3	2
Q8CHG0;Q924Z6;F6YJ47;F7B8F0;F6Y2I6;F6XQN1	Q8CHG0;Q924Z6	Exportin-6	Xpo6			0.176616	0.665862	1.14466	0.794632	0.194919	0.362228	24.6179	24.1608	24.6442	24.6676	26.7352	24.7258	24.7374	24.8487	25.0874	24.9518	23.6102	25.1464				5	5	5	8.6	8.6	8.6	89.113	0	14.068	707200000	9	1	0	0	1	0	1	1	2	3	1	2	1
P63248;A0A0A6YXS7	P63248	cAMP-dependent protein kinase inhibitor alpha	Pkia			0.524308	0.299014	1.14461	0.582437	0.194862	0.701225	28.2557	28.1444	28.7174	28.1256	28.2189	28.0583	28.4026	27.6944	27.5197	28.3245	28.2811	28.1289				7	7	7	93.4	93.4	93.4	7.9604	0	225.32	31440000000	132	7	7	7	6	6	6	3	4	3	4	4	3
Q6PGL7;A0A0N4SV74;A0A0N4SUJ0;Q8BRP9;Q9CT54;A0A0N4SVK9	Q6PGL7;A0A0N4SV74;A0A0N4SUJ0	WASH complex subunit FAM21	Fam21			0.90436	0.124635	1.14458	0.465022	0.194814	0.900981	29.0388	29.1298	29.0435	29.0597	28.9621	29.3852	28.5275	28.7598	29.2441	29.0089	28.9301	28.9797				32	32	32	38.3	38.3	38.3	145.31	0	323.31	19841000000	239	22	21	18	21	22	21	10	10	9	9	11	10
Q3U0D9;H9KV10;H9KV09;F6T851	Q3U0D9	E3 ubiquitin-protein ligase HACE1	Hace1			0.194979	0.638295	1.14436	0.781888	0.194536	0.388055	27.3361	26.1245	27.4474	26.6607	27.4753	26.6034	26.9639	26.6486	27.7439	25.2899	27.0631	26.7709				12	12	12	15.6	15.6	15.6	102.11	0	26.425	4769000000	81	6	7	6	6	7	5	2	3	3	3	3	3
A2AR81;Q64336	A2AR81;Q64336	T-box brain protein 1	Tbr1			0.357148	0.439392	1.14363	0.65628	0.193618	0.56873	26.5586	26.4587	26.1992	27.6934	26.8617	26.3576	26.1367	26.6555	26.6191	26.674	26.6263	26.2561				3	3	3	14.4	14.4	14.4	44.85	0	20.48	1642300000	7	0	0	0	0	1	1	1	2	2	2	2	2
Q3URS8;Q3UNV7;Q99KX1;A0A0N4SVX3	Q3URS8;Q3UNV7;Q99KX1	Myeloid leukemia factor 2	Mlf2			0.350389	0.446284	1.14343	0.661071	0.193372	0.562286	29.8319	30.1938	29.9168	29.8095	30.534	30.7807	29.8451	29.5226	29.6279	30.7222	30.2398	29.9488				7	7	7	29.6	29.6	29.6	28.154	0	60.705	29378000000	132	4	3	3	4	4	4	6	6	5	5	6	6
Q545F4;P14602;D3YZ06;Q9Z2L2;Q9Z2L3	Q545F4;P14602;D3YZ06	Heat shock protein beta-1	Hspb1			0.382755	0.414234	1.14297	0.641492	0.192787	0.590798	29.506	29.3883	30.0069	29.1808	30.3239	29.9653	29.3069	29.6116	29.4391	29.8133	29.99	29.0536				13	13	13	73.7	73.7	73.7	23.014	0	191.91	41090000000	225	11	12	11	11	12	10	6	5	6	6	5	5
Q5M8R9;Q4FJN9;Q920E5;Q3US29;Q3TMB3;A0A0G2JEB3;A0A0G2JDJ5;A0A0G2JE82	Q5M8R9;Q4FJN9;Q920E5;Q3US29;Q3TMB3;A0A0G2JEB3	Farnesyl pyrophosphate synthase	Fdps			0.255653	0.555069	1.14279	0.730039	0.192558	0.463611	30.4637	30.2937	30.6264	30.3046	30.9786	30.6729	31.1132	30.3613	30.6872	29.0352	30.1935	30.7943				21	21	3	75.1	75.1	14.2	40.565	0	323.31	139260000000	398	18	16	17	15	17	14	11	11	12	9	13	13
P50153;Q3UFJ8	P50153;Q3UFJ8	Guanine nucleotide-binding protein G(I)/G(S)/G(O) subunit gamma-4;Guanine nucleotide-binding protein subunit gamma	Gng4			0.367265	0.429275	1.1426	0.651081	0.192318	0.576738	31.1483	31.4755	31.0304	31.3787	30.8384	31.5018	30.2948	31.2513	31.5092	30.5137	31.2264	31.4237				6	6	6	85.3	85.3	85.3	8.4047	0	45.44	87300000000	189	5	4	5	4	6	5	5	5	4	4	4	5
A0PJL3;Q6PDS3	A0PJL3;Q6PDS3	Sterile alpha and TIR motif-containing protein 1	Sarm1			0.480162	0.331007	1.14205	0.59964	0.191629	0.666396	29.2228	29.2935	29.4847	29.5801	29.3571	29.7631	29.2414	29.5978	29.4078	28.4605	29.3072	29.5368				23	23	23	43.5	43.5	43.5	77.295	0	153.88	17283000000	126	11	11	11	12	12	8	13	13	13	12	14	12
J3QPR6	J3QPR6		Rfpl4b			0.0896673	0.813454	1.14191	0.883213	0.191454	0.215071	26.7593	26.1381	26.6827	23.5146	26.1935	28.3173	25.6483	27.0176	25.8335	24.1146	27.1565	26.6862				1	1	1	4.9	4.9	4.9	30.548	0.0082733	1.3837	1541600000	4	0	0	0	0	0	0	1	1	1	0	1	1
Q19VH2;E9Q4K0;F6UI99	Q19VH2;E9Q4K0		Ablim2			0.840951	0.144228	1.14163	0.483748	0.191095	0.866154	32.0022	31.8583	31.6051	31.8609	31.7727	31.6281	31.9624	31.511	31.5792	31.4191	31.2856	31.8234				24	24	0	49.7	49.7	0	73.589	0	281.72	51030000000	219	4	3	6	6	5	5	20	22	18	16	16	17
Q9CPU4	Q9CPU4	Microsomal glutathione S-transferase 3	Mgst3			0.322338	0.47606	1.14101	0.679033	0.190309	0.533045	30.8553	31.4444	30.9024	31.206	31.4632	31.4022	29.916	31.0145	31.4578	31.0877	31.3469	31.3088				5	5	5	30.7	30.7	30.7	16.958	0	130.87	63801000000	225	2	2	2	2	2	3	4	5	4	5	4	4
Q9D6K5;Q6Y642;Q3UFD0;E9PVN6;E9PVQ9	Q9D6K5;Q6Y642;Q3UFD0;E9PVN6	Synaptojanin-2-binding protein	Synj2bp;Gm20498			0.431947	0.369873	1.14084	0.620059	0.190098	0.628518	30.6391	29.8199	29.4067	30.236	29.4388	29.7581	29.5979	29.7674	29.706	29.5309	29.9086	29.6473				7	7	7	66.2	66.2	66.2	15.815	0	188.93	23898000000	156	6	5	6	6	6	5	3	4	4	4	4	4
Q8C7D2;A0A0N4SUK9	Q8C7D2	Protein cereblon	Crbn			0.174124	0.669693	1.14051	0.797483	0.18968	0.356777	26.0762	26.0376	26.2562	26.8376	26.6688	26.9926	26.6492	24.6605	25.8941	27.1747	27.2813	26.0712				11	11	11	36.2	36.2	36.2	50.88	0	52.412	8147500000	48	6	5	7	7	5	5	3	2	3	2	2	3
Q3UH68;D3YU22;D3Z589;Q8CGB7;D3YU59;F6X3N8;D3YV55;D6RHT2;A0A0J9YUH0;F6W1Y9	Q3UH68;D3YU22;D3Z589;Q8CGB7;D3YU59	LIM and calponin homology domains-containing protein 1	Limch1			0.303668	0.496972	1.14039	0.692965	0.189524	0.513792	28.5453	28.9612	29.5878	28.4876	29.6065	28.9581	28.1901	28.918	28.6637	29.5141	29.051	28.6725				19	19	19	25	25	25	118.19	0	63.549	9309100000	78	6	7	4	9	6	8	9	8	6	6	9	7
E9QPX1;P39061	E9QPX1;P39061	Collagen alpha-1(XVIII) chain;Endostatin	Col18a1			0.364244	0.432271	1.14005	0.654948	0.189096	0.571126	27.6215	27.1338	27.225	27.9592	27.3861	26.7791	27.0768	26.9996	26.6593	27.8327	27.3201	27.0814				6	6	6	4.5	4.5	4.5	182.29	0	11.713	3309600000	17	3	2	2	0	2	2	4	3	4	4	4	4
Q8C8T7;Q8BRK3	Q8C8T7;Q8BRK3	Protein ELFN1	Elfn1			0.217542	0.60598	1.13962	0.765255	0.188559	0.415262	28.2773	28.1292	27.3234	28.17	27.2992	26.868	28.1783	28.0527	27.762	26.824	26.6399	27.4788				8	6	6	15.6	12.6	12.6	90.814	0	16.725	4004300000	33	3	2	3	3	3	3	5	5	6	4	5	5
Q3UQM7;Q9Z127;Q3UG45	Q3UQM7;Q9Z127	Large neutral amino acids transporter small subunit 1	Slc7a5			0.381884	0.415065	1.13961	0.644925	0.188538	0.586	28.6557	29.1357	28.8866	29.2648	29.6562	29.2493	29.1188	29.0487	29.008	29.4585	28.894	28.1891				5	5	4	9.8	9.8	8.4	55.872	0	25.304	14512000000	107	3	4	4	3	4	4	4	3	4	4	3	4
E9Q3B9;D3YYS6;Q3UFX6;O35678;Q3UFN1;A0A0N4SUZ2	E9Q3B9;D3YYS6;Q3UFX6;O35678;Q3UFN1	Monoglyceride lipase	Mgll			2.14724	0.00712463	1.13905	0.33926	0.187833	1.20606	31.8264	31.657	31.7676	31.8857	31.6142	31.6214	31.492	31.5057	31.4534	31.6328	31.6299	31.5314				15	15	15	55.5	55.5	55.5	35.256	0	195.5	68970000000	269	9	9	10	10	9	5	11	11	11	9	11	12
Q5RKN9;Q3UAS2;P47753;Q3UJV2;Q3TLJ0;A0A0G2JE27;Q99L12	Q5RKN9;Q3UAS2;P47753;Q3UJV2;Q3TLJ0	F-actin-capping protein subunit alpha-1	Capza1			0.455994	0.34995	1.13884	0.612193	0.18757	0.64392	29.5719	29.6668	30.4471	29.8607	30.4687	29.4295	29.577	29.7455	29.6662	29.9293	29.8054	29.5959				15	13	13	73.8	64.3	64.3	32.953	0	181.81	30121000000	190	13	11	13	12	12	8	11	10	8	8	9	8
Q8C0Q9	Q8C0Q9	Rap guanine nucleotide exchange factor 5	Rapgef5			0.187124	0.649944	1.13867	0.789141	0.187345	0.374341	27.4328	27.606	28.7016	27.5368	28.6611	28.4446	26.8801	27.6941	27.7949	27.3838	29.0733	28.4327				2	2	2	3.1	3.1	3.1	93.724	0.00014754	3.0956	5813400000	13	0	0	0	0	0	0	1	2	2	1	2	2
D5MCW4;Q9CQ89;Q8VC83	D5MCW4;Q9CQ89	Protein CutA	Cuta			0.21494	0.60962	1.13814	0.768605	0.186679	0.411037	29.6124	29.8739	29.4707	29.8268	29.6599	29.6347	29.9309	29.7354	29.7749	27.7549	29.9017	29.8607				5	5	5	61	61	61	16.453	0	27.347	65713000000	129	4	4	4	4	4	3	5	5	4	2	5	4
D3YTP0;A0A0R4J1G9;E9QN92;Q8CI59	D3YTP0;A0A0R4J1G9;E9QN92;Q8CI59	Metalloreductase STEAP3	Steap3			0.237387	0.578913	1.13814	0.74789	0.186673	0.438772	24.756	24.9952	24.7222	25.4025	25.1289	25.3439	25.0284	25.6196	24.8984	23.562	25.5036	24.6168				2	2	2	6.7	6.7	6.7	46.878	0.0002933	3.0052	479330000	4	0	1	0	1	0	0	1	1	0	1	0	1
Q58E49;D3YYI8;O09106	Q58E49;D3YYI8;O09106	Histone deacetylase;Histone deacetylase 1	Hdac1;Gm10093			0.338815	0.458337	1.13802	0.67174	0.186527	0.545691	26.4038	25.9572	26.9883	26.1576	27.0907	25.8925	25.9308	26.0197	26.1686	26.5997	26.5785	26.0736				9	5	5	22.8	13.5	13.5	55.074	0	16.245	1556200000	13	3	3	3	4	3	4	6	5	5	4	4	6
Q8BK99;F6U775	Q8BK99;F6U775		Opa1			0.180668	0.659677	1.13786	0.793294	0.186323	0.364907	26.0653	25.6387	25.0943	25.4022	24.7986	25.5111	25.1627	25.4725	23.8599	26.0688	24.5832	26.2452				34	2	2	63.1	6.2	6.2	64.377	0	16.223	1085600000	14	20	21	22	21	20	18	22	27	25	25	25	27
Q8BPS5;Q8C2E6;Q544N9;P53986;Q3TRK9;Q3UWP4;Q8C571;Q3TIU1	Q8BPS5;Q8C2E6;Q544N9;P53986;Q3TRK9;Q3UWP4;Q8C571	Monocarboxylate transporter 1	Slc16a1			0.726874	0.187554	1.13779	0.514801	0.186229	0.803938	29.4963	29.9303	30.1158	29.813	30.1105	29.7741	29.5791	29.6097	29.7332	29.7417	30.0608	29.3981				9	9	9	30.1	30.1	30.1	38.157	0	79.221	20151000000	108	8	8	7	8	6	7	6	5	7	6	6	5
Q9R1T2	Q9R1T2	SUMO-activating enzyme subunit 1;SUMO-activating enzyme subunit 1, N-terminally processed	Sae1			0.339074	0.458064	1.1374	0.671523	0.185741	0.545257	29.8519	29.2643	30.067	29.6794	30.0217	29.6499	29.2975	29.5044	29.3813	29.1937	30.5865	29.4563				25	25	25	79.7	79.7	79.7	38.62	0	265	59890000000	312	20	23	21	21	19	21	7	7	7	7	6	5
Q9WVH9	Q9WVH9	Fibulin-5	Fbln5			0.22994	0.588925	1.13716	0.754924	0.185433	0.429102	24.9158	24.2862	24.4669	26.3248	24.8946	24.7964	24.3288	24.63	25.2015	24.4776	24.6892	25.245				2	2	2	5.1	5.1	5.1	50.193	0.00028341	2.3625	487730000	6	0	0	0	0	0	0	1	1	1	2	1	2
Q3UUF8	Q3UUF8	Ankyrin repeat domain-containing protein 34B	Ankrd34b			0.24442	0.569613	1.13694	0.742582	0.185156	0.44624	28.0301	27.0105	26.5309	27.1645	28.3062	27.6965	26.6725	27.5934	27.3429	27.5841	26.9393	27.4956				5	5	5	11.8	11.8	11.8	55.416	0	19.364	3348500000	40	3	3	3	4	3	3	3	3	3	3	3	3
O35435;E9Q1V3;Q8BMJ0;Q3UET5;F6TCT7;D3YZY5;F6ZQJ5	O35435;E9Q1V3;Q8BMJ0	Dihydroorotate dehydrogenase (quinone), mitochondrial	Dhodh			1.00152	0.0996518	1.13667	0.457268	0.184819	0.915619	30.5841	30.357	30.3129	30.6885	30.588	30.3486	30.6412	30.3833	30.2477	30.1161	30.1646	30.2172				13	13	13	46.3	46.3	46.3	42.699	0	88.88	27264000000	122	4	5	4	5	5	4	9	9	9	10	8	10
Q8BFY6	Q8BFY6	Peflin	Pef1			0.370704	0.425888	1.13665	0.653348	0.184785	0.57276	30.9347	30.8057	30.7518	30.8429	30.484	30.1617	30.5866	30.6549	30.6704	29.5896	30.4467	30.9238				8	8	8	36.4	36.4	36.4	29.227	0	215.26	45238000000	136	4	5	4	6	4	6	6	6	6	5	7	6
Q78IK2	Q78IK2	Up-regulated during skeletal muscle growth protein 5	Usmg5			0.444095	0.359671	1.1363	0.618236	0.184344	0.63128	33.3877	33.1272	33.0304	33.5479	33.1664	33.2012	33.317	33.3101	33.6	32.4205	32.7775	32.9296				3	3	3	44.8	44.8	44.8	6.3814	0	85.703	228500000000	210	3	3	3	3	3	3	3	3	3	3	3	3
Q5HZI9;A2AKW0;G3UYJ3;A2AKV9	Q5HZI9;A2AKW0;G3UYJ3;A2AKV9	Solute carrier family 25 member 51	Slc25a51			0.137104	0.729283	1.13623	0.835955	0.184258	0.298311	27.0119	29.306	30.6105	28.4333	29.1939	29.0235	28.0293	28.8294	29.1376	28.8427	28.3834	29.2511				13	13	13	47.3	47.3	47.3	33.689	0	143.38	17602000000	125	6	5	5	5	5	4	11	10	10	10	10	10
B1AXV0;Q8BVG0;F6Q3S1	B1AXV0;Q8BVG0	DOMON domain-containing protein FRRS1L	Frrs1l			0.580925	0.262467	1.13619	0.56959	0.184203	0.722034	28.1015	28.6066	28.7444	28.4948	28.3215	28.4618	27.9184	28.1676	28.4285	28.8033	28.1602	28.1473				6	6	6	29.4	29.4	29.4	32.506	0	107.76	9203800000	67	3	3	5	5	5	5	4	3	5	5	4	5
Q3UKQ5;Q3UF03;P24668	Q3UKQ5;Q3UF03;P24668	Cation-dependent mannose-6-phosphate receptor	M6pr			0.479282	0.331679	1.13619	0.605281	0.184203	0.656565	30.1424	29.5971	29.288	30.0686	29.2014	29.8468	29.7344	29.7082	29.2856	29.3133	29.4049	29.5925				8	8	8	35.3	35.3	35.3	31.172	0	122.77	19881000000	112	5	6	6	7	6	6	7	5	3	4	3	4
E9Q9D6;Q148X5;Q80TM6;Q5XKA9;F6Z9T5	E9Q9D6;Q148X5;Q80TM6;Q5XKA9;F6Z9T5	R3H domain-containing protein 2	R3hdm2			0.198461	0.633198	1.13616	0.782564	0.184161	0.388401	25.4319	25.4343	25.0271	25.6693	24.7504	25.2301	25.0673	25.5788	25.1056	25.9002	25.3397	23.4466				3	3	3	4.5	4.5	4.5	106.91	0	4.5166	1075900000	12	1	1	2	1	2	2	1	1	1	1	1	1
Q9CYW4	Q9CYW4	Haloacid dehalogenase-like hydrolase domain-containing protein 3	Hdhd3			0.234877	0.582269	1.13608	0.750227	0.184063	0.434318	27.665	28.3116	28.4971	28.1395	29.005	28.2265	28.3202	27.6473	28.7634	27.0312	28.3478	28.6303				10	10	10	58.6	58.6	58.6	28.027	0	50.73	16969000000	113	6	6	6	6	4	4	5	7	5	7	5	5
P32020;A2APS4	P32020	Non-specific lipid-transfer protein	Scp2			1.1156	0.07663	1.13605	0.443693	0.184022	0.952389	31.0934	31.1191	30.827	31.0202	31.0828	31.03	31.0719	30.9489	30.8502	30.9946	30.576	30.6268				16	16	16	22.1	22.1	22.1	59.125	0	140.08	100390000000	372	12	13	13	15	12	13	7	7	8	9	8	9
P70245;A2AC29	P70245;A2AC29	3-beta-hydroxysteroid-Delta(8),Delta(7)-isomerase	Ebp			0.92624	0.118511	1.13588	0.471303	0.183816	0.88524	28.6583	28.9322	28.9524	29.1959	28.6315	28.8527	28.5814	28.6407	28.5148	28.9763	28.7315	28.6755				3	3	3	15.2	15.2	15.2	26.215	0	15.2	6850000000	36	2	2	2	2	1	1	2	2	2	2	1	2
G3XA18;Q3V023;Q9D7V9;H3BL13	G3XA18;Q3V023;Q9D7V9	N-acylethanolamine-hydrolyzing acid amidase;N-acylethanolamine-hydrolyzing acid amidase subunit alpha;N-acylethanolamine-hydrolyzing acid amidase subunit beta	Naaa			0.188424	0.648002	1.13563	0.789256	0.183489	0.37456	27.1537	26.9862	26.9381	26.7755	27.0947	26.7919	27.0737	27.0131	26.9775	24.8796	27.293	27.4023				3	3	3	10.8	10.8	10.8	39.803	0	20.609	6353800000	38	3	3	3	3	3	2	1	1	2	1	2	1
P97449;Q3UP74;Q3TB69	P97449;Q3UP74;Q3TB69	Aminopeptidase N	Anpep			0.41176	0.387471	1.13558	0.63288	0.183427	0.605365	28.6674	28.6179	29.2933	29.0112	29.5302	28.3456	28.5838	28.5113	29.0132	28.9835	28.6533	28.6197				21	21	21	28.4	28.4	28.4	109.65	0	115.99	14852000000	135	10	11	11	9	10	11	10	8	11	13	8	10
G5E843;O89026;Q3UXH3;Q3UQ03;Q3UUE8	G5E843;O89026	Roundabout homolog 1	Robo1			0.470481	0.338469	1.13555	0.609218	0.183386	0.64933	28.2974	27.9703	27.9706	27.6402	27.4755	27.5757	27.6017	27.151	28.0682	27.8678	27.6908	27.45				7	7	6	5.4	5.4	4.7	176.37	0	21.374	3546500000	25	1	2	2	0	1	2	2	3	3	3	3	4
E9Q6G4;B7ZNA4;B2RWU5;Q91V24;Q8R1I3	E9Q6G4;B7ZNA4;B2RWU5;Q91V24;Q8R1I3	ATP-binding cassette sub-family A member 7	Abca7			0.292669	0.50972	1.13545	0.704742	0.183259	0.497912	25.1948	25.8663	25.6847	25.4132	25.5524	26.1531	25.1864	25.601	25.6956	26.2137	24.5337	25.5346				8	8	7	5.1	5.1	4.7	237.75	0	7.7188	1052800000	17	0	1	1	1	1	1	3	4	1	4	3	2
Q6A091;Q8K285	Q6A091;Q8K285	F-BAR domain only protein 1	mKIAA0290;Fcho1			0.464644	0.343049	1.13539	0.611485	0.18319	0.644923	25.3674	26.2599	26.2541	26.117	26.1533	26.4525	25.9616	25.9395	26.1433	25.441	25.958	26.0617				2	2	2	8.2	8.2	8.2	57.18	0	18.646	832690000	10	0	0	0	0	0	0	2	2	2	2	2	2
A3KMJ8;P61759;Q3TIR6	A3KMJ8;P61759;Q3TIR6	Prefoldin subunit 3	Vbp1			0.126642	0.747064	1.13519	0.844984	0.18293	0.280688	27.8819	27.9487	28.8474	28.5883	28.8718	28.8977	28.4793	28.8947	29.3759	25.8162	28.7696	28.6023				17	17	17	75.4	75.4	75.4	21.963	0	323.31	97431000000	298	17	17	17	16	17	15	1	1	3	2	4	4
Q8JZN5;Q9CZC5;A0A0G2JDY4;A0A0G2JF25;Q8BTY0	Q8JZN5	Acyl-CoA dehydrogenase family member 9, mitochondrial	Acad9			1.02395	0.0946336	1.13513	0.457525	0.182852	0.918657	32.3393	32.4699	32.4494	32.3956	32.3197	32.3996	32.2135	32.2714	32.3997	31.7513	32.2848	32.3558				32	32	32	63.8	63.8	63.8	68.721	0	323.31	124850000000	501	20	18	19	21	20	18	26	27	27	23	27	27
G3X8Q1;B9EKC5;Q3TGB0;Q8CGG3;Q6PFH4	G3X8Q1;B9EKC5;Q3TGB0;Q8CGG3;Q6PFH4		Cabin1			0.28938	0.513594	1.13457	0.706549	0.182143	0.4937	27.3884	27.077	26.3715	27.0675	27.3014	27.5499	26.7099	26.2248	26.6277	27.4056	27.5761	27.1187				2	2	2	1.5	1.5	1.5	243.17	0.0082799	1.3979	2239400000	6	0	0	0	0	0	0	2	1	2	1	2	2
F6XMH5;Q6PCX9	F6XMH5;Q6PCX9	E3 ubiquitin-protein ligase TRIM37	Trim37			0.718788	0.191079	1.13444	0.522575	0.181986	0.792032	25.0199	24.8111	25.1343	24.7383	24.5411	24.6326	24.5516	24.3051	24.5331	24.7276	24.963	24.705				1	1	1	4.1	4.1	4.1	36.512	0	9.4249	291780000	1	0	0	0	0	0	0	1	1	0	1	1	1
Q9CYN2	Q9CYN2	Signal peptidase complex subunit 2	Spcs2			0.163111	0.686893	1.13443	0.809782	0.181972	0.337943	27.3382	28.5718	26.4218	28.1745	27.991	28.1521	28.6412	28.0202	27.4785	26.4834	27.7873	27.1471				9	9	9	46.9	46.9	46.9	24.977	0	226.86	9096200000	89	8	7	6	5	7	4	3	4	2	3	4	3
Q3U1V6	Q3U1V6	Ubiquitin-conjugating enzyme E2 variant 3	Uevld			0.328628	0.469215	1.13418	0.679077	0.181644	0.53197	26.0864	26.2392	24.8891	25.5611	25.3831	25.2642	25.8222	24.8972	25.3755	25.4603	25.3276	25.4505				4	4	4	10.2	10.2	10.2	51.681	0.00029317	2.9875	888460000	7	1	2	0	1	1	1	2	2	0	2	2	1
E9QMU3;D3YWN7;O88735	E9QMU3;D3YWN7;O88735	Ensconsin	Map7			0.42796	0.373284	1.13407	0.627874	0.181514	0.615814	28.2583	28.9722	28.0745	28.6956	28.5504	28.858	28.3692	28.9166	28.4487	28.4224	27.9058	28.2573				14	14	14	22	22	22	82.843	0	43.474	8372000000	98	7	6	6	8	7	8	6	8	6	5	6	6
E9QKB2;Q9JKS5;A7MAY6;Q3UJC1	E9QKB2;Q9JKS5;A7MAY6	Intracellular hyaluronan-binding protein 4	Habp4			0.175704	0.667262	1.13397	0.798268	0.181382	0.35598	26.599	28.8847	28.4985	28.8487	28.3371	28.1548	28.5113	28.0353	26.988	28.0956	28.271	28.3334				13	13	13	33.3	33.3	33.3	45.965	0	119.64	10055000000	118	6	6	4	7	6	9	4	5	7	5	6	7
A0A0G2JFZ4;E9Q7M2;Q3V1I7	A0A0G2JFZ4;E9Q7M2		Tsc22d2			0.104966	0.785296	1.13395	0.866026	0.181355	0.242438	26.6626	26.3096	26.4882	26.612	25.7343	24.0904	27.1242	26.0202	26.2701	23.4245	25.9617	26.0083				7	3	3	8.5	4.7	4.7	75.37	0	17.464	1928500000	17	4	5	5	5	4	4	5	5	4	5	2	4
Q9CZ13;Q3THM1;Q3TIC8;Q8K2S8;A0A0A6YW82;Q8VEJ2;A0A0A6YWX6;A0A0A6YVZ0	Q9CZ13;Q3THM1;Q3TIC8;Q8K2S8	Cytochrome b-c1 complex subunit 1, mitochondrial	Uqcrc1			0.822888	0.150353	1.13374	0.49614	0.181096	0.837415	35.364	35.2693	35.6184	35.0928	35.7661	35.2064	35.3779	35.2023	35.2829	35.0399	35.2269	35.1005				27	27	26	64.8	64.8	63.3	52.851	0	323.31	1262700000000	1156	17	17	16	16	16	15	25	24	25	23	23	25
Q8BUR4	Q8BUR4	Dedicator of cytokinesis protein 1	Dock1			0.475629	0.334481	1.13348	0.609404	0.18076	0.649605	27.7265	27.3993	27.6462	27.3963	27.7871	27.4636	27.07	26.8159	27.6271	27.6307	27.2996	27.891				22	22	21	17.3	17.3	16.7	215.08	0	39.987	5437200000	56	8	9	6	9	8	10	5	6	8	4	9	5
A0A0G2JEP4;A0A0R4J169;E9QN52;Q91WK0;A0A0G2JDR6;A0A0G2JGZ1;A0A0G2JEF6	A0A0G2JEP4;A0A0R4J169;E9QN52;Q91WK0	Leucine-rich repeat flightless-interacting protein 2	Lrrfip2			0.112652	0.771522	1.13331	0.858705	0.180539	0.256059	26.4657	27.9723	28.1184	26.5474	28.3545	26.2995	28.5373	25.9453	25.9331	26.525	27.536	28.198				13	13	0	33.3	33.3	0	48.414	0	78.53	12961000000	134	8	10	10	10	9	8	3	2	2	3	1	3
O88737;V9GX98;Q3TUN1;Q3UXD6;Q3V2Z5	O88737	Protein bassoon	Bsn			0.756414	0.175221	1.13319	0.513229	0.180393	0.806649	34.4651	34.4761	34.4011	34.8665	34.5601	34.4968	34.0225	34.2689	34.5202	34.7428	34.42	34.2088				163	159	158	55.9	55.2	55.2	418.84	0	323.31	438620000000	2326	59	57	57	71	70	61	124	128	124	128	121	131
Q8C2Q3;Q3U6A2;E9QL13;Q62019;J3QN51;J3QPT3;B0LM42;J3QQ01	Q8C2Q3;Q3U6A2;E9QL13;Q62019	RNA-binding protein 14	Rbm14;p16			1.42385	0.0376835	1.13286	0.413712	0.179975	1.02743	31.2096	30.9308	31.0596	31.1135	31.0619	31.0188	30.9077	30.7928	31.0104	31.1166	30.6819	30.8047				17	17	13	34.1	34.1	23.5	69.448	0	215.55	48897000000	291	11	10	10	11	11	11	13	12	15	14	15	14
B1AWT2;B1AWT3;Q7TT45;B1AWT4	B1AWT2;B1AWT3;Q7TT45;B1AWT4	Ras-related GTP-binding protein D	Rragd			0.778004	0.166723	1.13267	0.507728	0.179722	0.815033	25.3719	25.5302	25.4927	25.1816	25.0548	25.3209	24.8918	25.1457	24.9574	25.4508	25.0307	25.3975				7	2	2	21.6	5.8	5.8	45.145	0.00015195	3.6399	616720000	10	3	4	3	4	5	4	4	3	4	4	4	4
Q6ZQ83;Q3UH93	Q6ZQ83;Q3UH93	Plexin-D1	Plxnd1			0.430543	0.371071	1.13265	0.627927	0.179704	0.615668	28.512	27.6937	28.4211	27.6532	27.6873	27.8116	27.4623	27.9074	27.8953	27.6081	28.1689	27.6589				16	14	14	11.6	10.8	10.8	192.95	0	37.332	5365100000	54	5	4	5	4	5	4	8	7	8	8	9	8
Q80TL4;F6SBE4;S4R1R0;S4R193;S4R202;S4R2C8	Q80TL4;F6SBE4	Protein KIAA1045	Kiaa1045;N28178			1.44583	0.0358234	1.13261	0.411501	0.179653	1.03179	32.6375	32.5161	32.526	32.6891	32.6383	32.7103	32.168	32.3753	32.4809	32.5543	32.6361	32.4248				24	24	24	60	60	60	45.222	0	323.31	138850000000	460	14	14	15	15	15	14	20	21	22	22	23	21
K3W4Q8;O55108;O55107;P18572;J3QP71	K3W4Q8;O55108;O55107;P18572;J3QP71	Basigin	Bsg			1.59148	0.0256163	1.1323	0.396823	0.179262	1.0643	32.1466	32.1112	31.8849	32.2807	31.9268	32.0209	31.9263	31.9088	31.7726	31.8474	31.8396	32.0008				11	11	11	45.9	45.9	45.9	24.116	0	117.58	115810000000	327	11	10	10	11	10	11	9	9	10	8	9	10
Q8BG39;Q8JZZ9	Q8BG39	Synaptic vesicle glycoprotein 2B	Sv2b			0.665545	0.216001	1.13229	0.544708	0.179246	0.760444	33.4448	33.851	33.3733	33.4242	33.337	33.7126	33.0941	33.1427	33.1827	33.3939	33.4777	33.7762				19	18	17	30.9	29.7	28.4	77.456	0	214.61	245320000000	431	12	12	12	12	11	10	16	15	17	16	16	16
J9S2Z5;F4YJQ2;J9T153;J9T120;J9SVL3;Q5F4S6;J9T334;J9S2Y6;F4YJP8;Q5F4S7;J9T143;Q5F4S8;J9T345;Q69ZE8;J9SQE7;F6M2J8;F4YJQ0;F4YJP9;Q5F4T0;Q5F4S9;J9S305;J9S314;J9SQF3;F4YJQ1;J9SQF8;J9SUA7;Q3UQF1;B2RUS0;J9SUB2;J9SQG4;Q8BJ11;E9PUC8;Q8BJE6;Q8BKI1;Q8BKH4;Q8BIH6;D3Z539	J9S2Z5;F4YJQ2;J9T153;J9T120;J9SVL3;Q5F4S6;J9T334;J9S2Y6;F4YJP8;Q5F4S7;J9T143;Q5F4S8;J9T345;Q69ZE8;J9SQE7;F6M2J8;F4YJQ0;F4YJP9;Q5F4T0;Q5F4S9;J9S305;J9S314;J9SQF3;F4YJQ1;J9SQF8;J9SUA7;Q3UQF1;B2RUS0;J9SUB2;J9SQG4;Q8BJ11;E9PUC8		Trpm3			0.180747	0.659558	1.13227	0.79448	0.179215	0.362204	29.6959	28.3606	29.7582	28.5402	28.7547	28.0596	28.1672	28.326	29.6742	29.3337	28.1112	28.4816				19	19	17	14.9	14.9	13.6	192.38	0	88.453	9045600000	79	4	3	3	4	4	2	11	12	13	10	13	13
D3YWT0;D3Z569;D3YTS1;Q9R0P6;Q6PET3	D3YWT0;D3Z569;D3YTS1;Q9R0P6;Q6PET3	Signal peptidase complex catalytic subunit SEC11;Signal peptidase complex catalytic subunit SEC11A	Sec11a			0.152716	0.703532	1.1319	0.820919	0.178747	0.32126	25.692	25.0998	26.5386	25.6495	26.9223	25.8497	25.1353	24.256	26.2106	26.652	26.281	26.1445				4	4	4	17.1	17.1	17.1	19.569	0	12.059	2368900000	28	3	3	2	3	3	2	2	2	4	1	4	3
Q8R3X4;O35857;F7C189;A2VCP9	Q8R3X4;O35857	Mitochondrial import inner membrane translocase subunit TIM44	Timm44			1.91526	0.0121545	1.13165	0.372478	0.178427	1.12635	30.8812	30.9032	30.9378	30.9735	30.7618	31.0312	30.6644	30.7903	30.8709	30.5746	30.7007	30.8172				19	19	19	51.6	51.6	51.6	50.888	0	85.051	43541000000	220	11	10	12	11	12	12	12	14	13	14	13	13
Q3U671;Q9CYC6	Q3U671;Q9CYC6	m7GpppN-mRNA hydrolase	Dcp2			0.126811	0.746773	1.13137	0.845391	0.178075	0.2798	25.428	24.2234	23.1719	22.7048	22.4795	23.2066	23.1373	23.3013	23.0094	24.7596	23.1838	22.7544				2	2	2	8.5	8.5	8.5	48.407	0	6.6527	194750000	3	0	0	0	1	0	0	0	0	0	1	1	1
Q7TMH5;Q9D1P0;F7CXG9;Q05CB9;G5E909	Q7TMH5;Q9D1P0;F7CXG9	39S ribosomal protein L13, mitochondrial	Mrpl13			0.525441	0.298235	1.13107	0.593964	0.177689	0.678371	27.5186	27.5349	27.3662	27.4852	26.7826	27.2658	27.5728	27.1091	27.3169	26.753	27.0851	27.0502				9	9	9	64	64	64	20.371	0	20.33	5370300000	67	3	5	4	5	3	4	6	4	6	5	4	3
F7D4J0;E0CX35;F8WIG8;Q6PDC8;F6UGV8	F7D4J0;E0CX35;F8WIG8;Q6PDC8;F6UGV8	Major facilitator superfamily domain-containing protein 4	Mfsd4			0.193559	0.640384	1.13068	0.786758	0.177197	0.378744	25.5089	25.3179	26.4302	25.5482	25.3546	25.2146	26.2654	25.4043	25.2194	23.9591	25.6915	25.7714				2	2	2	6.9	6.9	6.9	44.558	0.00015366	3.8756	625580000	6	0	0	0	0	0	0	1	2	1	2	2	1
Q60992;Q7TSI6	Q60992;Q7TSI6	Guanine nucleotide exchange factor VAV2	Vav2			0.163	0.687068	1.12984	0.811856	0.176121	0.335709	24.2255	25.799	25.9494	26.062	25.002	25.386	23.6922	25.4967	25.4376	25.3529	25.8481	25.5395				3	3	3	4.8	4.8	4.8	99.914	0.00029167	2.877	2275000000	7	2	2	2	2	2	1	0	1	1	1	1	2
Q3UQ84;E9Q7H6;Q922A3;Q3TP97;A0A0G2JF63;A0A0G2JGW2;A0A0G2JFR0;A0A0G2JFW1;A0A0G2JF59;A0A0G2JFT3;A0A0G2JGZ2	Q3UQ84;E9Q7H6;Q922A3;Q3TP97	Threonine--tRNA ligase, mitochondrial	Tars2			0.383376	0.413642	1.12919	0.652225	0.175288	0.573766	28.3731	28.2748	28.0775	28.2511	27.9184	27.8184	28.4337	27.6965	27.6323	27.3388	28.1424	28.4178				10	10	10	16.3	16.3	16.3	81.699	0	22.728	5150500000	30	3	3	2	3	3	1	6	5	4	6	6	5
Q6P6I8;Q2M4I8;A0A0R4J1Z7;E0CX65	Q6P6I8;Q2M4I8;A0A0R4J1Z7		Sirpa;Ptpns1			0.549759	0.281994	1.12915	0.587839	0.175242	0.689636	33.2905	33.1021	33.6565	33.6144	33.9948	33.3668	33.1079	33.2155	33.1925	33.5373	33.6215	33.299				22	22	1	46.4	46.4	4.5	55.986	0	286.74	364490000000	760	14	14	14	14	14	12	20	18	16	17	17	18
B7ZC90	B7ZC90		Crocc			0.185302	0.652676	1.12899	0.792983	0.175033	0.366688	24.6713	24.9629	26.0952	25.7695	26.097	26.1257	25.6621	25.6837	24.2496	25.7441	26.1599	25.172				1	1	1	26	26	26	8.4344	0	73.509	1017400000	17	1	1	1	0	0	0	1	1	1	1	1	1
Q9QZR0;E9Q446;Q9CT51;D3Z7S2;Q9CS30	Q9QZR0;E9Q446;Q9CT51	E3 ubiquitin-protein ligase RNF25	Rnf25			0.126961	0.746515	1.12831	0.846086	0.174159	0.279063	25.6347	26.8919	24.8174	26.078	23.9336	25.9371	26.6251	25.5418	25.047	24.4655	24.8892	25.6792				5	5	5	14.5	14.5	14.5	51.226	0	22.266	1717300000	29	4	2	4	2	4	3	1	1	1	1	1	1
Q921C5;Q3TBD4;D3Z390	Q921C5;Q3TBD4;D3Z390	Protein bicaudal D homolog 2	Bicd2			0.116817	0.764158	1.12812	0.856179	0.173918	0.261899	27.6563	26.4826	26.3439	26.9265	26.3137	26.6024	25.151	28.9265	26.1813	25.8426	26.5418	26.6388				8	8	5	9.1	9.1	5.7	93.39	0	8.0056	7843800000	33	6	5	3	6	4	5	1	1	1	1	1	1
Q3U319	Q3U319	E3 ubiquitin-protein ligase BRE1B	Rnf40			0.0836166	0.824866	1.12752	0.890089	0.17315	0.200825	27.2371	26.0487	27.1352	25.88	24.4227	27.3371	26.3841	27.1659	24.3565	27.4962	24.2799	27.3391				9	9	9	10.6	10.6	10.6	113.97	0	17.72	4654000000	66	7	4	7	7	7	6	1	1	1	1	0	1
Q9CQ19	Q9CQ19	Myosin regulatory light polypeptide 9	Myl9			0.367217	0.429322	1.12751	0.664061	0.173145	0.558161	25.6123	26.3323	26.2137	25.6541	25.5857	25.3676	25.4061	25.5979	25.6314	25.1492	25.7877	26.1546				10	3	3	62.2	23.8	23.8	19.854	0	10.253	3462600000	15	7	9	8	8	9	7	7	6	7	7	5	8
Q8K183;D3Z7R1	Q8K183;D3Z7R1	Pyridoxal kinase	Pdxk			0.948218	0.112663	1.12743	0.483524	0.173037	0.86734	33.0734	33.3112	33.1566	33.3344	33.56	32.9272	33.0772	33.1953	33.1276	33.0285	32.9517	32.9444				19	19	19	67	67	67	35.015	0	323.31	430140000000	705	14	14	14	13	15	12	14	12	14	11	12	12
B7ZNS2;B1AZP2;Q3UCF7;E9PUF2;I1E4X0;F6YMR0;H3BJD4;H3BJW9;H3BKJ0;H3BL90	B7ZNS2;B1AZP2;Q3UCF7	Disks large-associated protein 4	Dlgap4			0.520656	0.301539	1.12707	0.599009	0.172571	0.667816	30.3321	30.4598	30.6417	31.1588	30.4901	30.5881	30.4305	30.3715	30.2257	30.8338	30.1372	30.6364				27	27	27	36.6	36.6	36.6	106.17	0	211.85	35977000000	275	13	11	14	15	15	14	18	19	16	18	18	18
A0A087WQF0;Q8VCY8	A0A087WQF0		Lppr2			0.396894	0.400965	1.12706	0.648188	0.172559	0.58156	27.8458	27.1117	27.514	27.5304	27.2616	26.828	27.0083	26.9339	27.7433	26.9723	27.0154	27.3828				6	6	6	21.3	21.3	21.3	45.593	0	18.866	4376000000	25	2	2	2	4	4	3	3	3	3	3	3	3
Q8BW75;E9Q3X6;E9PVL9	Q8BW75	Amine oxidase [flavin-containing] B	Maob			2.40606	0.00392593	1.12702	0.349437	0.172508	1.17931	32.6639	32.7449	32.6958	32.7318	32.823	32.696	32.4344	32.5364	32.537	32.7332	32.5135	32.5658				25	25	25	63.8	63.8	63.8	58.557	0	298.52	144490000000	533	14	13	13	14	15	13	22	24	19	23	23	23
Q3TH73	Q3TH73	Protein tweety homolog 2	Ttyh2			0.390514	0.406898	1.12698	0.651136	0.172465	0.57642	26.2818	26.5627	25.8404	26.1794	25.997	26.7432	25.981	26.0269	26.0068	25.7493	26.7763	26.0293				3	3	3	4.9	4.9	4.9	59.007	0.00056267	2.2266	2160800000	14	1	2	2	2	2	1	2	1	2	1	2	2
Q544F6;Q9CQI6	Q544F6;Q9CQI6	Coactosin-like protein	Cotl1			0.895548	0.12719	1.1265	0.492662	0.171841	0.845254	32.2816	32.4442	32.6298	32.4037	32.8119	32.6505	32.3339	32.643	32.2375	32.4217	32.373	32.1815				15	15	15	83.8	83.8	83.8	15.944	0	167.93	229840000000	341	13	12	13	12	12	11	10	12	11	12	11	11
Q3UF58;Q8C6E3;P24270;Q3UZE7;Q542K4;Q3TVZ1;Q91XI2;A2AL20	Q3UF58;Q8C6E3;P24270;Q3UZE7;Q542K4;Q3TVZ1;Q91XI2	Catalase	Cat			0.701708	0.198743	1.12609	0.543419	0.171316	0.763203	30.9889	30.7971	30.7878	30.7688	30.5524	30.5265	30.6766	30.6809	30.6019	30.7461	30.6251	30.0629				23	23	23	54.8	54.8	54.8	59.697	0	165.12	35916000000	270	13	12	13	15	15	14	13	13	13	14	13	13
A0A0J9YTZ4;Q8C5M2;Q62092;A0A0J9YUH3;A0A0J9YVB5;A0A0J9YVF8	A0A0J9YTZ4;Q8C5M2;Q62092;A0A0J9YUH3	Neuron-specific protein family member 1	Nsg1			1.00606	0.0986153	1.1259	0.473045	0.17108	0.88209	27.0394	27.1615	27.1307	27.3318	27.2615	26.9345	26.8686	27.058	26.9238	27.2599	26.7336	26.9891				4	4	4	30.1	30.1	30.1	16.483	0	10.626	3356300000	28	3	3	3	3	2	1	2	2	3	2	1	1
Q0VGS8;Q9Z2W9;C9K0Y6;Q3TZK0;Q3TTV2;Q3UY17;B0QZW2	Q0VGS8;Q9Z2W9;C9K0Y6;Q3TZK0;Q3TTV2	Glutamate receptor 3	Gria3			1.56911	0.0269706	1.12563	0.412496	0.170735	1.02895	32.3848	32.1757	32.2189	32.1883	32.2979	32.0536	32.1455	32.1025	32.0781	31.8688	31.9474	32.1525				29	25	0	34.5	29.6	0	100.49	0	323.31	78738000000	326	8	7	10	9	8	8	22	20	23	20	20	22
A6X919	A6X919	Probable C-mannosyltransferase DPY19L1	Dpy19l1			0.58275	0.261367	1.12531	0.581902	0.170325	0.700702	26.7977	26.5657	26.9078	27.016	26.7557	27.1218	26.5876	26.561	26.7411	27.2455	26.5746	26.4329				6	6	6	11.7	11.7	11.7	84.186	0	10.231	2962600000	28	1	1	1	1	1	1	2	1	4	3	4	2
B1AWE0;Q6PFA2;Q3THU7	B1AWE0;Q6PFA2;Q3THU7		Clta			0.236353	0.580293	1.12522	0.755258	0.170213	0.427835	25.5849	26.504	25.7412	25.8315	25.873	25.5653	26.0166	26.1138	25.3607	24.5199	25.8464	26.2211				15	1	1	41.2	9.7	9.7	23.478	0	64.562	1461100000	22	10	8	10	9	10	8	12	13	11	12	11	10
B7ZN36;B2RQD4;Q3URE9	B7ZN36;B2RQD4;Q3URE9	Leucine-rich repeat and immunoglobulin-like domain-containing nogo receptor-interacting protein 2	Lingo2			0.361269	0.435242	1.12508	0.669494	0.170027	0.549928	26.8579	26.7149	26.9018	27.236	27.1459	27.182	27.1757	26.3514	27.3493	26.1822	26.9115	27.0482				7	5	5	14.2	10.6	10.6	68.052	0	13.596	2884100000	34	3	5	4	4	4	2	3	5	3	3	4	5
Q3V3N7;Q3TTI7;Q3TQ82	Q3V3N7;Q3TTI7;Q3TQ82		Bbs1			0.0688292	0.853436	1.12464	0.908861	0.169461	0.1705	25.2703	22.969	27.1802	22.6949	27.3052	23.9698	24.7903	23.8616	24.811	24.1545	26.232	24.5233				8	8	8	23.4	23.4	23.4	65.094	0	30.293	2528600000	31	3	4	2	5	6	3	1	1	2	1	1	1
Q9Z0G0;Q8R5M0	Q9Z0G0	PDZ domain-containing protein GIPC1	Gipc1			0.300295	0.500847	1.12438	0.706278	0.169128	0.494287	28.389	28.1039	29.1021	28.0889	28.9224	28.6385	27.5272	28.468	28.6131	28.544	28.5874	28.4904				13	13	13	55.3	55.3	55.3	36.129	0	58.588	9678100000	93	7	6	6	6	7	6	8	6	5	6	7	5
Z4YK11;Q7TSG5;Q9D9T7	Z4YK11;Q7TSG5;Q9D9T7	SH3 domain-containing protein 21	Sh3d21			0.494215	0.320469	1.1243	0.611246	0.169026	0.645896	32.6812	32.0547	32.4453	31.998	32.763	32.2207	32.1401	32.3222	31.891	32.3835	31.9606	32.4515				2	2	2	2.9	2.9	2.9	73.794	0.0082832	1.4009	66163000000	34	1	2	1	1	2	1	1	1	1	1	1	1
Q3UGB5;Q9JII5;Q3U878;D3Z4J1	Q3UGB5;Q9JII5;Q3U878;D3Z4J1	DAZ-associated protein 1	Dazap1			0.328986	0.468828	1.12428	0.688667	0.168997	0.520884	29.664	29.8687	29.1921	28.7969	29.6667	29.2516	29.1482	29.4034	29.5235	29.6932	28.6512	29.0065				10	10	10	37.2	37.2	37.2	43.157	0	48.755	31353000000	152	6	6	8	8	8	5	6	7	6	5	5	6
Q9D8S9	Q9D8S9	BolA-like protein 1	Bola1			0.39348	0.404129	1.12414	0.651801	0.168827	0.574614	29.2287	29.3115	29.173	28.9817	28.9579	28.5489	29.4408	28.6557	28.8885	29.1621	28.3665	28.6751				6	6	6	67.9	67.9	67.9	14.379	0	123.47	46219000000	167	6	6	6	6	6	4	4	4	4	4	4	5
Q6P6M7;Q3U597;F6YLP3;F6ZFG8;D6RGM2	Q6P6M7;Q3U597	O-phosphoseryl-tRNA(Sec) selenium transferase	Sepsecs			0.167813	0.679497	1.12407	0.80904	0.168735	0.339798	27.8843	28.5115	29.5059	28.0291	30.088	28.447	28.8629	28.5027	28.5974	28.0478	29.2356	28.2068				8	8	8	22.8	22.8	22.8	55.325	0	84.772	16251000000	47	6	6	5	6	5	3	2	2	2	1	2	2
D3Z5F7;P70345	D3Z5F7		Gm20521			0.30877	0.491168	1.12401	0.701815	0.168659	0.501961	29.5109	29.2051	29.1352	28.5847	29.2112	29.2541	28.7532	28.9099	29.6715	28.2247	29.0431	29.2869				12	12	3	44.4	44.4	15.3	37.244	0	73.846	23389000000	121	8	8	10	8	10	8	5	5	5	5	5	5
Q544H0;Q3THA0;Q9Z1D1	Q544H0;Q3THA0;Q9Z1D1	Eukaryotic translation initiation factor 3 subunit G	Eif3g			0.125623	0.748819	1.12399	0.848631	0.168633	0.275409	28.5869	27.0179	28.0126	25.6722	27.94	26.4217	26.174	27.581	27.3721	26.9705	26.7394	27.8024				14	14	14	51.9	51.9	51.9	35.638	0	60.48	10849000000	98	10	9	8	11	8	10	2	4	3	2	4	2
O08997	O08997	Copper transport protein ATOX1	Atox1			0.181356	0.658633	1.12393	0.796702	0.168555	0.358458	28.7664	30.462	29.9335	29.1616	30.734	30.7493	29.8216	29.3344	30.0424	29.4593	30.2083	29.9294				5	5	5	58.8	58.8	58.8	7.3384	0	181.63	88219000000	171	5	5	4	5	5	5	4	4	4	4	4	3
Q8VCW8	Q8VCW8	Acyl-CoA synthetase family member 2, mitochondrial	Acsf2			0.421962	0.378475	1.12361	0.638937	0.168146	0.595278	31.2344	31.3511	31.7594	31.2423	31.7497	31.3255	31.6988	31.1617	31.262	31.7388	30.9401	30.8522				31	31	31	58.4	58.4	58.4	67.95	0	323.31	147890000000	578	19	21	21	21	20	18	17	16	19	14	18	18
Q8BGN2;D6RH74;A0A0R4J1L5;F8WJL8;A0A0B4J1L5;A0A0A6YWY5	Q8BGN2;D6RH74;A0A0R4J1L5;F8WJL8;A0A0B4J1L5;A0A0A6YWY5	UPF0462 protein C4orf33 homolog	D3Ertd751e			0.201665	0.628543	1.12337	0.78401	0.167838	0.384669	25.7924	25.3512	25.4482	25.0864	25.3505	25.3017	25.5861	23.6222	25.4687	25.7337	25.4417	25.4711				2	2	2	16.7	16.7	16.7	22.46	0.0018068	1.9985	787710000	5	1	1	0	0	0	0	1	1	1	1	1	1
O54865;Q3UTI4;Q80YP4	O54865;Q3UTI4;Q80YP4	Guanylate cyclase soluble subunit beta-1	Gucy1b3			0.863943	0.136791	1.12312	0.504174	0.167516	0.822973	31.5569	31.4472	31.5482	31.3488	31.6445	31.7706	31.7662	31.2901	31.3649	31.2273	31.4489	31.2137				31	31	31	55.8	55.8	55.8	70.597	0	303.18	81989000000	439	19	20	20	24	22	19	18	18	16	17	19	17
Q9D6D0;Q9CX10	Q9D6D0;Q9CX10		Slc25a27			0.632622	0.233012	1.12305	0.569408	0.167422	0.722017	30.8141	30.8725	30.747	30.5396	31.217	30.5554	30.7675	30.8822	30.6099	30.3166	30.6988	30.4662				13	13	13	60.2	60.2	60.2	35.797	0	323.31	39499000000	204	7	8	9	9	8	7	10	11	11	10	9	10
B2RXT3;E9Q7L0	B2RXT3;E9Q7L0		Ogdhl			1.49791	0.031775	1.12291	0.423519	0.167239	1.00108	34.239	34.2642	34.4051	34.1521	34.4806	34.1139	34.1836	34.1331	34.2051	34.0982	34.0032	34.0283				57	49	49	65	57.6	57.6	114.56	0	323.31	560660000000	1473	37	35	35	36	37	32	52	50	48	48	47	46
F2Z4A9;H3BLH0;Q6DIC0;H3BJK2;Q3UHL2;E9QAB8;Q7TND4;Q8R1W7;Q3UX55;H3BLI4;H3BK47;Q9CTU8;H3BJI1;Q9D007;H3BKJ3;H3BJM2;H3BKD2	F2Z4A9;H3BLH0;Q6DIC0;H3BJK2;Q3UHL2;E9QAB8;Q7TND4	Probable global transcription activator SNF2L2	Smarca2			0.499954	0.316261	1.12255	0.611056	0.166783	0.646213	29.4045	29.8158	29.6481	29.3122	29.2825	29.4914	28.942	29.4386	29.8228	29.012	29.4863	29.2522				28	28	15	22.2	22.2	12.3	180.72	0	112.74	18209000000	176	13	11	14	14	12	14	11	10	9	12	10	11
Q9QXS6;Q3TRK3;A0A0R4J1E3;F7CPL2;REV__D3Z0V4;REV__D3YXW4	Q9QXS6;Q3TRK3;A0A0R4J1E3	Drebrin	Dbn1			0.506082	0.31183	1.12225	0.609243	0.166395	0.649446	33.4551	33.5129	33.0663	33.841	32.8661	33.415	33.3315	33.1911	33.3601	32.9452	33.0534	33.2768				42	42	41	51.7	51.7	51.6	77.286	0	323.31	199580000000	728	22	22	24	25	25	23	30	32	35	29	35	30
Q0P6I6;Q9D8L5	Q0P6I6;Q9D8L5	Coiled-coil domain-containing protein 91	Ccdc91			0.275836	0.529864	1.12217	0.726758	0.166288	0.467724	25.9611	26.7166	26.6319	25.6983	26.5107	26.5296	25.6663	26.2659	25.9756	25.7482	26.8935	26.5008				9	9	9	22.4	22.4	22.4	50.078	0	32.786	4222500000	38	5	6	5	7	6	4	2	2	2	2	1	2
P28651	P28651	Carbonic anhydrase-related protein	Ca8			0.436396	0.366103	1.12189	0.63456	0.165936	0.602795	31.3415	31.4488	31.6254	31.0721	31.7412	31.6258	30.811	31.4924	31.5291	30.9068	31.6187	31.5012				11	11	11	50.5	50.5	50.5	33.081	0	323.31	153280000000	448	10	10	10	10	10	10	8	8	9	8	8	9
Q3TCN5;Q91X51	Q3TCN5;Q91X51	Golgi reassembly-stacking protein 1	Gorasp1			0.16892	0.677767	1.12175	0.809182	0.165748	0.340122	25.318	25.2839	24.2498	24.8585	23.8877	24.6591	24.86	24.9331	25.1791	24.5866	23.0536	24.65				3	2	2	8.1	6.3	6.3	46.882	0	4.8233	250660000	4	1	1	1	1	1	1	2	1	2	1	2	2
Q544Z6;Q3TXJ7;Q07813;Q8K3J2;Q8VHY7	Q544Z6;Q3TXJ7;Q07813;Q8K3J2	Apoptosis regulator BAX	Bax			0.188387	0.648056	1.12171	0.792473	0.165706	0.366483	28.3964	28.7023	28.7873	27.2714	28.4753	26.8551	27.8661	27.5856	27.6323	28.0847	27.9621	28.3627				7	7	7	41.7	41.7	41.7	21.394	0	91.018	16303000000	117	7	7	7	7	7	7	2	2	2	2	2	2
E0CXS4;G3XA20;E0CXE0;Q499W6;E0CYS1;Q6X4T6;Q6WE29;D3Z066;D3Z6R6	E0CXS4;G3XA20;E0CXE0;Q499W6		Grip2			0.394065	0.403585	1.12139	0.655089	0.16529	0.570906	27.0438	27.5328	27.0906	27.1431	27.5886	27.6116	27.7507	27.1561	27.4458	26.7037	26.8972	27.0654				6	6	5	7.8	7.8	7	107.65	0	6.5117	2338400000	18	1	2	1	2	1	1	2	3	4	3	3	4
Q8K2V6;Q8BXQ4;Q9CY51	Q8K2V6;Q8BXQ4	Importin-11	Ipo11			0.297446	0.504143	1.12118	0.7107	0.165016	0.487995	27.5691	28.0095	28.4817	28.0458	27.8796	28.2966	27.7515	27.5027	28.2737	27.2776	28.598	27.8886				8	8	8	15.5	15.5	15.5	112.41	0	201.4	3941200000	27	1	1	1	1	0	0	3	5	4	6	7	5
D3Y2F8;Q69ZF7	D3Y2F8;Q69ZF7	Metal transporter CNNM4	Cnnm4			0.696002	0.201371	1.12065	0.555298	0.164334	0.746436	29.7786	29.8313	29.2018	29.5716	29.4956	29.2757	29.3417	29.2731	29.5162	29.5477	29.1694	29.3207				9	6	5	14.9	10.2	9	73.251	0	5.3025	19852000000	29	1	2	2	4	3	3	5	6	5	6	6	4
Q9QZD9;Q3T9Y8;A2AE03;Q8BTM6	Q9QZD9;Q3T9Y8	Eukaryotic translation initiation factor 3 subunit I	Eif3i			0.433618	0.368453	1.12058	0.637257	0.164248	0.598606	29.9883	30.0469	30.2532	30.3638	29.7716	29.4512	29.9942	30.1703	29.7415	29.4428	29.9385	29.6023				15	15	15	67.7	67.7	67.7	36.46	0	113.32	30177000000	218	13	11	13	12	11	9	6	7	7	7	6	5
Q9Z2I0	Q9Z2I0	LETM1 and EF-hand domain-containing protein 1, mitochondrial	Letm1			1.16833	0.0678688	1.12054	0.459269	0.164188	0.91106	33.8482	33.7529	33.8004	33.6963	33.7006	33.618	33.6868	33.5128	33.536	33.866	33.3627	33.467				44	44	44	55.1	55.1	55.1	82.988	0	323.31	380560000000	985	30	32	33	35	31	28	32	33	31	31	30	30
P48771	P48771	Cytochrome c oxidase subunit 7A2, mitochondrial	Cox7a2			0.201111	0.629345	1.12046	0.78509	0.164091	0.381971	33.5781	33.8326	32.543	31.6944	33.1184	32.8067	32.8252	33.1029	32.3984	32.5882	32.8764	32.7978				2	2	2	27.7	27.7	27.7	9.2908	0	13.879	313020000000	274	2	2	2	2	2	2	2	2	2	1	2	2
Q99M51;Q8BH99;Q8BMV0;Q8BZ27;A0A087WSB1;A0A087WQD1	Q99M51;Q8BH99	Cytoplasmic protein NCK1	Nck1			0.422469	0.378034	1.11996	0.641947	0.163446	0.589643	28.5996	28.4811	28.2139	28.3986	28.5043	28.7656	27.6919	28.5816	28.6356	27.9936	28.5852	28.4944				14	14	12	45.6	45.6	41.6	42.89	0	54.103	10765000000	108	7	9	8	10	10	6	4	4	3	4	5	6
Q8R3P6	Q8R3P6	von Willebrand factor A domain-containing protein 9	Vwa9			0.155546	0.698963	1.11907	0.821179	0.162296	0.319648	24.683	24.714	24.4441	25.3197	24.4611	23.9953	24.6022	22.655	24.6934	24.5973	25.0413	25.0543				2	2	2	5	5	5	57.236	0.0027552	1.8556	274420000	3	0	0	0	0	0	0	1	0	1	2	1	1
Q9DBR7;Q3TS88	Q9DBR7	Protein phosphatase 1 regulatory subunit 12A	Ppp1r12a			0.523192	0.299783	1.11872	0.607627	0.161849	0.652618	30.9367	30.227	30.4619	30.9717	30.3951	30.5317	30.6911	30.3419	30.3563	30.6524	30.1845	30.3268				37	37	34	38.3	38.3	35.8	114.99	0	323.31	46947000000	422	25	24	30	27	26	25	15	14	16	16	14	13
Q921I1;D3YYR8	Q921I1	Serotransferrin	Tf			0.179333	0.661709	1.11871	0.799856	0.161842	0.352625	26.4347	26.8601	26.7456	27.2789	26.5995	27.0493	25.0191	26.7288	27.1412	27.0595	27.1743	26.874				39	2	2	56	4.4	4.4	76.723	0.0001495	3.3247	2360900000	14	23	20	20	27	16	22	25	24	26	25	27	23
Q9D1I6	Q9D1I6	39S ribosomal protein L14, mitochondrial	Mrpl14			0.21723	0.606415	1.11863	0.774803	0.161736	0.40026	26.2448	26.514	26.8436	25.6005	25.7654	27.2445	26.1348	25.6077	26.3465	26.0544	26.8224	26.2767				4	4	4	37.9	37.9	37.9	15.874	0	12.287	2274900000	24	3	3	3	3	2	2	2	2	2	2	1	2
Q768S5;P47708;A0A0J9YV12	Q768S5;P47708	Rabphilin-3A	Rph3a			0.741195	0.18147	1.1183	0.544757	0.161311	0.759774	33.1316	32.8696	33.5776	33.1738	33.4302	33.3211	33.1486	33.1331	33.0406	33.2501	32.9034	33.0601				41	41	39	59.9	59.9	58.6	75.492	0	323.31	220470000000	942	29	28	26	31	26	27	33	37	33	38	35	33
Q7TNI2	Q7TNI2	Transmembrane protein 59-like	Tmem59l			0.132465	0.737115	1.1174	0.843274	0.160146	0.283967	26.1319	25.9774	25.3505	26.1171	24.8592	25.5616	24.5945	26.6057	23.9422	25.7635	26.0893	26.0416				1	1	1	6.5	6.5	6.5	37.661	0.00029278	2.9526	584290000	2	0	0	0	0	0	0	1	1	1	1	0	1
P51910	P51910	Apolipoprotein D	Apod			0.401185	0.397023	1.11671	0.65657	0.159252	0.568799	29.1047	28.2098	28.547	27.9608	28.6422	28.184	28.3113	28.0491	28.2085	28.3748	28.5216	28.2278				7	7	7	33.9	33.9	33.9	21.53	0	21.008	11679000000	78	4	6	4	5	5	4	3	3	3	2	3	2
Q925I1;H3BKI6;H3BK90;V9GWS5;V9GWS6	Q925I1	ATPase family AAA domain-containing protein 3	Atad3			0.934641	0.116241	1.11636	0.502436	0.158799	0.825595	31.8202	32.1755	31.7147	31.8959	31.6314	31.8394	31.846	31.6437	31.7793	31.6169	31.7436	31.4948				31	31	31	52.3	52.3	52.3	66.741	0	323.31	70813000000	368	13	15	15	18	16	11	22	20	21	23	23	18
Q8BGU5;A0A087WPI4	Q8BGU5	Cyclin-Y	Ccny			0.374002	0.422667	1.11632	0.670186	0.158753	0.547631	29.9279	30.0419	30.4433	30.0134	30.2863	29.5771	30.0193	29.9094	30.442	29.823	29.7983	29.3454				10	10	8	43.4	43.4	34.6	39.394	0	189.73	32114000000	134	7	7	6	7	7	4	7	6	5	6	7	7
Q3U3Q1	Q3U3Q1	Serine/threonine-protein kinase ULK3	Ulk3			0.228416	0.590995	1.11631	0.768429	0.158738	0.411303	26.3406	27.0638	27.5922	27.4734	27.2589	26.535	27.3365	26.4774	27.208	26.9469	27.2182	26.1245				7	7	7	18	18	18	53.571	0	14.663	3584300000	42	5	4	5	5	5	4	1	2	4	2	4	2
Q8R1T1	Q8R1T1	Charged multivesicular body protein 7	Chmp7			0.517746	0.303567	1.11625	0.612039	0.158662	0.644207	28.8475	29.1857	29.5135	28.7591	29.0171	28.9275	28.8864	28.8541	29.068	28.5937	29.2128	28.6833				18	18	18	51	51	51	50.632	0	188.58	21586000000	142	10	11	9	11	10	10	6	5	5	6	6	5
G5E814;Q9D8B4;Q6PBG2	G5E814;Q9D8B4;Q6PBG2	NADH dehydrogenase [ubiquinone] 1 alpha subcomplex subunit 11	Ndufa11			0.326421	0.471606	1.1161	0.696777	0.158468	0.508208	30.0538	30.8601	30.3779	30.4883	31.099	30.7149	30.363	30.1115	31.0079	30.0689	30.3735	30.7183				7	7	7	60.8	60.8	60.8	15.115	0	287.04	43698000000	151	3	3	3	3	3	1	6	5	5	6	5	6
A0A0R4J1C1;G3X9F4;Q8VD26;S4R1U1;F6ZAS5	A0A0R4J1C1;G3X9F4;Q8VD26	Transmembrane protein 143	Tmem143			0.232262	0.585785	1.11586	0.765074	0.158158	0.415242	27.1697	26.9351	26.5831	26.5879	27.0861	26.4894	27.0041	26.8148	27.4519	25.6014	26.4431	26.5869				7	7	7	23.6	23.6	23.6	51	0	16.718	2585700000	29	3	3	3	3	3	2	3	4	1	2	2	4
E9PUK3;E9PUI5;Q8K012;A0A0G2JFM9	E9PUK3;E9PUI5;Q8K012;A0A0G2JFM9	Formin-binding protein 1-like	Fnbp1l			0.230966	0.587535	1.11581	0.766111	0.158096	0.413747	27.1235	27.8423	28.0141	28.544	28.9282	28.4972	27.6835	28.0411	28.2564	28.0386	27.6989	28.2825				11	11	11	25.4	25.4	25.4	63.974	0	116.69	5941100000	75	3	5	4	5	5	5	8	5	8	6	9	6
Q91WG4;Q8C8Q3	Q91WG4	Elongator complex protein 2	Elp2			0.220728	0.60155	1.11572	0.774356	0.15797	0.401986	28.0092	26.8891	26.9535	28.0282	27.6828	27.134	26.4887	27.1535	27.6015	27.8443	27.5993	27.0617				19	19	19	32.6	32.6	32.6	93.092	0	132.07	13608000000	92	14	14	13	15	16	10	4	3	2	4	2	2
E9PXP7;Q8BZ60	E9PXP7;Q8BZ60	Stonin-2	Ston2			0.212995	0.612357	1.11545	0.779649	0.157625	0.392708	27.2882	27.2322	26.7759	27.3477	26.6302	27.1933	27.3486	26.8847	27.0282	25.6112	27.1791	27.4699				6	6	6	7.5	7.5	7.5	99.893	0	10.667	2339500000	34	2	2	2	2	2	3	4	4	4	4	2	3
Q3UDG9;Q3U7M4;Q3U6W5;Q3TIB3;Q0PM16;Q0PM15;P22366;Q8C1X0	Q3UDG9;Q3U7M4;Q3U6W5;Q3TIB3;Q0PM16;Q0PM15;P22366;Q8C1X0	Myeloid differentiation primary response protein MyD88	Myd88			0.217521	0.606009	1.11491	0.775119	0.156925	0.397585	25.7464	25.3512	25.4983	24.7906	25.5047	25.7336	24.9581	24.8918	25.3531	26.0816	24.4669	25.9318				4	4	4	13.7	13.7	13.7	32.594	0	4.3926	1638400000	19	1	2	2	3	1	1	1	2	2	2	1	2
Q3U6Y0;Q9Z2W1;Q7TPV1;D3Z359;A0A087WQY6	Q3U6Y0;Q9Z2W1;Q7TPV1;D3Z359	Serine/threonine-protein kinase 25	Stk25			0.133393	0.735542	1.1148	0.843931	0.15679	0.284342	27.6533	25.9196	26.8206	26.1045	26.1393	25.5704	27.1276	25.5691	25.4573	27.3352	25.8348	25.9428				12	6	5	35.4	20.7	17.6	48.185	0	73.413	7502900000	55	10	9	10	11	9	10	6	4	6	4	5	7
P12657	P12657	Muscarinic acetylcholine receptor M1	Chrm1			0.12648	0.747342	1.11457	0.850135	0.15649	0.273336	27.3364	26.9624	26.1316	27.1363	26.6607	24.6757	26.3491	26.5112	26.2397	26.9665	26.7086	25.1889				3	3	3	6.5	6.5	6.5	51.378	0	8.7647	2338000000	19	2	0	1	2	2	1	2	2	2	2	1	0
Q6F4J0;Q8VCK3	Q6F4J0;Q8VCK3	Tubulin gamma chain;Tubulin gamma-2 chain	Tubg2			0.378379	0.418429	1.11421	0.670486	0.156015	0.547685	25.7216	25.5905	25.2981	25.317	25.7472	25.3412	25.5435	25.7617	25.4542	25.6295	24.8132	24.8773				10	2	2	35.7	8.9	8.9	51.121	0	10.827	512320000	3	3	3	3	5	3	3	6	5	6	6	5	5
Q3U4S0;Q7M753;V9GX56;V9GXP9;Q3TIG7;F6VV40	Q3U4S0;Q7M753;V9GX56;V9GXP9		Pank2			0.218954	0.604012	1.114	0.775093	0.155753	0.39849	26.6996	26.0618	27.144	25.3118	26.1931	26.4172	26.167	26.6839	26.0566	25.6945	26.3758	25.9153				9	9	8	25.7	25.7	22.6	48.631	0	26.612	2884900000	42	8	8	7	8	7	7	1	2	3	3	3	1
Q8K221;D3Z2F3;D6RHM6	Q8K221	Arfaptin-2	Arfip2			0.530937	0.294485	1.1133	0.611596	0.154837	0.645275	31.065	30.6196	30.7691	30.8836	30.5192	30.9852	30.5618	30.2633	30.7245	30.9489	30.4777	30.9366				13	13	13	49	49	49	37.772	0	323.31	39194000000	254	7	8	9	9	7	8	12	11	11	11	8	10
Q0VE82;Q8BIJ1;Q8C019	Q0VE82	Copine-7	Cpne7			0.180159	0.660452	1.11282	0.802374	0.154219	0.349948	28.2375	28.2624	27.721	27.9945	28.2189	26.9706	28.2897	28.1545	27.6186	28.1048	27.8366	26.4753				15	14	14	36.1	34.5	34.5	61.89	0	63.992	7095900000	61	8	10	8	12	10	9	5	4	4	4	5	3
Q3UWN3;A0A0R4J234;Q9D2Z4	Q3UWN3;A0A0R4J234;Q9D2Z4	Sentrin-specific protease 8	Senp8			0.0724519	0.846346	1.11261	0.904733	0.153946	0.176122	24.5676	25.2568	24.5558	23.8456	22.1986	25.5403	23.7295	21.4461	25.4844	24.5617	25.209	24.6102				2	2	2	10.9	10.9	10.9	25.097	0	19.353	2195100000	57	2	2	2	2	2	2	0	1	1	1	1	1
Q3TPV0;Q8BGY9	Q3TPV0;Q8BGY9	High affinity choline transporter 1	Slc5a7			0.286597	0.516896	1.11216	0.727071	0.15337	0.467195	26.7205	26.5145	26.3692	26.0815	26.3393	26.4057	25.5415	26.0185	26.5433	25.8741	26.8782	26.655				4	4	4	13.7	13.7	13.7	32.575	0.00014945	3.3215	1945000000	26	1	1	1	1	1	1	3	3	3	3	2	3
Q9DC53;Q05D94;Q9CYR4;Q9DB19	Q9DC53;Q05D94	Copine-8	Cpne8			0.302173	0.498686	1.11178	0.714509	0.152873	0.481089	25.9551	25.7603	26.1476	26.0261	26.0165	25.4897	25.8055	25.7017	26.0047	24.8441	26.2293	25.8929				14	4	4	26.7	11.4	11.4	64.667	0	22.609	1746300000	16	10	10	8	9	10	8	6	5	8	6	6	6
O88413;Q8CBS7;Q3UQE5	O88413	Tubby-related protein 3	Tulp3			0.312472	0.486999	1.11143	0.709771	0.152419	0.489796	27.5089	26.7761	27.0372	27.4534	27.2	26.9399	27.5606	27.2968	26.6914	27.2683	26.6791	26.5047				4	4	4	9.8	9.8	9.8	51.23	0	6.4092	7538000000	42	3	4	3	2	3	2	1	1	1	1	1	1
E9Q6Q8;E0CX53;Q8BYJ6;H7BX82;F6SUV7;Q05BK2	E9Q6Q8;E0CX53;Q8BYJ6;H7BX82;F6SUV7	TBC1 domain family member 4	Tbc1d4			0.203429	0.625995	1.11092	0.787544	0.151761	0.377671	26.7993	25.7123	26.5899	25.7746	26.5605	25.4236	25.9411	26.0385	26.0143	25.4345	25.6997	26.8215				7	7	7	8.4	8.4	8.4	140.33	0	13.291	1669600000	15	3	3	2	4	3	5	2	2	1	3	1	2
Q3UGE1;Q8K2L8;Q8C0C3;Q8BUB5;Q99LT4;Q3TB00;Q8BVI0;Q8BJF6;Q8BVB3	Q3UGE1;Q8K2L8	Trafficking protein particle complex subunit 12	Trappc12			0.412918	0.38644	1.11089	0.657367	0.15172	0.567108	29.1227	29.1475	29.1194	28.9253	29.266	29.3895	28.5362	28.8537	28.7885	28.9942	29.5943	29.2933				19	19	19	29.5	29.5	29.5	87.725	0	111.84	10216000000	112	8	7	7	6	6	5	7	8	10	12	11	9
Q62108;G3UZL5;B1AR31;Q6XVF4;Q6XVF5;Q6XVF6;E9Q3Z8;F6TPQ6	Q62108	Disks large homolog 4	Dlg4			1.75017	0.0177759	1.11078	0.428125	0.151572	0.987363	33.9347	34.091	33.9504	33.9505	34.0664	33.8534	33.7268	33.898	33.9458	33.7078	33.8693	33.7894				36	33	28	57.2	51.2	41.2	80.471	0	323.31	271080000000	786	18	18	19	22	21	18	32	32	29	31	29	28
Q545K4;Q3UA13;Q3U818;O55135;Q9R071;Q3UBJ6;Q3U740;A6PWZ2;D6RG53;D6RJJ3;B1AZQ4	Q545K4;Q3UA13;Q3U818;O55135;Q9R071;Q3UBJ6;Q3U740	Eukaryotic translation initiation factor 6	Eif6			0.105921	0.783573	1.11067	0.867903	0.151426	0.237843	27.9029	27.8371	26.0759	27.2864	27.8886	29.3903	26.9678	28.16	28.1221	26.3673	27.6388	28.2167				8	8	8	46.5	46.5	46.5	26.511	0	192.44	17620000000	115	7	8	7	7	6	5	2	2	2	1	2	2
Q9JI91;Q8K3Q4	Q9JI91;Q8K3Q4	Alpha-actinin-2	Actn2			0.600115	0.251122	1.11055	0.594661	0.151276	0.674786	32.1423	32.3427	32.1442	32.4615	32.1281	32.4109	32.0052	32.0556	31.9713	32.6094	31.8715	32.2091				56	39	4	70.5	54.8	7.5	103.83	0	323.31	73427000000	308	18	15	17	18	18	14	40	44	47	44	47	38
A0A0G2JFB2;Q6PGG8;Q80VL1;A0A0G2JFE0;A0A0G2JE08;A0A0G2JFP5;A0A0G2JEH9	A0A0G2JFB2;Q6PGG8;Q80VL1;A0A0G2JFE0;A0A0G2JE08	Tudor and KH domain-containing protein	Tdrkh			0.441022	0.362225	1.11047	0.645879	0.151176	0.585172	28.9592	28.6347	28.5706	28.4442	29.015	28.7931	28.3566	28.2549	28.6688	28.6848	29.126	28.4186				11	11	11	27.3	27.3	27.3	61.608	0	157.94	7896000000	79	4	2	4	4	4	3	6	5	6	6	6	7
Q91WS0	Q91WS0	CDGSH iron-sulfur domain-containing protein 1	Cisd1			1.55955	0.0275709	1.11027	0.443407	0.150916	0.951736	33.961	34.0258	33.7264	33.9847	33.9753	34.0544	33.8579	33.7176	33.7288	33.7957	33.938	33.7841				9	9	9	78.7	78.7	78.7	12.097	0	217.44	454280000000	450	7	7	7	7	8	6	8	8	8	8	7	8
B9EKS7;Q8BHF7;Q3U6T3;F8WI04;F2Z427	B9EKS7;Q8BHF7;Q3U6T3;F8WI04;F2Z427	CDP-diacylglycerol--glycerol-3-phosphate 3-phosphatidyltransferase, mitochondrial	Pgs1			0.476355	0.333922	1.11027	0.632134	0.150915	0.60694	30.0428	29.8821	29.844	29.8254	29.8238	29.7556	30.2304	29.724	29.9635	29.5399	29.5861	29.2244				13	13	13	32	32	32	62.488	0	230.45	16740000000	124	3	4	4	6	6	5	9	9	10	12	10	10
A2AJA9	A2AJA9	Uncharacterized protein C9orf172 homolog	Gm996			0.251151	0.560853	1.11018	0.75422	0.1508	0.430022	31.0337	30.8017	31.4031	31.0319	31.159	30.0169	30.5697	30.889	30.8274	31.4107	30.2963	30.5484				21	21	21	26	26	26	107.18	0	141.24	26557000000	114	3	1	1	2	2	3	15	14	11	14	14	13
Q3V2E3;Q8K2T4	Q3V2E3;Q8K2T4	Ubiquinol-cytochrome-c reductase complex assembly factor 3	Uqcc3			0.261121	0.548124	1.11011	0.747243	0.150701	0.44007	26.7853	27.3298	27.0736	26.8911	27.1966	27.3328	27.48	27.2378	27.1699	27.2992	26.1729	26.3452				2	2	2	22.5	22.5	22.5	9.5839	0	7.3793	2934900000	4	1	1	1	0	0	1	2	2	2	1	2	2
P49586;D3Z3T5	P49586;D3Z3T5	Choline-phosphate cytidylyltransferase A	Pcyt1a			0.231377	0.58698	1.11008	0.769572	0.150669	0.408926	28.7471	28.275	27.4733	28.3141	28.611	27.5736	27.9438	27.8898	27.6046	27.7195	28.6637	28.2688				7	7	3	28.1	28.1	12	41.666	0	25.776	5789800000	44	6	5	5	6	6	5	1	1	2	1	2	1
Q5NCM5;J3QNT7;Q69ZS5;F7CUV7;A8Y5D4	Q5NCM5;J3QNT7;Q69ZS5		Epn2			0.25951	0.550161	1.10991	0.748254	0.150441	0.438234	26.4351	26.6031	26.154	26.3177	26.5519	25.7983	26.5312	25.1826	26.3741	26.5168	25.9994	26.3534				16	1	0	32.3	2.7	0	67.785	0	18.609	2423800000	18	10	10	8	13	10	10	9	7	9	10	8	9
P70697;A0A0A0MQG7	P70697	Uroporphyrinogen decarboxylase	Urod			0.188631	0.647693	1.10987	0.796711	0.150386	0.358713	29.0291	28.0812	27.7929	29.5608	28.0439	28.1637	27.9694	27.7935	28.7886	28.4635	28.2535	28.5007				15	15	15	61.9	61.9	61.9	40.691	0	227.65	35611000000	207	8	11	9	9	10	8	4	4	4	4	4	4
Q91V36;A0A0R4J002	Q91V36;A0A0R4J002	Nuclear receptor-binding protein 2	Nrbp2			0.382087	0.414871	1.10983	0.673322	0.150341	0.543261	28.1866	28.8519	29.0779	28.5269	28.7199	28.2684	28.3734	28.4342	28.4692	28.0877	28.9051	28.4597				16	16	16	33.3	33.3	33.3	57.348	0	30.108	14044000000	106	9	10	11	10	8	9	4	7	4	2	3	5
Q9Z1W8	Q9Z1W8	Potassium-transporting ATPase alpha chain 2	Atp12a			0.230804	0.587755	1.10964	0.770682	0.150096	0.407877	30.4684	30.514	30.9528	30.1734	30.7362	31.1092	30.3386	30.6294	30.6662	29.4798	31.0549	30.8845				10	4	4	9.4	4.6	4.6	114.73	0.00028518	2.479	26878000000	14	8	6	8	7	7	6	7	8	8	8	7	7
A0A0K0K1F1;Q3UG37;Q3U4Q5;Q9Z2V5;Q8CGC3;B1AUA8;B1AUA9	A0A0K0K1F1;Q3UG37;Q3U4Q5;Q9Z2V5;Q8CGC3	Histone deacetylase 6	Hdac6			0.374162	0.422511	1.10964	0.67698	0.150096	0.537068	27.1774	26.9085	27.6039	27.8727	27.2663	27.6674	27.5881	27.1988	26.9762	26.989	27.4711	27.3724				17	17	17	22.9	22.9	22.9	110.18	0	41.557	8950800000	88	11	9	9	10	10	10	5	5	6	5	6	6
Q8CCJ3	Q8CCJ3	E3 UFM1-protein ligase 1	Ufl1			0.186555	0.650796	1.10961	0.798181	0.150056	0.355916	28.8964	28.7122	28.6534	28.1456	28.9755	29.9525	29.221	29.2036	28.2774	29.1906	28.1657	28.377				17	17	17	31.7	31.7	31.7	89.519	0	92.55	12395000000	114	10	12	10	10	11	8	3	4	5	4	5	2
Q497E9;P62242;Q5M9L9;Q3UJU6;Q9CQW4;Q3UA25;Q9CRJ5	Q497E9;P62242;Q5M9L9;Q3UJU6;Q9CQW4;Q3UA25;Q9CRJ5	40S ribosomal protein S8	Rps8			0.49522	0.319728	1.1093	0.627763	0.149649	0.616029	31.9342	31.8627	32.0678	32.2398	31.946	31.8475	31.5343	31.4513	31.8885	31.7455	32.2232	32.1574				10	10	10	51.4	51.4	51.4	24.205	0	119.7	158120000000	371	10	10	10	9	9	9	8	8	8	7	7	8
Q8BHL5;F6YXR3;Q5GMG0;A2A5A7;D6RHT3	Q8BHL5	Engulfment and cell motility protein 2	Elmo2			0.821439	0.150855	1.10921	0.54392	0.149535	0.762442	30.2756	30.3795	30.3166	30.4003	30.5293	30.8421	30.4218	30.1026	30.3701	30.3394	30.3368	30.2753				28	28	18	51.5	51.5	38.1	83.886	0	172.06	34445000000	264	17	17	17	16	18	16	15	17	18	15	19	13
Q8K268	Q8K268	ATP-binding cassette sub-family F member 3	Abcf3			0.127834	0.745016	1.10893	0.850225	0.149171	0.273136	27.5679	26.2969	26.4796	26.5785	25.8107	26.1526	26.4932	26.5133	27.0353	24.8241	27.3551	25.7702				14	14	14	23.8	23.8	23.8	79.864	0	48.4	7821700000	73	11	11	11	13	8	12	4	2	3	3	3	3
Q3UMG4	Q3UMG4		Ina			0.197131	0.635139	1.10885	0.792742	0.149065	0.368418	31.598	32.1537	32.7813	31.982	32.0466	32.1898	31.3987	32.6457	32.0855	31.1854	32.7457	31.7961				29	2	2	75.2	5.4	5.4	37.277	0	40.303	122290000000	153	19	20	20	21	22	20	27	27	26	28	27	25
E9PVC6;E9Q9E1;E9PVC5;Q6NZJ6;A0A0J9YUS5;Q6PD42;Q8K0J8;A0A0J9YVC1;A0A0J9YUC1;E9Q770;Q8R2V4;Q3UZD9;A0PJB5;Q3UTK0;Q3UYM6;Q3UQI5;A0A0J9YUL1;Q6EVH9;D3Z439;A0A0J9YU44;A0A0J9YTV0;D3YWY7;D3YWM1;Q8BUW8	E9PVC6;E9Q9E1;E9PVC5;Q6NZJ6;A0A0J9YUS5;Q6PD42;Q8K0J8	Eukaryotic translation initiation factor 4 gamma 1	Eif4g1			0.522912	0.299977	1.10884	0.618521	0.149046	0.630615	30.6973	30.6305	30.5051	30.5541	30.5221	30.6068	30.6761	30.2564	30.5447	30.8701	29.9604	30.3138				50	45	45	36.5	33.2	33.2	171.28	0	323.31	53120000000	417	36	34	31	35	38	31	15	16	21	15	21	17
E9QLA5;Q0GNC1	E9QLA5;Q0GNC1	Inverted formin-2	Inf2			0.180568	0.65983	1.10872	0.804666	0.148895	0.347656	28.723	29.9133	30.2714	29.3713	30.4312	29.7434	29.6783	29.3478	30.1737	28.9188	30.1573	29.2845				25	25	25	32.8	32.8	32.8	138.36	0	323.31	18175000000	204	12	15	13	13	12	11	8	12	11	11	9	10
Q3TND1;P45878;Q3UND3	Q3TND1;P45878;Q3UND3	Peptidyl-prolyl cis-trans isomerase;Peptidyl-prolyl cis-trans isomerase FKBP2	Fkbp2			0.592087	0.255807	1.10863	0.599852	0.148772	0.665874	30.8855	30.907	31.4187	31.1456	31.2113	30.9089	30.581	31.0504	31.0823	30.8622	31.1602	30.8485				10	10	10	68.6	68.6	68.6	15.344	0	99.32	127560000000	242	4	4	4	4	4	5	9	10	10	8	9	10
Q6PDR1;Q3TEL5;Q9Z0M5	Q6PDR1;Q3TEL5;Q9Z0M5	Lipase;Lysosomal acid lipase/cholesteryl ester hydrolase	Lipa			0.167419	0.680113	1.10824	0.815963	0.148271	0.330082	23.7098	24.6232	24.8175	24.617	25.4182	25.3761	24.5125	24.5281	24.3262	23.766	25.1673	25.3718				3	3	3	8.8	8.8	8.8	45.339	0	8.9245	1190500000	26	1	2	1	2	1	1	1	1	1	0	1	1
Q6DFV7;B9EIW5;Q8CG81;A9Q6S9;Q3TM55	Q6DFV7;B9EIW5;Q8CG81	Nuclear receptor coactivator 7	Ncoa7			0.190333	0.645159	1.10812	0.796551	0.14812	0.359521	27.0626	26.6943	27.8395	27.9702	27.8376	28.5275	27.1433	27.1494	27.2428	28.0076	27.6507	27.8492				16	16	16	20.4	20.4	20.4	106.36	0	40.491	7624300000	67	9	12	9	10	12	9	2	3	3	3	4	2
Q6P9K8;Q8VHK1	Q6P9K8	Caskin-1	Caskin1			1.43517	0.0367138	1.10799	0.45706	0.147947	0.916643	33.0094	33.1047	32.9134	33.1861	32.9548	33.0881	32.9357	32.9185	32.8392	33.0283	32.7057	32.9414				54	54	2	52.3	52.3	1.8	150.49	0	323.31	173010000000	865	32	33	34	35	34	33	36	37	36	39	35	40
Q8K0A3;Q68FL1;Q80ZF8;Q8BIW2;Q8BJ13;Q499E3	Q8K0A3;Q68FL1;Q80ZF8;Q8BIW2;Q8BJ13;Q499E3	Brain-specific angiogenesis inhibitor 3	Adgrb3;Bai3			0.286788	0.516668	1.10792	0.73075	0.14786	0.462128	28.3241	28.6568	28.1722	29.0343	28.2547	28.8412	28.5327	28.1861	29.1225	27.9106	28.3589	28.2852				13	13	12	16.8	16.8	16	114.09	0	17.808	5677200000	40	0	1	0	1	1	1	9	6	8	7	7	8
E9Q7U2;Q8CGU1	E9Q7U2;Q8CGU1	Calcium-binding and coiled-coil domain-containing protein 1	Calcoco1			0.294301	0.507808	1.1075	0.726274	0.147309	0.468423	30.0155	29.6223	28.8316	29.8435	28.9786	29.6154	29.6329	29.5545	29.1829	29.0387	29.2788	29.3352				16	16	16	30.5	30.5	30.5	70.932	0	61.09	13083000000	100	7	8	9	7	8	8	7	8	9	7	8	6
Q91V01;A0A0N4SUM3	Q91V01	Lysophospholipid acyltransferase 5	Lpcat3			0.218746	0.604302	1.10739	0.779367	0.147162	0.392392	25.7625	26.155	25.7046	26.8529	25.3458	26.2202	25.3711	26.6237	25.8528	25.6476	25.9521	25.7108				3	3	3	6.8	6.8	6.8	56.146	0	6.7059	1562100000	17	1	2	1	2	1	1	2	2	2	1	2	2
Q9CQV4	Q9CQV4	Protein FAM134C	Fam134c			0.270502	0.536412	1.10723	0.742784	0.146951	0.445946	27.1945	26.3002	26.9084	27.5498	26.2839	27.167	26.826	26.4237	26.559	26.9757	26.9971	26.7405				5	5	5	17.8	17.8	17.8	51.637	0	42.451	3507600000	55	3	3	3	3	3	3	4	2	1	4	2	3
A0A0R4J0R4;Q3UGX3	A0A0R4J0R4;Q3UGX3	N-acetylaspartate synthetase	Nat8l			0.458004	0.348334	1.10722	0.64218	0.146947	0.589345	27.6166	26.8809	27.0196	26.8971	27.0861	27.2158	26.6941	26.6734	27.006	27.0561	27.1173	27.2874				5	5	5	21.1	21.1	21.1	32.747	0	13.265	3650000000	47	1	2	1	2	1	2	4	4	3	4	4	5
V9GWT6;V9GXH3;V9GXF0;V9GXP8;F8VPM7;Q99MI1;V9GX53;V9GXL1	V9GWT6;V9GXH3;V9GXF0;V9GXP8;F8VPM7;Q99MI1;V9GX53	ELKS/Rab6-interacting/CAST family member 1	Erc1			0.791604	0.161583	1.10706	0.556486	0.14673	0.744552	29.7618	29.4407	29.7562	29.5862	29.7425	30.0872	29.582	29.6275	29.6391	29.5138	29.7044	29.4272				44	34	34	51.2	42.2	42.2	108.85	0	323.31	39115000000	276	29	30	31	29	30	31	16	19	22	16	19	17
Q3UZU8;Q3TY66;P16014;Q8BP91;Q3UZP2;Q9CTW1	Q3UZU8;Q3TY66;P16014;Q8BP91;Q3UZP2	Secretogranin-1;CCB peptide;PE-11	Chgb			0.186394	0.651037	1.1062	0.799632	0.145615	0.35316	26.0484	25.5382	25.8115	25.3363	26.2885	25.4148	25.8482	24.7237	25.9967	26.5223	24.9976	25.4754				15	15	15	26.5	26.5	26.5	77.779	0	174.27	10123000000	124	10	12	10	12	12	9	2	2	1	1	2	1
G5E8T6;Q9EQJ9	G5E8T6;Q9EQJ9	Membrane-associated guanylate kinase, WW and PDZ domain-containing protein 3	Magi3			0.175993	0.666818	1.10609	0.80928	0.145464	0.3399	28.712	27.9655	27.4661	28.6014	28.2867	28.1504	28.5274	27.7275	28.2236	26.8669	28.3014	28.6625				10	10	10	10.4	10.4	10.4	161.62	0	18.031	7041900000	28	2	2	1	2	2	1	6	5	6	7	4	5
A0A0R4J102;Q7TN99;A1A562;D3Z1R6;D3Z5R9;F6T0J8	A0A0R4J102;Q7TN99;A1A562;D3Z1R6;D3Z5R9;F6T0J8	Cytoplasmic polyadenylation element-binding protein 3	Cpeb3			0.244815	0.569095	1.10564	0.763795	0.144881	0.418626	29.0632	29.2723	28.795	29.5587	29.0996	29.0069	29.482	29.2576	29.1443	29.0639	27.9255	29.0531				11	11	4	20.7	20.7	8.7	78.317	0	126.13	8635600000	72	2	2	3	3	2	2	6	6	8	7	7	7
[truncated: 4,443 more rows]
[truncated: 191 more columns]

## Sheet: Supernatant
Protein IDs	Majority protein IDs	Protein names	Gene names	FDR Significant KO_WT	FDR significant up	-Log Student's t-test p-value KO_WT	p value	fold change	Student's t-test q-value KO_WT	Student's t-test Difference KO_WT	Student's t-test Test statistic KO_WT	LFQ intensity KO1	LFQ intensity KO2	LFQ intensity KO3	LFQ intensity KO4	LFQ intensity KO5	LFQ intensity KO6	LFQ intensity WT1	LFQ intensity WT2	LFQ intensity WT3	LFQ intensity WT4	LFQ intensity WT5	LFQ intensity WT6	Only identified by site	Reverse	Potential contaminant	Peptides	Razor + unique peptides	Unique peptides	Sequence coverage [%]	Unique + razor sequence coverage [%]	Unique sequence coverage [%]	Mol. weight [kDa]	Q-value	Score	Intensity	MS/MS Count	Peptides KO1	Peptides KO2	Peptides KO3	Peptides KO4	Peptides KO5	Peptides KO6	Peptides KOP1	Peptides KOP2	Peptides KOP3	Peptides KOP4	Peptides KOP5	Peptides KOP6
[truncated: 6,453 more rows]
[truncated: 191 more columns]

[truncated: 3 more sheets: PelletUP, SupernatantUP, MitoFactorsConsistentUp]
