# Supplementary material for: Inactivity of Peptidase ClpP Causes Primary Accumulation of Mitochondrial Disaggregase ClpX with Its Interacting Nucleoid Proteins, and of mtDNA
Source: Cells. 2021 Nov 29;10(12):3354. doi: 10.3390/cells10123354 (PMC8699119; doi:10.3390/cells10123354)
Supplement: Supplementary file 1 [file cells-10-03354-s001.zip › cells-1469176-supplementary resubmitted-final/KeyAuburger-TableS4.xlsx]

## Sheet: Process
#term ID	term description	observed gene count	background gene count	strength	false discovery rate	matching proteins in your network (IDs)	matching proteins in your network (labels)
GO:0006412	translation	10	313	1.3	3.88e-08	10090.ENSMUSP00000002844,10090.ENSMUSP00000024486,10090.ENSMUSP00000027464,10090.ENSMUSP00000056855,10090.ENSMUSP00000076503,10090.ENSMUSP00000078123,10090.ENSMUSP00000112283,10090.ENSMUSP00000112451,10090.ENSMUSP00000113959,10090.ENSMUSP00000114012	Mrpl2,Mrps23,Mrpl44,Mrps9,Gfm1,Mrpl18,Mrpl39,Mrpl1,Mrpl24,Mrps17
GO:0043603	cellular amide metabolic process	12	644	1.07	4.77e-08	10090.ENSMUSP00000002844,10090.ENSMUSP00000015829,10090.ENSMUSP00000024486,10090.ENSMUSP00000026470,10090.ENSMUSP00000027464,10090.ENSMUSP00000056855,10090.ENSMUSP00000076503,10090.ENSMUSP00000078123,10090.ENSMUSP00000112283,10090.ENSMUSP00000112451,10090.ENSMUSP00000113959,10090.ENSMUSP00000114012	Mrpl2,Acadsb,Mrps23,Shmt2,Mrpl44,Mrps9,Gfm1,Mrpl18,Mrpl39,Mrpl1,Mrpl24,Mrps17
GO:0044237	cellular metabolic process	29	7348	0.4	2.96e-07	10090.ENSMUSP00000002844,10090.ENSMUSP00000015501,10090.ENSMUSP00000015829,10090.ENSMUSP00000021667,10090.ENSMUSP00000022062,10090.ENSMUSP00000024486,10090.ENSMUSP00000025217,10090.ENSMUSP00000025570,10090.ENSMUSP00000026470,10090.ENSMUSP00000027464,10090.ENSMUSP00000031101,10090.ENSMUSP00000031411,10090.ENSMUSP00000032060,10090.ENSMUSP00000036604,10090.ENSMUSP00000041447,10090.ENSMUSP00000053842…	Mrpl2,Clpx,Acadsb,Isca2,Sdha,Mrps23,Hspa9,Sdhaf2,Shmt2,Mrpl44,Lias,Aldh2,Nfu1,Pdk3,Pdk2,Dnaja3,Mrps9,Ech1,Bckdk,Gfm1,Grsf1,Mrpl18,Oat,Chchd2,Lrpprc,Mrpl39,Mrpl1,Mrpl24,Mrps17
GO:1901564	organonitrogen compound metabolic process	22	4480	0.49	5.17e-06	10090.ENSMUSP00000002844,10090.ENSMUSP00000015501,10090.ENSMUSP00000015829,10090.ENSMUSP00000021667,10090.ENSMUSP00000022062,10090.ENSMUSP00000024486,10090.ENSMUSP00000025217,10090.ENSMUSP00000025570,10090.ENSMUSP00000026470,10090.ENSMUSP00000027464,10090.ENSMUSP00000031101,10090.ENSMUSP00000036604,10090.ENSMUSP00000041447,10090.ENSMUSP00000056855,10090.ENSMUSP00000070345,10090.ENSMUSP00000076503…	Mrpl2,Clpx,Acadsb,Isca2,Sdha,Mrps23,Hspa9,Sdhaf2,Shmt2,Mrpl44,Lias,Pdk3,Pdk2,Mrps9,Bckdk,Gfm1,Mrpl18,Oat,Mrpl39,Mrpl1,Mrpl24,Mrps17
GO:0071704	organic substance metabolic process	28	7733	0.36	5.82e-06	10090.ENSMUSP00000002844,10090.ENSMUSP00000015501,10090.ENSMUSP00000015829,10090.ENSMUSP00000021667,10090.ENSMUSP00000022062,10090.ENSMUSP00000024486,10090.ENSMUSP00000025217,10090.ENSMUSP00000025570,10090.ENSMUSP00000026470,10090.ENSMUSP00000027464,10090.ENSMUSP00000031101,10090.ENSMUSP00000031411,10090.ENSMUSP00000036604,10090.ENSMUSP00000041447,10090.ENSMUSP00000053842,10090.ENSMUSP00000056855…	Mrpl2,Clpx,Acadsb,Isca2,Sdha,Mrps23,Hspa9,Sdhaf2,Shmt2,Mrpl44,Lias,Aldh2,Pdk3,Pdk2,Dnaja3,Mrps9,Ech1,Bckdk,Gfm1,Grsf1,Mrpl18,Oat,Chchd2,Lrpprc,Mrpl39,Mrpl1,Mrpl24,Mrps17
GO:1901566	organonitrogen compound biosynthetic process	12	1122	0.83	6.61e-06	10090.ENSMUSP00000002844,10090.ENSMUSP00000024486,10090.ENSMUSP00000026470,10090.ENSMUSP00000027464,10090.ENSMUSP00000056855,10090.ENSMUSP00000076503,10090.ENSMUSP00000078123,10090.ENSMUSP00000081544,10090.ENSMUSP00000112283,10090.ENSMUSP00000112451,10090.ENSMUSP00000113959,10090.ENSMUSP00000114012	Mrpl2,Mrps23,Shmt2,Mrpl44,Mrps9,Gfm1,Mrpl18,Oat,Mrpl39,Mrpl1,Mrpl24,Mrps17
GO:0044267	cellular protein metabolic process	18	2995	0.58	7.72e-06	10090.ENSMUSP00000002844,10090.ENSMUSP00000015501,10090.ENSMUSP00000024486,10090.ENSMUSP00000025217,10090.ENSMUSP00000025570,10090.ENSMUSP00000026470,10090.ENSMUSP00000027464,10090.ENSMUSP00000031101,10090.ENSMUSP00000036604,10090.ENSMUSP00000041447,10090.ENSMUSP00000056855,10090.ENSMUSP00000070345,10090.ENSMUSP00000076503,10090.ENSMUSP00000078123,10090.ENSMUSP00000112283,10090.ENSMUSP00000112451…	Mrpl2,Clpx,Mrps23,Hspa9,Sdhaf2,Shmt2,Mrpl44,Lias,Pdk3,Pdk2,Mrps9,Bckdk,Gfm1,Mrpl18,Mrpl39,Mrpl1,Mrpl24,Mrps17
GO:0044238	primary metabolic process	27	7426	0.36	1.14e-05	10090.ENSMUSP00000002844,10090.ENSMUSP00000015501,10090.ENSMUSP00000015829,10090.ENSMUSP00000021667,10090.ENSMUSP00000022062,10090.ENSMUSP00000024486,10090.ENSMUSP00000025217,10090.ENSMUSP00000025570,10090.ENSMUSP00000026470,10090.ENSMUSP00000027464,10090.ENSMUSP00000031101,10090.ENSMUSP00000036604,10090.ENSMUSP00000041447,10090.ENSMUSP00000053842,10090.ENSMUSP00000056855,10090.ENSMUSP00000066092…	Mrpl2,Clpx,Acadsb,Isca2,Sdha,Mrps23,Hspa9,Sdhaf2,Shmt2,Mrpl44,Lias,Pdk3,Pdk2,Dnaja3,Mrps9,Ech1,Bckdk,Gfm1,Grsf1,Mrpl18,Oat,Chchd2,Lrpprc,Mrpl39,Mrpl1,Mrpl24,Mrps17
GO:0006807	nitrogen compound metabolic process	26	6983	0.37	1.66e-05	10090.ENSMUSP00000002844,10090.ENSMUSP00000015501,10090.ENSMUSP00000015829,10090.ENSMUSP00000021667,10090.ENSMUSP00000022062,10090.ENSMUSP00000024486,10090.ENSMUSP00000025217,10090.ENSMUSP00000025570,10090.ENSMUSP00000026470,10090.ENSMUSP00000027464,10090.ENSMUSP00000031101,10090.ENSMUSP00000036604,10090.ENSMUSP00000041447,10090.ENSMUSP00000053842,10090.ENSMUSP00000056855,10090.ENSMUSP00000070345…	Mrpl2,Clpx,Acadsb,Isca2,Sdha,Mrps23,Hspa9,Sdhaf2,Shmt2,Mrpl44,Lias,Pdk3,Pdk2,Dnaja3,Mrps9,Bckdk,Gfm1,Grsf1,Mrpl18,Oat,Chchd2,Lrpprc,Mrpl39,Mrpl1,Mrpl24,Mrps17
GO:0019538	protein metabolic process	19	3580	0.52	1.66e-05	10090.ENSMUSP00000002844,10090.ENSMUSP00000015501,10090.ENSMUSP00000021667,10090.ENSMUSP00000024486,10090.ENSMUSP00000025217,10090.ENSMUSP00000025570,10090.ENSMUSP00000026470,10090.ENSMUSP00000027464,10090.ENSMUSP00000031101,10090.ENSMUSP00000036604,10090.ENSMUSP00000041447,10090.ENSMUSP00000056855,10090.ENSMUSP00000070345,10090.ENSMUSP00000076503,10090.ENSMUSP00000078123,10090.ENSMUSP00000112283…	Mrpl2,Clpx,Isca2,Mrps23,Hspa9,Sdhaf2,Shmt2,Mrpl44,Lias,Pdk3,Pdk2,Mrps9,Bckdk,Gfm1,Mrpl18,Mrpl39,Mrpl1,Mrpl24,Mrps17
GO:0032543	mitochondrial translation	4	48	1.72	6.78e-05	10090.ENSMUSP00000002844,10090.ENSMUSP00000027464,10090.ENSMUSP00000076503,10090.ENSMUSP00000114012	Mrpl2,Mrpl44,Gfm1,Mrps17
GO:0044281	small molecule metabolic process	12	1489	0.71	8.37e-05	10090.ENSMUSP00000015501,10090.ENSMUSP00000015829,10090.ENSMUSP00000022062,10090.ENSMUSP00000025570,10090.ENSMUSP00000026470,10090.ENSMUSP00000031101,10090.ENSMUSP00000031411,10090.ENSMUSP00000036604,10090.ENSMUSP00000041447,10090.ENSMUSP00000066092,10090.ENSMUSP00000070345,10090.ENSMUSP00000081544	Clpx,Acadsb,Sdha,Sdhaf2,Shmt2,Lias,Aldh2,Pdk3,Pdk2,Ech1,Bckdk,Oat
GO:0006457	protein folding	5	153	1.31	0.00019	10090.ENSMUSP00000006137,10090.ENSMUSP00000015501,10090.ENSMUSP00000025217,10090.ENSMUSP00000031099,10090.ENSMUSP00000053842	Trap1,Clpx,Hspa9,Grpel1,Dnaja3
GO:0016226	iron-sulfur cluster assembly	3	18	2.02	0.00019	10090.ENSMUSP00000021667,10090.ENSMUSP00000025217,10090.ENSMUSP00000032060	Isca2,Hspa9,Nfu1
GO:0034641	cellular nitrogen compound metabolic process	19	4247	0.45	0.00019	10090.ENSMUSP00000002844,10090.ENSMUSP00000015501,10090.ENSMUSP00000015829,10090.ENSMUSP00000022062,10090.ENSMUSP00000024486,10090.ENSMUSP00000025570,10090.ENSMUSP00000026470,10090.ENSMUSP00000027464,10090.ENSMUSP00000053842,10090.ENSMUSP00000056855,10090.ENSMUSP00000076503,10090.ENSMUSP00000077972,10090.ENSMUSP00000078123,10090.ENSMUSP00000091835,10090.ENSMUSP00000107927,10090.ENSMUSP00000112283…	Mrpl2,Clpx,Acadsb,Sdha,Mrps23,Sdhaf2,Shmt2,Mrpl44,Dnaja3,Mrps9,Gfm1,Grsf1,Mrpl18,Chchd2,Lrpprc,Mrpl39,Mrpl1,Mrpl24,Mrps17
GO:0043170	macromolecule metabolic process	23	6225	0.37	0.00019	10090.ENSMUSP00000002844,10090.ENSMUSP00000015501,10090.ENSMUSP00000021667,10090.ENSMUSP00000024486,10090.ENSMUSP00000025217,10090.ENSMUSP00000025570,10090.ENSMUSP00000026470,10090.ENSMUSP00000027464,10090.ENSMUSP00000031101,10090.ENSMUSP00000036604,10090.ENSMUSP00000041447,10090.ENSMUSP00000053842,10090.ENSMUSP00000056855,10090.ENSMUSP00000070345,10090.ENSMUSP00000076503,10090.ENSMUSP00000077972…	Mrpl2,Clpx,Isca2,Mrps23,Hspa9,Sdhaf2,Shmt2,Mrpl44,Lias,Pdk3,Pdk2,Dnaja3,Mrps9,Bckdk,Gfm1,Grsf1,Mrpl18,Chchd2,Lrpprc,Mrpl39,Mrpl1,Mrpl24,Mrps17
GO:0044260	cellular macromolecule metabolic process	21	5233	0.4	0.00019	10090.ENSMUSP00000002844,10090.ENSMUSP00000015501,10090.ENSMUSP00000024486,10090.ENSMUSP00000025217,10090.ENSMUSP00000025570,10090.ENSMUSP00000026470,10090.ENSMUSP00000027464,10090.ENSMUSP00000031101,10090.ENSMUSP00000036604,10090.ENSMUSP00000041447,10090.ENSMUSP00000053842,10090.ENSMUSP00000056855,10090.ENSMUSP00000070345,10090.ENSMUSP00000076503,10090.ENSMUSP00000078123,10090.ENSMUSP00000091835…	Mrpl2,Clpx,Mrps23,Hspa9,Sdhaf2,Shmt2,Mrpl44,Lias,Pdk3,Pdk2,Dnaja3,Mrps9,Bckdk,Gfm1,Mrpl18,Chchd2,Lrpprc,Mrpl39,Mrpl1,Mrpl24,Mrps17
GO:0009987	cellular process	32	12459	0.21	0.00023	10090.ENSMUSP00000001127,10090.ENSMUSP00000002844,10090.ENSMUSP00000006137,10090.ENSMUSP00000015501,10090.ENSMUSP00000015829,10090.ENSMUSP00000021667,10090.ENSMUSP00000022062,10090.ENSMUSP00000024486,10090.ENSMUSP00000025217,10090.ENSMUSP00000025570,10090.ENSMUSP00000026470,10090.ENSMUSP00000027464,10090.ENSMUSP00000031099,10090.ENSMUSP00000031101,10090.ENSMUSP00000031411,10090.ENSMUSP00000032060…	Poldip2,Mrpl2,Trap1,Clpx,Acadsb,Isca2,Sdha,Mrps23,Hspa9,Sdhaf2,Shmt2,Mrpl44,Grpel1,Lias,Aldh2,Nfu1,Pdk3,Pdk2,Dnaja3,Mrps9,Ech1,Bckdk,Gfm1,Grsf1,Mrpl18,Oat,Chchd2,Lrpprc,Mrpl39,Mrpl1,Mrpl24,Mrps17
GO:0070129	regulation of mitochondrial translation	3	24	1.9	0.00031	10090.ENSMUSP00000026470,10090.ENSMUSP00000062326,10090.ENSMUSP00000107927	Shmt2,Mrps27,Lrpprc
GO:0019752	carboxylic acid metabolic process	8	738	0.83	0.00049	10090.ENSMUSP00000015829,10090.ENSMUSP00000022062,10090.ENSMUSP00000025570,10090.ENSMUSP00000026470,10090.ENSMUSP00000031101,10090.ENSMUSP00000066092,10090.ENSMUSP00000070345,10090.ENSMUSP00000081544	Acadsb,Sdha,Sdhaf2,Shmt2,Lias,Ech1,Bckdk,Oat
GO:0034248	regulation of cellular amide metabolic process	6	350	1.03	0.00051	10090.ENSMUSP00000006137,10090.ENSMUSP00000026470,10090.ENSMUSP00000036604,10090.ENSMUSP00000041447,10090.ENSMUSP00000062326,10090.ENSMUSP00000107927	Trap1,Shmt2,Pdk3,Pdk2,Mrps27,Lrpprc
GO:0010467	gene expression	15	3013	0.5	0.00063	10090.ENSMUSP00000002844,10090.ENSMUSP00000021667,10090.ENSMUSP00000024486,10090.ENSMUSP00000027464,10090.ENSMUSP00000031101,10090.ENSMUSP00000056855,10090.ENSMUSP00000076503,10090.ENSMUSP00000077972,10090.ENSMUSP00000078123,10090.ENSMUSP00000091835,10090.ENSMUSP00000107927,10090.ENSMUSP00000112283,10090.ENSMUSP00000112451,10090.ENSMUSP00000113959,10090.ENSMUSP00000114012	Mrpl2,Isca2,Mrps23,Mrpl44,Lias,Mrps9,Gfm1,Grsf1,Mrpl18,Chchd2,Lrpprc,Mrpl39,Mrpl1,Mrpl24,Mrps17
GO:0070125	mitochondrial translational elongation	2	3	2.62	0.00063	10090.ENSMUSP00000027464,10090.ENSMUSP00000076503	Mrpl44,Gfm1
GO:0007005	mitochondrion organization	6	388	0.99	0.00076	10090.ENSMUSP00000001127,10090.ENSMUSP00000025570,10090.ENSMUSP00000031099,10090.ENSMUSP00000053842,10090.ENSMUSP00000091835,10090.ENSMUSP00000112283	Poldip2,Sdhaf2,Grpel1,Dnaja3,Chchd2,Mrpl39
GO:0006121	mitochondrial electron transport, succinate to ubiquinone	2	4	2.5	0.00083	10090.ENSMUSP00000022062,10090.ENSMUSP00000025570	Sdha,Sdhaf2
GO:0010510	regulation of acetyl-CoA biosynthetic process from pyruvate	2	4	2.5	0.00083	10090.ENSMUSP00000036604,10090.ENSMUSP00000041447	Pdk3,Pdk2
GO:0044249	cellular biosynthetic process	16	3571	0.45	0.00086	10090.ENSMUSP00000002844,10090.ENSMUSP00000024486,10090.ENSMUSP00000026470,10090.ENSMUSP00000027464,10090.ENSMUSP00000031101,10090.ENSMUSP00000053842,10090.ENSMUSP00000056855,10090.ENSMUSP00000076503,10090.ENSMUSP00000078123,10090.ENSMUSP00000081544,10090.ENSMUSP00000091835,10090.ENSMUSP00000107927,10090.ENSMUSP00000112283,10090.ENSMUSP00000112451,10090.ENSMUSP00000113959,10090.ENSMUSP00000114012	Mrpl2,Mrps23,Shmt2,Mrpl44,Lias,Dnaja3,Mrps9,Gfm1,Mrpl18,Oat,Chchd2,Lrpprc,Mrpl39,Mrpl1,Mrpl24,Mrps17
GO:0051186	cofactor metabolic process	6	403	0.97	0.00086	10090.ENSMUSP00000015829,10090.ENSMUSP00000021667,10090.ENSMUSP00000025217,10090.ENSMUSP00000026470,10090.ENSMUSP00000031101,10090.ENSMUSP00000032060	Acadsb,Isca2,Hspa9,Shmt2,Lias,Nfu1
GO:1901576	organic substance biosynthetic process	16	3651	0.44	0.0011	10090.ENSMUSP00000002844,10090.ENSMUSP00000024486,10090.ENSMUSP00000026470,10090.ENSMUSP00000027464,10090.ENSMUSP00000031101,10090.ENSMUSP00000053842,10090.ENSMUSP00000056855,10090.ENSMUSP00000076503,10090.ENSMUSP00000078123,10090.ENSMUSP00000081544,10090.ENSMUSP00000091835,10090.ENSMUSP00000107927,10090.ENSMUSP00000112283,10090.ENSMUSP00000112451,10090.ENSMUSP00000113959,10090.ENSMUSP00000114012	Mrpl2,Mrps23,Shmt2,Mrpl44,Lias,Dnaja3,Mrps9,Gfm1,Mrpl18,Oat,Chchd2,Lrpprc,Mrpl39,Mrpl1,Mrpl24,Mrps17
GO:0006790	sulfur compound metabolic process	5	262	1.08	0.0012	10090.ENSMUSP00000015829,10090.ENSMUSP00000021667,10090.ENSMUSP00000025217,10090.ENSMUSP00000031101,10090.ENSMUSP00000032060	Acadsb,Isca2,Hspa9,Lias,Nfu1
GO:0017144	drug metabolic process	6	494	0.88	0.0022	10090.ENSMUSP00000015501,10090.ENSMUSP00000022062,10090.ENSMUSP00000025570,10090.ENSMUSP00000026470,10090.ENSMUSP00000031411,10090.ENSMUSP00000081544	Clpx,Sdha,Sdhaf2,Shmt2,Aldh2,Oat
GO:0018065	protein-cofactor linkage	2	10	2.1	0.0028	10090.ENSMUSP00000025570,10090.ENSMUSP00000031101	Sdhaf2,Lias
GO:0034645	cellular macromolecule biosynthetic process	13	2778	0.47	0.0034	10090.ENSMUSP00000002844,10090.ENSMUSP00000024486,10090.ENSMUSP00000027464,10090.ENSMUSP00000053842,10090.ENSMUSP00000056855,10090.ENSMUSP00000076503,10090.ENSMUSP00000078123,10090.ENSMUSP00000091835,10090.ENSMUSP00000107927,10090.ENSMUSP00000112283,10090.ENSMUSP00000112451,10090.ENSMUSP00000113959,10090.ENSMUSP00000114012	Mrpl2,Mrps23,Mrpl44,Dnaja3,Mrps9,Gfm1,Mrpl18,Chchd2,Lrpprc,Mrpl39,Mrpl1,Mrpl24,Mrps17
GO:1900542	regulation of purine nucleotide metabolic process	3	82	1.36	0.0054	10090.ENSMUSP00000026470,10090.ENSMUSP00000036604,10090.ENSMUSP00000041447	Shmt2,Pdk3,Pdk2
GO:0016999	antibiotic metabolic process	3	107	1.25	0.011	10090.ENSMUSP00000022062,10090.ENSMUSP00000025570,10090.ENSMUSP00000031411	Sdha,Sdhaf2,Aldh2
GO:0044271	cellular nitrogen compound biosynthetic process	12	2781	0.43	0.0125	10090.ENSMUSP00000002844,10090.ENSMUSP00000024486,10090.ENSMUSP00000027464,10090.ENSMUSP00000056855,10090.ENSMUSP00000076503,10090.ENSMUSP00000078123,10090.ENSMUSP00000091835,10090.ENSMUSP00000107927,10090.ENSMUSP00000112283,10090.ENSMUSP00000112451,10090.ENSMUSP00000113959,10090.ENSMUSP00000114012	Mrpl2,Mrps23,Mrpl44,Mrps9,Gfm1,Mrpl18,Chchd2,Lrpprc,Mrpl39,Mrpl1,Mrpl24,Mrps17
GO:0043457	regulation of cellular respiration	2	26	1.69	0.0135	10090.ENSMUSP00000006137,10090.ENSMUSP00000026470	Trap1,Shmt2
GO:0000002	mitochondrial genome maintenance	2	27	1.67	0.0142	10090.ENSMUSP00000053842,10090.ENSMUSP00000112283	Dnaja3,Mrpl39
GO:0006099	tricarboxylic acid cycle	2	27	1.67	0.0142	10090.ENSMUSP00000022062,10090.ENSMUSP00000025570	Sdha,Sdhaf2
GO:0022900	electron transport chain	3	120	1.2	0.0142	10090.ENSMUSP00000015829,10090.ENSMUSP00000022062,10090.ENSMUSP00000025570	Acadsb,Sdha,Sdhaf2
GO:0006101	citrate metabolic process	2	31	1.61	0.017	10090.ENSMUSP00000022062,10090.ENSMUSP00000025570	Sdha,Sdhaf2
GO:0046483	heterocycle metabolic process	14	3830	0.36	0.0182	10090.ENSMUSP00000015501,10090.ENSMUSP00000015829,10090.ENSMUSP00000022062,10090.ENSMUSP00000025570,10090.ENSMUSP00000026470,10090.ENSMUSP00000027464,10090.ENSMUSP00000031101,10090.ENSMUSP00000053842,10090.ENSMUSP00000056855,10090.ENSMUSP00000077972,10090.ENSMUSP00000081544,10090.ENSMUSP00000091835,10090.ENSMUSP00000107927,10090.ENSMUSP00000112451	Clpx,Acadsb,Sdha,Sdhaf2,Shmt2,Mrpl44,Lias,Dnaja3,Mrps9,Grsf1,Oat,Chchd2,Lrpprc,Mrpl1
GO:0006417	regulation of translation	4	307	0.91	0.0188	10090.ENSMUSP00000006137,10090.ENSMUSP00000026470,10090.ENSMUSP00000062326,10090.ENSMUSP00000107927	Trap1,Shmt2,Mrps27,Lrpprc
GO:0046034	ATP metabolic process	3	162	1.07	0.0286	10090.ENSMUSP00000015501,10090.ENSMUSP00000022062,10090.ENSMUSP00000025570	Clpx,Sdha,Sdhaf2
GO:1901360	organic cyclic compound metabolic process	14	4057	0.34	0.0299	10090.ENSMUSP00000015501,10090.ENSMUSP00000015829,10090.ENSMUSP00000022062,10090.ENSMUSP00000025570,10090.ENSMUSP00000026470,10090.ENSMUSP00000027464,10090.ENSMUSP00000031101,10090.ENSMUSP00000053842,10090.ENSMUSP00000056855,10090.ENSMUSP00000077972,10090.ENSMUSP00000081544,10090.ENSMUSP00000091835,10090.ENSMUSP00000107927,10090.ENSMUSP00000112451	Clpx,Acadsb,Sdha,Sdhaf2,Shmt2,Mrpl44,Lias,Dnaja3,Mrps9,Grsf1,Oat,Chchd2,Lrpprc,Mrpl1
GO:0009150	purine ribonucleotide metabolic process	4	356	0.85	0.03	10090.ENSMUSP00000015501,10090.ENSMUSP00000015829,10090.ENSMUSP00000022062,10090.ENSMUSP00000025570	Clpx,Acadsb,Sdha,Sdhaf2
GO:0051196	regulation of coenzyme metabolic process	2	47	1.43	0.0329	10090.ENSMUSP00000036604,10090.ENSMUSP00000041447	Pdk3,Pdk2
GO:0009205	purine ribonucleoside triphosphate metabolic process	3	187	1	0.0375	10090.ENSMUSP00000015501,10090.ENSMUSP00000022062,10090.ENSMUSP00000025570	Clpx,Sdha,Sdhaf2
GO:0009167	purine ribonucleoside monophosphate metabolic process	3	196	0.98	0.0403	10090.ENSMUSP00000015501,10090.ENSMUSP00000022062,10090.ENSMUSP00000025570	Clpx,Sdha,Sdhaf2
GO:1901607	alpha-amino acid biosynthetic process	2	60	1.32	0.0435	10090.ENSMUSP00000026470,10090.ENSMUSP00000081544	Shmt2,Oat
GO:0051193	regulation of cofactor metabolic process	2	63	1.3	0.0451	10090.ENSMUSP00000036604,10090.ENSMUSP00000041447	Pdk3,Pdk2
GO:1990542	mitochondrial transmembrane transport	2	62	1.31	0.0451	10090.ENSMUSP00000031099,10090.ENSMUSP00000078123	Grpel1,Mrpl18
GO:0016310	phosphorylation	6	1034	0.56	0.0483	10090.ENSMUSP00000022062,10090.ENSMUSP00000025217,10090.ENSMUSP00000025570,10090.ENSMUSP00000036604,10090.ENSMUSP00000041447,10090.ENSMUSP00000070345	Sdha,Hspa9,Sdhaf2,Pdk3,Pdk2,Bckdk
GO:0006796	phosphate-containing compound metabolic process	8	1758	0.46	0.0485	10090.ENSMUSP00000015501,10090.ENSMUSP00000015829,10090.ENSMUSP00000022062,10090.ENSMUSP00000025217,10090.ENSMUSP00000025570,10090.ENSMUSP00000036604,10090.ENSMUSP00000041447,10090.ENSMUSP00000070345	Clpx,Acadsb,Sdha,Hspa9,Sdhaf2,Pdk3,Pdk2,Bckdk

## Sheet: Function
#term ID	term description	observed gene count	background gene count	strength	false discovery rate	matching proteins in your network (IDs)	matching proteins in your network (labels)
GO:0003735	structural constituent of ribosome	9	153	1.57	4.81e-10	10090.ENSMUSP00000002844,10090.ENSMUSP00000024486,10090.ENSMUSP00000035034,10090.ENSMUSP00000056855,10090.ENSMUSP00000078123,10090.ENSMUSP00000112283,10090.ENSMUSP00000112451,10090.ENSMUSP00000113959,10090.ENSMUSP00000114012	Mrpl2,Mrps23,Mrps22,Mrps9,Mrpl18,Mrpl39,Mrpl1,Mrpl24,Mrps17
GO:0097159	organic cyclic compound binding	27	4818	0.55	4.81e-10	10090.ENSMUSP00000001127,10090.ENSMUSP00000002844,10090.ENSMUSP00000006137,10090.ENSMUSP00000015501,10090.ENSMUSP00000015829,10090.ENSMUSP00000022062,10090.ENSMUSP00000025217,10090.ENSMUSP00000026470,10090.ENSMUSP00000027464,10090.ENSMUSP00000031099,10090.ENSMUSP00000031411,10090.ENSMUSP00000036604,10090.ENSMUSP00000041447,10090.ENSMUSP00000048925,10090.ENSMUSP00000053842,10090.ENSMUSP00000056855…	Poldip2,Mrpl2,Trap1,Clpx,Acadsb,Sdha,Hspa9,Shmt2,Mrpl44,Grpel1,Aldh2,Pdk3,Pdk2,Vwa8,Dnaja3,Mrps9,Mrps27,Bckdk,Gfm1,Grsf1,Mrpl18,Oat,Chchd2,Lrpprc,Mrpl39,Mrpl1,Mrps17
GO:1901363	heterocyclic compound binding	27	4748	0.55	4.81e-10	10090.ENSMUSP00000001127,10090.ENSMUSP00000002844,10090.ENSMUSP00000006137,10090.ENSMUSP00000015501,10090.ENSMUSP00000015829,10090.ENSMUSP00000022062,10090.ENSMUSP00000025217,10090.ENSMUSP00000026470,10090.ENSMUSP00000027464,10090.ENSMUSP00000031099,10090.ENSMUSP00000031411,10090.ENSMUSP00000036604,10090.ENSMUSP00000041447,10090.ENSMUSP00000048925,10090.ENSMUSP00000053842,10090.ENSMUSP00000056855…	Poldip2,Mrpl2,Trap1,Clpx,Acadsb,Sdha,Hspa9,Shmt2,Mrpl44,Grpel1,Aldh2,Pdk3,Pdk2,Vwa8,Dnaja3,Mrps9,Mrps27,Bckdk,Gfm1,Grsf1,Mrpl18,Oat,Chchd2,Lrpprc,Mrpl39,Mrpl1,Mrps17
GO:0005198	structural molecule activity	10	546	1.06	4.01e-07	10090.ENSMUSP00000002844,10090.ENSMUSP00000021667,10090.ENSMUSP00000024486,10090.ENSMUSP00000035034,10090.ENSMUSP00000056855,10090.ENSMUSP00000078123,10090.ENSMUSP00000112283,10090.ENSMUSP00000112451,10090.ENSMUSP00000113959,10090.ENSMUSP00000114012	Mrpl2,Isca2,Mrps23,Mrps22,Mrps9,Mrpl18,Mrpl39,Mrpl1,Mrpl24,Mrps17
GO:0003723	RNA binding	11	986	0.85	5.61e-06	10090.ENSMUSP00000002844,10090.ENSMUSP00000006137,10090.ENSMUSP00000027464,10090.ENSMUSP00000056855,10090.ENSMUSP00000062326,10090.ENSMUSP00000076503,10090.ENSMUSP00000077972,10090.ENSMUSP00000078123,10090.ENSMUSP00000107927,10090.ENSMUSP00000112451,10090.ENSMUSP00000114012	Mrpl2,Trap1,Mrpl44,Mrps9,Mrps27,Gfm1,Grsf1,Mrpl18,Lrpprc,Mrpl1,Mrps17
GO:0036094	small molecule binding	16	2364	0.63	5.61e-06	10090.ENSMUSP00000006137,10090.ENSMUSP00000015501,10090.ENSMUSP00000015829,10090.ENSMUSP00000022062,10090.ENSMUSP00000025217,10090.ENSMUSP00000026470,10090.ENSMUSP00000031099,10090.ENSMUSP00000031411,10090.ENSMUSP00000036604,10090.ENSMUSP00000041447,10090.ENSMUSP00000048925,10090.ENSMUSP00000053842,10090.ENSMUSP00000070345,10090.ENSMUSP00000076503,10090.ENSMUSP00000081544,10090.ENSMUSP00000112283	Trap1,Clpx,Acadsb,Sdha,Hspa9,Shmt2,Grpel1,Aldh2,Pdk3,Pdk2,Vwa8,Dnaja3,Bckdk,Gfm1,Oat,Mrpl39
GO:0051082	unfolded protein binding	5	77	1.61	5.61e-06	10090.ENSMUSP00000006137,10090.ENSMUSP00000015501,10090.ENSMUSP00000025217,10090.ENSMUSP00000031099,10090.ENSMUSP00000053842	Trap1,Clpx,Hspa9,Grpel1,Dnaja3
GO:0000166	nucleotide binding	14	2006	0.64	1.86e-05	10090.ENSMUSP00000006137,10090.ENSMUSP00000015501,10090.ENSMUSP00000015829,10090.ENSMUSP00000022062,10090.ENSMUSP00000025217,10090.ENSMUSP00000031099,10090.ENSMUSP00000031411,10090.ENSMUSP00000036604,10090.ENSMUSP00000041447,10090.ENSMUSP00000048925,10090.ENSMUSP00000053842,10090.ENSMUSP00000070345,10090.ENSMUSP00000076503,10090.ENSMUSP00000112283	Trap1,Clpx,Acadsb,Sdha,Hspa9,Grpel1,Aldh2,Pdk3,Pdk2,Vwa8,Dnaja3,Bckdk,Gfm1,Mrpl39
GO:0005488	binding	31	10884	0.25	1.86e-05	10090.ENSMUSP00000001127,10090.ENSMUSP00000002844,10090.ENSMUSP00000006137,10090.ENSMUSP00000015501,10090.ENSMUSP00000015829,10090.ENSMUSP00000021667,10090.ENSMUSP00000022062,10090.ENSMUSP00000025217,10090.ENSMUSP00000026470,10090.ENSMUSP00000027464,10090.ENSMUSP00000031099,10090.ENSMUSP00000031101,10090.ENSMUSP00000031411,10090.ENSMUSP00000032060,10090.ENSMUSP00000036604,10090.ENSMUSP00000041447…	Poldip2,Mrpl2,Trap1,Clpx,Acadsb,Isca2,Sdha,Hspa9,Shmt2,Mrpl44,Grpel1,Lias,Aldh2,Nfu1,Pdk3,Pdk2,Vwa8,Dnaja3,Mrps9,Mrps27,Ech1,Bckdk,Gfm1,Grsf1,Mrpl18,Oat,Chchd2,Lrpprc,Mrpl39,Mrpl1,Mrps17
GO:0048037	cofactor binding	8	493	1.01	1.86e-05	10090.ENSMUSP00000015829,10090.ENSMUSP00000021667,10090.ENSMUSP00000022062,10090.ENSMUSP00000026470,10090.ENSMUSP00000031101,10090.ENSMUSP00000031411,10090.ENSMUSP00000032060,10090.ENSMUSP00000081544	Acadsb,Isca2,Sdha,Shmt2,Lias,Aldh2,Nfu1,Oat
GO:0050662	coenzyme binding	6	283	1.13	7.64e-05	10090.ENSMUSP00000015829,10090.ENSMUSP00000022062,10090.ENSMUSP00000026470,10090.ENSMUSP00000031101,10090.ENSMUSP00000031411,10090.ENSMUSP00000081544	Acadsb,Sdha,Shmt2,Lias,Aldh2,Oat
GO:0043168	anion binding	14	2578	0.53	0.00024	10090.ENSMUSP00000006137,10090.ENSMUSP00000015501,10090.ENSMUSP00000015829,10090.ENSMUSP00000022062,10090.ENSMUSP00000025217,10090.ENSMUSP00000026470,10090.ENSMUSP00000031411,10090.ENSMUSP00000036604,10090.ENSMUSP00000041447,10090.ENSMUSP00000048925,10090.ENSMUSP00000053842,10090.ENSMUSP00000070345,10090.ENSMUSP00000076503,10090.ENSMUSP00000081544	Trap1,Clpx,Acadsb,Sdha,Hspa9,Shmt2,Aldh2,Pdk3,Pdk2,Vwa8,Dnaja3,Bckdk,Gfm1,Oat
GO:0008144	drug binding	11	1630	0.63	0.00034	10090.ENSMUSP00000006137,10090.ENSMUSP00000015501,10090.ENSMUSP00000025217,10090.ENSMUSP00000026470,10090.ENSMUSP00000031101,10090.ENSMUSP00000036604,10090.ENSMUSP00000041447,10090.ENSMUSP00000048925,10090.ENSMUSP00000053842,10090.ENSMUSP00000070345,10090.ENSMUSP00000081544	Trap1,Clpx,Hspa9,Shmt2,Lias,Pdk3,Pdk2,Vwa8,Dnaja3,Bckdk,Oat
GO:0004740	pyruvate dehydrogenase (acetyl-transferring) kinase activity	2	4	2.5	0.0004	10090.ENSMUSP00000036604,10090.ENSMUSP00000041447	Pdk3,Pdk2
GO:0051539	4 iron, 4 sulfur cluster binding	3	39	1.69	0.00041	10090.ENSMUSP00000021667,10090.ENSMUSP00000031101,10090.ENSMUSP00000032060	Isca2,Lias,Nfu1
GO:0019843	rRNA binding	3	67	1.45	0.0016	10090.ENSMUSP00000062326,10090.ENSMUSP00000078123,10090.ENSMUSP00000114012	Mrps27,Mrpl18,Mrps17
GO:0003676	nucleic acid binding	13	2868	0.46	0.0023	10090.ENSMUSP00000001127,10090.ENSMUSP00000002844,10090.ENSMUSP00000006137,10090.ENSMUSP00000027464,10090.ENSMUSP00000056855,10090.ENSMUSP00000062326,10090.ENSMUSP00000076503,10090.ENSMUSP00000077972,10090.ENSMUSP00000078123,10090.ENSMUSP00000091835,10090.ENSMUSP00000107927,10090.ENSMUSP00000112451,10090.ENSMUSP00000114012	Poldip2,Mrpl2,Trap1,Mrpl44,Mrps9,Mrps27,Gfm1,Grsf1,Mrpl18,Chchd2,Lrpprc,Mrpl1,Mrps17
GO:0017076	purine nucleotide binding	10	1778	0.55	0.0026	10090.ENSMUSP00000006137,10090.ENSMUSP00000015501,10090.ENSMUSP00000025217,10090.ENSMUSP00000031099,10090.ENSMUSP00000036604,10090.ENSMUSP00000041447,10090.ENSMUSP00000048925,10090.ENSMUSP00000053842,10090.ENSMUSP00000070345,10090.ENSMUSP00000076503	Trap1,Clpx,Hspa9,Grpel1,Pdk3,Pdk2,Vwa8,Dnaja3,Bckdk,Gfm1
GO:0030554	adenyl nucleotide binding	9	1459	0.59	0.0027	10090.ENSMUSP00000006137,10090.ENSMUSP00000015501,10090.ENSMUSP00000025217,10090.ENSMUSP00000031099,10090.ENSMUSP00000036604,10090.ENSMUSP00000041447,10090.ENSMUSP00000048925,10090.ENSMUSP00000053842,10090.ENSMUSP00000070345	Trap1,Clpx,Hspa9,Grpel1,Pdk3,Pdk2,Vwa8,Dnaja3,Bckdk
GO:0035639	purine ribonucleoside triphosphate binding	9	1697	0.52	0.0076	10090.ENSMUSP00000006137,10090.ENSMUSP00000015501,10090.ENSMUSP00000025217,10090.ENSMUSP00000036604,10090.ENSMUSP00000041447,10090.ENSMUSP00000048925,10090.ENSMUSP00000053842,10090.ENSMUSP00000070345,10090.ENSMUSP00000076503	Trap1,Clpx,Hspa9,Pdk3,Pdk2,Vwa8,Dnaja3,Bckdk,Gfm1
GO:0005524	ATP binding	8	1389	0.56	0.0086	10090.ENSMUSP00000006137,10090.ENSMUSP00000015501,10090.ENSMUSP00000025217,10090.ENSMUSP00000036604,10090.ENSMUSP00000041447,10090.ENSMUSP00000048925,10090.ENSMUSP00000053842,10090.ENSMUSP00000070345	Trap1,Clpx,Hspa9,Pdk3,Pdk2,Vwa8,Dnaja3,Bckdk
GO:0032555	purine ribonucleotide binding	9	1766	0.51	0.0091	10090.ENSMUSP00000006137,10090.ENSMUSP00000015501,10090.ENSMUSP00000025217,10090.ENSMUSP00000036604,10090.ENSMUSP00000041447,10090.ENSMUSP00000048925,10090.ENSMUSP00000053842,10090.ENSMUSP00000070345,10090.ENSMUSP00000076503	Trap1,Clpx,Hspa9,Pdk3,Pdk2,Vwa8,Dnaja3,Bckdk,Gfm1
GO:0043167	ion binding	17	5302	0.31	0.0091	10090.ENSMUSP00000006137,10090.ENSMUSP00000015501,10090.ENSMUSP00000015829,10090.ENSMUSP00000021667,10090.ENSMUSP00000022062,10090.ENSMUSP00000025217,10090.ENSMUSP00000026470,10090.ENSMUSP00000031101,10090.ENSMUSP00000031411,10090.ENSMUSP00000032060,10090.ENSMUSP00000036604,10090.ENSMUSP00000041447,10090.ENSMUSP00000048925,10090.ENSMUSP00000053842,10090.ENSMUSP00000070345,10090.ENSMUSP00000076503…	Trap1,Clpx,Acadsb,Isca2,Sdha,Hspa9,Shmt2,Lias,Aldh2,Nfu1,Pdk3,Pdk2,Vwa8,Dnaja3,Bckdk,Gfm1,Oat
GO:0030170	pyridoxal phosphate binding	2	51	1.39	0.018	10090.ENSMUSP00000026470,10090.ENSMUSP00000081544	Shmt2,Oat
GO:0016627	oxidoreductase activity, acting on the CH-CH group of donors	2	56	1.35	0.0201	10090.ENSMUSP00000015829,10090.ENSMUSP00000022062	Acadsb,Sdha
GO:0009055	electron transfer activity	2	65	1.29	0.025	10090.ENSMUSP00000015829,10090.ENSMUSP00000022062	Acadsb,Sdha
GO:0050660	flavin adenine dinucleotide binding	2	79	1.2	0.035	10090.ENSMUSP00000015829,10090.ENSMUSP00000022062	Acadsb,Sdha
GO:0003824	catalytic activity	15	5239	0.26	0.0461	10090.ENSMUSP00000015501,10090.ENSMUSP00000015829,10090.ENSMUSP00000022062,10090.ENSMUSP00000026470,10090.ENSMUSP00000027464,10090.ENSMUSP00000031101,10090.ENSMUSP00000031411,10090.ENSMUSP00000036604,10090.ENSMUSP00000041447,10090.ENSMUSP00000048925,10090.ENSMUSP00000066092,10090.ENSMUSP00000070345,10090.ENSMUSP00000076503,10090.ENSMUSP00000081544,10090.ENSMUSP00000107927	Clpx,Acadsb,Sdha,Shmt2,Mrpl44,Lias,Aldh2,Pdk3,Pdk2,Vwa8,Ech1,Bckdk,Gfm1,Oat,Lrpprc
GO:0051087	chaperone binding	2	94	1.13	0.0461	10090.ENSMUSP00000025217,10090.ENSMUSP00000031099	Hspa9,Grpel1

## Sheet: Component
#term ID	term description	observed gene count	background gene count	strength	false discovery rate	matching proteins in your network (IDs)	matching proteins in your network (labels)
GO:0005763	mitochondrial small ribosomal subunit	5	30	2.02	1.21e-08	10090.ENSMUSP00000024486,10090.ENSMUSP00000035034,10090.ENSMUSP00000056855,10090.ENSMUSP00000062326,10090.ENSMUSP00000114012	Mrps23,Mrps22,Mrps9,Mrps27,Mrps17
GO:0042645	mitochondrial nucleoid	7	47	1.97	2.02e-11	10090.ENSMUSP00000001127,10090.ENSMUSP00000015501,10090.ENSMUSP00000025217,10090.ENSMUSP00000026470,10090.ENSMUSP00000053842,10090.ENSMUSP00000077972,10090.ENSMUSP00000107927	Poldip2,Clpx,Hspa9,Shmt2,Dnaja3,Grsf1,Lrpprc
GO:0005761	mitochondrial ribosome	11	86	1.91	6.82e-17	10090.ENSMUSP00000002844,10090.ENSMUSP00000024486,10090.ENSMUSP00000027464,10090.ENSMUSP00000035034,10090.ENSMUSP00000056855,10090.ENSMUSP00000062326,10090.ENSMUSP00000078123,10090.ENSMUSP00000112283,10090.ENSMUSP00000112451,10090.ENSMUSP00000113959,10090.ENSMUSP00000114012	Mrpl2,Mrps23,Mrpl44,Mrps22,Mrps9,Mrps27,Mrpl18,Mrpl39,Mrpl1,Mrpl24,Mrps17
GO:0005762	mitochondrial large ribosomal subunit	6	53	1.85	2.59e-09	10090.ENSMUSP00000002844,10090.ENSMUSP00000027464,10090.ENSMUSP00000078123,10090.ENSMUSP00000112283,10090.ENSMUSP00000112451,10090.ENSMUSP00000113959	Mrpl2,Mrpl44,Mrpl18,Mrpl39,Mrpl1,Mrpl24
GO:0005759	mitochondrial matrix	27	327	1.72	2.87e-40	10090.ENSMUSP00000001127,10090.ENSMUSP00000002844,10090.ENSMUSP00000006137,10090.ENSMUSP00000015501,10090.ENSMUSP00000015829,10090.ENSMUSP00000024486,10090.ENSMUSP00000025217,10090.ENSMUSP00000025570,10090.ENSMUSP00000026470,10090.ENSMUSP00000027464,10090.ENSMUSP00000031099,10090.ENSMUSP00000031411,10090.ENSMUSP00000035034,10090.ENSMUSP00000036604,10090.ENSMUSP00000041447,10090.ENSMUSP00000053842…	Poldip2,Mrpl2,Trap1,Clpx,Acadsb,Mrps23,Hspa9,Sdhaf2,Shmt2,Mrpl44,Grpel1,Aldh2,Mrps22,Pdk3,Pdk2,Dnaja3,Mrps9,Mrps27,Bckdk,Grsf1,Mrpl18,Oat,Lrpprc,Mrpl39,Mrpl1,Mrpl24,Mrps17
GO:0098798	mitochondrial protein complex	16	255	1.6	2.03e-20	10090.ENSMUSP00000002844,10090.ENSMUSP00000015501,10090.ENSMUSP00000022062,10090.ENSMUSP00000024486,10090.ENSMUSP00000027464,10090.ENSMUSP00000031099,10090.ENSMUSP00000035034,10090.ENSMUSP00000041447,10090.ENSMUSP00000056855,10090.ENSMUSP00000062326,10090.ENSMUSP00000070345,10090.ENSMUSP00000078123,10090.ENSMUSP00000112283,10090.ENSMUSP00000112451,10090.ENSMUSP00000113959,10090.ENSMUSP00000114012	Mrpl2,Clpx,Sdha,Mrps23,Mrpl44,Grpel1,Mrps22,Pdk2,Mrps9,Mrps27,Bckdk,Mrpl18,Mrpl39,Mrpl1,Mrpl24,Mrps17
GO:0044391	ribosomal subunit	11	181	1.58	6.78e-14	10090.ENSMUSP00000002844,10090.ENSMUSP00000024486,10090.ENSMUSP00000027464,10090.ENSMUSP00000035034,10090.ENSMUSP00000056855,10090.ENSMUSP00000062326,10090.ENSMUSP00000078123,10090.ENSMUSP00000112283,10090.ENSMUSP00000112451,10090.ENSMUSP00000113959,10090.ENSMUSP00000114012	Mrpl2,Mrps23,Mrpl44,Mrps22,Mrps9,Mrps27,Mrpl18,Mrpl39,Mrpl1,Mrpl24,Mrps17
GO:0005758	mitochondrial intermembrane space	3	83	1.36	0.0012	10090.ENSMUSP00000006137,10090.ENSMUSP00000026470,10090.ENSMUSP00000091835	Trap1,Shmt2,Chchd2
GO:1990204	oxidoreductase complex	3	103	1.26	0.0021	10090.ENSMUSP00000022062,10090.ENSMUSP00000041447,10090.ENSMUSP00000070345	Sdha,Pdk2,Bckdk
GO:0005739	mitochondrion	32	1312	1.19	2.64e-34	10090.ENSMUSP00000001127,10090.ENSMUSP00000002844,10090.ENSMUSP00000006137,10090.ENSMUSP00000015501,10090.ENSMUSP00000015829,10090.ENSMUSP00000022062,10090.ENSMUSP00000024486,10090.ENSMUSP00000025217,10090.ENSMUSP00000025570,10090.ENSMUSP00000026470,10090.ENSMUSP00000027464,10090.ENSMUSP00000031099,10090.ENSMUSP00000031101,10090.ENSMUSP00000031411,10090.ENSMUSP00000035034,10090.ENSMUSP00000036604…	Poldip2,Mrpl2,Trap1,Clpx,Acadsb,Sdha,Mrps23,Hspa9,Sdhaf2,Shmt2,Mrpl44,Grpel1,Lias,Aldh2,Mrps22,Pdk3,Pdk2,Vwa8,Dnaja3,Mrps9,Mrps27,Bckdk,Gfm1,Grsf1,Mrpl18,Oat,Chchd2,Lrpprc,Mrpl39,Mrpl1,Mrpl24,Mrps17
GO:1990904	ribonucleoprotein complex	13	765	1.03	5.73e-10	10090.ENSMUSP00000002844,10090.ENSMUSP00000024486,10090.ENSMUSP00000027464,10090.ENSMUSP00000035034,10090.ENSMUSP00000056855,10090.ENSMUSP00000062326,10090.ENSMUSP00000077972,10090.ENSMUSP00000078123,10090.ENSMUSP00000107927,10090.ENSMUSP00000112283,10090.ENSMUSP00000112451,10090.ENSMUSP00000113959,10090.ENSMUSP00000114012	Mrpl2,Mrps23,Mrpl44,Mrps22,Mrps9,Mrps27,Grsf1,Mrpl18,Lrpprc,Mrpl39,Mrpl1,Mrpl24,Mrps17
GO:0019866	organelle inner membrane	4	373	0.83	0.0083	10090.ENSMUSP00000006137,10090.ENSMUSP00000022062,10090.ENSMUSP00000031099,10090.ENSMUSP00000107927	Trap1,Sdha,Grpel1,Lrpprc
GO:0005743	mitochondrial inner membrane	3	321	0.77	0.0395	10090.ENSMUSP00000006137,10090.ENSMUSP00000022062,10090.ENSMUSP00000031099	Trap1,Sdha,Grpel1
GO:0005740	mitochondrial envelope	5	590	0.73	0.007	10090.ENSMUSP00000006137,10090.ENSMUSP00000022062,10090.ENSMUSP00000026470,10090.ENSMUSP00000031099,10090.ENSMUSP00000091835	Trap1,Sdha,Shmt2,Grpel1,Chchd2
GO:0070013	intracellular organelle lumen	30	3882	0.69	6.82e-17	10090.ENSMUSP00000001127,10090.ENSMUSP00000002844,10090.ENSMUSP00000006137,10090.ENSMUSP00000015501,10090.ENSMUSP00000015829,10090.ENSMUSP00000022062,10090.ENSMUSP00000024486,10090.ENSMUSP00000025217,10090.ENSMUSP00000025570,10090.ENSMUSP00000026470,10090.ENSMUSP00000027464,10090.ENSMUSP00000031099,10090.ENSMUSP00000031411,10090.ENSMUSP00000032060,10090.ENSMUSP00000035034,10090.ENSMUSP00000036604…	Poldip2,Mrpl2,Trap1,Clpx,Acadsb,Sdha,Mrps23,Hspa9,Sdhaf2,Shmt2,Mrpl44,Grpel1,Aldh2,Nfu1,Mrps22,Pdk3,Pdk2,Dnaja3,Mrps9,Mrps27,Bckdk,Grsf1,Mrpl18,Oat,Chchd2,Lrpprc,Mrpl39,Mrpl1,Mrpl24,Mrps17
GO:0031967	organelle envelope	7	1015	0.64	0.0031	10090.ENSMUSP00000006137,10090.ENSMUSP00000022062,10090.ENSMUSP00000024486,10090.ENSMUSP00000026470,10090.ENSMUSP00000031099,10090.ENSMUSP00000091835,10090.ENSMUSP00000107927	Trap1,Sdha,Mrps23,Shmt2,Grpel1,Chchd2,Lrpprc
GO:0005730	nucleolus	6	878	0.63	0.0072	10090.ENSMUSP00000022062,10090.ENSMUSP00000025217,10090.ENSMUSP00000025570,10090.ENSMUSP00000036604,10090.ENSMUSP00000056855,10090.ENSMUSP00000112451	Sdha,Hspa9,Sdhaf2,Pdk3,Mrps9,Mrpl1
GO:0043232	intracellular non-membrane-bounded organelle	21	3809	0.54	8.94e-08	10090.ENSMUSP00000001127,10090.ENSMUSP00000002844,10090.ENSMUSP00000015501,10090.ENSMUSP00000022062,10090.ENSMUSP00000024486,10090.ENSMUSP00000025217,10090.ENSMUSP00000025570,10090.ENSMUSP00000026470,10090.ENSMUSP00000027464,10090.ENSMUSP00000035034,10090.ENSMUSP00000036604,10090.ENSMUSP00000053842,10090.ENSMUSP00000056855,10090.ENSMUSP00000062326,10090.ENSMUSP00000077972,10090.ENSMUSP00000078123…	Poldip2,Mrpl2,Clpx,Sdha,Mrps23,Hspa9,Sdhaf2,Shmt2,Mrpl44,Mrps22,Pdk3,Dnaja3,Mrps9,Mrps27,Grsf1,Mrpl18,Lrpprc,Mrpl39,Mrpl1,Mrpl24,Mrps17
GO:0032991	protein-containing complex	19	4701	0.41	7.52e-05	10090.ENSMUSP00000002844,10090.ENSMUSP00000015501,10090.ENSMUSP00000022062,10090.ENSMUSP00000024486,10090.ENSMUSP00000026470,10090.ENSMUSP00000027464,10090.ENSMUSP00000031099,10090.ENSMUSP00000035034,10090.ENSMUSP00000041447,10090.ENSMUSP00000056855,10090.ENSMUSP00000062326,10090.ENSMUSP00000070345,10090.ENSMUSP00000077972,10090.ENSMUSP00000078123,10090.ENSMUSP00000107927,10090.ENSMUSP00000112283…	Mrpl2,Clpx,Sdha,Mrps23,Shmt2,Mrpl44,Grpel1,Mrps22,Pdk2,Mrps9,Mrps27,Bckdk,Grsf1,Mrpl18,Lrpprc,Mrpl39,Mrpl1,Mrpl24,Mrps17
GO:0043231	intracellular membrane-bounded organelle	34	9088	0.37	1.77e-11	10090.ENSMUSP00000001127,10090.ENSMUSP00000002844,10090.ENSMUSP00000006137,10090.ENSMUSP00000015501,10090.ENSMUSP00000015829,10090.ENSMUSP00000022062,10090.ENSMUSP00000024486,10090.ENSMUSP00000025217,10090.ENSMUSP00000025570,10090.ENSMUSP00000026470,10090.ENSMUSP00000027464,10090.ENSMUSP00000031099,10090.ENSMUSP00000031101,10090.ENSMUSP00000031411,10090.ENSMUSP00000032060,10090.ENSMUSP00000035034…	Poldip2,Mrpl2,Trap1,Clpx,Acadsb,Sdha,Mrps23,Hspa9,Sdhaf2,Shmt2,Mrpl44,Grpel1,Lias,Aldh2,Nfu1,Mrps22,Pdk3,Pdk2,Vwa8,Dnaja3,Mrps9,Mrps27,Ech1,Bckdk,Gfm1,Grsf1,Mrpl18,Oat,Chchd2,Lrpprc,Mrpl39,Mrpl1,Mrpl24,Mrps17
GO:0031981	nuclear lumen	12	3386	0.35	0.0126	10090.ENSMUSP00000006137,10090.ENSMUSP00000015501,10090.ENSMUSP00000022062,10090.ENSMUSP00000025217,10090.ENSMUSP00000025570,10090.ENSMUSP00000032060,10090.ENSMUSP00000036604,10090.ENSMUSP00000041447,10090.ENSMUSP00000056855,10090.ENSMUSP00000081544,10090.ENSMUSP00000107927,10090.ENSMUSP00000112451	Trap1,Clpx,Sdha,Hspa9,Sdhaf2,Nfu1,Pdk3,Pdk2,Mrps9,Oat,Lrpprc,Mrpl1
GO:0005737	cytoplasm	34	9909	0.33	2.29e-10	10090.ENSMUSP00000001127,10090.ENSMUSP00000002844,10090.ENSMUSP00000006137,10090.ENSMUSP00000015501,10090.ENSMUSP00000015829,10090.ENSMUSP00000022062,10090.ENSMUSP00000024486,10090.ENSMUSP00000025217,10090.ENSMUSP00000025570,10090.ENSMUSP00000026470,10090.ENSMUSP00000027464,10090.ENSMUSP00000031099,10090.ENSMUSP00000031101,10090.ENSMUSP00000031411,10090.ENSMUSP00000032060,10090.ENSMUSP00000035034…	Poldip2,Mrpl2,Trap1,Clpx,Acadsb,Sdha,Mrps23,Hspa9,Sdhaf2,Shmt2,Mrpl44,Grpel1,Lias,Aldh2,Nfu1,Mrps22,Pdk3,Pdk2,Vwa8,Dnaja3,Mrps9,Mrps27,Ech1,Bckdk,Gfm1,Grsf1,Mrpl18,Oat,Chchd2,Lrpprc,Mrpl39,Mrpl1,Mrpl24,Mrps17
GO:0005634	nucleus	19	6086	0.29	0.0026	10090.ENSMUSP00000001127,10090.ENSMUSP00000006137,10090.ENSMUSP00000015501,10090.ENSMUSP00000022062,10090.ENSMUSP00000024486,10090.ENSMUSP00000025217,10090.ENSMUSP00000025570,10090.ENSMUSP00000026470,10090.ENSMUSP00000027464,10090.ENSMUSP00000031099,10090.ENSMUSP00000032060,10090.ENSMUSP00000036604,10090.ENSMUSP00000041447,10090.ENSMUSP00000053842,10090.ENSMUSP00000056855,10090.ENSMUSP00000081544…	Poldip2,Trap1,Clpx,Sdha,Mrps23,Hspa9,Sdhaf2,Shmt2,Mrpl44,Grpel1,Nfu1,Pdk3,Pdk2,Dnaja3,Mrps9,Oat,Chchd2,Lrpprc,Mrpl1
GO:0005623	cell	34	14044	0.18	1.15e-05	10090.ENSMUSP00000001127,10090.ENSMUSP00000002844,10090.ENSMUSP00000006137,10090.ENSMUSP00000015501,10090.ENSMUSP00000015829,10090.ENSMUSP00000022062,10090.ENSMUSP00000024486,10090.ENSMUSP00000025217,10090.ENSMUSP00000025570,10090.ENSMUSP00000026470,10090.ENSMUSP00000027464,10090.ENSMUSP00000031099,10090.ENSMUSP00000031101,10090.ENSMUSP00000031411,10090.ENSMUSP00000032060,10090.ENSMUSP00000035034…	Poldip2,Mrpl2,Trap1,Clpx,Acadsb,Sdha,Mrps23,Hspa9,Sdhaf2,Shmt2,Mrpl44,Grpel1,Lias,Aldh2,Nfu1,Mrps22,Pdk3,Pdk2,Vwa8,Dnaja3,Mrps9,Mrps27,Ech1,Bckdk,Gfm1,Grsf1,Mrpl18,Oat,Chchd2,Lrpprc,Mrpl39,Mrpl1,Mrpl24,Mrps17

## Sheet: PMID
#term ID	term description	observed gene count	background gene count	strength	false discovery rate	matching proteins in your network (IDs)	matching proteins in your network (labels)
PMID:28238724	(2017) Proximity Biotinylation as a Method for Mapping Proteins Associated with mtDNA in Living Cells.	7	34	2.11	2.28e-09	10090.ENSMUSP00000001127,10090.ENSMUSP00000015501,10090.ENSMUSP00000025217,10090.ENSMUSP00000026470,10090.ENSMUSP00000053842,10090.ENSMUSP00000077972,10090.ENSMUSP00000107927	Poldip2,Clpx,Hspa9,Shmt2,Dnaja3,Grsf1,Lrpprc
PMID:29623423	(2018) Clinical and genetic aspects of defects in the mitochondrial iron-sulfur cluster synthesis pathway.	5	41	1.89	3.86e-05	10090.ENSMUSP00000021667,10090.ENSMUSP00000025217,10090.ENSMUSP00000031099,10090.ENSMUSP00000031101,10090.ENSMUSP00000032060	Isca2,Hspa9,Grpel1,Lias,Nfu1
PMID:25520936	(2014) Molecular targets for anti-oxidative protection of green tea polyphenols against myocardial ischemic injury.	5	41	1.89	3.86e-05	10090.ENSMUSP00000006137,10090.ENSMUSP00000022062,10090.ENSMUSP00000031411,10090.ENSMUSP00000066092,10090.ENSMUSP00000081544	Trap1,Sdha,Aldh2,Ech1,Oat
PMID:20869947	(2010) Fast kinase domain-containing protein 3 is a mitochondrial protein essential for cellular respiration.	5	44	1.85	3.86e-05	10090.ENSMUSP00000022062,10090.ENSMUSP00000026470,10090.ENSMUSP00000035034,10090.ENSMUSP00000076503,10090.ENSMUSP00000107927	Sdha,Shmt2,Mrps22,Gfm1,Lrpprc
PMID:29511832	(2018) Iron-sulfur clusters: from metals through mitochondria biogenesis to disease.	4	18	2.15	6.02e-05	10090.ENSMUSP00000021667,10090.ENSMUSP00000025217,10090.ENSMUSP00000031101,10090.ENSMUSP00000032060	Isca2,Hspa9,Lias,Nfu1
PMID:24458371	(2014) Altered proteostasis in aging and heat shock response in C. elegans revealed by analysis of the global and de novo synthesized proteome.	4	19	2.12	6.07e-05	10090.ENSMUSP00000015501,10090.ENSMUSP00000025217,10090.ENSMUSP00000035034,10090.ENSMUSP00000076503	Clpx,Hspa9,Mrps22,Gfm1
PMID:30098457	(2018) Redox regulation of GRPEL2 nucleotide exchange factor for mitochondrial HSP70 chaperone.	4	20	2.1	6.23e-05	10090.ENSMUSP00000015501,10090.ENSMUSP00000022062,10090.ENSMUSP00000025217,10090.ENSMUSP00000107927	Clpx,Sdha,Hspa9,Lrpprc
PMID:23201123	(2013) Calorie restriction and SIRT3 trigger global reprogramming of the mitochondrial protein acetylome.	4	22	2.06	7.66e-05	10090.ENSMUSP00000015501,10090.ENSMUSP00000022062,10090.ENSMUSP00000025217,10090.ENSMUSP00000026470	Clpx,Sdha,Hspa9,Shmt2
PMID:25918518	(2015) Clinical, biochemical, and genetic spectrum of seven patients with NFU1 deficiency.	4	26	1.99	0.00012	10090.ENSMUSP00000021667,10090.ENSMUSP00000022062,10090.ENSMUSP00000031101,10090.ENSMUSP00000032060	Isca2,Sdha,Lias,Nfu1
PMID:21494430	(2011) Rat mitochondrion-neuron focused microarray (rMNChip) and bioinformatics tools for rapid identification of differential pathways in brain tissues.	5	84	1.57	0.00022	10090.ENSMUSP00000002844,10090.ENSMUSP00000022062,10090.ENSMUSP00000031411,10090.ENSMUSP00000041447,10090.ENSMUSP00000112451	Mrpl2,Sdha,Aldh2,Pdk2,Mrpl1
PMID:23603806	(2013) Mutations in mitochondrial ribosomal protein MRPL12 leads to growth retardation, neurological deterioration and mitochondrial translation deficiency.	4	35	1.86	0.0003	10090.ENSMUSP00000022062,10090.ENSMUSP00000035034,10090.ENSMUSP00000076503,10090.ENSMUSP00000107927	Sdha,Mrps22,Gfm1,Lrpprc
PMID:22453275	(2012) Mitochondrial nucleoid interacting proteins support mitochondrial protein synthesis.	4	40	1.8	0.00045	10090.ENSMUSP00000006137,10090.ENSMUSP00000025217,10090.ENSMUSP00000026470,10090.ENSMUSP00000107927	Trap1,Hspa9,Shmt2,Lrpprc
PMID:30830936	(2019) Concentration of mitochondrial DNA mutations by cytoplasmic transfer from platelets to cultured mouse cells.	3	11	2.24	0.0008	10090.ENSMUSP00000022062,10090.ENSMUSP00000025217,10090.ENSMUSP00000053842	Sdha,Hspa9,Dnaja3
PMID:20392697	(2010) Understanding the functional interplay between mammalian mitochondrial Hsp70 chaperone machine components.	3	11	2.24	0.0008	10090.ENSMUSP00000025217,10090.ENSMUSP00000031099,10090.ENSMUSP00000053842	Hspa9,Grpel1,Dnaja3
PMID:31016283	(2019) Knockout of ISCA1 causes early embryonic death in rats.	3	12	2.2	0.00087	10090.ENSMUSP00000021667,10090.ENSMUSP00000031101,10090.ENSMUSP00000032060	Isca2,Lias,Nfu1
PMID:25477904	(2014) Cavitating leukoencephalopathy with multiple mitochondrial dysfunction syndrome and NFU1 mutations.	3	13	2.16	0.001	10090.ENSMUSP00000022062,10090.ENSMUSP00000031101,10090.ENSMUSP00000032060	Sdha,Lias,Nfu1
PMID:29514069	(2018) Proteome Imbalance of Mitochondrial Electron Transport Chain in Brown Adipocytes Leads to Metabolic Benefits.	4	55	1.66	0.0011	10090.ENSMUSP00000015501,10090.ENSMUSP00000076503,10090.ENSMUSP00000077972,10090.ENSMUSP00000107927	Clpx,Gfm1,Grsf1,Lrpprc
PMID:28161430	(2017) Understanding the Molecular Basis of Multiple Mitochondrial Dysfunctions Syndrome 1 (MMDS1)-Impact of a Disease-Causing Gly208Cys Substitution on Structure and Activity of NFU1 in the FeS Cluster Biosynthetic Pathway.	3	14	2.13	0.0011	10090.ENSMUSP00000021667,10090.ENSMUSP00000025217,10090.ENSMUSP00000031101	Isca2,Hspa9,Lias
PMID:27911100	(2017) Mitochondria and Iron: current questions.	4	59	1.63	0.0012	10090.ENSMUSP00000021667,10090.ENSMUSP00000025217,10090.ENSMUSP00000031101,10090.ENSMUSP00000032060	Isca2,Hspa9,Lias,Nfu1
PMID:29464059	(2018) Characterization and metabolic synthetic lethal testing in a new model of SDH-loss familial pheochromocytoma and paraganglioma.	3	16	2.07	0.0014	10090.ENSMUSP00000022062,10090.ENSMUSP00000025570,10090.ENSMUSP00000031411	Sdha,Sdhaf2,Aldh2
PMID:24821430	(2014) A mitocentric view of Parkinson's disease.	3	19	2	0.0021	10090.ENSMUSP00000006137,10090.ENSMUSP00000025217,10090.ENSMUSP00000107927	Trap1,Hspa9,Lrpprc
PMID:27196610	(2016) Mitochondrial metabolic remodeling in response to genetic and environmental perturbations.	3	20	1.98	0.0023	10090.ENSMUSP00000022062,10090.ENSMUSP00000025570,10090.ENSMUSP00000026470	Sdha,Sdhaf2,Shmt2
PMID:23171548	(2013) The conserved interaction of C7orf30 with MRPL14 promotes biogenesis of the mitochondrial large ribosomal subunit and mitochondrial translation.	3	20	1.98	0.0023	10090.ENSMUSP00000022062,10090.ENSMUSP00000035034,10090.ENSMUSP00000076503	Sdha,Mrps22,Gfm1
PMID:29132502	(2017) Transcriptomic and proteomic landscape of mitochondrial dysfunction reveals secondary coenzyme Q deficiency in mammals.	4	75	1.53	0.0024	10090.ENSMUSP00000015501,10090.ENSMUSP00000022062,10090.ENSMUSP00000025217,10090.ENSMUSP00000026470	Clpx,Sdha,Hspa9,Shmt2
PMID:28017472	(2017) Loss of Nardilysin, a Mitochondrial Co-chaperone for Alfa-Ketoglutarate Dehydrogenase, Promotes mTORC1 Activation and Neurodegeneration.	3	22	1.93	0.0025	10090.ENSMUSP00000025217,10090.ENSMUSP00000031099,10090.ENSMUSP00000053842	Hspa9,Grpel1,Dnaja3
PMID:26550561	(2015) Evidence of Mitochondrial Dysfunction within the Complex Genetic Etiology of Schizophrenia.	5	170	1.27	0.0025	10090.ENSMUSP00000015501,10090.ENSMUSP00000022062,10090.ENSMUSP00000025217,10090.ENSMUSP00000026470,10090.ENSMUSP00000036604	Clpx,Sdha,Hspa9,Shmt2,Pdk3
PMID:30996934	(2019) Label-free target identification reveals oxidative DNA damage as the mechanism of a selective cytotoxic agent.	3	23	1.91	0.0027	10090.ENSMUSP00000022062,10090.ENSMUSP00000031411,10090.ENSMUSP00000066092	Sdha,Aldh2,Ech1
PMID:27061491	(2016) Roles of Fe-S proteins: from cofactor synthesis to iron homeostasis to protein synthesis.	3	23	1.91	0.0027	10090.ENSMUSP00000025217,10090.ENSMUSP00000031101,10090.ENSMUSP00000032060	Hspa9,Lias,Nfu1
PMID:28492233	(2017) ISCA1 is essential for mitochondrial Fe4S4 biogenesis in vivo.	3	24	1.9	0.0028	10090.ENSMUSP00000021667,10090.ENSMUSP00000031101,10090.ENSMUSP00000032060	Isca2,Lias,Nfu1
PMID:31489782	(2019) Voluntary exercise normalizes the proteomic landscape in muscle and brain and improves the phenotype of progeroid mice.	3	25	1.88	0.0031	10090.ENSMUSP00000001127,10090.ENSMUSP00000022062,10090.ENSMUSP00000025570	Poldip2,Sdha,Sdhaf2
PMID:31903419	(2019) Fidelity of translation initiation is required for coordinated respiratory complex assembly.	3	26	1.86	0.0033	10090.ENSMUSP00000022062,10090.ENSMUSP00000025217,10090.ENSMUSP00000107927	Sdha,Hspa9,Lrpprc
PMID:27689005	(2016) Defects in muscle branched-chain amino acid oxidation contribute to impaired lipid metabolism.	3	26	1.86	0.0033	10090.ENSMUSP00000015829,10090.ENSMUSP00000022062,10090.ENSMUSP00000070345	Acadsb,Sdha,Bckdk
PMID:28748451	(2018) The emerging role and targetability of the TCA cycle in cancer metabolism.	3	28	1.83	0.0035	10090.ENSMUSP00000022062,10090.ENSMUSP00000025570,10090.ENSMUSP00000041447	Sdha,Sdhaf2,Pdk2
PMID:26833085	(2016) Joint mouse-human phenome-wide association to test gene function and disease risk.	3	28	1.83	0.0035	10090.ENSMUSP00000015501,10090.ENSMUSP00000022062,10090.ENSMUSP00000025217	Clpx,Sdha,Hspa9
PMID:27383706	(2016) Liver proteome of mice with different genetic susceptibilities to the effects of fluoride.	3	28	1.83	0.0035	10090.ENSMUSP00000022062,10090.ENSMUSP00000025217,10090.ENSMUSP00000031411	Sdha,Hspa9,Aldh2
PMID:25778941	(2015) Spectrum of combined respiratory chain defects.	4	91	1.44	0.0035	10090.ENSMUSP00000031101,10090.ENSMUSP00000032060,10090.ENSMUSP00000035034,10090.ENSMUSP00000076503	Lias,Nfu1,Mrps22,Gfm1
PMID:26167482	(2015) Molecular Chaperones of Leishmania: Central Players in Many Stress-Related and -Unrelated Physiological Processes.	3	27	1.85	0.0035	10090.ENSMUSP00000006137,10090.ENSMUSP00000015501,10090.ENSMUSP00000025217	Trap1,Clpx,Hspa9
PMID:26567363	(2015) Autophagy, Metabolism, and Cancer.	3	27	1.85	0.0035	10090.ENSMUSP00000022062,10090.ENSMUSP00000025570,10090.ENSMUSP00000026470	Sdha,Sdhaf2,Shmt2
PMID:25111180	(2014) A splicing mutation in the novel mitochondrial protein DNAJC11 causes motor neuron pathology associated with cristae disorganization, and lymphoid abnormalities in mice.	3	27	1.85	0.0035	10090.ENSMUSP00000022062,10090.ENSMUSP00000025217,10090.ENSMUSP00000053842	Sdha,Hspa9,Dnaja3
PMID:22904065	(2012) p32gC1qR is indispensable for fetal development and mitochondrial translation: importance of its RNA-binding ability.	3	28	1.83	0.0035	10090.ENSMUSP00000022062,10090.ENSMUSP00000035034,10090.ENSMUSP00000107927	Sdha,Mrps22,Lrpprc
PMID:31547314	(2019) Global Proteome of LonP1+ Mouse Embryonal Fibroblasts Reveals Impact on Respiratory Chain, but No Interdependence between Eral1 and Mitoribosomes.	4	100	1.4	0.0037	10090.ENSMUSP00000015501,10090.ENSMUSP00000025217,10090.ENSMUSP00000031099,10090.ENSMUSP00000053842	Clpx,Hspa9,Grpel1,Dnaja3
PMID:29019354	(2018) Iron-sulfur cluster biosynthesis and trafficking - impact on human disease conditions.	3	30	1.8	0.0037	10090.ENSMUSP00000022062,10090.ENSMUSP00000025217,10090.ENSMUSP00000031101	Sdha,Hspa9,Lias
PMID:26654979	(2016) Deletion of GSTA4-4 results in increased mitochondrial post-translational modification of proteins by reactive aldehydes following chronic ethanol consumption in mice.	3	31	1.79	0.0037	10090.ENSMUSP00000022062,10090.ENSMUSP00000031411,10090.ENSMUSP00000081544	Sdha,Aldh2,Oat
PMID:25961505	(2015) A nuclear role for the respiratory enzyme CLK-1 in regulating mitochondrial stress responses and longevity.	3	30	1.8	0.0037	10090.ENSMUSP00000015501,10090.ENSMUSP00000025217,10090.ENSMUSP00000053842	Clpx,Hspa9,Dnaja3
PMID:25992237	(2014) Target therapy in metastatic pheochromocytoma: current perspectives and controversies.	3	30	1.8	0.0037	10090.ENSMUSP00000006137,10090.ENSMUSP00000022062,10090.ENSMUSP00000025570	Trap1,Sdha,Sdhaf2
PMID:22752488	(2012) Friedreich ataxia: new pathways.	3	31	1.79	0.0037	10090.ENSMUSP00000021667,10090.ENSMUSP00000025217,10090.ENSMUSP00000031099	Isca2,Hspa9,Grpel1
PMID:22826120	(2012) Mechanistic insights into the regulation of metabolic enzymes by acetylation.	3	30	1.8	0.0037	10090.ENSMUSP00000022062,10090.ENSMUSP00000025570,10090.ENSMUSP00000031411	Sdha,Sdhaf2,Aldh2
PMID:29755410	(2018) Mitochondrial Chaperones in the Brain: Safeguarding Brain Health and Metabolism?	3	32	1.77	0.0038	10090.ENSMUSP00000015501,10090.ENSMUSP00000025217,10090.ENSMUSP00000053842	Clpx,Hspa9,Dnaja3
PMID:20430825	(2010) ERAL1 is associated with mitochondrial ribosome and elimination of ERAL1 leads to mitochondrial dysfunction and growth retardation.	3	32	1.77	0.0038	10090.ENSMUSP00000035034,10090.ENSMUSP00000076503,10090.ENSMUSP00000107927	Mrps22,Gfm1,Lrpprc
PMID:22172991	(2012) Mechanism of protein biosynthesis in mammalian mitochondria.	3	33	1.76	0.004	10090.ENSMUSP00000035034,10090.ENSMUSP00000076503,10090.ENSMUSP00000107927	Mrps22,Gfm1,Lrpprc
PMID:26942671	(2016) Mitochondria and Cancer.	3	35	1.73	0.0046	10090.ENSMUSP00000022062,10090.ENSMUSP00000025570,10090.ENSMUSP00000026470	Sdha,Sdhaf2,Shmt2
PMID:30200358	(2018) NMR as a Tool to Investigate the Processes of Mitochondrial and Cytosolic Iron-Sulfur Cluster Biosynthesis.	3	36	1.72	0.0049	10090.ENSMUSP00000025217,10090.ENSMUSP00000031101,10090.ENSMUSP00000032060	Hspa9,Lias,Nfu1
PMID:31636445	(2020) Oncometabolites in renal cancer.	3	37	1.71	0.0052	10090.ENSMUSP00000022062,10090.ENSMUSP00000025570,10090.ENSMUSP00000031101	Sdha,Sdhaf2,Lias
PMID:32292348	(2020) Aldehyde Dehydrogenase 2 Protects Against Post-Cardiac Arrest Myocardial Dysfunction Through a Novel Mechanism of Suppressing Mitochondrial Reactive Oxygen Species Production.	2	4	2.5	0.0054	10090.ENSMUSP00000022062,10090.ENSMUSP00000031411	Sdha,Aldh2
PMID:32467259	(2020) The Mouse Heart Mitochondria N Terminome Provides Insights into ClpXP-Mediated Proteolysis.	2	4	2.5	0.0054	10090.ENSMUSP00000001127,10090.ENSMUSP00000025217	Poldip2,Hspa9
PMID:27684481	(....) Quantitative Proteomics of Sleep-Deprived Mouse Brains Reveals Global Changes in Mitochondrial Proteins.	3	39	1.69	0.0057	10090.ENSMUSP00000022062,10090.ENSMUSP00000025217,10090.ENSMUSP00000031099	Sdha,Hspa9,Grpel1
PMID:21680271	(2011) Mitochondrial disorders caused by mutations in respiratory chain assembly factors.	3	40	1.67	0.006	10090.ENSMUSP00000022062,10090.ENSMUSP00000025570,10090.ENSMUSP00000107927	Sdha,Sdhaf2,Lrpprc
PMID:26462158	(2015) Decoding Warburg's hypothesis: tumor-related mutations in the mitochondrial respiratory chain.	3	41	1.66	0.0063	10090.ENSMUSP00000022062,10090.ENSMUSP00000025570,10090.ENSMUSP00000041447	Sdha,Sdhaf2,Pdk2
PMID:30805566	(2019) Rapamycin as a potential treatment for succinate dehydrogenase deficiency.	2	5	2.4	0.0069	10090.ENSMUSP00000022062,10090.ENSMUSP00000025570	Sdha,Sdhaf2
PMID:31036713	(2019) TEFM regulates both transcription elongation and RNA processing in mitochondria.	3	43	1.64	0.0069	10090.ENSMUSP00000022062,10090.ENSMUSP00000077972,10090.ENSMUSP00000107927	Sdha,Grsf1,Lrpprc
PMID:31092265	(2019) Positiveretained SDHB immunostaining in renal cell carcinomas associated to germline SDHB-deficiency: case report.	2	5	2.4	0.0069	10090.ENSMUSP00000022062,10090.ENSMUSP00000025570	Sdha,Sdhaf2
PMID:25133973	(2014) Nuclear cytoplasmic trafficking of proteins is a major response of human fibroblasts to oxidative stress.	4	127	1.3	0.0069	10090.ENSMUSP00000001127,10090.ENSMUSP00000022062,10090.ENSMUSP00000025217,10090.ENSMUSP00000066092	Poldip2,Sdha,Hspa9,Ech1
PMID:22101431	(2011) Reductive carboxylation supports growth in tumour cells with defective mitochondria.	2	5	2.4	0.0069	10090.ENSMUSP00000022062,10090.ENSMUSP00000025570	Sdha,Sdhaf2
PMID:19439239	(2009) Mitochondrial Lon protease is a human stress protein.	2	5	2.4	0.0069	10090.ENSMUSP00000001127,10090.ENSMUSP00000025217	Poldip2,Hspa9
PMID:28694839	(2017) Gene expression profiling of whole blood cells supports a more efficient mitochondrial respiration in hypoxia-challenged gilthead sea bream (Sparus aurata).	3	45	1.62	0.0073	10090.ENSMUSP00000022062,10090.ENSMUSP00000025217,10090.ENSMUSP00000025570	Sdha,Hspa9,Sdhaf2
PMID:30971719	(2019) The loss of succinate dehydrogenase B expression is frequently identified in hemangioblastoma of the central nervous system.	2	6	2.32	0.0082	10090.ENSMUSP00000022062,10090.ENSMUSP00000025570	Sdha,Sdhaf2
PMID:18985056	(2009) Overexpression of mitochondrial Hsp70Hsp75 in rat brain protects mitochondria, reduces oxidative stress, and protects from focal ischemia.	2	6	2.32	0.0082	10090.ENSMUSP00000006137,10090.ENSMUSP00000025217	Trap1,Hspa9
PMID:29746587	(2018) Metabolic reprogramming of Kaposi's sarcoma associated herpes virus infected B-cells in hypoxia.	3	48	1.6	0.0084	10090.ENSMUSP00000022062,10090.ENSMUSP00000025217,10090.ENSMUSP00000036604	Sdha,Hspa9,Pdk3
PMID:29615920	(2018) Redox Aspects of Chaperones in Cardiac Function.	3	49	1.59	0.0088	10090.ENSMUSP00000006137,10090.ENSMUSP00000025217,10090.ENSMUSP00000053842	Trap1,Hspa9,Dnaja3
PMID:29980628	(2018) Mitochondrial DNA transcription and translation: clinical syndromes.	3	50	1.58	0.0092	10090.ENSMUSP00000035034,10090.ENSMUSP00000076503,10090.ENSMUSP00000107927	Mrps22,Gfm1,Lrpprc
PMID:29323231	(2018) Mice deficient in the Shmt2 gene have mitochondrial respiration defects and are embryonic lethal.	2	7	2.26	0.0098	10090.ENSMUSP00000022062,10090.ENSMUSP00000026470	Sdha,Shmt2
PMID:25300370	(2014) Paraganglioma and pheochromocytoma upon maternal transmission of SDHD mutations.	2	7	2.26	0.0098	10090.ENSMUSP00000022062,10090.ENSMUSP00000025570	Sdha,Sdhaf2
PMID:23940031	(2013) Human mitochondrial chaperone (mtHSP70) and cysteine desulfurase (NFS1) bind preferentially to the disordered conformation, whereas co-chaperone (HSC20) binds to the structured conformation of the iron-sulfur cluster scaffold protein (ISCU).	2	7	2.26	0.0098	10090.ENSMUSP00000025217,10090.ENSMUSP00000031099	Hspa9,Grpel1
PMID:22261759	(2012) Elevated plasma succinate in PTEN, SDHB, and SDHD mutation-positive individuals.	2	7	2.26	0.0098	10090.ENSMUSP00000022062,10090.ENSMUSP00000025570	Sdha,Sdhaf2
PMID:22309199	(2012) Mitochondrial acetylome analysis in a mouse model of alcohol-induced liver injury utilizing SIRT3 knockout mice.	2	7	2.26	0.0098	10090.ENSMUSP00000015829,10090.ENSMUSP00000031411	Acadsb,Aldh2
PMID:30765471	(2019) Dimeric ferrochelatase bridges ABCB7 and ABCB10 homodimers in an architecturally defined molecular complex required for heme biosynthesis.	3	53	1.55	0.01	10090.ENSMUSP00000015501,10090.ENSMUSP00000022062,10090.ENSMUSP00000025217	Clpx,Sdha,Hspa9
PMID:31348302	(2019) Pheochromocytoma, paragangliomas, and pituitary adenoma: An unusual association in a patient with an SDHD mutation. Case report.	2	8	2.2	0.0112	10090.ENSMUSP00000022062,10090.ENSMUSP00000025570	Sdha,Sdhaf2
PMID:31693908	(2019) MitoRibo-Tag Mice Provide a Tool for In Vivo Studies of Mitoribosome Composition.	3	56	1.53	0.0112	10090.ENSMUSP00000022062,10090.ENSMUSP00000077972,10090.ENSMUSP00000107927	Sdha,Grsf1,Lrpprc
PMID:29069586	(2017) Fumarate Hydratase Loss Causes Combined Respiratory Chain Defects.	2	8	2.2	0.0112	10090.ENSMUSP00000022062,10090.ENSMUSP00000032060	Sdha,Nfu1
PMID:22454539	(2012) Platform-independent and label-free quantitation of proteomic data using MS1 extracted ion chromatograms in skyline: application to protein acetylation and phosphorylation.	2	8	2.2	0.0112	10090.ENSMUSP00000022062,10090.ENSMUSP00000025217	Sdha,Hspa9
PMID:20388215	(2010) Co-expression of Skp and FkpA chaperones improves cell viability and alters the global expression of stress response genes during scFvD1.3 production.	2	8	2.2	0.0112	10090.ENSMUSP00000015501,10090.ENSMUSP00000022062	Clpx,Sdha
PMID:28008780	(2018) Carnosine Inhibits the Proliferation of Human Cervical Gland Carcinoma Cells Through Inhibiting Both Mitochondrial Bioenergetics and Glycolysis Pathways and Retarding Cell Cycle Progression.	2	9	2.15	0.0129	10090.ENSMUSP00000015501,10090.ENSMUSP00000022062	Clpx,Sdha
PMID:29844531	(2018) A qualitative proteome-wide lysine crotonylation profiling of papaya (Carica papaya L.).	2	9	2.15	0.0129	10090.ENSMUSP00000026470,10090.ENSMUSP00000031411	Shmt2,Aldh2
PMID:27867097	(2017) Mitochondrial remodeling in the liver following chronic alcohol feeding to rats.	2	9	2.15	0.0129	10090.ENSMUSP00000022062,10090.ENSMUSP00000031411	Sdha,Aldh2
PMID:28449065	(2017) A homozygous missense mutation in ERAL1, encoding a mitochondrial rRNA chaperone, causes Perrault syndrome.	2	9	2.15	0.0129	10090.ENSMUSP00000022062,10090.ENSMUSP00000035034	Sdha,Mrps22
PMID:28861402	(2017) Ixodes scapularis Tick Cells Control Anaplasma phagocytophilum Infection by Increasing the Synthesis of Phosphoenolpyruvate from Tyrosine.	3	60	1.5	0.0129	10090.ENSMUSP00000015829,10090.ENSMUSP00000026470,10090.ENSMUSP00000081544	Acadsb,Shmt2,Oat
PMID:28978045	(2017) Mitoriboscins: Mitochondrial-based therapeutics targeting cancer stem cells (CSCs), bacteria and pathogenic yeast.	2	9	2.15	0.0129	10090.ENSMUSP00000025217,10090.ENSMUSP00000076503	Hspa9,Gfm1
PMID:26605748	(2016) Mitochondrial DNA Depletion in Respiratory Chain-Deficient Parkinson Disease Neurons.	2	9	2.15	0.0129	10090.ENSMUSP00000022062,10090.ENSMUSP00000025217	Sdha,Hspa9
PMID:27532772	(2016) Mitochondrial Bol1 and Bol3 function as assembly factors for specific iron-sulfur proteins.	2	9	2.15	0.0129	10090.ENSMUSP00000031101,10090.ENSMUSP00000032060	Lias,Nfu1
PMID:27553862	(2016) miR-29a differentially regulates cell survival in astrocytes from cornu ammonis 1 and dentate gyrus by targeting VDAC1.	2	9	2.15	0.0129	10090.ENSMUSP00000006137,10090.ENSMUSP00000025217	Trap1,Hspa9
PMID:27818104	(2016) StructuralFunctional Properties of Human NFU1, an Intermediate [4Fe-4S] Carrier in Human Mitochondrial Iron-Sulfur Cluster Biogenesis.	2	9	2.15	0.0129	10090.ENSMUSP00000025217,10090.ENSMUSP00000031101	Hspa9,Lias
PMID:25604249	(2015) MicroRNA-200c contributes to injury from transient focal cerebral ischemia by targeting Reelin.	2	9	2.15	0.0129	10090.ENSMUSP00000006137,10090.ENSMUSP00000025217	Trap1,Hspa9
PMID:26035862	(2015) Yeast as a system for modeling mitochondrial disease mechanisms and discovering therapies.	3	60	1.5	0.0129	10090.ENSMUSP00000022062,10090.ENSMUSP00000025570,10090.ENSMUSP00000076503	Sdha,Sdhaf2,Gfm1
PMID:26182403	(2015) The deca-GX3 proteins Yae1-Lto1 function as adaptors recruiting the ABC protein Rli1 for iron-sulfur cluster insertion.	2	9	2.15	0.0129	10090.ENSMUSP00000031101,10090.ENSMUSP00000032060	Lias,Nfu1
PMID:26412102	(2015) The loss of LRPPRC function induces the mitochondrial unfolded protein response.	2	9	2.15	0.0129	10090.ENSMUSP00000025217,10090.ENSMUSP00000107927	Hspa9,Lrpprc
PMID:23437220	(2013) Changes in muscle cell metabolism and mechanotransduction are associated with myopathic phenotype in a mouse model of collagen VI deficiency.	3	63	1.48	0.0129	10090.ENSMUSP00000022062,10090.ENSMUSP00000066092,10090.ENSMUSP00000081544	Sdha,Ech1,Oat
PMID:23835535	(2013) The clinical maze of mitochondrial neurology.	3	63	1.48	0.0129	10090.ENSMUSP00000035034,10090.ENSMUSP00000076503,10090.ENSMUSP00000107927	Mrps22,Gfm1,Lrpprc
PMID:20004238	(2010) Does mtDNA nucleoid organization impact aging?	2	9	2.15	0.0129	10090.ENSMUSP00000015501,10090.ENSMUSP00000107927	Clpx,Lrpprc
PMID:21311096	(2010) Direct interaction between p53 and Tid1 proteins affects p53 mitochondrial localization and apoptosis.	2	10	2.1	0.0129	10090.ENSMUSP00000025217,10090.ENSMUSP00000053842	Hspa9,Dnaja3
PMID:31213966	(2019) Metabolic and Stress Response Changes Precede Disease Onset in the Spinal Cord of Mutant SOD1 ALS Mice.	3	66	1.46	0.0141	10090.ENSMUSP00000015501,10090.ENSMUSP00000022062,10090.ENSMUSP00000031411	Clpx,Sdha,Aldh2
PMID:24658151	(2014) Multifactorial comparative proteomic study of cytochrome P450 2E1 function in chronic alcohol administration.	3	66	1.46	0.0141	10090.ENSMUSP00000025217,10090.ENSMUSP00000026470,10090.ENSMUSP00000031411	Hspa9,Shmt2,Aldh2
PMID:31624233	(2019) Hippocampal proteomic changes of susceptibility and resilience to depression or anxiety in a rat model of chronic mild stress.	2	11	2.06	0.0147	10090.ENSMUSP00000022062,10090.ENSMUSP00000031411	Sdha,Aldh2
PMID:29434038	(2018) Poldip2 is an oxygen-sensitive protein that controls PDH and AlfaKGDH lipoylation and activation to support metabolic adaptation in hypoxia and cancer.	2	11	2.06	0.0147	10090.ENSMUSP00000001127,10090.ENSMUSP00000031101	Poldip2,Lias
PMID:30206358	(2018) Effects of dichloroacetate as single agent or in combination with GW6471 and metformin in paraganglioma cells.	2	11	2.06	0.0147	10090.ENSMUSP00000022062,10090.ENSMUSP00000025570	Sdha,Sdhaf2
PMID:30248337	(2018) Placental Adaptation to Early-Onset Hypoxic Pregnancy and Mitochondria-Targeted Antioxidant Therapy in a Rodent Model.	2	11	2.06	0.0147	10090.ENSMUSP00000025217,10090.ENSMUSP00000053842	Hspa9,Dnaja3
PMID:26885861	(2016) The Proteomic Landscape of Human Ex Vivo Regulatory and Conventional T Cells Reveals Specific Metabolic Requirements.	3	69	1.44	0.0147	10090.ENSMUSP00000022062,10090.ENSMUSP00000025217,10090.ENSMUSP00000066092	Sdha,Hspa9,Ech1
PMID:25993131	(2015) Three Huntington's Disease Specific Mutation-Carrying Human Embryonic Stem Cell Lines Have Stable Number of CAG Repeats upon In Vitro Differentiation into Cardiomyocytes.	2	11	2.06	0.0147	10090.ENSMUSP00000022062,10090.ENSMUSP00000091835	Sdha,Chchd2
PMID:26302408	(2015) Pyruvate carboxylation enables growth of SDH-deficient cells by supporting aspartate biosynthesis.	2	11	2.06	0.0147	10090.ENSMUSP00000022062,10090.ENSMUSP00000025570	Sdha,Sdhaf2
PMID:25606410	(2014) De novo 393 kb microdeletion of 7p11.2 characterized by aCGH in a boy with psychomotor retardation and dysmorphic features.	2	11	2.06	0.0147	10090.ENSMUSP00000091835,10090.ENSMUSP00000114012	Chchd2,Mrps17
PMID:23516392	(2013) The mitochondrion-like organelle of Trimastix pyriformis contains the complete glycine cleavage system.	2	11	2.06	0.0147	10090.ENSMUSP00000025217,10090.ENSMUSP00000026470	Hspa9,Shmt2
PMID:19680543	(2009) A computational screen for regulators of oxidative phosphorylation implicates SLIRP in mitochondrial RNA homeostasis.	2	11	2.06	0.0147	10090.ENSMUSP00000091835,10090.ENSMUSP00000107927	Chchd2,Lrpprc
PMID:30950202	(2019) Comparative mitochondrial proteomic analysis of human large cell lung cancer cell lines with different metastasis potential.	2	12	2.02	0.0156	10090.ENSMUSP00000006137,10090.ENSMUSP00000022062	Trap1,Sdha
PMID:29379012	(2018) Antimicrobial activity of apple cider vinegar against Escherichia coli, Staphylococcus aureus and Candida albicans; downregulating cytokine and microbial protein expression.	2	12	2.02	0.0156	10090.ENSMUSP00000026470,10090.ENSMUSP00000081544	Shmt2,Oat
PMID:30087776	(2018) A patient with a germline SDHB mutation presenting with an isolated pituitary macroprolactinoma.	2	12	2.02	0.0156	10090.ENSMUSP00000022062,10090.ENSMUSP00000025570	Sdha,Sdhaf2
PMID:27818636	(2016) Mitochondrial Quality Control in Cardiac Diseases.	2	12	2.02	0.0156	10090.ENSMUSP00000025217,10090.ENSMUSP00000031411	Hspa9,Aldh2
PMID:25564869	(2014) Inhibition of succinate dehydrogenase by the mitochondrial chaperone TRAP1 has anti-oxidant and anti-apoptotic effects on tumor cells.	2	12	2.02	0.0156	10090.ENSMUSP00000006137,10090.ENSMUSP00000022062	Trap1,Sdha
PMID:24341803	(2013) Mutations in human lipoyltransferase gene LIPT1 cause a Leigh disease with secondary deficiency for pyruvate and alpha-ketoglutarate dehydrogenase.	2	12	2.02	0.0156	10090.ENSMUSP00000031101,10090.ENSMUSP00000032060	Lias,Nfu1
PMID:19786549	(2009) Mitochondrial dysfunction increases allergic airway inflammation.	2	12	2.02	0.0156	10090.ENSMUSP00000006137,10090.ENSMUSP00000025217	Trap1,Hspa9
PMID:26681915	(2015) Muscle Transcriptional Profile Based on Muscle Fiber, Mitochondrial Respiratory Activity, and Metabolic Enzymes.	3	73	1.41	0.0158	10090.ENSMUSP00000022062,10090.ENSMUSP00000076503,10090.ENSMUSP00000107927	Sdha,Gfm1,Lrpprc
PMID:29103101	(2018) Ischemic Preconditioning Protects Astrocytes against Oxygen Glucose Deprivation Via the Nuclear Erythroid 2-Related Factor 2 Pathway.	2	13	1.99	0.0168	10090.ENSMUSP00000022062,10090.ENSMUSP00000025217	Sdha,Hspa9
PMID:29467464	(2018) Loss of the Drosophila m-AAA mitochondrial protease paraplegin results in mitochondrial dysfunction, shortened lifespan, and neuronal and muscular degeneration.	2	13	1.99	0.0168	10090.ENSMUSP00000015501,10090.ENSMUSP00000025217	Clpx,Hspa9
PMID:26672496	(2016) The proteome of methylmalonic acidemia (MMA): the elucidation of altered pathways in patient livers.	2	13	1.99	0.0168	10090.ENSMUSP00000022062,10090.ENSMUSP00000031411	Sdha,Aldh2
PMID:25670781	(2015) Mitochondrial heat shock protein machinery hsp70hsp40 is indispensable for proper mitochondrial DNA maintenance and replication.	2	13	1.99	0.0168	10090.ENSMUSP00000025217,10090.ENSMUSP00000053842	Hspa9,Dnaja3
PMID:23747254	(2013) The mitochondrial chaperone TRAP1 promotes neoplastic growth by inhibiting succinate dehydrogenase.	2	13	1.99	0.0168	10090.ENSMUSP00000022062,10090.ENSMUSP00000025570	Sdha,Sdhaf2
PMID:31803741	(2019) A Combined Mass Spectrometry and Data Integration Approach to Predict the Mitochondrial Poly(A) RNA Interacting Proteome.	2	14	1.95	0.0184	10090.ENSMUSP00000077972,10090.ENSMUSP00000107927	Grsf1,Lrpprc
PMID:28628643	(2017) Mis-targeting of the mitochondrial protein LIPT2 leads to apoptotic cell death.	2	14	1.95	0.0184	10090.ENSMUSP00000031101,10090.ENSMUSP00000032060	Lias,Nfu1
PMID:26687188	(2016) Evidence for Mitochondrial UPR Gene Activation in Familial and Sporadic Alzheimer's Disease.	2	14	1.95	0.0184	10090.ENSMUSP00000025217,10090.ENSMUSP00000053842	Hspa9,Dnaja3
PMID:26458787	(2015) IL-15RAlfa deficiency in skeletal muscle alters respiratory function and the proteome of mitochondrial subpopulations independent of changes to the mitochondrial genome.	2	14	1.95	0.0184	10090.ENSMUSP00000025217,10090.ENSMUSP00000107927	Hspa9,Lrpprc
PMID:24689980	(2014) Characterizing the altered cellular proteome induced by the stress-independent activation of heat shock factor 1.	2	14	1.95	0.0184	10090.ENSMUSP00000031099,10090.ENSMUSP00000053842	Grpel1,Dnaja3
PMID:24913014	(2014) Molecular identification for epigallocatechin-3-gallate-mediated antioxidant intervention on the H2O2-induced oxidative stress in H9c2 rat cardiomyoblasts.	2	14	1.95	0.0184	10090.ENSMUSP00000022062,10090.ENSMUSP00000081544	Sdha,Oat
PMID:23154831	(2013) Acquired hypermethylation of the P16INK4A promoter in abdominal paraganglioma: relation to adverse tumor phenotype and predisposing mutation.	2	14	1.95	0.0184	10090.ENSMUSP00000022062,10090.ENSMUSP00000025570	Sdha,Sdhaf2
PMID:23730622	(2013) Succinate dehydrogenase deficiency in pediatric and adult gastrointestinal stromal tumors.	2	14	1.95	0.0184	10090.ENSMUSP00000022062,10090.ENSMUSP00000025570	Sdha,Sdhaf2
PMID:21764377	(2011) Revisiting the TCA cycle: signaling to tumor formation.	2	14	1.95	0.0184	10090.ENSMUSP00000022062,10090.ENSMUSP00000025570	Sdha,Sdhaf2
PMID:22103917	(2011) Proteomic remodeling of mitochondria in heart failure.	2	14	1.95	0.0184	10090.ENSMUSP00000025217,10090.ENSMUSP00000031411	Hspa9,Aldh2
PMID:31751762	(2020) The interplay between redox signalling and proteostasis in neurodegeneration: In vivo effects of a mitochondria-targeted antioxidant in Huntington's disease mice.	2	15	1.92	0.0192	10090.ENSMUSP00000022062,10090.ENSMUSP00000025217	Sdha,Hspa9
PMID:30911037	(2019) Novel compound mutations in the mitochondrial translation elongation factor (TSFM) gene cause severe cardiomyopathy with myocardial fibro-adipose replacement.	2	15	1.92	0.0192	10090.ENSMUSP00000022062,10090.ENSMUSP00000076503	Sdha,Gfm1
PMID:31142060	(2019) Targeting Cyclooxygenase-2 in Pheochromocytoma and Paraganglioma: Focus on Genetic Background.	2	15	1.92	0.0192	10090.ENSMUSP00000022062,10090.ENSMUSP00000025570	Sdha,Sdhaf2
PMID:31552196	(2019) Maintaining Integrity Under Stress: Envelope Stress Response Regulation of Pathogenesis in Gram-Negative Bacteria.	2	15	1.92	0.0192	10090.ENSMUSP00000015501,10090.ENSMUSP00000022062	Clpx,Sdha
PMID:30374414	(2018) Lon protease inactivation in Drosophila causes unfolded protein stress and inhibition of mitochondrial translation.	2	15	1.92	0.0192	10090.ENSMUSP00000025217,10090.ENSMUSP00000025570	Hspa9,Sdhaf2
PMID:30451920	(2018) Characterization of a new N-terminally acetylated extra-mitochondrial isoform of frataxin in human erythrocytes.	2	15	1.92	0.0192	10090.ENSMUSP00000031101,10090.ENSMUSP00000032060	Lias,Nfu1
PMID:28928232	(2017) Sdhd ablation promotes thyroid tumorigenesis by inducing a stem-like phenotype.	2	15	1.92	0.0192	10090.ENSMUSP00000022062,10090.ENSMUSP00000025570	Sdha,Sdhaf2
PMID:25494863	(2015) Heterogeneous genetic background of the association of pheochromocytomaparaganglioma and pituitary adenoma: results from a large patient cohort.	2	15	1.92	0.0192	10090.ENSMUSP00000022062,10090.ENSMUSP00000025570	Sdha,Sdhaf2
PMID:22457064	(2012) Evolutionary and genetic analyses of mitochondrial translation initiation factors identify the missing mitochondrial IF3 in S. cerevisiae.	2	15	1.92	0.0192	10090.ENSMUSP00000076503,10090.ENSMUSP00000107927	Gfm1,Lrpprc
PMID:20396601	(2010) Mitochondrial translation and beyond: processes implicated in combined oxidative phosphorylation deficiencies.	3	84	1.35	0.0192	10090.ENSMUSP00000035034,10090.ENSMUSP00000076503,10090.ENSMUSP00000107927	Mrps22,Gfm1,Lrpprc
PMID:20558438	(2010) Mitochondrial import of PKCepsilon is mediated by HSP90: a role in cardioprotection from ischaemia and reperfusion injury.	2	15	1.92	0.0192	10090.ENSMUSP00000025217,10090.ENSMUSP00000031411	Hspa9,Aldh2
PMID:19772658	(2009) Exon expression in lymphoblastoid cell lines from subjects with schizophrenia before and after glucose deprivation.	2	15	1.92	0.0192	10090.ENSMUSP00000022062,10090.ENSMUSP00000081544	Sdha,Oat
PMID:31447350	(2019) Customizing Functionalized Cofactor Mimics to Study the Human Pyridoxal 5'-Phosphate-Binding Proteome.	2	16	1.9	0.0199	10090.ENSMUSP00000026470,10090.ENSMUSP00000081544	Shmt2,Oat
PMID:30544562	(2018) Loss of Mitochondrial AAA Proteases AFG3L2 and YME1L Impairs Mitochondrial Structure and Respiratory Chain Biogenesis.	2	16	1.9	0.0199	10090.ENSMUSP00000022062,10090.ENSMUSP00000025217	Sdha,Hspa9
PMID:28814717	(2017) Drosophila protease ClpXP specifically degrades DmLRPPRC1 controlling mitochondrial mRNA and translation.	2	16	1.9	0.0199	10090.ENSMUSP00000035034,10090.ENSMUSP00000107927	Mrps22,Lrpprc
PMID:23933153	(2014) Familial pheochromocytomas and paragangliomas.	2	16	1.9	0.0199	10090.ENSMUSP00000022062,10090.ENSMUSP00000025570	Sdha,Sdhaf2
PMID:24911204	(2014) Mitochondrial protein synthesis: figuring the fundamentals, complexities and complications, of mammalian mitochondrial translation.	2	16	1.9	0.0199	10090.ENSMUSP00000112283,10090.ENSMUSP00000112451	Mrpl39,Mrpl1
PMID:25265088	(2014) Mitochondrial chaperone TRAP1 activates the mitochondrial UPR and extends healthspan in Drosophila.	2	16	1.9	0.0199	10090.ENSMUSP00000006137,10090.ENSMUSP00000025217	Trap1,Hspa9
PMID:23870130	(2013) The NAD()Sirtuin Pathway Modulates Longevity through Activation of Mitochondrial UPR and FOXO Signaling.	2	16	1.9	0.0199	10090.ENSMUSP00000022062,10090.ENSMUSP00000025217	Sdha,Hspa9
PMID:23967256	(2013) High molecular weight forms of mammalian respiratory chain complex II.	2	16	1.9	0.0199	10090.ENSMUSP00000022062,10090.ENSMUSP00000025570	Sdha,Sdhaf2
PMID:22453000	(2012) Identification of EpsilonPKC targets during cardiac ischemic injury.	2	16	1.9	0.0199	10090.ENSMUSP00000022062,10090.ENSMUSP00000031411	Sdha,Aldh2
PMID:20398431	(2010) Low aerobic mitochondrial energy metabolism in poorly- or undifferentiated neuroblastoma.	2	16	1.9	0.0199	10090.ENSMUSP00000022062,10090.ENSMUSP00000025570	Sdha,Sdhaf2
PMID:30715486	(2019) Mitochondrial RNA granules are critically dependent on mtDNA replication factors Twinkle and mtSSB.	2	17	1.87	0.0208	10090.ENSMUSP00000035034,10090.ENSMUSP00000077972	Mrps22,Grsf1
PMID:31191354	(2019) Effects of High-Grain Diet With Buffering Agent on the Hepatic Metabolism in Lactating Goats.	2	17	1.87	0.0208	10090.ENSMUSP00000031411,10090.ENSMUSP00000081544	Aldh2,Oat
PMID:31365523	(2019) Defects of mitochondrial RNA turnover lead to the accumulation of double-stranded RNA in vivo.	2	17	1.87	0.0208	10090.ENSMUSP00000077972,10090.ENSMUSP00000107927	Grsf1,Lrpprc
PMID:28738844	(2017) Analysis of SDHAF3 in familial and sporadic pheochromocytoma and paraganglioma.	2	17	1.87	0.0208	10090.ENSMUSP00000022062,10090.ENSMUSP00000025570	Sdha,Sdhaf2
PMID:26925330	(2016) Ischemic postconditioning influences electron transport chain protein turnover in Langendorff-perfused rat hearts.	2	17	1.87	0.0208	10090.ENSMUSP00000022062,10090.ENSMUSP00000025217	Sdha,Hspa9
PMID:25904328	(2015) Stoichiometric expression of mtHsp40 and mtHsp70 modulates mitochondrial morphology and cristae structure via Opa1L cleavage.	2	17	1.87	0.0208	10090.ENSMUSP00000025217,10090.ENSMUSP00000053842	Hspa9,Dnaja3
PMID:26483700	(2015) Dietary fat overload reprograms brown fat mitochondria.	2	17	1.87	0.0208	10090.ENSMUSP00000022062,10090.ENSMUSP00000025217	Sdha,Hspa9
PMID:26627475	(2015) LON is the master protease that protects against protein aggregation in human mitochondria through direct degradation of misfolded proteins.	2	17	1.87	0.0208	10090.ENSMUSP00000015501,10090.ENSMUSP00000025217	Clpx,Hspa9
PMID:24943846	(2014) Control of antioxidative response by the tumor suppressor protein PML through regulating Nrf2 activity.	2	17	1.87	0.0208	10090.ENSMUSP00000022062,10090.ENSMUSP00000025570	Sdha,Sdhaf2
PMID:25072814	(2014) NOA1, a novel ClpXP substrate, takes an unexpected nuclear detour prior to mitochondrial import.	2	17	1.87	0.0208	10090.ENSMUSP00000015501,10090.ENSMUSP00000107927	Clpx,Lrpprc
PMID:23714463	(2013) Connecting molecular pathways to hereditary cancer risk syndromes.	2	17	1.87	0.0208	10090.ENSMUSP00000022062,10090.ENSMUSP00000025570	Sdha,Sdhaf2
PMID:22888353	(2012) TCA Cycle Defects and Cancer: When Metabolism Tunes Redox State.	2	17	1.87	0.0208	10090.ENSMUSP00000022062,10090.ENSMUSP00000025570	Sdha,Sdhaf2
PMID:23071358	(2012) IDH1 and IDH2 mutations in tumorigenesis: mechanistic insights and clinical perspectives.	2	17	1.87	0.0208	10090.ENSMUSP00000022062,10090.ENSMUSP00000025570	Sdha,Sdhaf2
PMID:31909029	(2019) Carotid Body Paraganglioma.	2	18	1.85	0.0213	10090.ENSMUSP00000022062,10090.ENSMUSP00000025570	Sdha,Sdhaf2
PMID:30405116	(2018) Defective mitochondrial protein import contributes to complex I-induced mitochondrial dysfunction and neurodegeneration in Parkinson's disease.	2	18	1.85	0.0213	10090.ENSMUSP00000015501,10090.ENSMUSP00000025217	Clpx,Hspa9
PMID:27326424	(2017) Alpha-Ketoglutarate as a Molecule with Pleiotropic Activity: Well-Known and Novel Possibilities of Therapeutic Use.	2	18	1.85	0.0213	10090.ENSMUSP00000022062,10090.ENSMUSP00000025570	Sdha,Sdhaf2
PMID:27108387	(2016) ATP-Dependent Lon Protease Contributes to Helicobacter pylori-Induced Gastric Carcinogenesis.	2	18	1.85	0.0213	10090.ENSMUSP00000025217,10090.ENSMUSP00000053842	Hspa9,Dnaja3
PMID:27545886	(2016) COX7A2L Is a Mitochondrial Complex III Binding Protein that Stabilizes the III2 Supercomplex without Affecting Respirasome Formation.	2	18	1.85	0.0213	10090.ENSMUSP00000022062,10090.ENSMUSP00000107927	Sdha,Lrpprc
PMID:27713507	(2016) Versatile members of the DNAJ family show Hsp70 dependent anti-aggregation activity on RING1 mutant parkin C289G.	2	18	1.85	0.0213	10090.ENSMUSP00000025217,10090.ENSMUSP00000053842	Hspa9,Dnaja3
PMID:27957385	(2016) AR-12 Inhibits Chaperone Proteins Preventing Virus Replication and the Accumulation of Toxic Misfolded Proteins.	2	18	1.85	0.0213	10090.ENSMUSP00000006137,10090.ENSMUSP00000025217	Trap1,Hspa9
PMID:26084817	(2015) A rare case of juvenile hypertension: coexistence of type 2 multiple endocrine neoplasia -related bilateral pheochromocytoma and reninoma in a young patient with ACE gene polymorphism.	2	18	1.85	0.0213	10090.ENSMUSP00000022062,10090.ENSMUSP00000025570	Sdha,Sdhaf2
PMID:26247782	(2015) SLIRP Regulates the Rate of Mitochondrial Protein Synthesis and Protects LRPPRC from Degradation.	2	18	1.85	0.0213	10090.ENSMUSP00000022062,10090.ENSMUSP00000107927	Sdha,Lrpprc
PMID:23635806	(2013) Human pentatricopeptide proteins: only a few and what do they do?	2	18	1.85	0.0213	10090.ENSMUSP00000077972,10090.ENSMUSP00000107927	Grsf1,Lrpprc
PMID:23866759	(2013) Proteomic analysis of the inhibitory effect of epigallocatechin gallate on lipid accumulation in human HepG2 cells.	2	18	1.85	0.0213	10090.ENSMUSP00000015829,10090.ENSMUSP00000022062	Acadsb,Sdha
PMID:22238375	(2012) C7orf30 specifically associates with the large subunit of the mitochondrial ribosome and is involved in translation.	2	18	1.85	0.0213	10090.ENSMUSP00000022062,10090.ENSMUSP00000035034	Sdha,Mrps22
PMID:20690818	(2010) The mitochondrial proteome and human disease.	2	18	1.85	0.0213	10090.ENSMUSP00000031411,10090.ENSMUSP00000107927	Aldh2,Lrpprc
PMID:31987035	(2020) The mitochondrial HSP90 paralog TRAP1 forms an OXPHOS-regulated tetramer and is involved in mitochondrial metabolic homeostasis.	2	19	1.82	0.0218	10090.ENSMUSP00000022062,10090.ENSMUSP00000025217	Sdha,Hspa9
PMID:30345732	(2019) Oncometabolite induced primary cilia loss in pheochromocytoma.	2	19	1.82	0.0218	10090.ENSMUSP00000022062,10090.ENSMUSP00000025570	Sdha,Sdhaf2
PMID:30408569	(2019) Co-Expression Analysis Reveals Mechanisms Underlying the Varied Roles of NOTCH1 in NSCLC.	2	19	1.82	0.0218	10090.ENSMUSP00000022062,10090.ENSMUSP00000035034	Sdha,Mrps22
PMID:31226201	(2019) Quantitative proteomics revealed C6orf203MTRES1 as a factor preventing stress-induced transcription deficiency in human mitochondria.	2	19	1.82	0.0218	10090.ENSMUSP00000077972,10090.ENSMUSP00000107927	Grsf1,Lrpprc
PMID:29967381	(2018) Dedicated surveillance mechanism controls G-quadruplex forming non-coding RNAs in human mitochondria.	2	19	1.82	0.0218	10090.ENSMUSP00000077972,10090.ENSMUSP00000107927	Grsf1,Lrpprc
PMID:30013182	(2018) Krebs-cycle-deficient hereditary cancer syndromes are defined by defects in homologous-recombination DNA repair.	2	19	1.82	0.0218	10090.ENSMUSP00000022062,10090.ENSMUSP00000025570	Sdha,Sdhaf2
PMID:28714950	(2017) Tid1-S regulates the mitochondrial localization of EGFR in non-small cell lung carcinoma.	2	19	1.82	0.0218	10090.ENSMUSP00000025217,10090.ENSMUSP00000053842	Hspa9,Dnaja3
PMID:26826708	(2016) Identification of LACTB2, a metallo-Beta-lactamase protein, as a human mitochondrial endoribonuclease.	2	19	1.82	0.0218	10090.ENSMUSP00000077972,10090.ENSMUSP00000107927	Grsf1,Lrpprc
PMID:26221731	(2015) A Role for the Mitochondrial Protein Mrpl44 in Maintaining OXPHOS Capacity.	2	19	1.82	0.0218	10090.ENSMUSP00000025217,10090.ENSMUSP00000035034	Hspa9,Mrps22
PMID:26294907	(2015) Succinate Dehydrogenase Loss in Familial Paraganglioma: Biochemistry, Genetics, and Epigenetics.	2	19	1.82	0.0218	10090.ENSMUSP00000022062,10090.ENSMUSP00000025570	Sdha,Sdhaf2
PMID:23457505	(2013) Targeting heat shock protein 90 for the treatment of malignant pheochromocytoma.	2	19	1.82	0.0218	10090.ENSMUSP00000022062,10090.ENSMUSP00000025570	Sdha,Sdhaf2
PMID:22735334	(2012) Model-driven multi-omic data analysis elucidates metabolic immunomodulators of macrophage activation.	2	19	1.82	0.0218	10090.ENSMUSP00000015829,10090.ENSMUSP00000081544	Acadsb,Oat
PMID:33907358	(2012) High Fat Diet-Induced Changes in Hepatic Protein Abundance in Mice.	2	19	1.82	0.0218	10090.ENSMUSP00000048925,10090.ENSMUSP00000081544	Vwa8,Oat
PMID:20585552	(2010) Modulation of the arginase pathway in the context of microbial pathogenesis: a metabolic enzyme moonlighting as an immune modulator.	2	19	1.82	0.0218	10090.ENSMUSP00000076503,10090.ENSMUSP00000081544	Gfm1,Oat
PMID:30917553	(2019) Import of Non-Coding RNAs into Human Mitochondria: A Critical Review and Emerging Approaches.	2	20	1.8	0.0223	10090.ENSMUSP00000077972,10090.ENSMUSP00000078123	Grsf1,Mrpl18
PMID:29194833	(2018) Mutations in COQ8B (ADCK4) found in patients with steroid-resistant nephrotic syndrome alter COQ8B function.	2	20	1.8	0.0223	10090.ENSMUSP00000022062,10090.ENSMUSP00000025217	Sdha,Hspa9
PMID:30014514	(2018) Subcellular origin of mitochondrial DNA deletions in human skeletal muscle.	2	20	1.8	0.0223	10090.ENSMUSP00000022062,10090.ENSMUSP00000025217	Sdha,Hspa9
PMID:30386298	(2018) Hypoxia Signaling and Circadian Disruption in and by Pheochromocytoma.	2	20	1.8	0.0223	10090.ENSMUSP00000022062,10090.ENSMUSP00000025570	Sdha,Sdhaf2
PMID:28036268	(2017) Role of VHL, HIF1A and SDH on the expression of miR-210: Implications for tumoral pseudo-hypoxic fate.	2	20	1.8	0.0223	10090.ENSMUSP00000022062,10090.ENSMUSP00000025570	Sdha,Sdhaf2
PMID:28594934	(2017) Effects of PPARAlfa inhibition in head and neck paraganglioma cells.	2	20	1.8	0.0223	10090.ENSMUSP00000022062,10090.ENSMUSP00000025570	Sdha,Sdhaf2
PMID:27323408	(2016) LACE1 interacts with p53 and mediates its mitochondrial translocation and apoptosis.	2	20	1.8	0.0223	10090.ENSMUSP00000022062,10090.ENSMUSP00000025217	Sdha,Hspa9
PMID:25695250	(2015) Whole cell formaldehyde cross-linking simplifies purification of mitochondrial nucleoids and associated proteins involved in mitochondrial gene expression.	2	20	1.8	0.0223	10090.ENSMUSP00000048925,10090.ENSMUSP00000077972	Vwa8,Grsf1
PMID:21329376	(2011) Proteomic analysis of acetaminophen-induced changes in mitochondrial protein expression using spectral counting.	2	20	1.8	0.0223	10090.ENSMUSP00000025217,10090.ENSMUSP00000031411	Hspa9,Aldh2
PMID:18835491	(2008) Neonatal mitochondrial encephaloneuromyopathy due to a defect of mitochondrial protein synthesis.	2	20	1.8	0.0223	10090.ENSMUSP00000035034,10090.ENSMUSP00000076503	Mrps22,Gfm1
PMID:31979226	(2020) Targeting NRF2-Governed Glutathione Synthesis for SDHB-Mutated Pheochromocytoma and Paraganglioma.	2	21	1.78	0.0232	10090.ENSMUSP00000022062,10090.ENSMUSP00000025570	Sdha,Sdhaf2
PMID:30406665	(2019) Loss of SETD2 Induces a Metabolic Switch in Renal Cell Carcinoma Cell Lines toward Enhanced Oxidative Phosphorylation.	2	21	1.78	0.0232	10090.ENSMUSP00000022062,10090.ENSMUSP00000026470	Sdha,Shmt2
PMID:29467390	(2018) FGF1 induces resistance to chemotherapy in ovarian granulosa tumor cells through regulation of p53 mitochondrial localization.	2	21	1.78	0.0232	10090.ENSMUSP00000025217,10090.ENSMUSP00000053842	Hspa9,Dnaja3
PMID:29707191	(2018) Environmental and Genetic Variables Influencing Mitochondrial Health and Parkinson's Disease Penetrance.	2	21	1.78	0.0232	10090.ENSMUSP00000031411,10090.ENSMUSP00000091835	Aldh2,Chchd2
PMID:30301883	(2018) Mitochondrial fusion and Bid-mediated mitochondrial apoptosis are perturbed by alcohol with distinct dependence on its metabolism.	2	21	1.78	0.0232	10090.ENSMUSP00000025217,10090.ENSMUSP00000031411	Hspa9,Aldh2
PMID:28471419	(2017) Mitochondrial Deficiencies in the Predisposition to Paraganglioma.	2	21	1.78	0.0232	10090.ENSMUSP00000022062,10090.ENSMUSP00000025570	Sdha,Sdhaf2
PMID:28821867	(2017) Identification of the N-terminal transmembrane domain of StarD7 and its importance for mitochondrial outer membrane localization and phosphatidylcholine transfer.	2	21	1.78	0.0232	10090.ENSMUSP00000022062,10090.ENSMUSP00000025217	Sdha,Hspa9
PMID:29020998	(2017) Proteomic profiling of breast cancer metabolism identifies SHMT2 and ASCT2 as prognostic factors.	2	21	1.78	0.0232	10090.ENSMUSP00000022062,10090.ENSMUSP00000026470	Sdha,Shmt2
PMID:25946206	(2015) Catecholamine metabolism in paraganglioma and pheochromocytoma: similar tumors in different sites?	2	21	1.78	0.0232	10090.ENSMUSP00000022062,10090.ENSMUSP00000025570	Sdha,Sdhaf2
PMID:26504172	(2015) Quality control of mitochondrial protein synthesis is required for membrane integrity and cell fitness.	2	21	1.78	0.0232	10090.ENSMUSP00000015501,10090.ENSMUSP00000022062	Clpx,Sdha
PMID:24516400	(2014) NSUN4 is a dual function mitochondrial protein required for both methylation of 12S rRNA and coordination of mitoribosomal assembly.	2	21	1.78	0.0232	10090.ENSMUSP00000022062,10090.ENSMUSP00000107927	Sdha,Lrpprc
PMID:25390895	(2014) Suppression of Cpn10 increases mitochondrial fission and dysfunction in neuroblastoma cells.	2	21	1.78	0.0232	10090.ENSMUSP00000025217,10090.ENSMUSP00000053842	Hspa9,Dnaja3
PMID:23291191	(2013) Physiological consequences of complex II inhibition for aging, disease, and the mKATP channel.	2	21	1.78	0.0232	10090.ENSMUSP00000022062,10090.ENSMUSP00000025570	Sdha,Sdhaf2
PMID:22429592	(2012) Pheochromocytoma and paraganglioma: understanding the complexities of the genetic background.	2	21	1.78	0.0232	10090.ENSMUSP00000022062,10090.ENSMUSP00000025570	Sdha,Sdhaf2
PMID:30537423	(2019) Hyperactivation of Nrf2 increases stress tolerance at the cost of aging acceleration due to metabolic deregulation.	2	22	1.76	0.0237	10090.ENSMUSP00000022062,10090.ENSMUSP00000025217	Sdha,Hspa9
PMID:28801579	(2017) TNFAlfa induced up-regulation of Na,K,2Cl- cotransporter NKCC1 in hepatic ammonia clearance and cerebral ammonia toxicity.	2	22	1.76	0.0237	10090.ENSMUSP00000022062,10090.ENSMUSP00000081544	Sdha,Oat
PMID:29125827	(2017) Early cerebellar deficits in mitochondrial biogenesis and respiratory chain complexes in the KIKO mouse model of Friedreich ataxia.	2	22	1.76	0.0237	10090.ENSMUSP00000022062,10090.ENSMUSP00000025217	Sdha,Hspa9
PMID:25550197	(2015) Reduced levels of Hspa9 attenuate Stat5 activation in mouse B cells.	2	22	1.76	0.0237	10090.ENSMUSP00000025217,10090.ENSMUSP00000053842	Hspa9,Dnaja3
PMID:22445420	(2013) Signaling the mitochondrial unfolded protein response.	2	22	1.76	0.0237	10090.ENSMUSP00000006137,10090.ENSMUSP00000025217	Trap1,Hspa9
PMID:22382365	(2012) Biogenesis of iron-sulfur clusters in mammalian cells: new insights and relevance to human disease.	2	22	1.76	0.0237	10090.ENSMUSP00000031101,10090.ENSMUSP00000032060	Lias,Nfu1
PMID:32027673	(2020) Reference gene selection and myosin heavy chain (MyHC) isoform expression in muscle tissues of domestic yak (Bos grunniens).	2	23	1.74	0.025	10090.ENSMUSP00000022062,10090.ENSMUSP00000112283	Sdha,Mrpl39
PMID:30622257	(2019) The mitochondrial type IB topoisomerase drives mitochondrial translation and carcinogenesis.	2	23	1.74	0.025	10090.ENSMUSP00000035034,10090.ENSMUSP00000077972	Mrps22,Grsf1
PMID:30992510	(2019) Metabolites can regulate stem cell behavior through the STAT3AKT pathway in a similar trend to that under hypoxic conditions.	2	23	1.74	0.025	10090.ENSMUSP00000022062,10090.ENSMUSP00000041447	Sdha,Pdk2
PMID:31112400	(2019) Mitochondrial adaptation in human mesenchymal stem cells following ionizing radiation.	2	23	1.74	0.025	10090.ENSMUSP00000022062,10090.ENSMUSP00000025217	Sdha,Hspa9
PMID:31550237	(2019) Dominant mutations in mtDNA maintenance gene SSBP1 cause optic atrophy and foveopathy.	2	23	1.74	0.025	10090.ENSMUSP00000022062,10090.ENSMUSP00000077972	Sdha,Grsf1
PMID:29860357	(2018) Base-excision repair deficiency alone or combined with increased oxidative stress does not increase mtDNA point mutations in mice.	2	23	1.74	0.025	10090.ENSMUSP00000015501,10090.ENSMUSP00000022062	Clpx,Sdha
PMID:29899330	(2018) Mitochondrial Lon sequesters and stabilizes p53 in the matrix to restrain apoptosis under oxidative stress via its chaperone activity.	2	23	1.74	0.025	10090.ENSMUSP00000025217,10090.ENSMUSP00000053842	Hspa9,Dnaja3
PMID:28913005	(2017) Chaperone-Based Therapies for Disease Modification in Parkinson's Disease.	2	23	1.74	0.025	10090.ENSMUSP00000006137,10090.ENSMUSP00000025217	Trap1,Hspa9
PMID:29156798	(2017) ARHI is a novel epigenetic silenced tumor suppressor in sporadic pheochromocytoma.	2	23	1.74	0.025	10090.ENSMUSP00000022062,10090.ENSMUSP00000025570	Sdha,Sdhaf2
PMID:29211722	(2017) Enhancing mitochondrial proteostasis reduces amyloid-Beta proteotoxicity.	2	23	1.74	0.025	10090.ENSMUSP00000025217,10090.ENSMUSP00000053842	Hspa9,Dnaja3
PMID:25126540	(2014) Genetically modeled mice with mutations in mitochondrial metabolic enzymes for the study of cancer.	2	23	1.74	0.025	10090.ENSMUSP00000022062,10090.ENSMUSP00000025570	Sdha,Sdhaf2
PMID:23948590	(2013) When less is more: novel mechanisms of iron conservation.	2	23	1.74	0.025	10090.ENSMUSP00000031101,10090.ENSMUSP00000032060	Lias,Nfu1
PMID:31396629	(2019) C6orf203 is an RNA-binding protein involved in mitochondrial protein synthesis.	2	24	1.72	0.0257	10090.ENSMUSP00000022062,10090.ENSMUSP00000107927	Sdha,Lrpprc
PMID:29372317	(2018) The genetic architecture of mitochondrial dysfunction in Parkinson's disease.	2	24	1.72	0.0257	10090.ENSMUSP00000006137,10090.ENSMUSP00000025217	Trap1,Hspa9
PMID:29772792	(2018) Metabolic Regulation of Hypoxia-Inducible Transcription Factors: The Role of Small Molecule Metabolites and Iron.	2	24	1.72	0.0257	10090.ENSMUSP00000001127,10090.ENSMUSP00000031101	Poldip2,Lias
PMID:28700943	(2017) A Role for Mitochondrial Translation in Promotion of Viability in K-Ras Mutant Cells.	2	24	1.72	0.0257	10090.ENSMUSP00000025217,10090.ENSMUSP00000031099	Hspa9,Grpel1
PMID:29097723	(2017) Genome-wide linkage and association study implicates the 10q26 region as a major genetic contributor to primary nonsyndromic vesicoureteric reflux.	2	24	1.72	0.0257	10090.ENSMUSP00000015829,10090.ENSMUSP00000081544	Acadsb,Oat
PMID:27483141	(2016) Systematic Proteomic Identification of the Heat Shock Proteins (Hsp) that Interact with Estrogen Receptor Alpha (ERAlfa) and Biochemical Characterization of the ERAlfa-Hsp70 Interaction.	2	24	1.72	0.0257	10090.ENSMUSP00000025217,10090.ENSMUSP00000053842	Hspa9,Dnaja3
PMID:26268608	(2015) Survivin promotes oxidative phosphorylation, subcellular mitochondrial repositioning, and tumor cell invasion.	2	24	1.72	0.0257	10090.ENSMUSP00000006137,10090.ENSMUSP00000022062	Trap1,Sdha
PMID:24737941	(2014) Tumor Necrosis Factor-Associated Protein 1 (TRAP1) is Released from the Mitochondria Following 6-hydroxydopamine Treatment.	2	24	1.72	0.0257	10090.ENSMUSP00000006137,10090.ENSMUSP00000025217	Trap1,Hspa9
PMID:24917819	(2014) Dysregulation of cellular iron metabolism in Friedreich ataxia: from primary iron-sulfur cluster deficit to mitochondrial iron accumulation.	2	24	1.72	0.0257	10090.ENSMUSP00000025217,10090.ENSMUSP00000032060	Hspa9,Nfu1
PMID:23317542	(2013) Identification of cell-specific patterns of reference gene stability in quantitative reverse-transcriptase polymerase chain reaction studies of embryonic, placental and neural stem models of prenatal ethanol exposure.	2	24	1.72	0.0257	10090.ENSMUSP00000022062,10090.ENSMUSP00000112451	Sdha,Mrpl1
PMID:31002009	(2019) Proteasome dysfunction induces excessive proteome instability and loss of mitostasis that can be mitigated by enhancing mitochondrial fusion or autophagy.	2	25	1.7	0.0267	10090.ENSMUSP00000022062,10090.ENSMUSP00000025217	Sdha,Hspa9
PMID:31562192	(2019) Glycine cleavage system determines the fate of pluripotent stem cells via the regulation of senescence and epigenetic modifications.	2	25	1.7	0.0267	10090.ENSMUSP00000025570,10090.ENSMUSP00000026470	Sdhaf2,Shmt2
PMID:31817761	(2019) Rescue of TCA Cycle Dysfunction for Cancer Therapy.	2	25	1.7	0.0267	10090.ENSMUSP00000022062,10090.ENSMUSP00000025570	Sdha,Sdhaf2
PMID:29572489	(2018) Iron regulatory protein deficiency compromises mitochondrial function in murine embryonic fibroblasts.	2	25	1.7	0.0267	10090.ENSMUSP00000022062,10090.ENSMUSP00000025217	Sdha,Hspa9
PMID:27913098	(2017) Succinyl-CoA synthetase (SUCLA2) deficiency in two siblings with impaired activity of other mitochondrial oxidative enzymes in skeletal muscle without mitochondrial DNA depletion.	2	25	1.7	0.0267	10090.ENSMUSP00000031101,10090.ENSMUSP00000032060	Lias,Nfu1
PMID:28217095	(2017) Endogenous Protein Interactome of Human UDP-Glucuronosyltransferases Exposed by Untargeted Proteomics.	2	25	1.7	0.0267	10090.ENSMUSP00000031411,10090.ENSMUSP00000066092	Aldh2,Ech1
PMID:27318486	(2016) Targeting the Diabetic Chaperome to Improve Peripheral Neuropathy.	2	25	1.7	0.0267	10090.ENSMUSP00000006137,10090.ENSMUSP00000025217	Trap1,Hspa9
PMID:27389535	(2016) The Mitochondrial Unfoldase-Peptidase Complex ClpXP Controls Bioenergetics Stress and Metastasis.	2	25	1.7	0.0267	10090.ENSMUSP00000015501,10090.ENSMUSP00000022062	Clpx,Sdha
PMID:27909409	(2016) 3,5,3'-Triiodo-L-Thyronine- and 3,5-Diiodo-L-Thyronine- Affected Metabolic Pathways in Liver of LDL Receptor Deficient Mice.	2	25	1.7	0.0267	10090.ENSMUSP00000031411,10090.ENSMUSP00000081544	Aldh2,Oat
PMID:25293719	(2015) A truncating PET100 variant causing fatal infantile lactic acidosis and isolated cytochrome c oxidase deficiency.	2	25	1.7	0.0267	10090.ENSMUSP00000022062,10090.ENSMUSP00000107927	Sdha,Lrpprc
PMID:26058080	(2015) Inhibition of the Mitochondrial Protease ClpP as a Therapeutic Strategy for Human Acute Myeloid Leukemia.	2	25	1.7	0.0267	10090.ENSMUSP00000015501,10090.ENSMUSP00000022062	Clpx,Sdha
PMID:22691888	(2012) Pheochromocytoma: implications in tumorigenesis and the actual management.	2	25	1.7	0.0267	10090.ENSMUSP00000022062,10090.ENSMUSP00000025570	Sdha,Sdhaf2
PMID:21615192	(2011) Phaeochromocytoma: a catecholamine and oxidative stress disorder.	2	25	1.7	0.0267	10090.ENSMUSP00000022062,10090.ENSMUSP00000025570	Sdha,Sdhaf2
PMID:21677784	(2011) Biological responses to perfluorododecanoic acid exposure in rat kidneys as determined by integrated proteomic and metabonomic studies.	2	25	1.7	0.0267	10090.ENSMUSP00000006137,10090.ENSMUSP00000025217	Trap1,Hspa9
PMID:18606475	(2008) Iron-sulfur cluster biogenesis and human disease.	2	25	1.7	0.0267	10090.ENSMUSP00000025217,10090.ENSMUSP00000032060	Hspa9,Nfu1
PMID:32242014	(2020) A salvage pathway maintains highly functional respiratory complex I.	2	26	1.69	0.0271	10090.ENSMUSP00000015501,10090.ENSMUSP00000022062	Clpx,Sdha
PMID:29623424	(2018) Fe-S cluster assembly in the supergroup Excavata.	2	26	1.69	0.0271	10090.ENSMUSP00000025217,10090.ENSMUSP00000031101	Hspa9,Lias
PMID:30030361	(2018) Assembly of mammalian oxidative phosphorylation complexes I-V and supercomplexes.	3	117	1.21	0.0271	10090.ENSMUSP00000022062,10090.ENSMUSP00000025570,10090.ENSMUSP00000107927	Sdha,Sdhaf2,Lrpprc
PMID:26721594	(2016) Down-regulation of the mitochondrial matrix peptidase ClpP in muscle cells causes mitochondrial dysfunction and decreases cell proliferation.	2	26	1.69	0.0271	10090.ENSMUSP00000015501,10090.ENSMUSP00000022062	Clpx,Sdha
PMID:26783299	(2016) Loss of OMA1 delays neurodegeneration by preventing stress-induced OPA1 processing in mitochondria.	2	26	1.69	0.0271	10090.ENSMUSP00000022062,10090.ENSMUSP00000025217	Sdha,Hspa9
PMID:26513352	(2015) Learning-Induced Gene Expression in the Hippocampus Reveals a Role of Neuron -Astrocyte Metabolic Coupling in Long Term Memory.	2	26	1.69	0.0271	10090.ENSMUSP00000036604,10090.ENSMUSP00000041447	Pdk3,Pdk2
PMID:25428350	(2014) Drosophila melanogaster LRPPRC2 is involved in coordination of mitochondrial translation.	2	26	1.69	0.0271	10090.ENSMUSP00000062326,10090.ENSMUSP00000107927	Mrps27,Lrpprc
PMID:24067363	(2013) Resilient and resourceful: genome maintenance strategies in hematopoietic stem cells.	2	26	1.69	0.0271	10090.ENSMUSP00000031411,10090.ENSMUSP00000041447	Aldh2,Pdk2
PMID:24532986	(2013) The impact of mitochondrial DNA and nuclear genes related to mitochondrial functioning on the risk of Parkinson's disease.	2	26	1.69	0.0271	10090.ENSMUSP00000025217,10090.ENSMUSP00000107927	Hspa9,Lrpprc
PMID:32169822	(2020) Identification of Frataxin as a regulator of ferroptosis.	2	27	1.67	0.0281	10090.ENSMUSP00000025217,10090.ENSMUSP00000031101	Hspa9,Lias
PMID:30886710	(2019) CHCHD4 confers metabolic vulnerabilities to tumour cells through its control of the mitochondrial respiratory chain.	2	27	1.67	0.0281	10090.ENSMUSP00000022062,10090.ENSMUSP00000091835	Sdha,Chchd2
PMID:31106291	(2019) Mitochondrial complex III is necessary for endothelial cell proliferation during angiogenesis.	2	27	1.67	0.0281	10090.ENSMUSP00000022062,10090.ENSMUSP00000026470	Sdha,Shmt2
PMID:31346464	(2019) CHCHD4 regulates tumour proliferation and EMT-related phenotypes, through respiratory chain-mediated metabolism.	2	27	1.67	0.0281	10090.ENSMUSP00000022062,10090.ENSMUSP00000025217	Sdha,Hspa9
PMID:31534518	(2019) Inhibition of HSP90Beta Improves Lipid Disorders by Promoting Mature SREBPs Degradation via the Ubiquitin-proteasome System.	2	27	1.67	0.0281	10090.ENSMUSP00000006137,10090.ENSMUSP00000025217	Trap1,Hspa9
PMID:29637793	(2018) Functions of the sirtuin deacylase SIRT5 in normal physiology and pathobiology.	2	27	1.67	0.0281	10090.ENSMUSP00000022062,10090.ENSMUSP00000026470	Sdha,Shmt2
PMID:28082677	(2017) The Pseudouridine Synthase RPUSD4 Is an Essential Component of Mitochondrial RNA Granules.	2	27	1.67	0.0281	10090.ENSMUSP00000025217,10090.ENSMUSP00000077972	Hspa9,Grsf1
PMID:24948607	(2014) MPV17L2 is required for ribosome assembly in mitochondria.	2	27	1.67	0.0281	10090.ENSMUSP00000035034,10090.ENSMUSP00000107927	Mrps22,Lrpprc
PMID:22323289	(2012) The human mitochondrial ISCA1, ISCA2, and IBA57 proteins are required for [4Fe-4S] protein maturation.	2	27	1.67	0.0281	10090.ENSMUSP00000021667,10090.ENSMUSP00000031101	Isca2,Lias
PMID:26510951	(2015) LRPPRC mutations cause early-onset multisystem mitochondrial disease outside of the French-Canadian population.	2	28	1.65	0.0291	10090.ENSMUSP00000022062,10090.ENSMUSP00000107927	Sdha,Lrpprc
PMID:24496475	(2014) Differential methylation of the TRPA1 promoter in pain sensitivity.	2	28	1.65	0.0291	10090.ENSMUSP00000032060,10090.ENSMUSP00000048925	Nfu1,Vwa8
PMID:21397666	(2012) Regulation of mitochondrial processes by protein S-nitrosylation.	2	28	1.65	0.0291	10090.ENSMUSP00000025217,10090.ENSMUSP00000031411	Hspa9,Aldh2
PMID:24970131	(2012) Mortalin, apoptosis, and neurodegeneration.	2	28	1.65	0.0291	10090.ENSMUSP00000025217,10090.ENSMUSP00000053842	Hspa9,Dnaja3
PMID:17604309	(2007) Reconstructing the evolution of the mitochondrial ribosomal proteome.	2	28	1.65	0.0291	10090.ENSMUSP00000035034,10090.ENSMUSP00000076503	Mrps22,Gfm1
PMID:32071354	(2020) The phosphatidylcholine transfer protein StarD7 is important for myogenic differentiation in mouse myoblast C2C12 cells and human primary skeletal myoblasts.	2	29	1.64	0.0305	10090.ENSMUSP00000022062,10090.ENSMUSP00000025217	Sdha,Hspa9
PMID:29880867	(2018) Alternative assembly of respiratory complex II connects energy stress to metabolic checkpoints.	2	29	1.64	0.0305	10090.ENSMUSP00000022062,10090.ENSMUSP00000025570	Sdha,Sdhaf2
PMID:26337467	(2015) Oncogenic features of the bone morphogenic protein 7 (BMP7) in pheochromocytoma.	2	29	1.64	0.0305	10090.ENSMUSP00000022062,10090.ENSMUSP00000025570	Sdha,Sdhaf2
PMID:24465590	(2014) A conditional mouse mutant in the tumor suppressor SdhD gene unveils a link between p21(WAF1Cip1) induction and mitochondrial dysfunction.	2	29	1.64	0.0305	10090.ENSMUSP00000022062,10090.ENSMUSP00000025570	Sdha,Sdhaf2
PMID:24675290	(2014) Heat shock proteins in multiple myeloma.	2	29	1.64	0.0305	10090.ENSMUSP00000006137,10090.ENSMUSP00000025217	Trap1,Hspa9
PMID:25228883	(2014) Metabolism leaves its mark on the powerhouse: recent progress in post-translational modifications of lysine in mitochondria.	2	29	1.64	0.0305	10090.ENSMUSP00000022062,10090.ENSMUSP00000025217	Sdha,Hspa9
PMID:21616143	(2011) Mitochondrial stress: a bridge between mitochondrial dysfunction and metabolic diseases?	2	29	1.64	0.0305	10090.ENSMUSP00000015501,10090.ENSMUSP00000025217	Clpx,Hspa9
PMID:19332121	(2009) Proteomic identification of dopamine-conjugated proteins from isolated rat brain mitochondria and SH-SY5Y cells.	2	29	1.64	0.0305	10090.ENSMUSP00000025217,10090.ENSMUSP00000031411	Hspa9,Aldh2
PMID:20040084	(2009) Proteomic analysis of regenerating mouse liver following 50% partial hepatectomy.	2	29	1.64	0.0305	10090.ENSMUSP00000025217,10090.ENSMUSP00000031411	Hspa9,Aldh2
PMID:31956410	(2020) The proteome of IVF-induced aberrant embryo-maternal crosstalk by implantation stage in ewes.	2	30	1.62	0.0315	10090.ENSMUSP00000026470,10090.ENSMUSP00000031411	Shmt2,Aldh2
PMID:31979140	(2020) Plateau Grass and Greenhouse Flower? Distinct Genetic Basis of Closely Related Toad Tadpoles Respectively Adapted to High Altitude and Karst Caves.	2	30	1.62	0.0315	10090.ENSMUSP00000076503,10090.ENSMUSP00000091835	Gfm1,Chchd2
PMID:27484084	(2016) ClpP-deletion impairs the virulence of Legionella pneumophila and the optimal translocation of effector proteins.	2	30	1.62	0.0315	10090.ENSMUSP00000015501,10090.ENSMUSP00000022062	Clpx,Sdha
PMID:26356605	(2015) Increased COUP-TFII expression in adult hearts induces mitochondrial dysfunction resulting in heart failure.	2	30	1.62	0.0315	10090.ENSMUSP00000022062,10090.ENSMUSP00000041447	Sdha,Pdk2
PMID:20541673	(2010) Pheochromocytoma and paraganglioma.	2	30	1.62	0.0315	10090.ENSMUSP00000022062,10090.ENSMUSP00000025570	Sdha,Sdhaf2
PMID:31644573	(2019) Armadillo repeat-containing protein 1 is a dual localization protein associated with mitochondrial intermembrane space bridging complex.	2	31	1.61	0.033	10090.ENSMUSP00000022062,10090.ENSMUSP00000025217	Sdha,Hspa9
PMID:30201738	(2018) OXA1L mutations cause mitochondrial encephalopathy and a combined oxidative phosphorylation defect.	2	31	1.61	0.033	10090.ENSMUSP00000022062,10090.ENSMUSP00000035034	Sdha,Mrps22
PMID:29036396	(2017) The FASTK family of proteins: emerging regulators of mitochondrial RNA biology.	2	31	1.61	0.033	10090.ENSMUSP00000077972,10090.ENSMUSP00000107927	Grsf1,Lrpprc
PMID:27560192	(2016) Development of Therapeutics That Induce Mitochondrial Biogenesis for the Treatment of Acute and Chronic Degenerative Diseases.	2	31	1.61	0.033	10090.ENSMUSP00000025217,10090.ENSMUSP00000031411	Hspa9,Aldh2
PMID:24746820	(2014) Functional genomic analysis of human mitochondrial RNA processing.	2	31	1.61	0.033	10090.ENSMUSP00000077972,10090.ENSMUSP00000107927	Grsf1,Lrpprc
PMID:25184340	(2014) Grsf1-induced translation of the SNARE protein Use1 is required for expansion of the erythroid compartment.	2	31	1.61	0.033	10090.ENSMUSP00000025570,10090.ENSMUSP00000077972	Sdhaf2,Grsf1
PMID:24385928	(2013) Mutations in the UQCC1-interacting protein, UQCC2, cause human complex III deficiency associated with perturbed cytochrome b protein expression.	2	31	1.61	0.033	10090.ENSMUSP00000022062,10090.ENSMUSP00000035034	Sdha,Mrps22
PMID:29794126	(2018) Advances in adrenal tumors 2018.	2	32	1.6	0.0342	10090.ENSMUSP00000022062,10090.ENSMUSP00000025570	Sdha,Sdhaf2
PMID:30449278	(2018) A novel ligand-receptor relationship between families of ribonucleases and receptor tyrosine kinases.	2	32	1.6	0.0342	10090.ENSMUSP00000025217,10090.ENSMUSP00000053842	Hspa9,Dnaja3
PMID:28942965	(2017) Biallelic C1QBP Mutations Cause Severe Neonatal-, Childhood-, or Later-Onset Cardiomyopathy Associated with Combined Respiratory-Chain Deficiencies.	2	32	1.6	0.0342	10090.ENSMUSP00000022062,10090.ENSMUSP00000091835	Sdha,Chchd2
PMID:24177747	(2014) Tumor suppressor p53 and estrogen receptors in nuclear-mitochondrial communication.	2	32	1.6	0.0342	10090.ENSMUSP00000025217,10090.ENSMUSP00000053842	Hspa9,Dnaja3
PMID:24636754	(2014) Pheochromocytoma and paraganglioma: diagnosis, genetics, management, and treatment.	2	32	1.6	0.0342	10090.ENSMUSP00000022062,10090.ENSMUSP00000025570	Sdha,Sdhaf2
PMID:23481210	(2013) Genetics of pheochromocytoma and paraganglioma syndromes: new advances and future treatment options.	2	32	1.6	0.0342	10090.ENSMUSP00000022062,10090.ENSMUSP00000025570	Sdha,Sdhaf2
PMID:22306135	(2012) Alterations of metabolic genes and metabolites in cancer.	2	32	1.6	0.0342	10090.ENSMUSP00000022062,10090.ENSMUSP00000025570	Sdha,Sdhaf2
PMID:16466575	(2006) Many genes in fish have species-specific asymmetric rates of molecular evolution.	2	32	1.6	0.0342	10090.ENSMUSP00000006137,10090.ENSMUSP00000076503	Trap1,Gfm1
PMID:32158431	(2020) Cancer Stem Cells in Pheochromocytoma and Paraganglioma.	2	33	1.58	0.0353	10090.ENSMUSP00000022062,10090.ENSMUSP00000025570	Sdha,Sdhaf2
PMID:27981357	(2017) Overexpression of protein kinase STK25 in mice exacerbates ectopic lipid accumulation, mitochondrial dysfunction and insulin resistance in skeletal muscle.	2	33	1.58	0.0353	10090.ENSMUSP00000048925,10090.ENSMUSP00000107927	Vwa8,Lrpprc
PMID:22705015	(2012) Multi-tasking: nuclear transcription factors with novel roles in the mitochondria.	2	33	1.58	0.0353	10090.ENSMUSP00000025217,10090.ENSMUSP00000025570	Hspa9,Sdhaf2
PMID:30813887	(2019) mtProtEvol: the resource presenting molecular evolution analysis of proteins involved in the function of Vertebrate mitochondria.	2	34	1.57	0.037	10090.ENSMUSP00000035034,10090.ENSMUSP00000091835	Mrps22,Chchd2
PMID:29342092	(2018) Metabolic Alterations in Cancer Cells and the Emerging Role of Oncometabolites as Drivers of Neoplastic Change.	2	34	1.57	0.037	10090.ENSMUSP00000022062,10090.ENSMUSP00000026470	Sdha,Shmt2
PMID:29648643	(2018) Mutations in glycyl-tRNA synthetase impair mitochondrial metabolism in neurons.	2	34	1.57	0.037	10090.ENSMUSP00000022062,10090.ENSMUSP00000077972	Sdha,Grsf1
PMID:30542619	(2018) Computational genome-wide identification of heat shock protein genes in the bovine genome.	2	34	1.57	0.037	10090.ENSMUSP00000025217,10090.ENSMUSP00000053842	Hspa9,Dnaja3
PMID:25215496	(2014) Multilayered genetic and omics dissection of mitochondrial activity in a mouse reference population.	2	34	1.57	0.037	10090.ENSMUSP00000025217,10090.ENSMUSP00000070345	Hspa9,Bckdk
PMID:23955600	(2013) Integrative genetic, epigenetic and pathological analysis of paraganglioma reveals complex dysregulation of NOTCH signaling.	2	34	1.57	0.037	10090.ENSMUSP00000022062,10090.ENSMUSP00000025570	Sdha,Sdhaf2
PMID:19542079	(2010) Defective complex I assembly due to C20orf7 mutations as a new cause of Leigh syndrome.	2	34	1.57	0.037	10090.ENSMUSP00000022062,10090.ENSMUSP00000107927	Sdha,Lrpprc
PMID:20463968	(2010) p53-induced growth arrest is regulated by the mitochondrial SirT3 deacetylase.	2	34	1.57	0.037	10090.ENSMUSP00000025217,10090.ENSMUSP00000053842	Hspa9,Dnaja3
PMID:19567276	(2009) Proteome profile of functional mitochondria from human skeletal muscle using one-dimensional gel electrophoresis and HPLC-ESI-MSMS.	2	34	1.57	0.037	10090.ENSMUSP00000091835,10090.ENSMUSP00000107927	Chchd2,Lrpprc
PMID:31396262	(2019) Transcriptome Analysis Reveals Distinct Responses to Physiologic versus Toxic Manganese Exposure in Human Neuroblastoma Cells.	2	35	1.56	0.038	10090.ENSMUSP00000015829,10090.ENSMUSP00000025217	Acadsb,Hspa9
PMID:29305721	(2018) Paragangliomas arise through an autonomous vasculo-angio-neurogenic program inhibited by imatinib.	2	35	1.56	0.038	10090.ENSMUSP00000022062,10090.ENSMUSP00000025570	Sdha,Sdhaf2
PMID:27986797	(2017) Growth differentiation factor 15 is a myomitokine governing systemic energy homeostasis.	2	35	1.56	0.038	10090.ENSMUSP00000022062,10090.ENSMUSP00000053842	Sdha,Dnaja3
PMID:24500761	(2014) Current views on cell metabolism in SDHx-related pheochromocytoma and paraganglioma.	2	35	1.56	0.038	10090.ENSMUSP00000022062,10090.ENSMUSP00000025570	Sdha,Sdhaf2
PMID:23395268	(2013) Nutrient sensing, metabolism, and cell growth control.	2	35	1.56	0.038	10090.ENSMUSP00000022062,10090.ENSMUSP00000025570	Sdha,Sdhaf2
PMID:18648242	(2008) Regulation of apoptotic and inflammatory cell signaling in cerebral ischemia: the complex roles of heat shock protein 70.	2	35	1.56	0.038	10090.ENSMUSP00000006137,10090.ENSMUSP00000025217	Trap1,Hspa9
PMID:31369641	(2019) SNV discovery and functional candidate gene identification for milk composition based on whole genome resequencing of Holstein bulls with extremely high and low breeding values.	2	36	1.54	0.0394	10090.ENSMUSP00000021667,10090.ENSMUSP00000032060	Isca2,Nfu1
PMID:32082360	(2019) RNase H1 Regulates Mitochondrial Transcription and Translation via the Degradation of 7S RNA.	2	36	1.54	0.0394	10090.ENSMUSP00000022062,10090.ENSMUSP00000107927	Sdha,Lrpprc
PMID:27763544	(2016) Dissecting Candida albicans Infection from the Perspective of C. albicans Virulence and Omics Approaches on Host-Pathogen Interaction: A Review.	2	36	1.54	0.0394	10090.ENSMUSP00000025217,10090.ENSMUSP00000076503	Hspa9,Gfm1
PMID:25625332	(2015) Multi-omics analysis defines core genomic alterations in pheochromocytomas and paragangliomas.	2	36	1.54	0.0394	10090.ENSMUSP00000022062,10090.ENSMUSP00000025570	Sdha,Sdhaf2
PMID:24012403	(2013) Translational research in endocrine surgery.	2	36	1.54	0.0394	10090.ENSMUSP00000022062,10090.ENSMUSP00000025570	Sdha,Sdhaf2
PMID:29518248	(2018) Defective mitochondrial protease LonP1 can cause classical mitochondrial disease.	2	37	1.53	0.0409	10090.ENSMUSP00000015501,10090.ENSMUSP00000022062	Clpx,Sdha
PMID:29754632	(2018) Genetics of Cushing's Syndrome.	2	37	1.53	0.0409	10090.ENSMUSP00000022062,10090.ENSMUSP00000025570	Sdha,Sdhaf2
PMID:29775654	(2018) Targeting cancer's metabolic co-dependencies: A landscape shaped by genotype and tissue context.	2	37	1.53	0.0409	10090.ENSMUSP00000022062,10090.ENSMUSP00000025570	Sdha,Sdhaf2
PMID:30261666	(2018) Targeting Hepatic Protein Carbonylation and Oxidative Stress Occurring on Diet-Induced Metabolic Diseases through the Supplementation with Fish Oils.	2	37	1.53	0.0409	10090.ENSMUSP00000031411,10090.ENSMUSP00000081544	Aldh2,Oat
PMID:28819266	(2017) Amalaki rasayana, a traditional Indian drug enhances cardiac mitochondrial and contractile functions and improves cardiac function in rats with hypertrophy.	2	37	1.53	0.0409	10090.ENSMUSP00000022062,10090.ENSMUSP00000081544	Sdha,Oat
PMID:23228132	(2013) Cell death and survival through the endoplasmic reticulum-mitochondrial axis.	2	37	1.53	0.0409	10090.ENSMUSP00000006137,10090.ENSMUSP00000025217	Trap1,Hspa9
PMID:21563808	(2011) Proteomic characterization of early changes induced by triiodothyronine in rat liver.	2	37	1.53	0.0409	10090.ENSMUSP00000025217,10090.ENSMUSP00000031411	Hspa9,Aldh2
PMID:19656490	(2009) Discovery of genes essential for heme biosynthesis through large-scale gene expression analysis.	2	37	1.53	0.0409	10090.ENSMUSP00000021667,10090.ENSMUSP00000031101	Isca2,Lias
PMID:27659608	(2017) The genetics and pathology of mitochondrial disease.	2	38	1.52	0.042	10090.ENSMUSP00000022062,10090.ENSMUSP00000025570	Sdha,Sdhaf2
PMID:28587112	(2017) Is There a Role for Genomics in the Management of Hypertension?	2	38	1.52	0.042	10090.ENSMUSP00000022062,10090.ENSMUSP00000025570	Sdha,Sdhaf2
PMID:26804654	(2016) Tissue- and species-specific differences in cytochrome c oxidase assembly induced by SURF1 defects.	2	38	1.52	0.042	10090.ENSMUSP00000022062,10090.ENSMUSP00000107927	Sdha,Lrpprc
PMID:23322515	(2013) Current and future therapeutic approaches for metastatic pheochromocytoma and paraganglioma: focus on SDHB tumors.	2	38	1.52	0.042	10090.ENSMUSP00000006137,10090.ENSMUSP00000025570	Trap1,Sdhaf2
PMID:23476653	(2013) Targeting metabolism to induce cell death in cancer cells and cancer stem cells.	2	38	1.52	0.042	10090.ENSMUSP00000022062,10090.ENSMUSP00000025570	Sdha,Sdhaf2
PMID:21390203	(2011) The light responsive transcriptome of the zebrafish: function and regulation.	2	38	1.52	0.042	10090.ENSMUSP00000022062,10090.ENSMUSP00000025570	Sdha,Sdhaf2
PMID:30057671	(2018) The Isoquinoline Alkaloid Dauricine Targets Multiple Molecular Pathways to Ameliorate Alzheimer-Like Pathological Changes In Vitro.	2	39	1.51	0.0433	10090.ENSMUSP00000025217,10090.ENSMUSP00000031411	Hspa9,Aldh2
PMID:23677775	(2013) Acetyl-CoA the key factor for survival or death of cholinergic neurons in course of neurodegenerative diseases.	2	39	1.51	0.0433	10090.ENSMUSP00000036604,10090.ENSMUSP00000041447	Pdk3,Pdk2
PMID:23009760	(2012) Cancer cell metabolism: one hallmark, many faces.	2	39	1.51	0.0433	10090.ENSMUSP00000026470,10090.ENSMUSP00000041447	Shmt2,Pdk2
PMID:19522505	(2009) Metal acquisition and availability in the mitochondria.	2	39	1.51	0.0433	10090.ENSMUSP00000031101,10090.ENSMUSP00000032060	Lias,Nfu1
PMID:30925729	(2019) Pheochromocytomas and Paragangliomas: From Genetic Diversity to Targeted Therapies.	2	40	1.5	0.0449	10090.ENSMUSP00000022062,10090.ENSMUSP00000025570	Sdha,Sdhaf2
PMID:28851515	(2018) Alterations in the E3 ligases Parkin and CHIP result in unique metabolic signaling defects and mitochondrial quality control issues.	2	40	1.5	0.0449	10090.ENSMUSP00000006137,10090.ENSMUSP00000025217	Trap1,Hspa9
PMID:29950572	(2018) The multifaceted contributions of mitochondria to cellular metabolism.	2	40	1.5	0.0449	10090.ENSMUSP00000026470,10090.ENSMUSP00000081544	Shmt2,Oat
PMID:30018076	(2018) Independent effects of dietary fat and sucrose content on chondrocyte metabolism and osteoarthritis pathology in mice.	2	40	1.5	0.0449	10090.ENSMUSP00000025217,10090.ENSMUSP00000066092	Hspa9,Ech1
PMID:28835921	(2017) Adult-onset obesity is triggered by impaired mitochondrial gene expression.	2	40	1.5	0.0449	10090.ENSMUSP00000022062,10090.ENSMUSP00000107927	Sdha,Lrpprc
PMID:26837221	(2016) PRDX2 and PRDX4 are negative regulators of hypoxia-inducible factors under conditions of prolonged hypoxia.	2	40	1.5	0.0449	10090.ENSMUSP00000025570,10090.ENSMUSP00000036604	Sdhaf2,Pdk3
PMID:20066047	(2010) Gene expression in a Drosophila model of mitochondrial disease.	2	40	1.5	0.0449	10090.ENSMUSP00000025217,10090.ENSMUSP00000035034	Hspa9,Mrps22
PMID:32180794	(2020) ncRNAs: New Players in Mitochondrial Health and Disease?	2	41	1.49	0.0462	10090.ENSMUSP00000077972,10090.ENSMUSP00000078123	Grsf1,Mrpl18
PMID:23626681	(2013) High fat diet feeding exaggerates perfluorooctanoic acid-induced liver injury in mice via modulating multiple metabolic pathways.	2	41	1.49	0.0462	10090.ENSMUSP00000015829,10090.ENSMUSP00000022062	Acadsb,Sdha
PMID:31597108	(2019) Hippocampal Subregions Express Distinct Dendritic Transcriptomes that Reveal Differences in Mitochondrial Function in CA2.	2	42	1.48	0.0481	10090.ENSMUSP00000031411,10090.ENSMUSP00000041447	Aldh2,Pdk2
PMID:31620014	(2019) Cold Induced Depot-Specific Browning in Ferret Aortic Perivascular Adipose Tissue.	2	42	1.48	0.0481	10090.ENSMUSP00000022062,10090.ENSMUSP00000025570	Sdha,Sdhaf2
PMID:29385712	(2018) Colorectal Cancer and Alcohol Consumption-Populations to Molecules.	2	42	1.48	0.0481	10090.ENSMUSP00000026470,10090.ENSMUSP00000031411	Shmt2,Aldh2
PMID:28315483	(2017) Functional proteomic analysis of corticosteroid pharmacodynamics in rat liver: Relationship to hepatic stress, signaling, energy regulation, and drug metabolism.	2	42	1.48	0.0481	10090.ENSMUSP00000015829,10090.ENSMUSP00000081544	Acadsb,Oat
PMID:23443080	(2012) Cancer cell response to anthracyclines effects: mysteries of the hidden proteins associated with these drugs.	2	42	1.48	0.0481	10090.ENSMUSP00000025217,10090.ENSMUSP00000077972	Hspa9,Grsf1
PMID:31324765	(2019) Pptc7 is an essential phosphatase for promoting mammalian mitochondrial metabolism and biogenesis.	2	43	1.47	0.0496	10090.ENSMUSP00000025217,10090.ENSMUSP00000107927	Hspa9,Lrpprc
PMID:30199819	(2018) Cx26 partial loss causes accelerated presbycusis by redox imbalance and dysregulation of Nfr2 pathway.	2	43	1.47	0.0496	10090.ENSMUSP00000025217,10090.ENSMUSP00000026470	Hspa9,Shmt2

## Sheet: NetworkNeighborAL
#term ID	term description	observed gene count	background gene count	strength	false discovery rate	matching proteins in your network (IDs)	matching proteins in your network (labels)
CL:951	Mitochondrial translation	12	97	1.89	8.42e-18	10090.ENSMUSP00000002844,10090.ENSMUSP00000024486,10090.ENSMUSP00000027464,10090.ENSMUSP00000035034,10090.ENSMUSP00000056855,10090.ENSMUSP00000062326,10090.ENSMUSP00000076503,10090.ENSMUSP00000078123,10090.ENSMUSP00000112283,10090.ENSMUSP00000112451,10090.ENSMUSP00000113959,10090.ENSMUSP00000114012	Mrpl2,Mrps23,Mrpl44,Mrps22,Mrps9,Mrps27,Gfm1,Mrpl18,Mrpl39,Mrpl1,Mrpl24,Mrps17
CL:958	Mitochondrial translation elongation	11	79	1.94	5.22e-17	10090.ENSMUSP00000002844,10090.ENSMUSP00000024486,10090.ENSMUSP00000027464,10090.ENSMUSP00000035034,10090.ENSMUSP00000056855,10090.ENSMUSP00000062326,10090.ENSMUSP00000078123,10090.ENSMUSP00000112283,10090.ENSMUSP00000112451,10090.ENSMUSP00000113959,10090.ENSMUSP00000114012	Mrpl2,Mrps23,Mrpl44,Mrps22,Mrps9,Mrps27,Mrpl18,Mrpl39,Mrpl1,Mrpl24,Mrps17
CL:961	Mitochondrial translation elongation	9	73	1.89	1.1e-13	10090.ENSMUSP00000002844,10090.ENSMUSP00000024486,10090.ENSMUSP00000027464,10090.ENSMUSP00000035034,10090.ENSMUSP00000056855,10090.ENSMUSP00000078123,10090.ENSMUSP00000112451,10090.ENSMUSP00000113959,10090.ENSMUSP00000114012	Mrpl2,Mrps23,Mrpl44,Mrps22,Mrps9,Mrpl18,Mrpl1,Mrpl24,Mrps17
CL:964	mitochondrial ribosome	6	44	1.93	2.52e-09	10090.ENSMUSP00000002844,10090.ENSMUSP00000027464,10090.ENSMUSP00000056855,10090.ENSMUSP00000078123,10090.ENSMUSP00000112451,10090.ENSMUSP00000113959	Mrpl2,Mrpl44,Mrps9,Mrpl18,Mrpl1,Mrpl24
CL:10837	mixed, incl. GrpE, and Clp ATPase, C-terminal	4	10	2.4	6.47e-08	10090.ENSMUSP00000015501,10090.ENSMUSP00000025217,10090.ENSMUSP00000031099,10090.ENSMUSP00000053842	Clpx,Hspa9,Grpel1,Dnaja3
CL:9645	Citrate cycle (TCA cycle), and Regulation of pyruvate dehydrogenase (PDH) complex	5	54	1.77	3.84e-07	10090.ENSMUSP00000022062,10090.ENSMUSP00000031101,10090.ENSMUSP00000036604,10090.ENSMUSP00000041447,10090.ENSMUSP00000070345	Sdha,Lias,Pdk3,Pdk2,Bckdk
CL:9705	Regulation of pyruvate dehydrogenase (PDH) complex, and dihydrolipoyl dehydrogenase complex	4	24	2.02	1.04e-06	10090.ENSMUSP00000031101,10090.ENSMUSP00000036604,10090.ENSMUSP00000041447,10090.ENSMUSP00000070345	Lias,Pdk3,Pdk2,Bckdk
CL:10839	mixed, incl. Chaperone DnaK, and Chaperonin Cpn60	3	5	2.58	1.83e-06	10090.ENSMUSP00000025217,10090.ENSMUSP00000031099,10090.ENSMUSP00000053842	Hspa9,Grpel1,Dnaja3
CL:968	mitochondrial ribosome	4	32	1.9	2.48e-06	10090.ENSMUSP00000002844,10090.ENSMUSP00000056855,10090.ENSMUSP00000112451,10090.ENSMUSP00000113959	Mrpl2,Mrps9,Mrpl1,Mrpl24
CL:1070	mixed, incl. mitochondrial small ribosomal subunit, and L28p-like	3	17	2.05	2.24e-05	10090.ENSMUSP00000024486,10090.ENSMUSP00000035034,10090.ENSMUSP00000114012	Mrps23,Mrps22,Mrps17
CL:9740	regulation of acetyl-CoA biosynthetic process from pyruvate	2	5	2.4	0.00023	10090.ENSMUSP00000036604,10090.ENSMUSP00000041447	Pdk3,Pdk2
CL:1072	mixed, incl. mitochondrial small ribosomal subunit, and Ribosomal subunit 39S	2	12	2.02	0.00094	10090.ENSMUSP00000024486,10090.ENSMUSP00000035034	Mrps23,Mrps22
CL:11063	Mitochondrial iron-sulfur cluster biogenesis, and NFU1-like	2	13	1.99	0.001	10090.ENSMUSP00000021667,10090.ENSMUSP00000032060	Isca2,Nfu1
CL:1735	mixed, incl. positive regulation of mitochondrial translation, and FAST kinase-like protein, subdomain 2	2	24	1.72	0.0029	10090.ENSMUSP00000077972,10090.ENSMUSP00000107927	Grsf1,Lrpprc
CL:9843	alpha-amino acid biosynthetic process, and one-carbon metabolic process	2	63	1.3	0.0157	10090.ENSMUSP00000026470,10090.ENSMUSP00000081544	Shmt2,Oat
CL:12167	Peroxisome, and fatty acid beta-oxidation	2	116	1.04	0.0413	10090.ENSMUSP00000015829,10090.ENSMUSP00000066092	Acadsb,Ech1

## Sheet: KEGG
#term ID	term description	observed gene count	background gene count	strength	false discovery rate	matching proteins in your network (IDs)	matching proteins in your network (labels)
mmu03010	Ribosome	6	128	1.47	2e-06	10090.ENSMUSP00000002844,10090.ENSMUSP00000056855,10090.ENSMUSP00000078123,10090.ENSMUSP00000112451,10090.ENSMUSP00000113959,10090.ENSMUSP00000114012	Mrpl2,Mrps9,Mrpl18,Mrpl1,Mrpl24,Mrps17
mmu00071	Fatty acid degradation	2	50	1.4	0.0493	10090.ENSMUSP00000015829,10090.ENSMUSP00000031411	Acadsb,Aldh2
mmu00280	Valine, leucine and isoleucine degradation	2	55	1.36	0.0493	10090.ENSMUSP00000015829,10090.ENSMUSP00000031411	Acadsb,Aldh2
mmu00330	Arginine and proline metabolism	2	50	1.4	0.0493	10090.ENSMUSP00000031411,10090.ENSMUSP00000081544	Aldh2,Oat

## Sheet: RCTM
#term ID	term description	observed gene count	background gene count	strength	false discovery rate	matching proteins in your network (IDs)	matching proteins in your network (labels)
MMU-392499	Metabolism of proteins	12	401	1.28	6.19e-12	10090.ENSMUSP00000002844,10090.ENSMUSP00000024486,10090.ENSMUSP00000027464,10090.ENSMUSP00000035034,10090.ENSMUSP00000056855,10090.ENSMUSP00000062326,10090.ENSMUSP00000076503,10090.ENSMUSP00000078123,10090.ENSMUSP00000112283,10090.ENSMUSP00000112451,10090.ENSMUSP00000113959,10090.ENSMUSP00000114012	Mrpl2,Mrps23,Mrpl44,Mrps22,Mrps9,Mrps27,Gfm1,Mrpl18,Mrpl39,Mrpl1,Mrpl24,Mrps17
MMU-1428517	The citric acid (TCA) cycle and respiratory electron transport	3	121	1.19	0.0035	10090.ENSMUSP00000022062,10090.ENSMUSP00000036604,10090.ENSMUSP00000041447	Sdha,Pdk3,Pdk2

## Sheet: Keywords
#term ID	term description	observed gene count	background gene count	strength	false discovery rate	matching proteins in your network (IDs)	matching proteins in your network (labels)
KW-1135	Mitochondrion nucleoid	3	18	2.02	4.62e-05	10090.ENSMUSP00000015501,10090.ENSMUSP00000026470,10090.ENSMUSP00000077972	Clpx,Shmt2,Grsf1
KW-0313	Glucose metabolism	2	21	1.78	0.0041	10090.ENSMUSP00000036604,10090.ENSMUSP00000041447	Pdk3,Pdk2
KW-0699	rRNA-binding	2	23	1.74	0.0044	10090.ENSMUSP00000062326,10090.ENSMUSP00000114012	Mrps27,Mrps17
KW-0689	Ribosomal protein	11	181	1.58	1.27e-13	10090.ENSMUSP00000002844,10090.ENSMUSP00000024486,10090.ENSMUSP00000027464,10090.ENSMUSP00000035034,10090.ENSMUSP00000056855,10090.ENSMUSP00000062326,10090.ENSMUSP00000078123,10090.ENSMUSP00000112283,10090.ENSMUSP00000112451,10090.ENSMUSP00000113959,10090.ENSMUSP00000114012	Mrpl2,Mrps23,Mrpl44,Mrps22,Mrps9,Mrps27,Mrpl18,Mrpl39,Mrpl1,Mrpl24,Mrps17
KW-0809	Transit peptide	30	523	1.56	8.21e-42	10090.ENSMUSP00000002844,10090.ENSMUSP00000006137,10090.ENSMUSP00000015501,10090.ENSMUSP00000015829,10090.ENSMUSP00000021667,10090.ENSMUSP00000022062,10090.ENSMUSP00000025217,10090.ENSMUSP00000025570,10090.ENSMUSP00000026470,10090.ENSMUSP00000027464,10090.ENSMUSP00000031099,10090.ENSMUSP00000031101,10090.ENSMUSP00000031411,10090.ENSMUSP00000032060,10090.ENSMUSP00000036604,10090.ENSMUSP00000041447…	Mrpl2,Trap1,Clpx,Acadsb,Isca2,Sdha,Hspa9,Sdhaf2,Shmt2,Mrpl44,Grpel1,Lias,Aldh2,Nfu1,Pdk3,Pdk2,Vwa8,Dnaja3,Mrps9,Mrps27,Ech1,Bckdk,Gfm1,Grsf1,Mrpl18,Oat,Lrpprc,Mrpl1,Mrpl24,Mrps17
KW-0411	Iron-sulfur	3	62	1.48	0.0013	10090.ENSMUSP00000021667,10090.ENSMUSP00000031101,10090.ENSMUSP00000032060	Isca2,Lias,Nfu1
KW-0143	Chaperone	7	196	1.35	3.68e-07	10090.ENSMUSP00000006137,10090.ENSMUSP00000015501,10090.ENSMUSP00000025217,10090.ENSMUSP00000025570,10090.ENSMUSP00000031099,10090.ENSMUSP00000053842,10090.ENSMUSP00000078123	Trap1,Clpx,Hspa9,Sdhaf2,Grpel1,Dnaja3,Mrpl18
KW-0663	Pyridoxal phosphate	2	58	1.34	0.0231	10090.ENSMUSP00000026470,10090.ENSMUSP00000081544	Shmt2,Oat
KW-0496	Mitochondrion	34	1103	1.29	1.11e-41	10090.ENSMUSP00000002844,10090.ENSMUSP00000006137,10090.ENSMUSP00000015501,10090.ENSMUSP00000015829,10090.ENSMUSP00000021667,10090.ENSMUSP00000022062,10090.ENSMUSP00000024486,10090.ENSMUSP00000025217,10090.ENSMUSP00000025570,10090.ENSMUSP00000026470,10090.ENSMUSP00000027464,10090.ENSMUSP00000031099,10090.ENSMUSP00000031101,10090.ENSMUSP00000031411,10090.ENSMUSP00000032060,10090.ENSMUSP00000035034…	Mrpl2,Trap1,Clpx,Acadsb,Isca2,Sdha,Mrps23,Hspa9,Sdhaf2,Shmt2,Mrpl44,Grpel1,Lias,Aldh2,Nfu1,Mrps22,Pdk3,Pdk2,Vwa8,Dnaja3,Mrps9,Mrps27,Ech1,Bckdk,Gfm1,Grsf1,Mrpl18,Oat,Chchd2,Lrpprc,Mrpl39,Mrpl1,Mrpl24,Mrps17
KW-0999	Mitochondrion inner membrane	3	275	0.84	0.0415	10090.ENSMUSP00000006137,10090.ENSMUSP00000022062,10090.ENSMUSP00000026470	Trap1,Sdha,Shmt2
KW-0694	RNA-binding	6	647	0.77	0.0039	10090.ENSMUSP00000027464,10090.ENSMUSP00000062326,10090.ENSMUSP00000077972,10090.ENSMUSP00000078123,10090.ENSMUSP00000107927,10090.ENSMUSP00000114012	Mrpl44,Mrps27,Grsf1,Mrpl18,Lrpprc,Mrps17
KW-0007	Acetylation	17	3060	0.54	1.12e-05	10090.ENSMUSP00000006137,10090.ENSMUSP00000015501,10090.ENSMUSP00000015829,10090.ENSMUSP00000022062,10090.ENSMUSP00000024486,10090.ENSMUSP00000025217,10090.ENSMUSP00000026470,10090.ENSMUSP00000031099,10090.ENSMUSP00000031411,10090.ENSMUSP00000035034,10090.ENSMUSP00000053842,10090.ENSMUSP00000066092,10090.ENSMUSP00000070345,10090.ENSMUSP00000076503,10090.ENSMUSP00000081544,10090.ENSMUSP00000107927…	Trap1,Clpx,Acadsb,Sdha,Mrps23,Hspa9,Shmt2,Grpel1,Aldh2,Mrps22,Dnaja3,Ech1,Bckdk,Gfm1,Oat,Lrpprc,Mrpl39
KW-0067	ATP-binding	7	1352	0.51	0.0253	10090.ENSMUSP00000006137,10090.ENSMUSP00000015501,10090.ENSMUSP00000025217,10090.ENSMUSP00000036604,10090.ENSMUSP00000041447,10090.ENSMUSP00000048925,10090.ENSMUSP00000070345	Trap1,Clpx,Hspa9,Pdk3,Pdk2,Vwa8,Bckdk
KW-0547	Nucleotide-binding	8	1738	0.46	0.0253	10090.ENSMUSP00000006137,10090.ENSMUSP00000015501,10090.ENSMUSP00000025217,10090.ENSMUSP00000036604,10090.ENSMUSP00000041447,10090.ENSMUSP00000048925,10090.ENSMUSP00000070345,10090.ENSMUSP00000076503	Trap1,Clpx,Hspa9,Pdk3,Pdk2,Vwa8,Bckdk,Gfm1

## Sheet: PFAM
#term ID	term description	observed gene count	background gene count	strength	false discovery rate	matching proteins in your network (IDs)	matching proteins in your network (labels)
PF02518	Histidine kinase-, DNA gyrase B-, and HSP90-like ATPase	4	17	2.17	1.64e-06	10090.ENSMUSP00000006137,10090.ENSMUSP00000036604,10090.ENSMUSP00000041447,10090.ENSMUSP00000070345	Trap1,Pdk3,Pdk2,Bckdk
PF10436	Mitochondrial branched-chain alpha-ketoacid dehydrogenase kinase	3	5	2.58	5.38e-06	10090.ENSMUSP00000036604,10090.ENSMUSP00000041447,10090.ENSMUSP00000070345	Pdk3,Pdk2,Bckdk
PF07728	AAA domain (dynein-related subfamily)	2	34	1.57	0.0263	10090.ENSMUSP00000015501,10090.ENSMUSP00000048925	Clpx,Vwa8

## Sheet: InterPro
#term ID	term description	observed gene count	background gene count	strength	false discovery rate	matching proteins in your network (IDs)	matching proteins in your network (labels)
IPR003594	Histidine kinase/HSP90-like ATPase	4	21	2.08	9.27e-06	10090.ENSMUSP00000006137,10090.ENSMUSP00000036604,10090.ENSMUSP00000041447,10090.ENSMUSP00000070345	Trap1,Pdk3,Pdk2,Bckdk
IPR036890	Histidine kinase/HSP90-like ATPase superfamily	4	22	2.06	9.27e-06	10090.ENSMUSP00000006137,10090.ENSMUSP00000036604,10090.ENSMUSP00000041447,10090.ENSMUSP00000070345	Trap1,Pdk3,Pdk2,Bckdk
IPR005467	Histidine kinase domain	3	5	2.58	9.61e-06	10090.ENSMUSP00000036604,10090.ENSMUSP00000041447,10090.ENSMUSP00000070345	Pdk3,Pdk2,Bckdk
IPR018955	Branched-chain alpha-ketoacid dehydrogenase kinase/Pyruvate dehydrogenase kinase, N-terminal	3	5	2.58	9.61e-06	10090.ENSMUSP00000036604,10090.ENSMUSP00000041447,10090.ENSMUSP00000070345	Pdk3,Pdk2,Bckdk
IPR036784	Alpha-ketoacid/pyruvate dehydrogenase kinase, N-terminal domain superfamily	3	5	2.58	9.61e-06	10090.ENSMUSP00000036604,10090.ENSMUSP00000041447,10090.ENSMUSP00000070345	Pdk3,Pdk2,Bckdk
IPR039028	PDK/BCKDK protein kinase	3	5	2.58	9.61e-06	10090.ENSMUSP00000036604,10090.ENSMUSP00000041447,10090.ENSMUSP00000070345	Pdk3,Pdk2,Bckdk
IPR020568	Ribosomal protein S5 domain 2-type fold	3	34	1.74	0.00055	10090.ENSMUSP00000006137,10090.ENSMUSP00000056855,10090.ENSMUSP00000076503	Trap1,Mrps9,Gfm1
IPR002885	Pentatricopeptide repeat	2	8	2.2	0.0019	10090.ENSMUSP00000062326,10090.ENSMUSP00000107927	Mrps27,Lrpprc
IPR008991	Translation protein SH3-like domain superfamily	2	13	1.99	0.004	10090.ENSMUSP00000002844,10090.ENSMUSP00000113959	Mrpl2,Mrpl24
IPR014722	Ribosomal protein L2, domain 2	2	15	1.92	0.0046	10090.ENSMUSP00000002844,10090.ENSMUSP00000113959	Mrpl2,Mrpl24
IPR014721	Ribosomal protein S5 domain 2-type fold, subgroup	2	22	1.76	0.0085	10090.ENSMUSP00000056855,10090.ENSMUSP00000076503	Mrps9,Gfm1
IPR015422	Pyridoxal phosphate-dependent transferase domain 1	2	36	1.54	0.0196	10090.ENSMUSP00000026470,10090.ENSMUSP00000081544	Shmt2,Oat
IPR015421	Pyridoxal phosphate-dependent transferase, major domain	2	42	1.48	0.0242	10090.ENSMUSP00000026470,10090.ENSMUSP00000081544	Shmt2,Oat
IPR015424	Pyridoxal phosphate-dependent transferase	2	42	1.48	0.0242	10090.ENSMUSP00000026470,10090.ENSMUSP00000081544	Shmt2,Oat

[truncated: 1 more sheets: SMART]
