# Supplementary material for: Inactivity of Peptidase ClpP Causes Primary Accumulation of Mitochondrial Disaggregase ClpX with Its Interacting Nucleoid Proteins, and of mtDNA
Source: Cells. 2021 Nov 29;10(12):3354. doi: 10.3390/cells10123354 (PMC8699119; doi:10.3390/cells10123354)
Supplement: Supplementary file 1 [file cells-10-03354-s001.zip › cells-1469176-supplementary resubmitted-final/KeyAuburger-TableS5.xlsx]

## Sheet: BIOGRID-GENE116056Clpx-4.4.197
#BioGRID Interaction ID	Entrez Gene Interactor A	Entrez Gene Interactor B	BioGRID ID Interactor A	BioGRID ID Interactor B	Systematic Name Interactor A	Systematic Name Interactor B	Official Symbol Interactor A	Official Symbol Interactor B	Synonyms Interactor A	Synonyms Interactor B	Experimental System	Experimental System Type	Author	Publication Source	Organism ID Interactor A	Organism ID Interactor B	Throughput	Score	Modification	Qualifications	Tags	Source Database	SWISS-PROT Accessions Interactor A	TREMBL Accessions Interactor A	REFSEQ Accessions Interactor A	SWISS-PROT Accessions Interactor B	TREMBL Accessions Interactor B	REFSEQ Accessions Interactor B	Ontology Term IDs	Ontology Term Names	Ontology Term Categories	Ontology Term Qualifier IDs	Ontology Term Qualifier Names	Ontology Term Types	Organism Name Interactor A	Organism Name Interactor B
243068	55969	10845	121015	116056	PNAS-11	-	C20orf24	CLPX	RIP5	-	Affinity Capture-MS	physical	Ewing RM (2007)	PUBMED:17353931	9606	9606	High Throughput	0.318	-	Exogenous expression of bait	-	BIOGRID	Q9BUV8	-	NP_061328|NP_955777|NP_001186463	O76031	A0A024R5X7	NP_006651	BTO:0000007	HEK-293 cell	cell line	-	-	-	Homo sapiens	Homo sapiens
278870	10845	8192	116056	113835	-	-	CLPX	CLPP	-	DFNB81|PRLTS3	Reconstituted Complex	physical	Kang SG (2002)	PUBMED:11923310	9606	9606	Low Throughput	-	-	-	-	BIOGRID	O76031	A0A024R5X7	NP_006651	Q16740	-	NP_006003	-	-	-	-	-	-	Homo sapiens	Homo sapiens
423779	8945	10845	114457	116056	RP11-529I10.2	-	BTRC	CLPX	BETA-TRCP|FBW1A|FBXW1|FBXW1A|FWD1|bTrCP|bTrCP1|betaTrCP	-	Affinity Capture-MS	physical	Sowa ME (2009)	PUBMED:19615732	9606	9606	High Throughput	5.1	-	exogenous expression of bait	-	BIOGRID	Q9Y297	B2R8L3|B7Z3H4|Q68DS0	NP_003930|NP_378663|NP_001243785	O76031	A0A024R5X7	NP_006651	BTO:0000007	HEK-293 cell	cell line	BTO:0000414	epithelial cell	-	Homo sapiens	Homo sapiens
423780	23291	10845	116887	116056	-	-	FBXW11	CLPX	BTRC2|BTRCP2|FBW1B|FBXW1B|Fbw11|Hos	-	Affinity Capture-MS	physical	Sowa ME (2009)	PUBMED:19615732	9606	9606	High Throughput	4.21	-	exogenous expression of bait	-	BIOGRID	Q9UKB1	B4DH70	NP_387448|NP_036432|NP_001365909|NP_001365908|NP_001365907|NP_001365906|NP_001365905|NP_001365904|NP_001365903|NP_387449	O76031	A0A024R5X7	NP_006651	BTO:0000007	HEK-293 cell	cell line	BTO:0000414	epithelial cell	-	Homo sapiens	Homo sapiens
423781	29086	10845	118855	116056	HSPC142	-	BABAM1	CLPX	C19orf62|MERIT40|NBA1	-	Affinity Capture-MS	physical	Sowa ME (2009)	PUBMED:19615732	9606	9606	High Throughput	1.44	-	exogenous expression of bait	-	BIOGRID	Q9NWV8	A0A024R7L2|J3KQS6	NP_001028721|NP_001275686|NP_001275685|NP_054892	O76031	A0A024R5X7	NP_006651	BTO:0000007	HEK-293 cell	cell line	BTO:0000414	epithelial cell	-	Homo sapiens	Homo sapiens
566216	3396	10845	109622	116056	-	-	ICT1	CLPX	DS-1|DS1|MRP-L58	-	Affinity Capture-MS	physical	Richter R (2010)	PUBMED:20186120	9606	9606	High Throughput	-	-	Exogenous expression of bait	-	BIOGRID	Q14197	-	NP_001536|NP_001290194	O76031	A0A024R5X7	NP_006651	BTO:0000007	HEK-293 cell	cell line	-	-	-	Homo sapiens	Homo sapiens
576152	22608	10845	204613	116056	RP24-363D14.2	-	Ybx1	CLPX	1700102N10Rik|C79409|EF1A|MSY1|Nsep1|YB-1|dbpB|mYB-1a	-	Affinity Capture-MS	physical	Hutchins JR (2010)	PUBMED:20360068	10090	9606	High Throughput	-	-	-	-	BIOGRID	P62960	Q3UBT1	NP_035862	O76031	A0A024R5X7	NP_006651	-	-	-	-	-	-	Mus musculus	Homo sapiens
592583	3783746	10845	971788	116056	-	-	EBNA-LP	CLPX	-	-	Affinity Capture-MS	physical	Forsman A (2008)	PUBMED:18457437	10376	9606	Low Throughput	-	-	-	-	BIOGRID	P0C732|Q8AZK7	-	YP_401636	O76031	A0A024R5X7	NP_006651	-	-	-	-	-	-	Human Herpesvirus 4	Homo sapiens
687411	8450	10845	114028	116056	-	-	CUL4B	CLPX	CUL-4B|MRXHF2|MRXS15|MRXSC|SFM2	-	Affinity Capture-MS	physical	Bennett EJ (2010)	PUBMED:21145461	9606	9606	High Throughput	-	-	All data was filtered to a 1% false discovery rate (peptide level) prior to analysis using CompPASS to identify high confidence candidate interacting proteins|TAP-tagged Cul4B|exogenous expression of bait	-	BIOGRID	Q13620	K4DI93	NP_003579|NP_001317553|NP_001073341|NP_001356074	O76031	A0A024R5X7	NP_006651	BTO:0002181	HEK-293T cell	cell line	-	-	-	Homo sapiens	Homo sapiens
688826	8454	10845	114032	116056	-	-	CUL1	CLPX	-	-	Affinity Capture-MS	physical	Bennett EJ (2010)	PUBMED:21145461	9606	9606	High Throughput	-	-	All data was filtered to a 1% false discovery rate (peptide level) prior to analysis using CompPASS to identify high confidence candidate interacting proteins|TAP-tagged Cul1|exogenous expression of bait	-	BIOGRID	Q13616	B3KTW0	NP_001357589|NP_003583|NP_001357591|NP_001357590|NP_001357593|NP_001357592	O76031	A0A024R5X7	NP_006651	BTO:0002181	HEK-293T cell	cell line	-	-	-	Homo sapiens	Homo sapiens
726203	2885	10845	109142	116056	-	-	GRB2	CLPX	ASH|EGFRBP-GRB2|Grb3-3|MST084|MSTP084|NCKAP2	-	Affinity Capture-MS	physical	Brehme M (2009)	PUBMED:19380743	9606	9606	High Throughput	-	-	TAP-tagged Grb2|exogenous expression of bait	-	BIOGRID	P62993	B0LPF3	NP_002077|NP_987102	O76031	A0A024R5X7	NP_006651	BTO:0000664	K-562 cell	cell line	DOID:8552	chronic myeloid leukemia	-	Homo sapiens	Homo sapiens
829825	708	10845	107169	116056	-	-	C1QBP	CLPX	GC1QBP|HABP1|SF2p32|gC1Q-R|gC1qR|p32	-	Affinity Capture-MS	physical	Yagi M (2012)	PUBMED:22904065	9606	9606	Low Throughput	-	-	-	-	BIOGRID	Q07021	-	NP_001203	O76031	A0A024R5X7	NP_006651	-	-	-	-	-	-	Homo sapiens	Homo sapiens
912747	26270	10845	117654	116056	RP3-330O12.3	-	FBXO6	CLPX	FBG2|FBS2|FBX6|Fbx6b	-	Affinity Capture-MS	physical	Liu B (2012)	PUBMED:22268729	9606	9606	High Throughput	-	-	exogenous expression of bait	-	BIOGRID	Q9NRD1	-	NP_060908	O76031	A0A024R5X7	NP_006651	BTO:0000661|DOID:715	JURKAT cell|T-cell leukemia	cell line|disease	-|-	-|-	-|-	Homo sapiens	Homo sapiens
915279	5071	10845	111105	116056	KB-152G3.1	-	PARK2	CLPX	AR-JP|LPRS2|PDJ|PRKN	-	Affinity Capture-MS	physical	Zanon A (2013)	PUBMED:24244333	9606	9606	High Throughput	-	-	-	-	BIOGRID	O60260	X5DR79	NP_054643|NP_054642|NP_004553	O76031	A0A024R5X7	NP_006651	-	-	-	-	-	-	Homo sapiens	Homo sapiens
1035008	23291	10845	116887	116056	-	-	FBXW11	CLPX	BTRC2|BTRCP2|FBW1B|FBXW1B|Fbw11|Hos	-	Affinity Capture-MS	physical	Kim TY (2014)	PUBMED:25332235	9606	9606	High Throughput	-	-	-	-	BIOGRID	Q9UKB1	B4DH70	NP_387448|NP_036432|NP_001365909|NP_001365908|NP_001365907|NP_001365906|NP_001365905|NP_001365904|NP_001365903|NP_387449	O76031	A0A024R5X7	NP_006651	-	-	-	-	-	-	Homo sapiens	Homo sapiens
1063986	6045	10845	111972	116056	GS1-120K12.1	-	RNF2	CLPX	BAP-1|BAP1|DING|HIPI3|RING1B|RING2	-	Affinity Capture-MS	physical	Cao Q (2014)	PUBMED:24457600	9606	9606	High Throughput	-	-	-	-	BIOGRID	Q99496	-	NP_009143	O76031	A0A024R5X7	NP_006651	-	-	-	-	-	-	Homo sapiens	Homo sapiens
1065916	1956	10845	108276	116056	-	-	EGFR	CLPX	ERBB|ERBB1|HER1|NISBD2|PIG61|mENA	-	Affinity Capture-MS	physical	Tong J (2014)	PUBMED:24797263	9606	9606	High Throughput	-	-	-	-	BIOGRID	P00533	-	NP_001333829|NP_001333828|NP_958440|NP_005219|NP_001333827|NP_001333826|NP_958441|NP_001333870|NP_958439	O76031	A0A024R5X7	NP_006651	-	-	-	-	-	-	Homo sapiens	Homo sapiens
1173916	23291	10845	116887	116056	-	-	FBXW11	CLPX	BTRC2|BTRCP2|FBW1B|FBXW1B|Fbw11|Hos	-	Affinity Capture-MS	physical	Coyaud E (2015)	PUBMED:25900982	9606	9606	High Throughput	-	-	in the presence of MG132	-	BIOGRID	Q9UKB1	B4DH70	NP_387448|NP_036432|NP_001365909|NP_001365908|NP_001365907|NP_001365906|NP_001365905|NP_001365904|NP_001365903|NP_387449	O76031	A0A024R5X7	NP_006651	-	-	-	-	-	-	Homo sapiens	Homo sapiens
1176472	79178	10845	122595	116056	RP11-66N24.4	-	THTPA	CLPX	THTP|THTPASE	-	Affinity Capture-MS	physical	Huttlin EL (2015)	PUBMED:26186194	9606	9606	High Throughput	0.999011483	-	Interaction also contained in second paper after re-analysis of the data, Architecture of the human interactome defines protein communities and disease networks, PUBMED:28514442|Quantitative scores are a modified CompPASS score derived from Sowa et al., Cell, 2009 (PMID 19615732). The cut-off threshold is > 0.75.	-	BIOGRID	Q9BU02	G3V5Q5	NP_001243250|NP_001243251|NP_001243252|NP_001242991|NP_001119811|NP_077304	O76031	A0A024R5X7	NP_006651	-	-	-	-	-	-	Homo sapiens	Homo sapiens
1178110	254013	10845	129005	116056	-	-	METTL20	CLPX	C12orf72	-	Affinity Capture-MS	physical	Huttlin EL (2015)	PUBMED:26186194	9606	9606	High Throughput	0.88548549	-	Interaction also contained in second paper after re-analysis of the data, Architecture of the human interactome defines protein communities and disease networks, PUBMED:28514442|Quantitative scores are a modified CompPASS score derived from Sowa et al., Cell, 2009 (PMID 19615732). The cut-off threshold is > 0.75.	-	BIOGRID	Q8IXQ9	-	NP_001129336|NP_001129335|NP_776163	O76031	A0A024R5X7	NP_006651	-	-	-	-	-	-	Homo sapiens	Homo sapiens
1181460	3980	10845	110168	116056	-	-	LIG3	CLPX	LIG2	-	Affinity Capture-MS	physical	Huttlin EL (2015)	PUBMED:26186194	9606	9606	High Throughput	0.901858336	-	Quantitative scores are a modified CompPASS score derived from Sowa et al., Cell, 2009 (PMID 19615732). The cut-off threshold is > 0.75.	-	BIOGRID	P49916	E5KLB5|E5KLB6	NP_039269|NP_002302	O76031	A0A024R5X7	NP_006651	-	-	-	-	-	-	Homo sapiens	Homo sapiens
1186458	79814	10845	122909	116056	-	-	AGMAT	CLPX	-	-	Affinity Capture-MS	physical	Huttlin EL (2015)	PUBMED:26186194	9606	9606	High Throughput	0.816205246	-	Quantitative scores are a modified CompPASS score derived from Sowa et al., Cell, 2009 (PMID 19615732). The cut-off threshold is > 0.75.	-	BIOGRID	Q9BSE5	A0A024QZ78	NP_079034	O76031	A0A024R5X7	NP_006651	-	-	-	-	-	-	Homo sapiens	Homo sapiens
1192963	356	10845	106852	116056	-	-	FASLG	CLPX	ALPS1B|APT1LG1|APTL|CD178|CD95-L|CD95L|FASL|TNFSF6	-	Affinity Capture-MS	physical	Huttlin EL (2015)	PUBMED:26186194	9606	9606	High Throughput	0.863918819	-	Quantitative scores are a modified CompPASS score derived from Sowa et al., Cell, 2009 (PMID 19615732). The cut-off threshold is > 0.75.	-	BIOGRID	P48023	Q53ZZ1	NP_000630|NP_001289675	O76031	A0A024R5X7	NP_006651	-	-	-	-	-	-	Homo sapiens	Homo sapiens
1194133	23464	10845	117027	116056	-	-	GCAT	CLPX	KBL	-	Affinity Capture-MS	physical	Huttlin EL (2015)	PUBMED:26186194	9606	9606	High Throughput	0.893184298	-	Quantitative scores are a modified CompPASS score derived from Sowa et al., Cell, 2009 (PMID 19615732). The cut-off threshold is > 0.75.	-	BIOGRID	O75600	A8K228	NP_055106|NP_001165161	O76031	A0A024R5X7	NP_006651	-	-	-	-	-	-	Homo sapiens	Homo sapiens
1196730	113220	10845	125234	116056	RP11-56P10.3	-	KIF12	CLPX	-	-	Affinity Capture-MS	physical	Huttlin EL (2015)	PUBMED:26186194	9606	9606	High Throughput	0.772928894	-	Quantitative scores are a modified CompPASS score derived from Sowa et al., Cell, 2009 (PMID 19615732). The cut-off threshold is > 0.75.	-	BIOGRID	Q96FN5	B1ALC3	NP_612433	O76031	A0A024R5X7	NP_006651	-	-	-	-	-	-	Homo sapiens	Homo sapiens
1197368	339229	10845	130845	116056	-	-	OXLD1	CLPX	C17orf90	-	Affinity Capture-MS	physical	Huttlin EL (2015)	PUBMED:26186194	9606	9606	High Throughput	0.751024773	-	Quantitative scores are a modified CompPASS score derived from Sowa et al., Cell, 2009 (PMID 19615732). The cut-off threshold is > 0.75.	-	BIOGRID	Q5BKU9	-	NP_001034931	O76031	A0A024R5X7	NP_006651	-	-	-	-	-	-	Homo sapiens	Homo sapiens
1256041	23291	10845	116887	116056	-	-	FBXW11	CLPX	BTRC2|BTRCP2|FBW1B|FBXW1B|Fbw11|Hos	-	Affinity Capture-MS	physical	Low TY (2014)	PUBMED:25515538	9606	9606	High Throughput	-	-	-	-	BIOGRID	Q9UKB1	B4DH70	NP_387448|NP_036432|NP_001365909|NP_001365908|NP_001365907|NP_001365906|NP_001365905|NP_001365904|NP_001365903|NP_387449	O76031	A0A024R5X7	NP_006651	-	-	-	-	-	-	Homo sapiens	Homo sapiens
1260110	9361	10845	114762	116056	-	-	LONP1	CLPX	LON|LONP|LonHS|PIM1|PRSS15|hLON	-	Co-fractionation	physical	Wan C (2015)	PUBMED:26344197	9606	9606	High Throughput	0.38718388	-	Fractionation was combined with mass spectrometry from five diverse animal species to predict co-complex protein interactions conserved across metazoa using an integrative computational scoring procedure along with an SVM approach. The significant data set of 16655 PPI, was derived from a set of more than 1M interactions by examining a ROC curve of predicted interactions against reference annotat…	-	BIOGRID	P36776	-	NP_004784|NP_001263409|NP_001263408	O76031	A0A024R5X7	NP_006651	-	-	-	-	-	-	Homo sapiens	Homo sapiens
1263436	10845	3336	116056	109568	-	-	CLPX	HSPE1	-	CPN10|EPF|GROES|HSP10	Co-fractionation	physical	Wan C (2015)	PUBMED:26344197	9606	9606	High Throughput	0.086935057	-	Fractionation was combined with mass spectrometry from five diverse animal species to predict co-complex protein interactions conserved across metazoa using an integrative computational scoring procedure along with an SVM approach. The significant data set of 16655 PPI, was derived from a set of more than 1M interactions by examining a ROC curve of predicted interactions against reference annotat…	-	BIOGRID	O76031	A0A024R5X7	NP_006651	P61604	-	NP_002148	-	-	-	-	-	-	Homo sapiens	Homo sapiens
1275488	4914	10845	110969	116056	-	-	NTRK1	CLPX	MTC|TRK|TRK1|TRKA|Trk-A|p140-TrkA	-	Affinity Capture-MS	physical	Emdal KB (2015)	PUBMED:25921289	9606	9606	High Throughput	-	-	-	-	BIOGRID	P04629	X5DR71	NP_001007793|NP_002520|NP_001012331	O76031	A0A024R5X7	NP_006651	-	-	-	-	-	-	Homo sapiens	Homo sapiens
1465536	12261	10845	198414	116056	DN-393H17.2	-	C1qbp	CLPX	AA407365|AA986492|D11Wsu182e|HABP1|P32|gC1qBP	-	Affinity Capture-MS	physical	Hein MY (2015)	PUBMED:26496610	10090	9606	High Throughput	-	-	interaction detected by quantitative BAC-GFP interactomics (QUBIC)	-	BIOGRID	-	Q8R5L1	NP_031599	O76031	A0A024R5X7	NP_006651	-	-	-	-	-	-	Mus musculus	Homo sapiens
1465537	74470	10845	216776	116056	-	-	Cep72	CLPX	2610029E11Rik|4933440J22Rik	-	Affinity Capture-MS	physical	Hein MY (2015)	PUBMED:26496610	10090	9606	High Throughput	-	-	interaction detected by quantitative BAC-GFP interactomics (QUBIC)	-	BIOGRID	Q9D3R3	-	NP_083235	O76031	A0A024R5X7	NP_006651	-	-	-	-	-	-	Mus musculus	Homo sapiens
1465538	83493	10845	219937	116056	-	-	Sacm1l	CLPX	SAC1|Sac1p|mKIAA0851	-	Affinity Capture-MS	physical	Hein MY (2015)	PUBMED:26496610	10090	9606	High Throughput	-	-	interaction detected by quantitative BAC-GFP interactomics (QUBIC)	-	BIOGRID	Q9EP69	-	NP_109617	O76031	A0A024R5X7	NP_006651	-	-	-	-	-	-	Mus musculus	Homo sapiens
1511264	4171	10845	110339	116056	-	-	MCM2	CLPX	BM28|CCNL1|CDCL1|D3S3194|MITOTIN|cdc19	-	Affinity Capture-MS	physical	Drissi R (2015)	PUBMED:25963833	9606	9606	High Throughput	-	-	-	-	BIOGRID	P49736	-	NP_004517	O76031	A0A024R5X7	NP_006651	-	-	-	-	-	-	Homo sapiens	Homo sapiens
1524324	51142	10845	119326	116056	AAG10	-	CHCHD2	CLPX	C7orf17	-	Affinity Capture-MS	physical	Floyd BJ (2016)	PUBMED:27499296	9606	9606	High Throughput	99.5	-	The scores represent percentile of the interaction (out of all interactions) based on the CompPASS algorithm.	-	BIOGRID	Q9Y6H1	-	NP_001307256|NP_057223	O76031	A0A024R5X7	NP_006651	-	-	-	-	-	-	Homo sapiens	Homo sapiens
1524402	400916	10845	134810	116056	-	-	CHCHD10	CLPX	C22orf16|FTDALS2|N27C7-4	-	Affinity Capture-MS	physical	Floyd BJ (2016)	PUBMED:27499296	9606	9606	High Throughput	99.2	-	The scores represent percentile of the interaction (out of all interactions) based on the CompPASS algorithm.	-	BIOGRID	Q8WYQ3	B5MBW9	NP_001288268|NP_998885	O76031	A0A024R5X7	NP_006651	-	-	-	-	-	-	Homo sapiens	Homo sapiens
1524427	114971	10845	125402	116056	PNAS-129	-	PTPMT1	CLPX	DUSP23|MOSP|PLIP	-	Affinity Capture-MS	physical	Floyd BJ (2016)	PUBMED:27499296	9606	9606	High Throughput	99.1	-	The scores represent percentile of the interaction (out of all interactions) based on the CompPASS algorithm.	-	BIOGRID	Q8WUK0	-	NP_001137456|NP_783859	O76031	A0A024R5X7	NP_006651	-	-	-	-	-	-	Homo sapiens	Homo sapiens
1524454	57017	10845	121326	116056	HSPC326	-	COQ9	CLPX	C16orf49|COQ10D5	-	Affinity Capture-MS	physical	Floyd BJ (2016)	PUBMED:27499296	9606	9606	High Throughput	99.0	-	The scores represent percentile of the interaction (out of all interactions) based on the CompPASS algorithm.	-	BIOGRID	O75208	A0A024R6U3	NP_064708	O76031	A0A024R5X7	NP_006651	-	-	-	-	-	-	Homo sapiens	Homo sapiens
1524461	284106	10845	129759	116056	-	-	CISD3	CLPX	Miner2	-	Affinity Capture-MS	physical	Floyd BJ (2016)	PUBMED:27499296	9606	9606	High Throughput	99.0	-	The scores represent percentile of the interaction (out of all interactions) based on the CompPASS algorithm.	-	BIOGRID	P0C7P0	-	NP_001129970	O76031	A0A024R5X7	NP_006651	-	-	-	-	-	-	Homo sapiens	Homo sapiens
1524485	4722	10845	110801	116056	-	-	NDUFS3	CLPX	CI-30	-	Affinity Capture-MS	physical	Floyd BJ (2016)	PUBMED:27499296	9606	9606	High Throughput	98.9	-	The scores represent percentile of the interaction (out of all interactions) based on the CompPASS algorithm.	-	BIOGRID	O75489	-	NP_004542	O76031	A0A024R5X7	NP_006651	-	-	-	-	-	-	Homo sapiens	Homo sapiens
1524612	26995	10845	117942	116056	RP11-339B21.1	-	TRUB2	CLPX	CLONE24922	-	Affinity Capture-MS	physical	Floyd BJ (2016)	PUBMED:27499296	9606	9606	High Throughput	98.5	-	The scores represent percentile of the interaction (out of all interactions) based on the CompPASS algorithm.	-	BIOGRID	O95900	A0A024R886	NP_056494|NP_001316790|NP_001316791|NP_001316792	O76031	A0A024R5X7	NP_006651	-	-	-	-	-	-	Homo sapiens	Homo sapiens
1524842	154791	10845	127556	116056	HSPC268	-	C7orf55	CLPX	FMC1	-	Affinity Capture-MS	physical	Floyd BJ (2016)	PUBMED:27499296	9606	9606	High Throughput	97.8	-	The scores represent percentile of the interaction (out of all interactions) based on the CompPASS algorithm.	-	BIOGRID	Q96HJ9	-	NP_932068	O76031	A0A024R5X7	NP_006651	-	-	-	-	-	-	Homo sapiens	Homo sapiens
1524894	84274	10845	124001	116056	-	-	COQ5	CLPX	-	-	Affinity Capture-MS	physical	Floyd BJ (2016)	PUBMED:27499296	9606	9606	High Throughput	97.6	-	The scores represent percentile of the interaction (out of all interactions) based on the CompPASS algorithm.	-	BIOGRID	Q5HYK3	-	NP_115690	O76031	A0A024R5X7	NP_006651	-	-	-	-	-	-	Homo sapiens	Homo sapiens
1525360	498	10845	106987	116056	-	-	ATP5A1	CLPX	ATP5A|ATP5AL2|ATPM|COXPD22|HEL-S-123m|MC5DN4|MOM2|OMR|ORM|hATP1	-	Affinity Capture-MS	physical	Floyd BJ (2016)	PUBMED:27499296	9606	9606	High Throughput	95.9	-	The scores represent percentile of the interaction (out of all interactions) based on the CompPASS algorithm.	-	BIOGRID	P25705	V9HW26	NP_001001935|NP_004037|NP_001244263|NP_001244264|NP_001001937	O76031	A0A024R5X7	NP_006651	-	-	-	-	-	-	Homo sapiens	Homo sapiens
2214036	57546	10845	121604	116056	-	-	PDP2	CLPX	PPM2C2	-	Affinity Capture-MS	physical	St-Denis N (2016)	PUBMED:27880917	9606	9606	High Throughput	-	-	-	-	BIOGRID	Q9P2J9	-	NP_001316862|NP_001316863|NP_001316860|NP_001316861|NP_065837|NP_001316857|NP_001316859|NP_001316858	O76031	A0A024R5X7	NP_006651	-	-	-	-	-	-	Homo sapiens	Homo sapiens
2230706	81565	10845	123527	116056	-	-	NDEL1	CLPX	EOPA|MITAP1|NDE1L1|NDE2|NUDEL	-	Affinity Capture-MS	physical	Huttlin EL (2017)	PUBMED:28514442	9606	9606	High Throughput	0.999433475	-	Quantitative scores are a modified CompPASS score derived from Sowa et al., Cell, 2009 (PMID 19615732). The cut-off threshold is > 0.75.	-	BIOGRID	Q9GZM8	-	NP_110435|NP_001020750	O76031	A0A024R5X7	NP_006651	-	-	-	-	-	-	Homo sapiens	Homo sapiens
2233170	8945	10845	114457	116056	RP11-529I10.2	-	BTRC	CLPX	BETA-TRCP|FBW1A|FBXW1|FBXW1A|FWD1|bTrCP|bTrCP1|betaTrCP	-	Affinity Capture-MS	physical	Huttlin EL (2017)	PUBMED:28514442	9606	9606	High Throughput	0.998651973	-	Quantitative scores are a modified CompPASS score derived from Sowa et al., Cell, 2009 (PMID 19615732). The cut-off threshold is > 0.75.	-	BIOGRID	Q9Y297	B2R8L3|B7Z3H4|Q68DS0	NP_003930|NP_378663|NP_001243785	O76031	A0A024R5X7	NP_006651	-	-	-	-	-	-	Homo sapiens	Homo sapiens
2236997	79178	10845	122595	116056	RP11-66N24.4	-	THTPA	CLPX	THTP|THTPASE	-	Affinity Capture-MS	physical	Huttlin EL (2017)	PUBMED:28514442	9606	9606	High Throughput	0.996023378	-	Quantitative scores are a modified CompPASS score derived from Sowa et al., Cell, 2009 (PMID 19615732). The cut-off threshold is > 0.75.|Re-analysis of the data from the first paper, The BioPlex Network: A Systematic Exploration of the Human Interactome, PUBMED:26186194	-	BIOGRID	Q9BU02	G3V5Q5	NP_001243250|NP_001243251|NP_001243252|NP_001242991|NP_001119811|NP_077304	O76031	A0A024R5X7	NP_006651	-	-	-	-	-	-	Homo sapiens	Homo sapiens
2241571	400916	10845	134810	116056	-	-	CHCHD10	CLPX	C22orf16|FTDALS2|N27C7-4	-	Affinity Capture-MS	physical	Huttlin EL (2017)	PUBMED:28514442	9606	9606	High Throughput	0.989256505	-	Quantitative scores are a modified CompPASS score derived from Sowa et al., Cell, 2009 (PMID 19615732). The cut-off threshold is > 0.75.	-	BIOGRID	Q8WYQ3	B5MBW9	NP_001288268|NP_998885	O76031	A0A024R5X7	NP_006651	-	-	-	-	-	-	Homo sapiens	Homo sapiens
2247000	91647	10845	124858	116056	LP3663	-	ATPAF2	CLPX	ATP12|ATP12p|MC5DN1	-	Affinity Capture-MS	physical	Huttlin EL (2017)	PUBMED:28514442	9606	9606	High Throughput	0.972858164	-	Quantitative scores are a modified CompPASS score derived from Sowa et al., Cell, 2009 (PMID 19615732). The cut-off threshold is > 0.75.	-	BIOGRID	Q8N5M1	-	NP_663729	O76031	A0A024R5X7	NP_006651	-	-	-	-	-	-	Homo sapiens	Homo sapiens
2249140	55572	10845	120725	116056	FP634	-	FOXRED1	CLPX	H17	-	Affinity Capture-MS	physical	Huttlin EL (2017)	PUBMED:28514442	9606	9606	High Throughput	0.963647743	-	Quantitative scores are a modified CompPASS score derived from Sowa et al., Cell, 2009 (PMID 19615732). The cut-off threshold is > 0.75.	-	BIOGRID	Q96CU9	B4DXM1	NP_060017	O76031	A0A024R5X7	NP_006651	-	-	-	-	-	-	Homo sapiens	Homo sapiens
2253999	2799	10845	109061	116056	-	-	GNS	CLPX	G6S	-	Affinity Capture-MS	physical	Huttlin EL (2017)	PUBMED:28514442	9606	9606	High Throughput	0.936902936	-	Quantitative scores are a modified CompPASS score derived from Sowa et al., Cell, 2009 (PMID 19615732). The cut-off threshold is > 0.75.	-	BIOGRID	P15586	A0A024RBC5|Q7Z3X3	NP_002067	O76031	A0A024R5X7	NP_006651	-	-	-	-	-	-	Homo sapiens	Homo sapiens
2259721	10143	10845	115446	116056	UNQ700/PRO1345	-	CLEC3A	CLPX	CLECSF1	-	Affinity Capture-MS	physical	Huttlin EL (2017)	PUBMED:28514442	9606	9606	High Throughput	0.892751937	-	Quantitative scores are a modified CompPASS score derived from Sowa et al., Cell, 2009 (PMID 19615732). The cut-off threshold is > 0.75.	-	BIOGRID	O75596	J3KNC9	NP_001231684|NP_005743	O76031	A0A024R5X7	NP_006651	-	-	-	-	-	-	Homo sapiens	Homo sapiens
2260152	55621	10845	120760	116056	-	-	TRMT1	CLPX	TRM1	-	Affinity Capture-MS	physical	Huttlin EL (2017)	PUBMED:28514442	9606	9606	High Throughput	0.888784628	-	Quantitative scores are a modified CompPASS score derived from Sowa et al., Cell, 2009 (PMID 19615732). The cut-off threshold is > 0.75.	-	BIOGRID	Q9NXH9	A8K8L2|A0A024R7I5	NP_001136026|NP_001129507|NP_060192	O76031	A0A024R5X7	NP_006651	-	-	-	-	-	-	Homo sapiens	Homo sapiens
2261162	6390	10845	112291	116056	-	-	SDHB	CLPX	CWS2|IP|PGL4|SDH|SDH1|SDH2|SDHIP	-	Affinity Capture-MS	physical	Huttlin EL (2017)	PUBMED:28514442	9606	9606	High Throughput	0.879451456	-	Quantitative scores are a modified CompPASS score derived from Sowa et al., Cell, 2009 (PMID 19615732). The cut-off threshold is > 0.75.	-	BIOGRID	P21912	-	NP_002991	O76031	A0A024R5X7	NP_006651	-	-	-	-	-	-	Homo sapiens	Homo sapiens
2267173	129868	10845	126213	116056	-	-	TRIM43	CLPX	TRIM43A	-	Affinity Capture-MS	physical	Huttlin EL (2017)	PUBMED:28514442	9606	9606	High Throughput	0.816805945	-	Quantitative scores are a modified CompPASS score derived from Sowa et al., Cell, 2009 (PMID 19615732). The cut-off threshold is > 0.75.	-	BIOGRID	Q96BQ3	-	NP_620155	O76031	A0A024R5X7	NP_006651	-	-	-	-	-	-	Homo sapiens	Homo sapiens
2272034	55218	10845	120514	116056	-	-	EXD2	CLPX	C14orf114|EXDL2	-	Affinity Capture-MS	physical	Huttlin EL (2017)	PUBMED:28514442	9606	9606	High Throughput	0.759661928	-	Quantitative scores are a modified CompPASS score derived from Sowa et al., Cell, 2009 (PMID 19615732). The cut-off threshold is > 0.75.	-	BIOGRID	Q9NVH0	A8K948|Q86TX3	NP_001180290|NP_001180291|NP_001180292|NP_001180289|NP_060669	O76031	A0A024R5X7	NP_006651	-	-	-	-	-	-	Homo sapiens	Homo sapiens
2272167	254013	10845	129005	116056	-	-	METTL20	CLPX	C12orf72	-	Affinity Capture-MS	physical	Huttlin EL (2017)	PUBMED:28514442	9606	9606	High Throughput	0.757936213	-	Quantitative scores are a modified CompPASS score derived from Sowa et al., Cell, 2009 (PMID 19615732). The cut-off threshold is > 0.75.|Re-analysis of the data from the first paper, The BioPlex Network: A Systematic Exploration of the Human Interactome, PUBMED:26186194	-	BIOGRID	Q8IXQ9	-	NP_001129336|NP_001129335|NP_776163	O76031	A0A024R5X7	NP_006651	-	-	-	-	-	-	Homo sapiens	Homo sapiens
2272568	4817	10845	110882	116056	-	-	NIT1	CLPX	-	-	Affinity Capture-MS	physical	Huttlin EL (2017)	PUBMED:28514442	9606	9606	High Throughput	0.752866993	-	Quantitative scores are a modified CompPASS score derived from Sowa et al., Cell, 2009 (PMID 19615732). The cut-off threshold is > 0.75.	-	BIOGRID	Q86X76	B7Z410	NP_005591|NP_001172022|NP_001172023|NP_001172021	O76031	A0A024R5X7	NP_006651	-	-	-	-	-	-	Homo sapiens	Homo sapiens
2360464	26073	10845	117531	116056	HSPC017	-	POLDIP2	CLPX	PDIP38|POLD4|p38	-	Affinity Capture-MS	physical	Cloutier P (2017)	PUBMED:28561026	9606	9606	High Throughput	2318.0	-	False discovery rate (FDR) cutoff was set to 0.1 for the soluble fraction and 0.2 for the chromatin fraction.Some additional known interactors in the soluble fraction with an FDR < 0.2 were included.|Soluble	-	BIOGRID	Q9Y2S7	B4DEM9	NP_056399|NP_001277074	O76031	A0A024R5X7	NP_006651	-	-	-	-	-	-	Homo sapiens	Homo sapiens
2460728	115207	10845	125419	116056	-	-	KCTD12	CLPX	C13orf2|PFET1|PFETIN	-	Affinity Capture-MS	physical	Zhong Y (2017)	PUBMED:28869606	9606	9606	High Throughput	-	-	-	-	BIOGRID	Q96CX2	-	NP_612453	O76031	A0A024R5X7	NP_006651	-	-	-	-	-	-	Homo sapiens	Homo sapiens
2463622	55662	10845	120794	116056	-	-	HIF1AN	CLPX	FIH1	-	Affinity Capture-MS	physical	Rodriguez J (2016)	PUBMED:26972000	9606	9606	High Throughput	-	-	Source of HIF1AN not clear	-	BIOGRID	Q9NWT6	-	NP_060372	O76031	A0A024R5X7	NP_006651	-	-	-	-	-	-	Homo sapiens	Homo sapiens
2465230	112399	10845	125185	116056	-	-	EGLN3	CLPX	HIFP4H3|HIFPH3|PHD3	-	Affinity Capture-MS	physical	Rodriguez J (2016)	PUBMED:26972000	9606	9606	High Throughput	-	-	Source of EGLN3 not clear	-	BIOGRID	Q9H6Z9	F8W1G2	NP_001295032|NP_071356	O76031	A0A024R5X7	NP_006651	-	-	-	-	-	-	Homo sapiens	Homo sapiens
2466446	5597	10845	111583	116056	-	-	MAPK6	CLPX	ERK3|HsT17250|PRKM6|p97MAPK	-	Affinity Capture-MS	physical	Rodriguez J (2016)	PUBMED:26972000	9606	9606	High Throughput	-	-	Source of MAPK6 not clear	-	BIOGRID	Q16659	-	NP_002739	O76031	A0A024R5X7	NP_006651	-	-	-	-	-	-	Homo sapiens	Homo sapiens
2468574	5727	10845	111699	116056	RP11-435O5.3	-	PTCH1	CLPX	BCNS|HPE7|NBCCS|PTC|PTC1|PTCH|PTCH11	-	Affinity Capture-MS	physical	Yamaki Y (2016)	PUBMED:26885983	9606	9606	High Throughput	-	-	-	-	BIOGRID	Q13635	Q59FG5	NP_000255|NP_001341847|NP_001077071|NP_001077073|NP_001077072|NP_001077075|NP_001077074|NP_001077076	O76031	A0A024R5X7	NP_006651	-	-	-	-	-	-	Homo sapiens	Homo sapiens
2489043	9343	10845	114749	116056	-	-	EFTUD2	CLPX	MFDGA|MFDM|SNRNP116|Snrp116|Snu114|U5-116KD	-	Affinity Capture-MS	physical	Malinova A (2017)	PUBMED:28515276	9606	9606	High Throughput	-	-	Eftud2-DADE	-	BIOGRID	Q15029	B3KX19	NP_004238|NP_001136077|NP_001245282|NP_001245283	O76031	A0A024R5X7	NP_006651	-	-	-	-	-	-	Homo sapiens	Homo sapiens
2519025	2100	10845	108404	116056	-	-	ESR2	CLPX	ER-BETA|ESR-BETA|ESRB|ESTRB|Erb|NR3A2	-	Affinity Capture-MS	physical	Giurato G (2018)	PUBMED:29509190	9606	9606	High Throughput	-	-	-	-	BIOGRID	Q92731	Q0PTK2|Q7LCB3|F1D8N3	NP_001201832|NP_001428|NP_001201831|NP_001278641|NP_001035365|NP_001278652|NP_001258805|NP_001258806	O76031	A0A024R5X7	NP_006651	-	-	-	-	-	-	Homo sapiens	Homo sapiens
2541194	4609	10845	110694	116056	-	-	MYC	CLPX	MRTL|MYCC|bHLHe39|c-Myc	-	Affinity Capture-MS	physical	Heidelberger JB (2018)	PUBMED:29467282	9606	9606	High Throughput	-	-	-	-	BIOGRID	P01106	-	NP_002458|NP_001341799	O76031	A0A024R5X7	NP_006651	-	-	-	-	-	-	Homo sapiens	Homo sapiens
2553001	9131	10845	114579	116056	RP3-438D16.2	-	AIFM1	CLPX	AIF|CMT2D|CMTX4|COWCK|COXPD6|NADMR|NAMSD|PDCD8	-	Affinity Capture-MS	physical	Liu X (2018)	PUBMED:29568061	9606	9606	High Throughput	-	-	-	-	BIOGRID	O95831	-	NP_665811|NP_001124318|NP_001124319|NP_665812|NP_004199	O76031	A0A024R5X7	NP_006651	-	-	-	-	-	-	Homo sapiens	Homo sapiens
2553002	9131	10845	114579	116056	RP3-438D16.2	-	AIFM1	CLPX	AIF|CMT2D|CMTX4|COWCK|COXPD6|NADMR|NAMSD|PDCD8	-	Proximity Label-MS	physical	Liu X (2018)	PUBMED:29568061	9606	9606	High Throughput	-	-	-	-	BIOGRID	O95831	-	NP_665811|NP_001124318|NP_001124319|NP_665812|NP_004199	O76031	A0A024R5X7	NP_006651	-	-	-	-	-	-	Homo sapiens	Homo sapiens
2553215	10282	10845	115571	116056	-	-	BET1	CLPX	HBET1	-	Proximity Label-MS	physical	Liu X (2018)	PUBMED:29568061	9606	9606	High Throughput	-	-	-	-	BIOGRID	O15155	Q68DU7|Q53XK0	NP_005859|NP_001304668	O76031	A0A024R5X7	NP_006651	-	-	-	-	-	-	Homo sapiens	Homo sapiens
2553991	2091	10845	108399	116056	-	-	FBL	CLPX	FIB|FLRN|RNU3IP1	-	Affinity Capture-MS	physical	Liu X (2018)	PUBMED:29568061	9606	9606	High Throughput	-	-	-	-	BIOGRID	P22087	-	NP_001427	O76031	A0A024R5X7	NP_006651	-	-	-	-	-	-	Homo sapiens	Homo sapiens
2556655	8350	10845	113946	116056	-	-	HIST1H3A	CLPX	H3/A|H3FA	-	Affinity Capture-MS	physical	Liu X (2018)	PUBMED:29568061	9606	9606	High Throughput	-	-	-	-	BIOGRID	P68431	-	NP_003520	O76031	A0A024R5X7	NP_006651	-	-	-	-	-	-	Homo sapiens	Homo sapiens
2557279	9367	10845	114768	116056	-	-	RAB9A	CLPX	RAB9	-	Proximity Label-MS	physical	Liu X (2018)	PUBMED:29568061	9606	9606	High Throughput	-	-	-	-	BIOGRID	P51151	A0A024RBV5	NP_004242|NP_001182257	O76031	A0A024R5X7	NP_006651	-	-	-	-	-	-	Homo sapiens	Homo sapiens
2558216	4000	10845	110186	116056	RP11-54H19.1	-	LMNA	CLPX	CDCD1|CDDC|CMD1A|CMT2B1|EMD2|FPL|FPLD|FPLD2|HGPS|IDC|LDP1|LFP|LGMD1B|LMN1|LMNC|LMNL1|PRO1	-	Proximity Label-MS	physical	Liu X (2018)	PUBMED:29568061	9606	9606	High Throughput	-	-	-	-	BIOGRID	P02545	Q5TCI8	NP_001244303|NP_005563|NP_733821|NP_733822|NP_001269553|NP_001269555|NP_001269554	O76031	A0A024R5X7	NP_006651	-	-	-	-	-	-	Homo sapiens	Homo sapiens
2558737	79922	10845	122999	116056	-	-	MRM1	CLPX	-	-	Proximity Label-MS	physical	Liu X (2018)	PUBMED:29568061	9606	9606	High Throughput	-	-	-	-	BIOGRID	Q6IN84	-	NP_079140	O76031	A0A024R5X7	NP_006651	-	-	-	-	-	-	Homo sapiens	Homo sapiens
2558966	6341	10845	112245	116056	-	-	SCO1	CLPX	SCOD1	-	Proximity Label-MS	physical	Liu X (2018)	PUBMED:29568061	9606	9606	High Throughput	-	-	-	-	BIOGRID	O75880	-	NP_004580	O76031	A0A024R5X7	NP_006651	-	-	-	-	-	-	Homo sapiens	Homo sapiens
2559082	3329	10845	109561	116056	-	-	HSPD1	CLPX	CPN60|GROEL|HLD4|HSP-60|HSP60|HSP65|HuCHA60|SPG13	-	Proximity Label-MS	physical	Liu X (2018)	PUBMED:29568061	9606	9606	High Throughput	-	-	-	-	BIOGRID	P10809	A0A024R3X4	NP_002147|NP_955472	O76031	A0A024R5X7	NP_006651	-	-	-	-	-	-	Homo sapiens	Homo sapiens
2559315	5163	10845	111189	116056	-	-	PDK1	CLPX	-	-	Proximity Label-MS	physical	Liu X (2018)	PUBMED:29568061	9606	9606	High Throughput	-	-	-	-	BIOGRID	Q15118	-	NP_001265478|NP_002601	O76031	A0A024R5X7	NP_006651	-	-	-	-	-	-	Homo sapiens	Homo sapiens
2559671	84987	10845	124413	116056	-	-	COX14	CLPX	C12orf62	-	Proximity Label-MS	physical	Liu X (2018)	PUBMED:29568061	9606	9606	High Throughput	-	-	-	-	BIOGRID	Q96I36	-	NP_001244062|NP_116290|NP_001244063	O76031	A0A024R5X7	NP_006651	-	-	-	-	-	-	Homo sapiens	Homo sapiens
2559925	56993	10845	121308	116056	-	-	TOMM22	CLPX	1C9-2|MST065|MSTP065|TOM22	-	Proximity Label-MS	physical	Liu X (2018)	PUBMED:29568061	9606	9606	High Throughput	-	-	-	-	BIOGRID	Q9NS69	Q549C5	NP_064628	O76031	A0A024R5X7	NP_006651	-	-	-	-	-	-	Homo sapiens	Homo sapiens
2560088	1327	10845	107720	116056	-	-	COX4I1	CLPX	COX4|COX4-1|COXIV	-	Proximity Label-MS	physical	Liu X (2018)	PUBMED:29568061	9606	9606	High Throughput	-	-	-	-	BIOGRID	P13073	-	NP_001305715|NP_001305717|NP_001305723|NP_001305726|NP_001852|NP_001305731	O76031	A0A024R5X7	NP_006651	-	-	-	-	-	-	Homo sapiens	Homo sapiens
2560197	55006	10845	120338	116056	-	-	TRMT61B	CLPX	-	-	Proximity Label-MS	physical	Liu X (2018)	PUBMED:29568061	9606	9606	High Throughput	-	-	-	-	BIOGRID	Q9BVS5	-	NP_060380	O76031	A0A024R5X7	NP_006651	-	-	-	-	-	-	Homo sapiens	Homo sapiens
2560923	54998	10845	120331	116056	-	-	AURKAIP1	CLPX	AIP|AKIP|MRP-S38	-	Proximity Label-MS	physical	Liu X (2018)	PUBMED:29568061	9606	9606	High Throughput	-	-	-	-	BIOGRID	Q9NWT8	A0A024R0F0	NP_060370|NP_001120701|NP_001120702	O76031	A0A024R5X7	NP_006651	-	-	-	-	-	-	Homo sapiens	Homo sapiens
2593000	5245	10845	111264	116056	-	-	PHB	CLPX	HEL-215|HEL-S-54e|PHB1	-	Affinity Capture-MS	physical	Xu Y (2016)	PUBMED:27025967	9606	9606	High Throughput	-	-	-	-	BIOGRID	P35232	Q53FV0|A8K401	NP_001268644|NP_001268425|NP_001268426|NP_002625	O76031	A0A024R5X7	NP_006651	-	-	-	-	-	-	Homo sapiens	Homo sapiens
2607985	7182	10845	113034	116056	-	-	NR2C2	CLPX	TAK1|TR4	-	Affinity Capture-MS	physical	Yu L (2018)	PUBMED:30463901	9606	9606	High Throughput	-	-	assayed using BioID (proximity-dependent biotin identification)	-	BIOGRID	P49116	F2YGU2	NP_001278623|NP_003289	O76031	A0A024R5X7	NP_006651	-	-	-	-	-	-	Homo sapiens	Homo sapiens
2615609	1445	10845	107832	116056	-	-	CSK	CLPX	-	-	Synthetic Lethality	genetic	Xiao T (2018)	PUBMED:29987050	9606	9606	High Throughput	-	-	CRISPR GI screen|Cell Line:T47D|Experimental Setup: Timecourse, negative selection, viability|GIST: A-phenotypic negative genetic interaction|Library: Geckov2|Significance Threshold: FDR<0.05	-	BIOGRID	P41240	B2R6Q4|A8K3B6	NP_001120662|NP_004374|NP_001341917	O76031	A0A024R5X7	NP_006651	PATO:0000169|HP:0001507	viability|Growth abnormality	phenotype|phenotype	-|-	-|-	-|-	Homo sapiens	Homo sapiens
2638075	30844	10845	119054	116056	FKSG7	-	EHD4	CLPX	PAST4	-	Affinity Capture-MS	physical	Hubel P (2019)	PUBMED:30833792	9606	9606	High Throughput	-	-	-	-	BIOGRID	Q9H223	A8K9B9|A0A024R9N6	NP_644670	O76031	A0A024R5X7	NP_006651	-	-	-	-	-	-	Homo sapiens	Homo sapiens
2653386	330	10845	106827	116056	-	-	BIRC3	CLPX	AIP1|API2|CIAP2|HAIP1|HIAP1|MALT2|MIHC|RNF49|c-IAP2	-	Affinity Capture-MS	physical	Lee SH (2019)	PUBMED:30948266	9606	9606	High Throughput	-	-	assayed using SILAC IP (stable isotope labeling by amino acids in cell culture-based quantitative immunoprecipitation)	-	BIOGRID	Q13489	-	NP_892007|NP_001156	O76031	A0A024R5X7	NP_006651	-	-	-	-	-	-	Homo sapiens	Homo sapiens
2659597	3772576	10845	534173	116056	Dmel_CG4460	-	Hsp22	CLPX	22|CG32041|CG4460|DmHsp22|DmelCG4460|EP(3)3247|anon-WO0118547.50|anon-WO0140519.138|small hsp locus 67B	-	Affinity Capture-MS	physical	Dabbaghizadeh A (2018)	PUBMED:29509794	7227	9606	High Throughput	-	-	-	-	BIOGRID	P02515	-	NP_001027115|NP_001027114	O76031	A0A024R5X7	NP_006651	-	-	-	-	-	-	Drosophila melanogaster	Homo sapiens
2689583	10155	10845	115457	116056	-	-	TRIM28	CLPX	KAP1|PPP1R157|RNF96|TF1B|TIF1B	-	Affinity Capture-MS	physical	Jang SM (2018)	PUBMED:29955894	9606	9606	High Throughput	-	-	hit proteins identified by MS (mass spectrometry) in KAP1 IP (immunoprecipitation), with T test p values < 0.01	-	BIOGRID	Q13263	-	NP_005753	O76031	A0A024R5X7	NP_006651	-	-	-	-	-	-	Homo sapiens	Homo sapiens
2749749	57664	10845	121697	116056	-	-	PLEKHA4	CLPX	PEPP1	-	Affinity Capture-MS	physical	Shami Shah A (2019)	PUBMED:31091453	9606	9606	High Throughput	-	-	assayed using SILAC IP (stable isotope labeling by amino acids in cell culture-based quantitative immunoprecipitation)|only hits identified in both pull-downs have been included	-	BIOGRID	Q9H4M7	-	NP_001154826|NP_065955	O76031	A0A024R5X7	NP_006651	-	-	-	-	-	-	Homo sapiens	Homo sapiens
2751486	4102	10845	110276	116056	-	-	MAGEA3	CLPX	CT1.3|HIP8|HYPD|MAGE3|MAGEA6	-	Affinity Capture-MS	physical	Ravichandran R (2019)	PUBMED:31267705	9606	9606	High Throughput	-	-	-	-	BIOGRID	P43357	-	NP_005353	O76031	A0A024R5X7	NP_006651	-	-	-	-	-	-	Homo sapiens	Homo sapiens
2757879	64839	10845	122315	116056	-	-	FBXL17	CLPX	FBXO13|Fbl17|Fbx13	-	Two-hybrid	physical	Mason B (2020)	PUBMED:31560077	9606	9606	High Throughput	-	-	-	-	BIOGRID	Q9UF56	-	NP_001156787	O76031	A0A024R5X7	NP_006651	-	-	-	-	-	-	Homo sapiens	Homo sapiens
2782690	51234	10845	119397	116056	HSPC184	-	EMC4	CLPX	PIG17|TMEM85	-	Affinity Capture-MS	physical	Savidis G (2016)	PUBMED:27342126	9606	9606	High Throughput	-	-	-	-	BIOGRID	Q5J8M3	A0A024R9N3	NP_001273349|NP_057538	O76031	A0A024R5X7	NP_006651	-	-	-	-	-	-	Homo sapiens	Homo sapiens
2790125	43740570	10845	4383845	116056	GU280_gp04	-	E	CLPX	env|envelope|SARS-CoV2 E|E protein|emp|SARS-CoV-2 E|VEMP_SARS2|PRO_0000449651	-	Proximity Label-MS	physical	Samavarchi-Tehrani P (2020)	DOI:10.1101/2020.09.03.282103	2697049	9606	High Throughput	34.03	-	BioID|SAINTexpress (v.3.6.1) was used to identify viral-host proximity interactions and those with an FDR =< 0.01 were considered high confidence. Control-subtracted and length-adjusted spectral counts (CLSC) were calculated and the top viral-host protein interactions are represented by a higher CLSC score.	-	BIOGRID	P0DTC4	-	YP_009724392	O76031	A0A024R5X7	NP_006651	-	-	-	-	-	-	Severe acute respiratory syndrome coronavirus 2	Homo sapiens
2791593	43740578	10845	4383859	116056	GU280_gp01_nsp10	-	nsp10	CLPX	ORF1ab|ORF1ab-nsp10|SARS-CoV2 nsp10|SARS-CoV-2 nsp10|R1AB_SARS2|PRO_0000449628	-	Proximity Label-MS	physical	Samavarchi-Tehrani P (2020)	DOI:10.1101/2020.09.03.282103	2697049	9606	High Throughput	7.48	-	BioID|SAINTexpress (v.3.6.1) was used to identify viral-host proximity interactions and those with an FDR =< 0.01 were considered high confidence. Control-subtracted and length-adjusted spectral counts (CLSC) were calculated and the top viral-host protein interactions are represented by a higher CLSC score.	-	BIOGRID	P0DTD1	-	YP_009725306	O76031	A0A024R5X7	NP_006651	-	-	-	-	-	-	Severe acute respiratory syndrome coronavirus 2	Homo sapiens
2791932	43740578	10845	4383864	116056	GU280_gp01_nsp16	-	nsp16	CLPX	ORF1ab|ORF1ab-nsp16|SARS-CoV2 nsp16|SARS-CoV-2 nsp16|2-O-methyltransferase|R1AB_SARS2|PRO_0000449633	-	Proximity Label-MS	physical	Samavarchi-Tehrani P (2020)	DOI:10.1101/2020.09.03.282103	2697049	9606	High Throughput	22.56	-	BioID|SAINTexpress (v.3.6.1) was used to identify viral-host proximity interactions and those with an FDR =< 0.01 were considered high confidence. Control-subtracted and length-adjusted spectral counts (CLSC) were calculated and the top viral-host protein interactions are represented by a higher CLSC score.	-	BIOGRID	P0DTD1	-	YP_009725311	O76031	A0A024R5X7	NP_006651	-	-	-	-	-	-	Severe acute respiratory syndrome coronavirus 2	Homo sapiens
2793847	43740578	10845	4383856	116056	GU280_gp01_nsp7	-	nsp7	CLPX	ORF1ab|ORF1ab-nsp7|SARS-CoV2 nsp7|SARS-CoV-2 nsp7|R1AB_SARS2|PRO_0000449625	-	Proximity Label-MS	physical	Samavarchi-Tehrani P (2020)	DOI:10.1101/2020.09.03.282103	2697049	9606	High Throughput	6.2	-	BioID|SAINTexpress (v.3.6.1) was used to identify viral-host proximity interactions and those with an FDR =< 0.01 were considered high confidence. Control-subtracted and length-adjusted spectral counts (CLSC) were calculated and the top viral-host protein interactions are represented by a higher CLSC score.	-	BIOGRID	P0DTD1	-	YP_009725303	O76031	A0A024R5X7	NP_006651	-	-	-	-	-	-	Severe acute respiratory syndrome coronavirus 2	Homo sapiens
2794008	43740578	10845	4383858	116056	GU280_gp01_nsp9	-	nsp9	CLPX	ORF1ab|ORF1ab-nsp9|SARS-CoV2 nsp9|SARS-CoV-2 nsp9|R1AB_SARS2|PRO_0000449627	-	Proximity Label-MS	physical	Samavarchi-Tehrani P (2020)	DOI:10.1101/2020.09.03.282103	2697049	9606	High Throughput	9.94	-	BioID|SAINTexpress (v.3.6.1) was used to identify viral-host proximity interactions and those with an FDR =< 0.01 were considered high confidence. Control-subtracted and length-adjusted spectral counts (CLSC) were calculated and the top viral-host protein interactions are represented by a higher CLSC score.	-	BIOGRID	P0DTD1	-	YP_009725305	O76031	A0A024R5X7	NP_006651	-	-	-	-	-	-	Severe acute respiratory syndrome coronavirus 2	Homo sapiens
2794836	-	10845	4383869	116056	-	-	ORF3b	CLPX	SARS-CoV2 ORF3b|SARS-CoV-2 ORF3b|3b	-	Proximity Label-MS	physical	Samavarchi-Tehrani P (2020)	DOI:10.1101/2020.09.03.282103	2697049	9606	High Throughput	8.2	-	BioID|SAINTexpress (v.3.6.1) was used to identify viral-host proximity interactions and those with an FDR =< 0.01 were considered high confidence. Control-subtracted and length-adjusted spectral counts (CLSC) were calculated and the top viral-host protein interactions are represented by a higher CLSC score.	-	BIOGRID	-	-	-	O76031	A0A024R5X7	NP_006651	-	-	-	-	-	-	Severe acute respiratory syndrome coronavirus 2	Homo sapiens
2795128	43740572	10845	4383870	116056	GU280_gp06	-	ORF6	CLPX	SARS-CoV2 ORF6|SARS-CoV-2 ORF6|6|NS6_SARS2|PRO_0000449653	-	Proximity Label-MS	physical	Samavarchi-Tehrani P (2020)	DOI:10.1101/2020.09.03.282103	2697049	9606	High Throughput	8.46	-	BioID|SAINTexpress (v.3.6.1) was used to identify viral-host proximity interactions and those with an FDR =< 0.01 were considered high confidence. Control-subtracted and length-adjusted spectral counts (CLSC) were calculated and the top viral-host protein interactions are represented by a higher CLSC score.	-	BIOGRID	P0DTC6	-	YP_009724394	O76031	A0A024R5X7	NP_006651	-	-	-	-	-	-	Severe acute respiratory syndrome coronavirus 2	Homo sapiens
2797405	-	10845	4383874	116056	-	-	ORF9b	CLPX	SARS-CoV2 ORF9b|SARS-CoV-2 ORF9b|9b|ORF9B_SARS2|PRO_0000449657	-	Proximity Label-MS	physical	Samavarchi-Tehrani P (2020)	DOI:10.1101/2020.09.03.282103	2697049	9606	High Throughput	37.45	-	BioID|SAINTexpress (v.3.6.1) was used to identify viral-host proximity interactions and those with an FDR =< 0.01 were considered high confidence. Control-subtracted and length-adjusted spectral counts (CLSC) were calculated and the top viral-host protein interactions are represented by a higher CLSC score.	-	BIOGRID	P0DTD2	-	-	O76031	A0A024R5X7	NP_006651	-	-	-	-	-	-	Severe acute respiratory syndrome coronavirus 2	Homo sapiens
2805082	83943	10845	123826	116056	-	-	IMMP2L	CLPX	IMMP2L-IT1|IMP2|IMP2-LIKE	-	Proximity Label-MS	physical	Botham A (2019)	PUBMED:31617661	9606	9606	High Throughput	-	-	-	-	BIOGRID	Q96T52	A4D0S9	NP_115938|NP_001231535	O76031	A0A024R5X7	NP_006651	-	-	-	-	-	-	Homo sapiens	Homo sapiens
2814101	2926	10845	109182	116056	-	-	GRSF1	CLPX	-	-	Proximity Label-MS	physical	Youn JY (2018)	PUBMED:29395067	9606	9606	High Throughput	-	-	BioID|High confidence interactions had a SAINTexpress score or AvgP >= 0.95.	-	BIOGRID	Q12849	A0A024RD99	NP_002083|NP_001091947	O76031	A0A024R5X7	NP_006651	-	-	-	-	-	-	Homo sapiens	Homo sapiens
2824236	11113	10845	116290	116056	-	-	CIT	CLPX	CRIK|STK21	-	Affinity Capture-MS	physical	Capalbo L (2019)	PUBMED:31586073	9606	9606	High Throughput	-	-	-	-	BIOGRID	O14578	-	NP_009105|NP_001193928	O76031	A0A024R5X7	NP_006651	-	-	-	-	-	-	Homo sapiens	Homo sapiens
2830465	9928	10845	115256	116056	-	-	KIF14	CLPX	-	-	Affinity Capture-MS	physical	Capalbo L (2019)	PUBMED:31586073	9606	9606	High Throughput	-	-	-	-	BIOGRID	Q15058	-	NP_055690|NP_001292721	O76031	A0A024R5X7	NP_006651	-	-	-	-	-	-	Homo sapiens	Homo sapiens
2832388	9493	10845	114873	116056	-	-	KIF23	CLPX	CHO1|KNSL5|MKLP-1|MKLP1	-	Affinity Capture-MS	physical	Capalbo L (2019)	PUBMED:31586073	9606	9606	High Throughput	-	-	-	-	BIOGRID	Q02241	-	NP_001354734|NP_612565|NP_001268230|NP_001354733|NP_004847	O76031	A0A024R5X7	NP_006651	-	-	-	-	-	-	Homo sapiens	Homo sapiens
2840266	23774	10845	117273	116056	RP3-522J7.4	-	BRD1	CLPX	BRL|BRPF1|BRPF2	-	Affinity Capture-MS	physical	Kim JJ (2019)	PUBMED:31753913	9606	9606	High Throughput	-	-	-	-	BIOGRID	O95696	A0A024R4W4|A0A024R4V5	NP_055392|NP_001336871|NP_001336870|NP_001336869|NP_001291738|NP_001291737	O76031	A0A024R5X7	NP_006651	-	-	-	-	-	-	Homo sapiens	Homo sapiens
2844287	158763	10845	127703	116056	RP13-102H20.1	-	ARHGAP36	CLPX	-	-	Affinity Capture-MS	physical	Mueller PM (2020)	PUBMED:32203420	9606	9606	High Throughput	3872924238	-	prey proteins were classified into confidence-level categories of gold (highest confidence), silver or bronze based on various criteria|tagged bait proteins were affinity purified and associated proteins identified by mass spectrometry|the score provided is the CompPASS Z-score|this interaction was classified by the authors as being in the gold list	-	BIOGRID	Q6ZRI8	-	NP_001269536|NP_659404|NP_001317580	O76031	A0A024R5X7	NP_006651	-	-	-	-	-	-	Homo sapiens	Homo sapiens
2847151	28976	10845	118799	116056	-	-	ACAD9	CLPX	NPD002	-	Proximity Label-MS	physical	Antonicka H (2020)	PUBMED:32877691	9606	9606	High Throughput	1.0	-	interaction assayed using BioID|interactions were considered high confidence if they had a Bayesian False Discovery Rate of 1% or less|the Saint Score for the interaction (or the maximum of any bait-prey combinations that had multiple scores) is shown	-	BIOGRID	Q9H845	-	NP_054768	O76031	A0A024R5X7	NP_006651	-	-	-	-	-	-	Homo sapiens	Homo sapiens
2847429	549	10845	107030	116056	-	-	AUH	CLPX	-	-	Proximity Label-MS	physical	Antonicka H (2020)	PUBMED:32877691	9606	9606	High Throughput	1.0	-	interaction assayed using BioID|interactions were considered high confidence if they had a Bayesian False Discovery Rate of 1% or less|the Saint Score for the interaction (or the maximum of any bait-prey combinations that had multiple scores) is shown	-	BIOGRID	Q13825	B4DYI6	NP_001689|NP_001293119	O76031	A0A024R5X7	NP_006651	-	-	-	-	-	-	Homo sapiens	Homo sapiens
2847693	91574	10845	124847	116056	My030	-	C12orf65	CLPX	COXPD7|SPG55	-	Proximity Label-MS	physical	Antonicka H (2020)	PUBMED:32877691	9606	9606	High Throughput	0.99	-	interaction assayed using BioID|interactions were considered high confidence if they had a Bayesian False Discovery Rate of 1% or less|the Saint Score for the interaction (or the maximum of any bait-prey combinations that had multiple scores) is shown	-	BIOGRID	Q9H3J6	-	NP_001181924|NP_001137377|NP_689482	O76031	A0A024R5X7	NP_006651	-	-	-	-	-	-	Homo sapiens	Homo sapiens
2847908	55028	10845	120358	116056	HLC8	-	C17orf80	CLPX	HLC-8|MIG3|SPEP1	-	Proximity Label-MS	physical	Antonicka H (2020)	PUBMED:32877691	9606	9606	High Throughput	0.82	-	interaction assayed using BioID|interactions were considered high confidence if they had a Bayesian False Discovery Rate of 1% or less|the Saint Score for the interaction (or the maximum of any bait-prey combinations that had multiple scores) is shown	-	BIOGRID	Q9BSJ5	A0A024R8P4|I3L072|B7Z7E5	NP_001275699|NP_001094091|NP_001094092|NP_060411|NP_001275700	O76031	A0A024R5X7	NP_006651	-	-	-	-	-	-	Homo sapiens	Homo sapiens
2848083	708	10845	107169	116056	-	-	C1QBP	CLPX	GC1QBP|HABP1|SF2p32|gC1Q-R|gC1qR|p32	-	Proximity Label-MS	physical	Antonicka H (2020)	PUBMED:32877691	9606	9606	High Throughput	1.0	-	interaction assayed using BioID|interactions were considered high confidence if they had a Bayesian False Discovery Rate of 1% or less|the Saint Score for the interaction (or the maximum of any bait-prey combinations that had multiple scores) is shown	-	BIOGRID	Q07021	-	NP_001203	O76031	A0A024R5X7	NP_006651	-	-	-	-	-	-	Homo sapiens	Homo sapiens
2848366	8209	10845	113847	116056	-	-	C21orf33	CLPX	ES1|GT335|HES1|KNPH|KNPI	-	Proximity Label-MS	physical	Antonicka H (2020)	PUBMED:32877691	9606	9606	High Throughput	1.0	-	interaction assayed using BioID|interactions were considered high confidence if they had a Bayesian False Discovery Rate of 1% or less|the Saint Score for the interaction (or the maximum of any bait-prey combinations that had multiple scores) is shown	-	BIOGRID	P30042	F2Z2Q0	NP_001307312|NP_001307313|NP_004640|NP_937798	O76031	A0A024R5X7	NP_006651	-	-	-	-	-	-	Homo sapiens	Homo sapiens
2848658	51250	10845	119407	116056	HSPC230	-	C6orf203	CLPX	PRED31	-	Proximity Label-MS	physical	Antonicka H (2020)	PUBMED:32877691	9606	9606	High Throughput	1.0	-	interaction assayed using BioID|interactions were considered high confidence if they had a Bayesian False Discovery Rate of 1% or less|the Saint Score for the interaction (or the maximum of any bait-prey combinations that had multiple scores) is shown	-	BIOGRID	Q9P0P8	-	NP_057571|NP_001135940|NP_001135942	O76031	A0A024R5X7	NP_006651	-	-	-	-	-	-	Homo sapiens	Homo sapiens
2849062	63933	10845	122001	116056	-	-	MCUR1	CLPX	C6orf79|CCDC90A	-	Proximity Label-MS	physical	Antonicka H (2020)	PUBMED:32877691	9606	9606	High Throughput	1.0	-	interaction assayed using BioID|interactions were considered high confidence if they had a Bayesian False Discovery Rate of 1% or less|the Saint Score for the interaction (or the maximum of any bait-prey combinations that had multiple scores) is shown	-	BIOGRID	Q96AQ8	-	NP_001026883	O76031	A0A024R5X7	NP_006651	-	-	-	-	-	-	Homo sapiens	Homo sapiens
2849247	60492	10845	121923	116056	CUA003	-	CCDC90B	CLPX	MDS011|MDS025	-	Proximity Label-MS	physical	Antonicka H (2020)	PUBMED:32877691	9606	9606	High Throughput	0.95	-	interaction assayed using BioID|interactions were considered high confidence if they had a Bayesian False Discovery Rate of 1% or less|the Saint Score for the interaction (or the maximum of any bait-prey combinations that had multiple scores) is shown	-	BIOGRID	Q9GZT6	-	NP_001273046|NP_001273047|NP_001273045|NP_068597|NP_001273048|NP_001273049	O76031	A0A024R5X7	NP_006651	-	-	-	-	-	-	Homo sapiens	Homo sapiens
2849427	118487	10845	125612	116056	-	-	CHCHD1	CLPX	C10orf34|C2360|MRP-S37	-	Proximity Label-MS	physical	Antonicka H (2020)	PUBMED:32877691	9606	9606	High Throughput	0.96	-	interaction assayed using BioID|interactions were considered high confidence if they had a Bayesian False Discovery Rate of 1% or less|the Saint Score for the interaction (or the maximum of any bait-prey combinations that had multiple scores) is shown	-	BIOGRID	Q96BP2	-	NP_976043	O76031	A0A024R5X7	NP_006651	-	-	-	-	-	-	Homo sapiens	Homo sapiens
2849886	1431	10845	107818	116056	-	-	CS	CLPX	-	-	Proximity Label-MS	physical	Antonicka H (2020)	PUBMED:32877691	9606	9606	High Throughput	0.98	-	interaction assayed using BioID|interactions were considered high confidence if they had a Bayesian False Discovery Rate of 1% or less|the Saint Score for the interaction (or the maximum of any bait-prey combinations that had multiple scores) is shown	-	BIOGRID	O75390	A0A024RB75	NP_004068	O76031	A0A024R5X7	NP_006651	-	-	-	-	-	-	Homo sapiens	Homo sapiens
2850723	60493	10845	121924	116056	-	-	FASTKD5	CLPX	dJ1187M17.5	-	Proximity Label-MS	physical	Antonicka H (2020)	PUBMED:32877691	9606	9606	High Throughput	1.0	-	interaction assayed using BioID|interactions were considered high confidence if they had a Bayesian False Discovery Rate of 1% or less|the Saint Score for the interaction (or the maximum of any bait-prey combinations that had multiple scores) is shown	-	BIOGRID	Q7L8L6	-	NP_068598	O76031	A0A024R5X7	NP_006651	-	-	-	-	-	-	Homo sapiens	Homo sapiens
2851235	85476	10845	124551	116056	-	-	GFM1	CLPX	COXPD1|EFG|EFG1|EFGM|EGF1|GFM|hEFG1	-	Proximity Label-MS	physical	Antonicka H (2020)	PUBMED:32877691	9606	9606	High Throughput	0.99	-	interaction assayed using BioID|interactions were considered high confidence if they had a Bayesian False Discovery Rate of 1% or less|the Saint Score for the interaction (or the maximum of any bait-prey combinations that had multiple scores) is shown	-	BIOGRID	Q96RP9	E5KND5	NP_001295095|NP_079272|NP_001295093	O76031	A0A024R5X7	NP_006651	-	-	-	-	-	-	Homo sapiens	Homo sapiens
2851993	84681	10845	124200	116056	-	-	HINT2	CLPX	HIT-17	-	Proximity Label-MS	physical	Antonicka H (2020)	PUBMED:32877691	9606	9606	High Throughput	0.99	-	interaction assayed using BioID|interactions were considered high confidence if they had a Bayesian False Discovery Rate of 1% or less|the Saint Score for the interaction (or the maximum of any bait-prey combinations that had multiple scores) is shown	-	BIOGRID	Q9BX68	-	NP_115982	O76031	A0A024R5X7	NP_006651	-	-	-	-	-	-	Homo sapiens	Homo sapiens
2852213	3396	10845	109622	116056	-	-	ICT1	CLPX	DS-1|DS1|MRP-L58	-	Proximity Label-MS	physical	Antonicka H (2020)	PUBMED:32877691	9606	9606	High Throughput	0.98	-	interaction assayed using BioID|interactions were considered high confidence if they had a Bayesian False Discovery Rate of 1% or less|the Saint Score for the interaction (or the maximum of any bait-prey combinations that had multiple scores) is shown	-	BIOGRID	Q14197	-	NP_001536|NP_001290194	O76031	A0A024R5X7	NP_006651	-	-	-	-	-	-	Homo sapiens	Homo sapiens
2852432	9361	10845	114762	116056	-	-	LONP1	CLPX	LON|LONP|LonHS|PIM1|PRSS15|hLON	-	Proximity Label-MS	physical	Antonicka H (2020)	PUBMED:32877691	9606	9606	High Throughput	0.99	-	interaction assayed using BioID|interactions were considered high confidence if they had a Bayesian False Discovery Rate of 1% or less|the Saint Score for the interaction (or the maximum of any bait-prey combinations that had multiple scores) is shown	-	BIOGRID	P36776	-	NP_004784|NP_001263409|NP_001263408	O76031	A0A024R5X7	NP_006651	-	-	-	-	-	-	Homo sapiens	Homo sapiens
2852570	10128	10845	115432	116056	-	-	LRPPRC	CLPX	CLONE-23970|GP130|LRP130|LSFC	-	Proximity Label-MS	physical	Antonicka H (2020)	PUBMED:32877691	9606	9606	High Throughput	1.0	-	interaction assayed using BioID|interactions were considered high confidence if they had a Bayesian False Discovery Rate of 1% or less|the Saint Score for the interaction (or the maximum of any bait-prey combinations that had multiple scores) is shown	-	BIOGRID	P42704	E5KNY5	NP_573566	O76031	A0A024R5X7	NP_006651	-	-	-	-	-	-	Homo sapiens	Homo sapiens
2853182	4191	10845	110356	116056	-	-	MDH2	CLPX	M-MDH|MDH|MGC:3559|MOR1	-	Proximity Label-MS	physical	Antonicka H (2020)	PUBMED:32877691	9606	9606	High Throughput	1.0	-	interaction assayed using BioID|interactions were considered high confidence if they had a Bayesian False Discovery Rate of 1% or less|the Saint Score for the interaction (or the maximum of any bait-prey combinations that had multiple scores) is shown	-	BIOGRID	P40926	A0A024R4K3|G3XAL0|B3KTM1	NP_005909|NP_001269333|NP_001269332	O76031	A0A024R5X7	NP_006651	-	-	-	-	-	-	Homo sapiens	Homo sapiens
2853637	64745	10845	122261	116056	-	-	METTL17	CLPX	METT11D1	-	Proximity Label-MS	physical	Antonicka H (2020)	PUBMED:32877691	9606	9606	High Throughput	1.0	-	interaction assayed using BioID|interactions were considered high confidence if they had a Bayesian False Discovery Rate of 1% or less|the Saint Score for the interaction (or the maximum of any bait-prey combinations that had multiple scores) is shown	-	BIOGRID	Q9H7H0	-	NP_001025162|NP_073571	O76031	A0A024R5X7	NP_006651	-	-	-	-	-	-	Homo sapiens	Homo sapiens
2854125	65003	10845	122369	116056	CGI-113	-	MRPL11	CLPX	L11MT|MRP-L11	-	Proximity Label-MS	physical	Antonicka H (2020)	PUBMED:32877691	9606	9606	High Throughput	0.99	-	interaction assayed using BioID|interactions were considered high confidence if they had a Bayesian False Discovery Rate of 1% or less|the Saint Score for the interaction (or the maximum of any bait-prey combinations that had multiple scores) is shown	-	BIOGRID	Q9Y3B7	-	NP_733935|NP_733934|NP_057134	O76031	A0A024R5X7	NP_006651	-	-	-	-	-	-	Homo sapiens	Homo sapiens
2854347	6183	10845	112098	116056	-	-	MRPS12	CLPX	MPR-S12|MT-RPS12|RPMS12|RPS12|RPSM12	-	Proximity Label-MS	physical	Antonicka H (2020)	PUBMED:32877691	9606	9606	High Throughput	1.0	-	interaction assayed using BioID|interactions were considered high confidence if they had a Bayesian False Discovery Rate of 1% or less|the Saint Score for the interaction (or the maximum of any bait-prey combinations that had multiple scores) is shown	-	BIOGRID	O15235	A0A024R0H2	NP_066930|NP_203526|NP_203527	O76031	A0A024R5X7	NP_006651	-	-	-	-	-	-	Homo sapiens	Homo sapiens
2854533	64949	10845	122356	116056	-	-	MRPS26	CLPX	C20orf193|GI008|MRP-S13|MRP-S26|MRPS13|NY-BR-87|RPMS13|dJ534B8.3	-	Proximity Label-MS	physical	Antonicka H (2020)	PUBMED:32877691	9606	9606	High Throughput	1.0	-	interaction assayed using BioID|interactions were considered high confidence if they had a Bayesian False Discovery Rate of 1% or less|the Saint Score for the interaction (or the maximum of any bait-prey combinations that had multiple scores) is shown	-	BIOGRID	Q9BYN8	-	NP_110438	O76031	A0A024R5X7	NP_006651	-	-	-	-	-	-	Homo sapiens	Homo sapiens
2854745	92399	10845	124944	116056	-	-	MRRF	CLPX	MRFF|MTRRF|RRF	-	Proximity Label-MS	physical	Antonicka H (2020)	PUBMED:32877691	9606	9606	High Throughput	0.98	-	interaction assayed using BioID|interactions were considered high confidence if they had a Bayesian False Discovery Rate of 1% or less|the Saint Score for the interaction (or the maximum of any bait-prey combinations that had multiple scores) is shown	-	BIOGRID	Q96E11	-	NP_001333268|NP_620132|NP_954646|NP_001333272|NP_001333270|NP_001333276|NP_001166983	O76031	A0A024R5X7	NP_006651	-	-	-	-	-	-	Homo sapiens	Homo sapiens
2855255	51001	10845	119209	116056	CGI-12	-	MTERF3	CLPX	MTERFD1	-	Proximity Label-MS	physical	Antonicka H (2020)	PUBMED:32877691	9606	9606	High Throughput	0.89	-	interaction assayed using BioID|interactions were considered high confidence if they had a Bayesian False Discovery Rate of 1% or less|the Saint Score for the interaction (or the maximum of any bait-prey combinations that had multiple scores) is shown	-	BIOGRID	Q96E29	E5RIK9	NP_057026|NP_001273572	O76031	A0A024R5X7	NP_006651	-	-	-	-	-	-	Homo sapiens	Homo sapiens
2855671	26164	10845	117590	116056	RP5-1005F21.5	-	MTG2	CLPX	GTPBP5|ObgH1|dJ1005F21.2	-	Proximity Label-MS	physical	Antonicka H (2020)	PUBMED:32877691	9606	9606	High Throughput	1.0	-	interaction assayed using BioID|interactions were considered high confidence if they had a Bayesian False Discovery Rate of 1% or less|the Saint Score for the interaction (or the maximum of any bait-prey combinations that had multiple scores) is shown	-	BIOGRID	Q9H4K7	-	NP_056481|NP_001371276|NP_001371277	O76031	A0A024R5X7	NP_006651	-	-	-	-	-	-	Homo sapiens	Homo sapiens
2855892	4528	10845	110625	116056	-	-	MTIF2	CLPX	-	-	Proximity Label-MS	physical	Antonicka H (2020)	PUBMED:32877691	9606	9606	High Throughput	1.0	-	interaction assayed using BioID|interactions were considered high confidence if they had a Bayesian False Discovery Rate of 1% or less|the Saint Score for the interaction (or the maximum of any bait-prey combinations that had multiple scores) is shown	-	BIOGRID	P46199	Q6P1N2	NP_001005369|NP_002444	O76031	A0A024R5X7	NP_006651	-	-	-	-	-	-	Homo sapiens	Homo sapiens
2856130	219402	10845	128525	116056	DC38	-	MTIF3	CLPX	IF3mt	-	Proximity Label-MS	physical	Antonicka H (2020)	PUBMED:32877691	9606	9606	High Throughput	0.84	-	interaction assayed using BioID|interactions were considered high confidence if they had a Bayesian False Discovery Rate of 1% or less|the Saint Score for the interaction (or the maximum of any bait-prey combinations that had multiple scores) is shown	-	BIOGRID	Q9H2K0	-	NP_690876|NP_001159733|NP_001159735|NP_001159734	O76031	A0A024R5X7	NP_006651	-	-	-	-	-	-	Homo sapiens	Homo sapiens
2856334	9617	10845	114978	116056	RP11-74J13.3	-	MTRF1	CLPX	MRF1|MTTRF1|RF1	-	Proximity Label-MS	physical	Antonicka H (2020)	PUBMED:32877691	9606	9606	High Throughput	1.0	-	interaction assayed using BioID|interactions were considered high confidence if they had a Bayesian False Discovery Rate of 1% or less|the Saint Score for the interaction (or the maximum of any bait-prey combinations that had multiple scores) is shown	-	BIOGRID	O75570	A0A024RDT1	NP_004285	O76031	A0A024R5X7	NP_006651	-	-	-	-	-	-	Homo sapiens	Homo sapiens
2856549	54516	10845	120010	116056	RP1-101K10.1	-	MTRF1L	CLPX	HMRF1L|MRF1L|mtRF1a	-	Proximity Label-MS	physical	Antonicka H (2020)	PUBMED:32877691	9606	9606	High Throughput	0.99	-	interaction assayed using BioID|interactions were considered high confidence if they had a Bayesian False Discovery Rate of 1% or less|the Saint Score for the interaction (or the maximum of any bait-prey combinations that had multiple scores) is shown	-	BIOGRID	Q9UGC7	-	NP_001288800|NP_001288801|NP_001288799|NP_001107656|NP_061914|NP_001287976	O76031	A0A024R5X7	NP_006651	-	-	-	-	-	-	Homo sapiens	Homo sapiens
2856799	51335	10845	119482	116056	HT020	-	NGRN	CLPX	DSC92	-	Proximity Label-MS	physical	Antonicka H (2020)	PUBMED:32877691	9606	9606	High Throughput	0.95	-	interaction assayed using BioID|interactions were considered high confidence if they had a Bayesian False Discovery Rate of 1% or less|the Saint Score for the interaction (or the maximum of any bait-prey combinations that had multiple scores) is shown	-	BIOGRID	Q9NPE2	-	NP_001028260	O76031	A0A024R5X7	NP_006651	-	-	-	-	-	-	Homo sapiens	Homo sapiens
2857160	5009	10845	111050	116056	-	-	OTC	CLPX	OCTD	-	Proximity Label-MS	physical	Antonicka H (2020)	PUBMED:32877691	9606	9606	High Throughput	0.89	-	interaction assayed using BioID|interactions were considered high confidence if they had a Bayesian False Discovery Rate of 1% or less|the Saint Score for the interaction (or the maximum of any bait-prey combinations that had multiple scores) is shown	-	BIOGRID	P00480	-	NP_000522	O76031	A0A024R5X7	NP_006651	-	-	-	-	-	-	Homo sapiens	Homo sapiens
2857272	23203	10845	116811	116056	RP11-413M3.1	-	PMPCA	CLPX	Alpha-MPP|INPP5E|P-55	-	Proximity Label-MS	physical	Antonicka H (2020)	PUBMED:32877691	9606	9606	High Throughput	1.0	-	interaction assayed using BioID|interactions were considered high confidence if they had a Bayesian False Discovery Rate of 1% or less|the Saint Score for the interaction (or the maximum of any bait-prey combinations that had multiple scores) is shown	-	BIOGRID	Q10713	-	NP_001269875|NP_055975|NP_001269873	O76031	A0A024R5X7	NP_006651	-	-	-	-	-	-	Homo sapiens	Homo sapiens
2857511	9512	10845	114889	116056	-	-	PMPCB	CLPX	Beta-MPP|MPP11|MPPB|MPPP52|P-52	-	Proximity Label-MS	physical	Antonicka H (2020)	PUBMED:32877691	9606	9606	High Throughput	1.0	-	interaction assayed using BioID|interactions were considered high confidence if they had a Bayesian False Discovery Rate of 1% or less|the Saint Score for the interaction (or the maximum of any bait-prey combinations that had multiple scores) is shown	-	BIOGRID	O75439	B3KM34|Q96CP5	NP_004270	O76031	A0A024R5X7	NP_006651	-	-	-	-	-	-	Homo sapiens	Homo sapiens
2858324	55005	10845	120337	116056	RP11-351K16.6	-	RMND1	CLPX	C6orf96|COXPD11|RMD1|bA351K16|bA351K16.3	-	Proximity Label-MS	physical	Antonicka H (2020)	PUBMED:32877691	9606	9606	High Throughput	0.89	-	interaction assayed using BioID|interactions were considered high confidence if they had a Bayesian False Discovery Rate of 1% or less|the Saint Score for the interaction (or the maximum of any bait-prey combinations that had multiple scores) is shown	-	BIOGRID	Q9NWS8	A0A087WXU0	NP_060379|NP_001258866	O76031	A0A024R5X7	NP_006651	-	-	-	-	-	-	Homo sapiens	Homo sapiens
2858565	84881	10845	124324	116056	-	-	RPUSD4	CLPX	-	-	Proximity Label-MS	physical	Antonicka H (2020)	PUBMED:32877691	9606	9606	High Throughput	0.9	-	interaction assayed using BioID|interactions were considered high confidence if they had a Bayesian False Discovery Rate of 1% or less|the Saint Score for the interaction (or the maximum of any bait-prey combinations that had multiple scores) is shown	-	BIOGRID	Q96CM3	-	NP_001138299|NP_116184	O76031	A0A024R5X7	NP_006651	-	-	-	-	-	-	Homo sapiens	Homo sapiens
2859377	6742	10845	112620	116056	-	-	SSBP1	CLPX	Mt-SSB|SOSS-B1|SSBP|mtSSB	-	Proximity Label-MS	physical	Antonicka H (2020)	PUBMED:32877691	9606	9606	High Throughput	1.0	-	interaction assayed using BioID|interactions were considered high confidence if they had a Bayesian False Discovery Rate of 1% or less|the Saint Score for the interaction (or the maximum of any bait-prey combinations that had multiple scores) is shown	-	BIOGRID	Q04837	A4D1U3|B7Z268	NP_003134|NP_001243439|NP_001243441|NP_001243440|NP_001243442	O76031	A0A024R5X7	NP_006651	-	-	-	-	-	-	Homo sapiens	Homo sapiens
2859771	51204	10845	119377	116056	PRO0477	-	TACO1	CLPX	CCDC44	-	Proximity Label-MS	physical	Antonicka H (2020)	PUBMED:32877691	9606	9606	High Throughput	0.99	-	interaction assayed using BioID|interactions were considered high confidence if they had a Bayesian False Discovery Rate of 1% or less|the Saint Score for the interaction (or the maximum of any bait-prey combinations that had multiple scores) is shown	-	BIOGRID	Q9BSH4	-	NP_057444	O76031	A0A024R5X7	NP_006651	-	-	-	-	-	-	Homo sapiens	Homo sapiens
2859973	9238	10845	114666	116056	-	-	TBRG4	CLPX	CPR2|FASTKD4	-	Proximity Label-MS	physical	Antonicka H (2020)	PUBMED:32877691	9606	9606	High Throughput	1.0	-	interaction assayed using BioID|interactions were considered high confidence if they had a Bayesian False Discovery Rate of 1% or less|the Saint Score for the interaction (or the maximum of any bait-prey combinations that had multiple scores) is shown	-	BIOGRID	Q969Z0	B4DU42|B3KM73|B3KRS4	NP_954573|NP_112162|NP_001248763|NP_004740	O76031	A0A024R5X7	NP_006651	-	-	-	-	-	-	Homo sapiens	Homo sapiens
2860215	79736	10845	122850	116056	-	-	TEFM	CLPX	C17orf42	-	Proximity Label-MS	physical	Antonicka H (2020)	PUBMED:32877691	9606	9606	High Throughput	0.97	-	interaction assayed using BioID|interactions were considered high confidence if they had a Bayesian False Discovery Rate of 1% or less|the Saint Score for the interaction (or the maximum of any bait-prey combinations that had multiple scores) is shown	-	BIOGRID	Q96QE5	-	NP_078959	O76031	A0A024R5X7	NP_006651	-	-	-	-	-	-	Homo sapiens	Homo sapiens
2860744	26995	10845	117942	116056	RP11-339B21.1	-	TRUB2	CLPX	CLONE24922	-	Proximity Label-MS	physical	Antonicka H (2020)	PUBMED:32877691	9606	9606	High Throughput	0.99	-	interaction assayed using BioID|interactions were considered high confidence if they had a Bayesian False Discovery Rate of 1% or less|the Saint Score for the interaction (or the maximum of any bait-prey combinations that had multiple scores) is shown	-	BIOGRID	O95900	A0A024R886	NP_056494|NP_001316790|NP_001316791|NP_001316792	O76031	A0A024R5X7	NP_006651	-	-	-	-	-	-	Homo sapiens	Homo sapiens
2861009	10102	10845	115409	116056	-	-	TSFM	CLPX	EFTS|EFTSMT	-	Proximity Label-MS	physical	Antonicka H (2020)	PUBMED:32877691	9606	9606	High Throughput	1.0	-	interaction assayed using BioID|interactions were considered high confidence if they had a Bayesian False Discovery Rate of 1% or less|the Saint Score for the interaction (or the maximum of any bait-prey combinations that had multiple scores) is shown	-	BIOGRID	P43897	E5KS95	NP_005717|NP_001166168|NP_001166166|NP_001166167	O76031	A0A024R5X7	NP_006651	-	-	-	-	-	-	Homo sapiens	Homo sapiens
2861282	7284	10845	113135	116056	-	-	TUFM	CLPX	COXPD4|EF-TuMT|EFTU|P43	-	Proximity Label-MS	physical	Antonicka H (2020)	PUBMED:32877691	9606	9606	High Throughput	0.99	-	interaction assayed using BioID|interactions were considered high confidence if they had a Bayesian False Discovery Rate of 1% or less|the Saint Score for the interaction (or the maximum of any bait-prey combinations that had multiple scores) is shown	-	BIOGRID	P49411	-	NP_003312|NP_001352289	O76031	A0A024R5X7	NP_006651	-	-	-	-	-	-	Homo sapiens	Homo sapiens
2861504	23078	10845	116710	116056	RP11-125A7.3	-	VWA8	CLPX	KIAA0564	-	Proximity Label-MS	physical	Antonicka H (2020)	PUBMED:32877691	9606	9606	High Throughput	0.87	-	interaction assayed using BioID|interactions were considered high confidence if they had a Bayesian False Discovery Rate of 1% or less|the Saint Score for the interaction (or the maximum of any bait-prey combinations that had multiple scores) is shown	-	BIOGRID	A3KMH1	-	NP_055873|NP_001009814	O76031	A0A024R5X7	NP_006651	-	-	-	-	-	-	Homo sapiens	Homo sapiens
2861704	55218	10845	120514	116056	-	-	EXD2	CLPX	C14orf114|EXDL2	-	Proximity Label-MS	physical	Antonicka H (2020)	PUBMED:32877691	9606	9606	High Throughput	1.0	-	interaction assayed using BioID|interactions were considered high confidence if they had a Bayesian False Discovery Rate of 1% or less|the highest Saint Score of these potentially multiple interactions is shown|the interaction was detected using one, two or three different EXD2 bait constructs	-	BIOGRID	Q9NVH0	A8K948|Q86TX3	NP_001180290|NP_001180291|NP_001180292|NP_001180289|NP_060669	O76031	A0A024R5X7	NP_006651	-	-	-	-	-	-	Homo sapiens	Homo sapiens
2865764	3949	10845	110141	116056	-	-	LDLR	CLPX	FH|FHC|LDLCQ2	-	Negative Genetic	genetic	Aregger M (2020)	PUBMED:32694731	9606	9606	High Throughput	-	-	CRISPR GI screen|Cell Line: HAP1|Experimental Setup: Timecourse|GIST: A-phenotypic negative genetic interaction|Library: TKOv3|Significance Threshold: -0.5>qGI>0.5; false-discovery rate (FDR)<0.5	-	BIOGRID	P01130	A0A024R7D5	NP_001182728|NP_001182729|NP_001182727|NP_000518|NP_001182732	O76031	A0A024R5X7	NP_006651	HP:0001507|PATO:0000169	Growth abnormality|viability	phenotype|phenotype	-|-	-|-	-|-	Homo sapiens	Homo sapiens
2876546	8192	10845	113835	116056	-	-	CLPP	CLPX	DFNB81|PRLTS3	-	Proximity Label-MS	physical	Cole A (2015)	PUBMED:26058080	9606	9606	High Throughput	-	-	-	-	BIOGRID	Q16740	-	NP_006003	O76031	A0A024R5X7	NP_006651	-	-	-	-	-	-	Homo sapiens	Homo sapiens

## Sheet: CLPXinteractorsNonRedundant
ACAD9
AGMAT
AIFM1
ARHGAP36
ATP5A1
ATPAF2
AUH
AURKAIP1
BABAM1
BET1
BIRC3
BRD1
BTRC
C12orf65
C17orf80
C1QBP
C20orf24
C21orf33
C6orf203
C7orf55
CCDC90B
Cep72
CHCHD1
CHCHD10
CHCHD2
CISD3
CIT
CLEC3A
CLPP
CLPX
COQ5
COQ9
COX14
COX4I1
CS
CSK
CUL1
CUL4B
E
EBNA-LP
EFTUD2
EGFR
EGLN3
EHD4
EMC4
ESR2
EXD2
FASLG
FASTKD5
FBL
FBXL17
FBXO6
FBXW11
FOXRED1
GCAT
GFM1
GNS
GRB2
GRSF1
HIF1AN
HINT2
HIST1H3A
Hsp22
HSPD1
HSPE1
ICT1
IMMP2L
KCTD12
KIF12
KIF14
KIF23
LDLR
LIG3
LMNA
LONP1
LRPPRC
MAGEA3
MAPK6
MCM2
MCUR1
MDH2
METTL17
METTL20
MRM1
MRPL11
MRPS12
MRPS26
MRRF
MTERF3
MTG2
MTIF2
MTIF3
MTRF1
MTRF1L
MYC
NDEL1
NDUFS3
NGRN
NIT1
NR2C2
nsp10
nsp16
nsp7
nsp9
NTRK1
ORF3b
ORF6
ORF9b
OTC
OXLD1
PARK2
PDK1
PDP2
PHB
PLEKHA4
PMPCA
PMPCB
POLDIP2
PTCH1
PTPMT1
RAB9A
RMND1
RNF2
RPUSD4
Sacm1l
SCO1
SDHB
SSBP1
TACO1
TBRG4
TEFM
THTPA
TOMM22
TRIM28
TRIM43
TRMT1
TRMT61B
TRUB2
TSFM
TUFM
VWA8
Ybx1

## Sheet: ClppUpregulatedClpxInteractors
CLPX
CHCHD2
GFM1
GRSF1
LRPPRC
POLDIP2
VWA8

## Sheet: BIOGRID-GENE123531Clpb-4.4.197
#BioGRID Interaction ID	Entrez Gene Interactor A	Entrez Gene Interactor B	BioGRID ID Interactor A	BioGRID ID Interactor B	Systematic Name Interactor A	Systematic Name Interactor B	Official Symbol Interactor A	Official Symbol Interactor B	Synonyms Interactor A	Synonyms Interactor B	Experimental System	Experimental System Type	Author	Publication Source	Organism ID Interactor A	Organism ID Interactor B	Throughput	Score	Modification	Qualifications	Tags	Source Database	SWISS-PROT Accessions Interactor A	TREMBL Accessions Interactor A	REFSEQ Accessions Interactor A	SWISS-PROT Accessions Interactor B	TREMBL Accessions Interactor B	REFSEQ Accessions Interactor B	Ontology Term IDs	Ontology Term Names	Ontology Term Categories	Ontology Term Qualifier IDs	Ontology Term Qualifier Names	Ontology Term Types	Organism Name Interactor A	Organism Name Interactor B
27517	8458	81570	114036	123531	-	-	TTF2	CLPB	HuF2|ZGRF6	HSP78|SKD3	Two-hybrid	physical	Leonard D (2003)	PUBMED:12927788	9606	9606	Low Throughput	-	-	-	-	BIOGRID	Q9UNY4	A0A024R0F1	NP_003585	Q9H078	-	NP_001245322|NP_001245323|NP_110440|NP_001245321	-	-	-	-	-	-	Homo sapiens	Homo sapiens
424276	10980	81570	116176	123531	-	-	COPS6	CLPB	CSN6|MOV34-34KD	HSP78|SKD3	Affinity Capture-MS	physical	Sowa ME (2009)	PUBMED:19615732	9606	9606	High Throughput	1.25	-	exogenous expression of bait	-	BIOGRID	Q7L5N1	-	NP_006824	Q9H078	-	NP_001245322|NP_001245323|NP_110440|NP_001245321	BTO:0000007	HEK-293 cell	cell line	BTO:0000414	epithelial cell	-	Homo sapiens	Homo sapiens
424277	7347	81570	113194	123531	RP11-173B14.3	-	UCHL3	CLPB	UCH-L3	HSP78|SKD3	Affinity Capture-MS	physical	Sowa ME (2009)	PUBMED:19615732	9606	9606	High Throughput	4.91	-	exogenous expression of bait	-	BIOGRID	P15374	A0A087WTB8	NP_001257881|NP_005993	Q9H078	-	NP_001245322|NP_001245323|NP_110440|NP_001245321	BTO:0000007	HEK-293 cell	cell line	BTO:0000414	epithelial cell	-	Homo sapiens	Homo sapiens
424278	84749	81570	124238	123531	-	-	USP30	CLPB	-	HSP78|SKD3	Affinity Capture-MS	physical	Sowa ME (2009)	PUBMED:19615732	9606	9606	High Throughput	1.25	-	exogenous expression of bait	-	BIOGRID	Q70CQ3	A0A024RBM3|B3KUS5	NP_116052|NP_001288104	Q9H078	-	NP_001245322|NP_001245323|NP_110440|NP_001245321	BTO:0000007	HEK-293 cell	cell line	BTO:0000414	epithelial cell	-	Homo sapiens	Homo sapiens
424279	114884	81570	125385	123531	-	-	OSBPL10	CLPB	ORP10|OSBP9	HSP78|SKD3	Affinity Capture-MS	physical	Sowa ME (2009)	PUBMED:19615732	9606	9606	High Throughput	1.67	-	exogenous expression of bait	-	BIOGRID	Q9BXB5	Q9NX98	NP_060254|NP_001167531	Q9H078	-	NP_001245322|NP_001245323|NP_110440|NP_001245321	BTO:0000007	HEK-293 cell	cell line	BTO:0000414	epithelial cell	-	Homo sapiens	Homo sapiens
556389	7014	81570	112873	123531	-	-	TERF2	CLPB	TRBF2|TRF2	HSP78|SKD3	Affinity Capture-MS	physical	Giannone RJ (2010)	PUBMED:20811636	9606	9606	Low Throughput	-	-	-	-	BIOGRID	Q15554	-	NP_005643	Q9H078	-	NP_001245322|NP_001245323|NP_110440|NP_001245321	-	-	-	-	-	-	Homo sapiens	Homo sapiens
686562	8452	81570	114030	123531	-	-	CUL3	CLPB	CUL-3|PHA2E	HSP78|SKD3	Affinity Capture-MS	physical	Bennett EJ (2010)	PUBMED:21145461	9606	9606	High Throughput	-	-	All data was filtered to a 1% false discovery rate (peptide level) prior to analysis using CompPASS to identify high confidence candidate interacting proteins|TAP-tagged Cul3|exogenous expression of bait	-	BIOGRID	Q13618	B7Z600|A0A024R475	NP_001244127|NP_001244126|NP_003581	Q9H078	-	NP_001245322|NP_001245323|NP_110440|NP_001245321	BTO:0002181	HEK-293T cell	cell line	-	-	-	Homo sapiens	Homo sapiens
833877	4093	81570	110268	123531	RP11-421P11.9	-	SMAD9	CLPB	MADH6|MADH9|PPH2|SMAD8|SMAD8A|SMAD8B	HSP78|SKD3	Two-hybrid	physical	Colland F (2004)	PUBMED:15231748	9606	9606	High Throughput	-	-	-	-	BIOGRID	O15198	A0A024RDR3	NP_005896|NP_001120689	Q9H078	-	NP_001245322|NP_001245323|NP_110440|NP_001245321	-	-	-	-	-	-	Homo sapiens	Homo sapiens
838798	81570	4188	123531	110353	-	RP4-696P19.1	CLPB	MDFI	HSP78|SKD3	I-MF|I-mfa	Two-hybrid	physical	Venkatesan K (2009)	PUBMED:19060904	9606	9606	High Throughput	-	-	Human proteins expressed in S. cerevisiae	-	BIOGRID	Q9H078	-	NP_001245322|NP_001245323|NP_110440|NP_001245321	Q99750	A0A024RCY2|B1AKB6	NP_005577|NP_001287735|NP_001287734|NP_001287733	-	-	-	-	-	-	Homo sapiens	Homo sapiens
872123	79885	81570	122970	123531	-	-	HDAC11	CLPB	HD11	HSP78|SKD3	Affinity Capture-MS	physical	Joshi P (2013)	PUBMED:23752268	9606	9606	High Throughput	1.0	-	Exogenous expression of bait|Prey proteins with a SAINT score of >= 0.90 in HDAC1 and HDAC2, >= and 0.75 in HDAC3-10 were considered putative protein interactions, while prey proteins with SAINT scores of > 0.95 in both HDAC11 biological replicates were considered as putative interactions.	-	BIOGRID	Q96DB2	A0A024R2I1|E7ETT9|B5MCQ6	NP_001129513|NP_079103|NP_001317565	Q9H078	-	NP_001245322|NP_001245323|NP_110440|NP_001245321	BTO:0000736	CCRF-CEM cell	cell line	DOID:5603	acute T cell leukemia	-	Homo sapiens	Homo sapiens
949377	8471	81570	114048	123531	-	-	IRS4	CLPB	IRS-4|PY160	HSP78|SKD3	Affinity Capture-Luminescence	physical	Taipale M (2014)	PUBMED:25036637	9606	9606	Low Throughput	-	-	-	-	BIOGRID	O14654	-	NP_001366079|NP_003595	Q9H078	-	NP_001245322|NP_001245323|NP_110440|NP_001245321	-	-	-	-	-	-	Homo sapiens	Homo sapiens
950044	8471	81570	114048	123531	-	-	IRS4	CLPB	IRS-4|PY160	HSP78|SKD3	Affinity Capture-MS	physical	Taipale M (2014)	PUBMED:25036637	9606	9606	Low Throughput	-	-	-	-	BIOGRID	O14654	-	NP_001366079|NP_003595	Q9H078	-	NP_001245322|NP_001245323|NP_110440|NP_001245321	-	-	-	-	-	-	Homo sapiens	Homo sapiens
1049181	80321	81570	123234	123531	-	-	CEP70	CLPB	BITE	HSP78|SKD3	Two-hybrid	physical	Rolland T (2014)	PUBMED:25416956	9606	9606	High Throughput	-	-	-	-	BIOGRID	Q8NHQ1	B7Z2D2	NP_001275893|NP_001275896|NP_001275895|NP_001275894|NP_001307529|NP_001307528|NP_077817|NP_001307527	Q9H078	-	NP_001245322|NP_001245323|NP_110440|NP_001245321	-	-	-	-	-	-	Homo sapiens	Homo sapiens
1176492	7347	81570	113194	123531	RP11-173B14.3	-	UCHL3	CLPB	UCH-L3	HSP78|SKD3	Affinity Capture-MS	physical	Huttlin EL (2015)	PUBMED:26186194	9606	9606	High Throughput	0.967002135	-	Interaction also contained in second paper after re-analysis of the data, Architecture of the human interactome defines protein communities and disease networks, PUBMED:28514442|Quantitative scores are a modified CompPASS score derived from Sowa et al., Cell, 2009 (PMID 19615732). The cut-off threshold is > 0.75.	-	BIOGRID	P15374	A0A087WTB8	NP_001257881|NP_005993	Q9H078	-	NP_001245322|NP_001245323|NP_110440|NP_001245321	-	-	-	-	-	-	Homo sapiens	Homo sapiens
1184350	81570	54821	123531	120176	-	-	CLPB	ERCC6L	HSP78|SKD3	PICH|RAD26L	Affinity Capture-MS	physical	Huttlin EL (2015)	PUBMED:26186194	9606	9606	High Throughput	0.999572884	-	Quantitative scores are a modified CompPASS score derived from Sowa et al., Cell, 2009 (PMID 19615732). The cut-off threshold is > 0.75.	-	BIOGRID	Q9H078	-	NP_001245322|NP_001245323|NP_110440|NP_001245321	Q2NKX8	-	NP_001009954|NP_060139	-	-	-	-	-	-	Homo sapiens	Homo sapiens
1184351	81570	80746	123531	123288	-	-	CLPB	TSEN2	HSP78|SKD3	PCH2B|SEN2|SEN2L	Affinity Capture-MS	physical	Huttlin EL (2015)	PUBMED:26186194	9606	9606	High Throughput	0.860660044	-	Quantitative scores are a modified CompPASS score derived from Sowa et al., Cell, 2009 (PMID 19615732). The cut-off threshold is > 0.75.	-	BIOGRID	Q9H078	-	NP_001245322|NP_001245323|NP_110440|NP_001245321	Q8NCE0	A0A024R2H2	NP_001138864|NP_001138865|NP_001138866|NP_001138867|NP_001308207|NP_001308206|NP_079541|NP_001308208	-	-	-	-	-	-	Homo sapiens	Homo sapiens
1184352	81570	10724	123531	115948	-	-	CLPB	MGEA5	HSP78|SKD3	MEA5|NCOAT|OGA	Affinity Capture-MS	physical	Huttlin EL (2015)	PUBMED:26186194	9606	9606	High Throughput	0.935741721	-	Quantitative scores are a modified CompPASS score derived from Sowa et al., Cell, 2009 (PMID 19615732). The cut-off threshold is > 0.75.	-	BIOGRID	Q9H078	-	NP_001245322|NP_001245323|NP_110440|NP_001245321	O60502	-	NP_036347|NP_001135906	-	-	-	-	-	-	Homo sapiens	Homo sapiens
1184353	81570	8458	123531	114036	-	-	CLPB	TTF2	HSP78|SKD3	HuF2|ZGRF6	Affinity Capture-MS	physical	Huttlin EL (2015)	PUBMED:26186194	9606	9606	High Throughput	0.882133355	-	Quantitative scores are a modified CompPASS score derived from Sowa et al., Cell, 2009 (PMID 19615732). The cut-off threshold is > 0.75.	-	BIOGRID	Q9H078	-	NP_001245322|NP_001245323|NP_110440|NP_001245321	Q9UNY4	A0A024R0F1	NP_003585	-	-	-	-	-	-	Homo sapiens	Homo sapiens
1276065	4914	81570	110969	123531	-	-	NTRK1	CLPB	MTC|TRK|TRK1|TRKA|Trk-A|p140-TrkA	HSP78|SKD3	Affinity Capture-MS	physical	Emdal KB (2015)	PUBMED:25921289	9606	9606	High Throughput	-	-	-	-	BIOGRID	P04629	X5DR71	NP_001007793|NP_002520|NP_001012331	Q9H078	-	NP_001245322|NP_001245323|NP_110440|NP_001245321	-	-	-	-	-	-	Homo sapiens	Homo sapiens
1439937	7514	81570	113348	123531	-	-	XPO1	CLPB	CRM1|emb|exp1	HSP78|SKD3	Affinity Capture-MS	physical	Kirli K (2015)	PUBMED:26673895	9606	9606	High Throughput	-	-	Cargo B|Intreaction in the presence of RanGTP	-	BIOGRID	O14980	B3KWD0	NP_003391	Q9H078	-	NP_001245322|NP_001245323|NP_110440|NP_001245321	-	-	-	-	-	-	Homo sapiens	Homo sapiens
1470251	23897	81570	204783	123531	-	-	Hax1	CLPB	HAX-1|HSP1BP-1|Hs1bp1|SIG-111|Silg111|mHAX-1s	HSP78|SKD3	Affinity Capture-MS	physical	Hein MY (2015)	PUBMED:26496610	10090	9606	High Throughput	-	-	interaction detected by quantitative BAC-GFP interactomics (QUBIC)	-	BIOGRID	O35387	Q8R5I5|Q3UXX9|B9EJR4	NP_035956|NP_001268961|NP_001297610	Q9H078	-	NP_001245322|NP_001245323|NP_110440|NP_001245321	-	-	-	-	-	-	Mus musculus	Homo sapiens
1511237	4171	81570	110339	123531	-	-	MCM2	CLPB	BM28|CCNL1|CDCL1|D3S3194|MITOTIN|cdc19	HSP78|SKD3	Affinity Capture-MS	physical	Drissi R (2015)	PUBMED:25963833	9606	9606	High Throughput	-	-	-	-	BIOGRID	P49736	-	NP_004517	Q9H078	-	NP_001245322|NP_001245323|NP_110440|NP_001245321	-	-	-	-	-	-	Homo sapiens	Homo sapiens
1524419	4697	81570	110777	123531	-	-	NDUFA4	CLPB	CI-9k|CI-MLRQ|MLRQ	HSP78|SKD3	Affinity Capture-MS	physical	Floyd BJ (2016)	PUBMED:27499296	9606	9606	High Throughput	99.1	-	The scores represent percentile of the interaction (out of all interactions) based on the CompPASS algorithm.	-	BIOGRID	O00483	A0A024R9Z0	NP_002480	Q9H078	-	NP_001245322|NP_001245323|NP_110440|NP_001245321	-	-	-	-	-	-	Homo sapiens	Homo sapiens
1524423	114971	81570	125402	123531	PNAS-129	-	PTPMT1	CLPB	DUSP23|MOSP|PLIP	HSP78|SKD3	Affinity Capture-MS	physical	Floyd BJ (2016)	PUBMED:27499296	9606	9606	High Throughput	99.1	-	The scores represent percentile of the interaction (out of all interactions) based on the CompPASS algorithm.	-	BIOGRID	Q8WUK0	-	NP_001137456|NP_783859	Q9H078	-	NP_001245322|NP_001245323|NP_110440|NP_001245321	-	-	-	-	-	-	Homo sapiens	Homo sapiens
1524444	10901	81570	116107	123531	UNQ851/PRO1800	-	DHRS4	CLPB	CR|NRDR|PHCR|PSCD|SCAD-SRL|SDR-SRL|SDR25C1|SDR25C2	HSP78|SKD3	Affinity Capture-MS	physical	Floyd BJ (2016)	PUBMED:27499296	9606	9606	High Throughput	99.1	-	The scores represent percentile of the interaction (out of all interactions) based on the CompPASS algorithm.	-	BIOGRID	Q9BTZ2	F5GWZ1	NP_001269919|NP_001269918|NP_001269920|NP_001269917|NP_001269916|NP_066284	Q9H078	-	NP_001245322|NP_001245323|NP_110440|NP_001245321	-	-	-	-	-	-	Homo sapiens	Homo sapiens
1524462	57017	81570	121326	123531	HSPC326	-	COQ9	CLPB	C16orf49|COQ10D5	HSP78|SKD3	Affinity Capture-MS	physical	Floyd BJ (2016)	PUBMED:27499296	9606	9606	High Throughput	99.0	-	The scores represent percentile of the interaction (out of all interactions) based on the CompPASS algorithm.	-	BIOGRID	O75208	A0A024R6U3	NP_064708	Q9H078	-	NP_001245322|NP_001245323|NP_110440|NP_001245321	-	-	-	-	-	-	Homo sapiens	Homo sapiens
1524521	84419	81570	124071	123531	-	-	C15orf48	CLPB	FOAP-11|NMES1	HSP78|SKD3	Affinity Capture-MS	physical	Floyd BJ (2016)	PUBMED:27499296	9606	9606	High Throughput	98.8	-	The scores represent percentile of the interaction (out of all interactions) based on the CompPASS algorithm.	-	BIOGRID	Q9C002	A0A024R5U4	NP_922946|NP_115789	Q9H078	-	NP_001245322|NP_001245323|NP_110440|NP_001245321	-	-	-	-	-	-	Homo sapiens	Homo sapiens
1524549	284106	81570	129759	123531	-	-	CISD3	CLPB	Miner2	HSP78|SKD3	Affinity Capture-MS	physical	Floyd BJ (2016)	PUBMED:27499296	9606	9606	High Throughput	98.7	-	The scores represent percentile of the interaction (out of all interactions) based on the CompPASS algorithm.	-	BIOGRID	P0C7P0	-	NP_001129970	Q9H078	-	NP_001245322|NP_001245323|NP_110440|NP_001245321	-	-	-	-	-	-	Homo sapiens	Homo sapiens
1524552	79568	81570	122716	123531	-	-	C2orf47	CLPB	-	HSP78|SKD3	Affinity Capture-MS	physical	Floyd BJ (2016)	PUBMED:27499296	9606	9606	High Throughput	98.7	-	The scores represent percentile of the interaction (out of all interactions) based on the CompPASS algorithm.	-	BIOGRID	Q8WWC4	A0A024R3U8	NP_078796	Q9H078	-	NP_001245322|NP_001245323|NP_110440|NP_001245321	-	-	-	-	-	-	Homo sapiens	Homo sapiens
1524603	84908	81570	124345	123531	-	-	FAM136A	CLPB	-	HSP78|SKD3	Affinity Capture-MS	physical	Floyd BJ (2016)	PUBMED:27499296	9606	9606	High Throughput	98.5	-	The scores represent percentile of the interaction (out of all interactions) based on the CompPASS algorithm.	-	BIOGRID	Q96C01	B0AZT6	NP_116211|NP_001316686|NP_001316687|NP_001316684|NP_001316682|NP_001316681	Q9H078	-	NP_001245322|NP_001245323|NP_110440|NP_001245321	-	-	-	-	-	-	Homo sapiens	Homo sapiens
1524688	80207	81570	123176	123531	-	-	OPA3	CLPB	MGA3	HSP78|SKD3	Affinity Capture-MS	physical	Floyd BJ (2016)	PUBMED:27499296	9606	9606	High Throughput	98.3	-	The scores represent percentile of the interaction (out of all interactions) based on the CompPASS algorithm.	-	BIOGRID	Q9H6K4	B4DK77	NP_079412|NP_001017989	Q9H078	-	NP_001245322|NP_001245323|NP_110440|NP_001245321	-	-	-	-	-	-	Homo sapiens	Homo sapiens
1524725	26995	81570	117942	123531	RP11-339B21.1	-	TRUB2	CLPB	CLONE24922	HSP78|SKD3	Affinity Capture-MS	physical	Floyd BJ (2016)	PUBMED:27499296	9606	9606	High Throughput	98.2	-	The scores represent percentile of the interaction (out of all interactions) based on the CompPASS algorithm.	-	BIOGRID	O95900	A0A024R886	NP_056494|NP_001316790|NP_001316791|NP_001316792	Q9H078	-	NP_001245322|NP_001245323|NP_110440|NP_001245321	-	-	-	-	-	-	Homo sapiens	Homo sapiens
1524751	80219	81570	123186	123531	-	-	COQ10B	CLPB	-	HSP78|SKD3	Affinity Capture-MS	physical	Floyd BJ (2016)	PUBMED:27499296	9606	9606	High Throughput	98.1	-	The scores represent percentile of the interaction (out of all interactions) based on the CompPASS algorithm.	-	BIOGRID	Q9H8M1	B8ZZV9	NP_001307749|NP_001307748|NP_079423|NP_001307747	Q9H078	-	NP_001245322|NP_001245323|NP_110440|NP_001245321	-	-	-	-	-	-	Homo sapiens	Homo sapiens
1524771	54940	81570	120280	123531	-	-	OCIAD1	CLPB	ASRIJ|OCIA|TPA018	HSP78|SKD3	Affinity Capture-MS	physical	Floyd BJ (2016)	PUBMED:27499296	9606	9606	High Throughput	98.0	-	The scores represent percentile of the interaction (out of all interactions) based on the CompPASS algorithm.	-	BIOGRID	Q9NX40	A0A024R9U3	NP_001073309|NP_001073308|NP_001073310|NP_001073311|NP_001161726|NP_060300	Q9H078	-	NP_001245322|NP_001245323|NP_110440|NP_001245321	-	-	-	-	-	-	Homo sapiens	Homo sapiens
1525030	56997	81570	121312	123531	PP265	-	ADCK3	CLPB	ARCA2|CABC1|COQ10D4|COQ8|SCAR9	HSP78|SKD3	Affinity Capture-MS	physical	Floyd BJ (2016)	PUBMED:27499296	9606	9606	High Throughput	97.1	-	The scores represent percentile of the interaction (out of all interactions) based on the CompPASS algorithm.	-	BIOGRID	Q8NI60	A0A024R3S3	NP_064632	Q9H078	-	NP_001245322|NP_001245323|NP_110440|NP_001245321	-	-	-	-	-	-	Homo sapiens	Homo sapiens
1525066	81554	81570	123518	123531	-	-	WBSCR16	CLPB	-	HSP78|SKD3	Affinity Capture-MS	physical	Floyd BJ (2016)	PUBMED:27499296	9606	9606	High Throughput	97.0	-	The scores represent percentile of the interaction (out of all interactions) based on the CompPASS algorithm.	-	BIOGRID	Q96I51	-	NP_001268370|NP_110425|NP_683682	Q9H078	-	NP_001245322|NP_001245323|NP_110440|NP_001245321	-	-	-	-	-	-	Homo sapiens	Homo sapiens
1525092	79934	81570	123009	123531	-	-	ADCK4	CLPB	NPHS9	HSP78|SKD3	Affinity Capture-MS	physical	Floyd BJ (2016)	PUBMED:27499296	9606	9606	High Throughput	96.9	-	The scores represent percentile of the interaction (out of all interactions) based on the CompPASS algorithm.	-	BIOGRID	Q96D53	A0A024R0Q9	NP_001136027|NP_079152	Q9H078	-	NP_001245322|NP_001245323|NP_110440|NP_001245321	-	-	-	-	-	-	Homo sapiens	Homo sapiens
1525107	4722	81570	110801	123531	-	-	NDUFS3	CLPB	CI-30	HSP78|SKD3	Affinity Capture-MS	physical	Floyd BJ (2016)	PUBMED:27499296	9606	9606	High Throughput	96.8	-	The scores represent percentile of the interaction (out of all interactions) based on the CompPASS algorithm.	-	BIOGRID	O75489	-	NP_004542	Q9H078	-	NP_001245322|NP_001245323|NP_110440|NP_001245321	-	-	-	-	-	-	Homo sapiens	Homo sapiens
1525185	57144	81570	121402	123531	RP5-1119D9.3	-	PAK7	CLPB	PAK5	HSP78|SKD3	Affinity Capture-MS	physical	Floyd BJ (2016)	PUBMED:27499296	9606	9606	High Throughput	96.6	-	The scores represent percentile of the interaction (out of all interactions) based on the CompPASS algorithm.	-	BIOGRID	Q9P286	B0AZM9	NP_065074|NP_817127	Q9H078	-	NP_001245322|NP_001245323|NP_110440|NP_001245321	-	-	-	-	-	-	Homo sapiens	Homo sapiens
1525361	90956	81570	124782	123531	-	-	ADCK2	CLPB	AARF	HSP78|SKD3	Affinity Capture-MS	physical	Floyd BJ (2016)	PUBMED:27499296	9606	9606	High Throughput	95.9	-	The scores represent percentile of the interaction (out of all interactions) based on the CompPASS algorithm.	-	BIOGRID	Q7Z695	A4D1T6	NP_443085	Q9H078	-	NP_001245322|NP_001245323|NP_110440|NP_001245321	-	-	-	-	-	-	Homo sapiens	Homo sapiens
1525529	400916	81570	134810	123531	-	-	CHCHD10	CLPB	C22orf16|FTDALS2|N27C7-4	HSP78|SKD3	Affinity Capture-MS	physical	Floyd BJ (2016)	PUBMED:27499296	9606	9606	High Throughput	95.3	-	The scores represent percentile of the interaction (out of all interactions) based on the CompPASS algorithm.	-	BIOGRID	Q8WYQ3	B5MBW9	NP_001288268|NP_998885	Q9H078	-	NP_001245322|NP_001245323|NP_110440|NP_001245321	-	-	-	-	-	-	Homo sapiens	Homo sapiens
1525643	284184	81570	129780	123531	-	-	C17orf89	CLPB	-	HSP78|SKD3	Affinity Capture-MS	physical	Floyd BJ (2016)	PUBMED:27499296	9606	9606	High Throughput	94.9	-	The scores represent percentile of the interaction (out of all interactions) based on the CompPASS algorithm.	-	BIOGRID	A1L188	-	NP_001079990	Q9H078	-	NP_001245322|NP_001245323|NP_110440|NP_001245321	-	-	-	-	-	-	Homo sapiens	Homo sapiens
2215363	1033	81570	107467	123531	-	-	CDKN3	CLPB	CDI1|CIP2|KAP|KAP1	HSP78|SKD3	Affinity Capture-MS	physical	Li X (2016)	PUBMED:27432908	9606	9606	High Throughput	-	-	high-confidence candidate interacting protein	-	BIOGRID	Q16667	F5H232	NP_001317102|NP_001124323|NP_005183	Q9H078	-	NP_001245322|NP_001245323|NP_110440|NP_001245321	-	-	-	-	-	-	Homo sapiens	Homo sapiens
2221989	81570	23277	123531	116878	-	-	CLPB	CLUH	HSP78|SKD3	CLU1|KIAA0664	Affinity Capture-MS	physical	Huttlin EL (2017)	PUBMED:28514442	9606	9606	High Throughput	0.999995636	-	Quantitative scores are a modified CompPASS score derived from Sowa et al., Cell, 2009 (PMID 19615732). The cut-off threshold is > 0.75.	-	BIOGRID	Q9H078	-	NP_001245322|NP_001245323|NP_110440|NP_001245321	O75153	-	NP_001353591|NP_001353590|NP_056044	-	-	-	-	-	-	Homo sapiens	Homo sapiens
2223106	81570	57179	123531	121428	-	-	CLPB	KIAA1191	HSP78|SKD3	p60MONOX	Affinity Capture-MS	physical	Huttlin EL (2017)	PUBMED:28514442	9606	9606	High Throughput	0.999989493	-	Quantitative scores are a modified CompPASS score derived from Sowa et al., Cell, 2009 (PMID 19615732). The cut-off threshold is > 0.75.	-	BIOGRID	Q9H078	-	NP_001245322|NP_001245323|NP_110440|NP_001245321	Q96A73	A0A087WT18|A0A024R7Q7	NP_001073152|NP_001073153|NP_001274265|NP_001274264|NP_065177	-	-	-	-	-	-	Homo sapiens	Homo sapiens
2224163	81570	55824	123531	120931	-	-	CLPB	PAG1	HSP78|SKD3	CBP|PAG	Affinity Capture-MS	physical	Huttlin EL (2017)	PUBMED:28514442	9606	9606	High Throughput	0.999977888	-	Quantitative scores are a modified CompPASS score derived from Sowa et al., Cell, 2009 (PMID 19615732). The cut-off threshold is > 0.75.	-	BIOGRID	Q9H078	-	NP_001245322|NP_001245323|NP_110440|NP_001245321	Q9NWQ8	-	NP_060910	-	-	-	-	-	-	Homo sapiens	Homo sapiens
2230563	81570	27236	123531	118084	-	-	CLPB	ARFIP1	HSP78|SKD3	HSU52521	Affinity Capture-MS	physical	Huttlin EL (2017)	PUBMED:28514442	9606	9606	High Throughput	0.999459905	-	Quantitative scores are a modified CompPASS score derived from Sowa et al., Cell, 2009 (PMID 19615732). The cut-off threshold is > 0.75.	-	BIOGRID	Q9H078	-	NP_001245322|NP_001245323|NP_110440|NP_001245321	P53367	B4E273|B4DS69|Q8N8M9	NP_001020764|NP_001020766|NP_001274362|NP_001274360|NP_001274361|NP_055262	-	-	-	-	-	-	Homo sapiens	Homo sapiens
2230764	81570	9869	123531	115202	-	RP11-316M1.1	CLPB	SETDB1	HSP78|SKD3	ESET|H3-K9-HMTase4|KG1T|KMT1E|TDRD21	Affinity Capture-MS	physical	Huttlin EL (2017)	PUBMED:28514442	9606	9606	High Throughput	0.999422299	-	Quantitative scores are a modified CompPASS score derived from Sowa et al., Cell, 2009 (PMID 19615732). The cut-off threshold is > 0.75.	-	BIOGRID	Q9H078	-	NP_001245322|NP_001245323|NP_110440|NP_001245321	Q15047	-	NP_001353346|NP_001353347|NP_001230420|NP_036564|NP_001138887	-	-	-	-	-	-	Homo sapiens	Homo sapiens
2233618	81570	81559	123531	123523	-	-	CLPB	TRIM11	HSP78|SKD3	BIA1|RNF92	Affinity Capture-MS	physical	Huttlin EL (2017)	PUBMED:28514442	9606	9606	High Throughput	0.99845513	-	Quantitative scores are a modified CompPASS score derived from Sowa et al., Cell, 2009 (PMID 19615732). The cut-off threshold is > 0.75.	-	BIOGRID	Q9H078	-	NP_001245322|NP_001245323|NP_110440|NP_001245321	Q96F44	-	NP_660215	-	-	-	-	-	-	Homo sapiens	Homo sapiens
2236912	7347	81570	113194	123531	RP11-173B14.3	-	UCHL3	CLPB	UCH-L3	HSP78|SKD3	Affinity Capture-MS	physical	Huttlin EL (2017)	PUBMED:28514442	9606	9606	High Throughput	0.996115898	-	Quantitative scores are a modified CompPASS score derived from Sowa et al., Cell, 2009 (PMID 19615732). The cut-off threshold is > 0.75.|Re-analysis of the data from the first paper, The BioPlex Network: A Systematic Exploration of the Human Interactome, PUBMED:26186194	-	BIOGRID	P15374	A0A087WTB8	NP_001257881|NP_005993	Q9H078	-	NP_001245322|NP_001245323|NP_110440|NP_001245321	-	-	-	-	-	-	Homo sapiens	Homo sapiens
2237454	81570	4528	123531	110625	-	-	CLPB	MTIF2	HSP78|SKD3	-	Affinity Capture-MS	physical	Huttlin EL (2017)	PUBMED:28514442	9606	9606	High Throughput	0.995587935	-	Quantitative scores are a modified CompPASS score derived from Sowa et al., Cell, 2009 (PMID 19615732). The cut-off threshold is > 0.75.	-	BIOGRID	Q9H078	-	NP_001245322|NP_001245323|NP_110440|NP_001245321	P46199	Q6P1N2	NP_001005369|NP_002444	-	-	-	-	-	-	Homo sapiens	Homo sapiens
2237920	81570	4193	123531	110358	-	-	CLPB	MDM2	HSP78|SKD3	ACTFS|HDMX|hdm2	Affinity Capture-MS	physical	Huttlin EL (2017)	PUBMED:28514442	9606	9606	High Throughput	0.995110144	-	Quantitative scores are a modified CompPASS score derived from Sowa et al., Cell, 2009 (PMID 19615732). The cut-off threshold is > 0.75.	-	BIOGRID	Q9H078	-	NP_001245322|NP_001245323|NP_110440|NP_001245321	Q00987	A7UKX8|Q96DS0|A7UKX9|A7UKX7|G3XA89	NP_001354919|NP_001265391|NP_002383|NP_001138811|NP_001138812|NP_001138809	-	-	-	-	-	-	Homo sapiens	Homo sapiens
2238467	81570	85865	123531	124573	-	UG0751c10	CLPB	GTPBP10	HSP78|SKD3	ObgH2	Affinity Capture-MS	physical	Huttlin EL (2017)	PUBMED:28514442	9606	9606	High Throughput	0.994446785	-	Quantitative scores are a modified CompPASS score derived from Sowa et al., Cell, 2009 (PMID 19615732). The cut-off threshold is > 0.75.	-	BIOGRID	Q9H078	-	NP_001245322|NP_001245323|NP_110440|NP_001245321	A4D1E9	-	NP_001036182|NP_149098	-	-	-	-	-	-	Homo sapiens	Homo sapiens
2248543	81570	9941	123531	115267	-	-	CLPB	EXOG	HSP78|SKD3	ENDOGL1|ENDOGL2|ENGL|ENGL-a|ENGL-b|ENGLA|ENGLB	Affinity Capture-MS	physical	Huttlin EL (2017)	PUBMED:28514442	9606	9606	High Throughput	0.966355493	-	Quantitative scores are a modified CompPASS score derived from Sowa et al., Cell, 2009 (PMID 19615732). The cut-off threshold is > 0.75.	-	BIOGRID	Q9H078	-	NP_001245322|NP_001245323|NP_110440|NP_001245321	Q9Y2C4	-	NP_001138936|NP_005098|NP_001305884|NP_001305885|NP_001305886|NP_001305887|NP_001305883|NP_001305888	-	-	-	-	-	-	Homo sapiens	Homo sapiens
2264575	81570	1983	123531	108298	-	-	CLPB	EIF5	HSP78|SKD3	EIF-5|EIF-5A	Affinity Capture-MS	physical	Huttlin EL (2017)	PUBMED:28514442	9606	9606	High Throughput	0.845646041	-	Quantitative scores are a modified CompPASS score derived from Sowa et al., Cell, 2009 (PMID 19615732). The cut-off threshold is > 0.75.	-	BIOGRID	Q9H078	-	NP_001245322|NP_001245323|NP_110440|NP_001245321	P55010	A0A024R6Q1	NP_001960|NP_892116	-	-	-	-	-	-	Homo sapiens	Homo sapiens
2269914	266812	81570	129344	123531	-	-	NAP1L5	CLPB	DRLM	HSP78|SKD3	Affinity Capture-MS	physical	Huttlin EL (2017)	PUBMED:28514442	9606	9606	High Throughput	0.785926047	-	Quantitative scores are a modified CompPASS score derived from Sowa et al., Cell, 2009 (PMID 19615732). The cut-off threshold is > 0.75.	-	BIOGRID	Q96NT1	-	NP_715638	Q9H078	-	NP_001245322|NP_001245323|NP_110440|NP_001245321	-	-	-	-	-	-	Homo sapiens	Homo sapiens
2388312	222235	81570	128792	123531	-	-	FBXL13	CLPB	Fbl13	HSP78|SKD3	Affinity Capture-MS	physical	Fung E (2018)	PUBMED:29348145	9606	9606	High Throughput	-	-	Fbxl13 isoform 3|Purification from HEK293T using Flag tagged Fbxl13.	-	BIOGRID	Q8NEE6	Q8N1P0	NP_001104508|NP_001274079|NP_659469	Q9H078	-	NP_001245322|NP_001245323|NP_110440|NP_001245321	-	-	-	-	-	-	Homo sapiens	Homo sapiens
2464054	112399	81570	125185	123531	-	-	EGLN3	CLPB	HIFP4H3|HIFPH3|PHD3	HSP78|SKD3	Affinity Capture-MS	physical	Rodriguez J (2016)	PUBMED:26972000	9606	9606	High Throughput	-	-	Source of EGLN3 not clear	-	BIOGRID	Q9H6Z9	F8W1G2	NP_001295032|NP_071356	Q9H078	-	NP_001245322|NP_001245323|NP_110440|NP_001245321	-	-	-	-	-	-	Homo sapiens	Homo sapiens
2466130	54101	81570	119899	123531	-	-	RIPK4	CLPB	ANKK2|ANKRD3|DIK|NKRD3|PKK|PPS2|RIP4	HSP78|SKD3	Affinity Capture-MS	physical	Rodriguez J (2016)	PUBMED:26972000	9606	9606	High Throughput	-	-	-	-	BIOGRID	-	Q9H4D1|Q96T11	NP_065690	Q9H078	-	NP_001245322|NP_001245323|NP_110440|NP_001245321	-	-	-	-	-	-	Homo sapiens	Homo sapiens
2520539	2100	81570	108404	123531	-	-	ESR2	CLPB	ER-BETA|ESR-BETA|ESRB|ESTRB|Erb|NR3A2	HSP78|SKD3	Affinity Capture-MS	physical	Giurato G (2018)	PUBMED:29509190	9606	9606	High Throughput	-	-	-	-	BIOGRID	Q92731	Q0PTK2|Q7LCB3|F1D8N3	NP_001201832|NP_001428|NP_001201831|NP_001278641|NP_001035365|NP_001278652|NP_001258805|NP_001258806	Q9H078	-	NP_001245322|NP_001245323|NP_110440|NP_001245321	-	-	-	-	-	-	Homo sapiens	Homo sapiens
2531077	9401	81570	114798	123531	-	-	RECQL4	CLPB	RECQ4	HSP78|SKD3	Affinity Capture-MS	physical	Lu H (2017)	PUBMED:29229926	9606	9606	High Throughput	-	-	-	-	BIOGRID	O94761	-	NP_004251	Q9H078	-	NP_001245322|NP_001245323|NP_110440|NP_001245321	-	-	-	-	-	-	Homo sapiens	Homo sapiens
2552159	9131	81570	114579	123531	RP3-438D16.2	-	AIFM1	CLPB	AIF|CMT2D|CMTX4|COWCK|COXPD6|NADMR|NAMSD|PDCD8	HSP78|SKD3	Proximity Label-MS	physical	Liu X (2018)	PUBMED:29568061	9606	9606	High Throughput	-	-	-	-	BIOGRID	O95831	-	NP_665811|NP_001124318|NP_001124319|NP_665812|NP_004199	Q9H078	-	NP_001245322|NP_001245323|NP_110440|NP_001245321	-	-	-	-	-	-	Homo sapiens	Homo sapiens
2552989	9131	81570	114579	123531	RP3-438D16.2	-	AIFM1	CLPB	AIF|CMT2D|CMTX4|COWCK|COXPD6|NADMR|NAMSD|PDCD8	HSP78|SKD3	Affinity Capture-MS	physical	Liu X (2018)	PUBMED:29568061	9606	9606	High Throughput	-	-	-	-	BIOGRID	O95831	-	NP_665811|NP_001124318|NP_001124319|NP_665812|NP_004199	Q9H078	-	NP_001245322|NP_001245323|NP_110440|NP_001245321	-	-	-	-	-	-	Homo sapiens	Homo sapiens
2559034	6341	81570	112245	123531	-	-	SCO1	CLPB	SCOD1	HSP78|SKD3	Proximity Label-MS	physical	Liu X (2018)	PUBMED:29568061	9606	9606	High Throughput	-	-	-	-	BIOGRID	O75880	-	NP_004580	Q9H078	-	NP_001245322|NP_001245323|NP_110440|NP_001245321	-	-	-	-	-	-	Homo sapiens	Homo sapiens
2559765	84987	81570	124413	123531	-	-	COX14	CLPB	C12orf62	HSP78|SKD3	Proximity Label-MS	physical	Liu X (2018)	PUBMED:29568061	9606	9606	High Throughput	-	-	-	-	BIOGRID	Q96I36	-	NP_001244062|NP_116290|NP_001244063	Q9H078	-	NP_001245322|NP_001245323|NP_110440|NP_001245321	-	-	-	-	-	-	Homo sapiens	Homo sapiens
2559894	94081	81570	125107	123531	-	-	SFXN1	CLPB	-	HSP78|SKD3	Proximity Label-MS	physical	Liu X (2018)	PUBMED:29568061	9606	9606	High Throughput	-	-	-	-	BIOGRID	Q9H9B4	-	NP_001309909|NP_073591|NP_001309912|NP_001309907|NP_001309906|NP_001309910|NP_001309911	Q9H078	-	NP_001245322|NP_001245323|NP_110440|NP_001245321	-	-	-	-	-	-	Homo sapiens	Homo sapiens
2560147	1327	81570	107720	123531	-	-	COX4I1	CLPB	COX4|COX4-1|COXIV	HSP78|SKD3	Proximity Label-MS	physical	Liu X (2018)	PUBMED:29568061	9606	9606	High Throughput	-	-	-	-	BIOGRID	P13073	-	NP_001305715|NP_001305717|NP_001305723|NP_001305726|NP_001852|NP_001305731	Q9H078	-	NP_001245322|NP_001245323|NP_110440|NP_001245321	-	-	-	-	-	-	Homo sapiens	Homo sapiens
2560793	55848	81570	120950	123531	AD025	-	PLGRKT	CLPB	C9orf46|MDS030|PLG-RKT|Plg-R(KT)	HSP78|SKD3	Proximity Label-MS	physical	Liu X (2018)	PUBMED:29568061	9606	9606	High Throughput	-	-	-	-	BIOGRID	Q9HBL7	-	NP_060935	Q9H078	-	NP_001245322|NP_001245323|NP_110440|NP_001245321	-	-	-	-	-	-	Homo sapiens	Homo sapiens
2565221	25962	81570	117452	123531	MSTP054	-	KIAA1429	CLPB	fSAP121	HSP78|SKD3	Affinity Capture-RNA	physical	Yue Y (2018)	PUBMED:29507755	9606	9606	High Throughput	-	-	The RNA of the 'hit' genes was identified in an RIP-seq (RNA immunoprecipitation sequencing) experiment using the 'bait' protein, VIRMA.	-	BIOGRID	Q69YN4	-	NP_056311|NP_892121	Q9H078	-	NP_001245322|NP_001245323|NP_110440|NP_001245321	-	-	-	-	-	-	Homo sapiens	Homo sapiens
2570146	55626	81570	120765	123531	-	-	AMBRA1	CLPB	DCAF3|WDR94	HSP78|SKD3	Affinity Capture-MS	physical	Chen SH (2018)	PUBMED:30166453	9606	9606	High Throughput	-	-	-	-	BIOGRID	Q9C0C7	A0A075B6T1	NP_001373940|NP_001254711|NP_001254712|NP_001287660|NP_001354398|NP_001354399|NP_001354397|NP_060219|NP_001354400	Q9H078	-	NP_001245322|NP_001245323|NP_110440|NP_001245321	-	-	-	-	-	-	Homo sapiens	Homo sapiens
2633802	328	81570	106825	123531	-	-	APEX1	CLPB	APE|APE1|APEN|APEX|APX|HAP1|REF1	HSP78|SKD3	Affinity Capture-RNA	physical	Antoniali G (2017)	PUBMED:28986522	9606	9606	High Throughput	-	-	-	-	BIOGRID	P27695	Q5TZP7	NP_542379|NP_001231178|NP_542380|NP_001632	Q9H078	-	NP_001245322|NP_001245323|NP_110440|NP_001245321	-	-	-	-	-	-	Homo sapiens	Homo sapiens
2635917	81894	81570	123626	123531	NPD016	-	SLC25A28	CLPB	MFRN2|MRS3/4|MRS4L	HSP78|SKD3	Affinity Capture-MS	physical	Hubel P (2019)	PUBMED:30833792	9606	9606	High Throughput	-	-	-	-	BIOGRID	Q96A46	-	NP_112489	Q9H078	-	NP_001245322|NP_001245323|NP_110440|NP_001245321	-	-	-	-	-	-	Homo sapiens	Homo sapiens
2636340	5031	81570	111070	123531	PP2891	-	P2RY6	CLPB	P2Y6	HSP78|SKD3	Affinity Capture-MS	physical	Hubel P (2019)	PUBMED:30833792	9606	9606	High Throughput	-	-	-	-	BIOGRID	Q15077	A0A024R5I9	NP_789768|NP_789767|NP_789766|NP_001264136|NP_001264137|NP_001264134|NP_001264135|NP_001264133	Q9H078	-	NP_001245322|NP_001245323|NP_110440|NP_001245321	-	-	-	-	-	-	Homo sapiens	Homo sapiens
2637031	51296	81570	119447	123531	-	-	SLC15A3	CLPB	OCTP|PHT2|PTR3	HSP78|SKD3	Affinity Capture-MS	physical	Hubel P (2019)	PUBMED:30833792	9606	9606	High Throughput	-	-	-	-	BIOGRID	Q8IY34	-	NP_057666	Q9H078	-	NP_001245322|NP_001245323|NP_110440|NP_001245321	-	-	-	-	-	-	Homo sapiens	Homo sapiens
2637419	81622	81570	123557	123531	-	-	UNC93B1	CLPB	IIAE1|UNC93|UNC93B|Unc-93B1	HSP78|SKD3	Affinity Capture-MS	physical	Hubel P (2019)	PUBMED:30833792	9606	9606	High Throughput	-	-	-	-	BIOGRID	Q9H1C4	-	NP_112192	Q9H078	-	NP_001245322|NP_001245323|NP_110440|NP_001245321	-	-	-	-	-	-	Homo sapiens	Homo sapiens
2639104	6625	81570	112509	123531	-	-	SNRNP70	CLPB	RNPU1Z|RPU1|SNRP70|Snp1|U1-70K|U170K|U1AP|U1RNP	HSP78|SKD3	Affinity Capture-MS	physical	Bishof I (2018)	PUBMED:29802200	9606	9606	High Throughput	-	-	-	-	BIOGRID	P08621	A0A024QZD5|Q9UFS1	NP_003080|NP_001287998	Q9H078	-	NP_001245322|NP_001245323|NP_110440|NP_001245321	-	-	-	-	-	-	Homo sapiens	Homo sapiens
2642158	63904	81570	121980	123531	-	-	DUSP21	CLPB	LMWDSP21	HSP78|SKD3	Affinity Capture-MS	physical	Kumar P (2017)	PUBMED:28675297	9606	9606	High Throughput	-	-	-	-	BIOGRID	Q9H596	-	NP_071359	Q9H078	-	NP_001245322|NP_001245323|NP_110440|NP_001245321	-	-	-	-	-	-	Homo sapiens	Homo sapiens
2642159	56940	81570	121264	123531	RP11-328C17.1	-	DUSP22	CLPB	JKAP|JSP-1|JSP1|LMW-DSP2|LMWDSP2|MKP-x|MKPX|VHX	HSP78|SKD3	Affinity Capture-MS	physical	Kumar P (2017)	PUBMED:28675297	9606	9606	High Throughput	-	-	-	-	BIOGRID	Q9NRW4	-	NP_001273484|NP_064570	Q9H078	-	NP_001245322|NP_001245323|NP_110440|NP_001245321	-	-	-	-	-	-	Homo sapiens	Homo sapiens
2642160	54935	81570	120275	123531	RP11-190A12.1	-	DUSP23	CLPB	DUSP25|LDP-3|MOSP|VHZ	HSP78|SKD3	Affinity Capture-MS	physical	Kumar P (2017)	PUBMED:28675297	9606	9606	High Throughput	-	-	-	-	BIOGRID	Q9BVJ7	-	NP_060293	Q9H078	-	NP_001245322|NP_001245323|NP_110440|NP_001245321	-	-	-	-	-	-	Homo sapiens	Homo sapiens
2642161	114971	81570	125402	123531	PNAS-129	-	PTPMT1	CLPB	DUSP23|MOSP|PLIP	HSP78|SKD3	Affinity Capture-MS	physical	Kumar P (2017)	PUBMED:28675297	9606	9606	High Throughput	-	-	-	-	BIOGRID	Q8WUK0	-	NP_001137456|NP_783859	Q9H078	-	NP_001245322|NP_001245323|NP_110440|NP_001245321	-	-	-	-	-	-	Homo sapiens	Homo sapiens
2653382	330	81570	106827	123531	-	-	BIRC3	CLPB	AIP1|API2|CIAP2|HAIP1|HIAP1|MALT2|MIHC|RNF49|c-IAP2	HSP78|SKD3	Affinity Capture-MS	physical	Lee SH (2019)	PUBMED:30948266	9606	9606	High Throughput	-	-	assayed using SILAC IP (stable isotope labeling by amino acids in cell culture-based quantitative immunoprecipitation)	-	BIOGRID	Q13489	-	NP_892007|NP_001156	Q9H078	-	NP_001245322|NP_001245323|NP_110440|NP_001245321	-	-	-	-	-	-	Homo sapiens	Homo sapiens
2654138	6780	81570	112657	123531	RP3-470L14.2	-	STAU1	CLPB	PPP1R150|STAU	HSP78|SKD3	Affinity Capture-MS	physical	Lee SH (2019)	PUBMED:30948266	9606	9606	High Throughput	-	-	-	-	BIOGRID	O95793	B3KRE0|Q6PJX3	NP_059347|NP_059346|NP_001306063|NP_059348|NP_001309858|NP_001032405|NP_001306064|NP_001309862|NP_001309859|NP_004593|NP_001309857|NP_001309856|NP_001309860|NP_001309861	Q9H078	-	NP_001245322|NP_001245323|NP_110440|NP_001245321	-	-	-	-	-	-	Homo sapiens	Homo sapiens
2750801	57664	81570	121697	123531	-	-	PLEKHA4	CLPB	PEPP1	HSP78|SKD3	Affinity Capture-MS	physical	Shami Shah A (2019)	PUBMED:31091453	9606	9606	High Throughput	-	-	assayed using SILAC IP (stable isotope labeling by amino acids in cell culture-based quantitative immunoprecipitation)|only hits identified in both pull-downs have been included	-	BIOGRID	Q9H4M7	-	NP_001154826|NP_065955	Q9H078	-	NP_001245322|NP_001245323|NP_110440|NP_001245321	-	-	-	-	-	-	Homo sapiens	Homo sapiens
2784323	81570	5891	123531	111828	-	-	CLPB	MOK	HSP78|SKD3	RAGE|RAGE-1|RAGE1|STK30	Proximity Label-MS	physical	Fasci D (2018)	PUBMED:30021884	9606	9606	High Throughput	-	-	interaction identified using XL-MS (cross-linking mass spectrometry): lysates from unfractionated cells were treated with cross-linker and cross-linked proteins were identified by mass-spectrometry; interaction is undirectional; therefore bait and prey/hit have been assigned arbitrarily; interactions with FDRs (false discovery rates) of 1% or less were reported; this interaction was not detected …	-	BIOGRID	Q9H078	-	NP_001245322|NP_001245323|NP_110440|NP_001245321	Q9UQ07	Q49A77	NP_001258940|NP_001340756|NP_001317163|NP_055041	-	-	-	-	-	-	Homo sapiens	Homo sapiens
2785366	58508	81570	121835	123531	-	-	KMT2C	CLPB	HALR|MLL3	HSP78|SKD3	Proximity Label-MS	physical	Fasci D (2018)	PUBMED:30021884	9606	9606	High Throughput	-	-	interaction identified using XL-MS (cross-linking mass spectrometry): TX100-soluble fractions from cells were treated with cross-linker and cross-linked proteins were identified by mass-spectrometry; interaction is undirectional; therefore bait and prey/hit have been assigned arbitrarily; interactions with FDRs (false discovery rates) of 1% or less were reported; this interaction was not detected…	-	BIOGRID	Q8NEZ4	-	NP_733751	Q9H078	-	NP_001245322|NP_001245323|NP_110440|NP_001245321	-	-	-	-	-	-	Homo sapiens	Homo sapiens
2789717	27429	81570	118165	123531	-	-	HTRA2	CLPB	OMI|PARK13|PRSS25	HSP78|SKD3	Proximity Label-MS	physical	Botham A (2019)	PUBMED:31617661	9606	9606	High Throughput	-	-	-	-	BIOGRID	O43464	-	NP_001308656|NP_001308657|NP_037379|NP_659540	Q9H078	-	NP_001245322|NP_001245323|NP_110440|NP_001245321	-	-	-	-	-	-	Homo sapiens	Homo sapiens
2789798	114294	81570	125311	123531	UNQ843/PRO1781	-	LACTB	CLPB	G24|MRPL56	HSP78|SKD3	Proximity Label-MS	physical	Botham A (2019)	PUBMED:31617661	9606	9606	High Throughput	-	-	-	-	BIOGRID	P83111	-	NP_116246|NP_741982|NP_001275514	Q9H078	-	NP_001245322|NP_001245323|NP_110440|NP_001245321	-	-	-	-	-	-	Homo sapiens	Homo sapiens
2789854	115209	81570	125420	123531	-	-	OMA1	CLPB	2010001O09Rik|DAB1|MPRP-1|YKR087C|ZMPOMA1|peptidase	HSP78|SKD3	Proximity Label-MS	physical	Botham A (2019)	PUBMED:31617661	9606	9606	High Throughput	-	-	-	-	BIOGRID	Q96E52	-	NP_660286	Q9H078	-	NP_001245322|NP_001245323|NP_110440|NP_001245321	-	-	-	-	-	-	Homo sapiens	Homo sapiens
2789931	55486	81570	120678	123531	PRO2207	-	PARL	CLPB	PSARL|PSARL1|PSENIP2|RHBDS1	HSP78|SKD3	Proximity Label-MS	physical	Botham A (2019)	PUBMED:31617661	9606	9606	High Throughput	-	-	-	-	BIOGRID	Q9H300	-	NP_001311365|NP_001311366|NP_001311367|NP_061092|NP_001032728	Q9H078	-	NP_001245322|NP_001245323|NP_110440|NP_001245321	-	-	-	-	-	-	Homo sapiens	Homo sapiens
2803472	2099	81570	108403	123531	RP1-130E4.1	-	ESR1	CLPB	ER|ESR|ESRA|ESTRR|Era|NR3A1	HSP78|SKD3	Affinity Capture-MS	physical	Nassa G (2019)	PUBMED:31527615	9606	9606	High Throughput	-	-	interaction detected using the TAP (tandem affinity purification) procedure followed by LC-MS/MS (liquid chromatography-tandem mass spectrometry) to identify ER-alpha-interacting proteins; this interaction was detected in at least 2 of 3 samples not treated with, as well as in at least 2 of 3 samples pre-treated with, RNase, suggesting that the interaction can occur in the absence or presence of …	-	BIOGRID	P03372	Q9UBT1|G4XH65|A8KAF4	NP_001116213|NP_000116|NP_001278159|NP_001278170|NP_001116212|NP_001116214	Q9H078	-	NP_001245322|NP_001245323|NP_110440|NP_001245321	-	-	-	-	-	-	Homo sapiens	Homo sapiens
2804800	196294	81570	128195	123531	-	-	IMMP1L	CLPB	IMP1|IMP1-LIKE	HSP78|SKD3	Proximity Label-MS	physical	Botham A (2019)	PUBMED:31617661	9606	9606	High Throughput	-	-	-	-	BIOGRID	Q96LU5	-	NP_659418	Q9H078	-	NP_001245322|NP_001245323|NP_110440|NP_001245321	-	-	-	-	-	-	Homo sapiens	Homo sapiens
2804943	83943	81570	123826	123531	-	-	IMMP2L	CLPB	IMMP2L-IT1|IMP2|IMP2-LIKE	HSP78|SKD3	Proximity Label-MS	physical	Botham A (2019)	PUBMED:31617661	9606	9606	High Throughput	-	-	-	-	BIOGRID	Q96T52	A4D0S9	NP_115938|NP_001231535	Q9H078	-	NP_001245322|NP_001245323|NP_110440|NP_001245321	-	-	-	-	-	-	Homo sapiens	Homo sapiens
2805186	10730	81570	115954	123531	RP11-145E8.2	-	YME1L1	CLPB	FTSH|MEG4|PAMP|YME1L	HSP78|SKD3	Proximity Label-MS	physical	Botham A (2019)	PUBMED:31617661	9606	9606	High Throughput	-	-	-	-	BIOGRID	Q96TA2	-	NP_055078|NP_647473|NP_001240795	Q9H078	-	NP_001245322|NP_001245323|NP_110440|NP_001245321	-	-	-	-	-	-	Homo sapiens	Homo sapiens
2806276	43740577	81570	4383873	123531	GU280_gp09	-	ORF8	CLPB	SARS-CoV2 ORF8|SARS-CoV-2 ORF8|8|NS7B_SARS2|PRO_0000449655	HSP78|SKD3	Proximity Label-MS	physical	St-Germain JR (2020)	DOI:10.1101/2020.08.28.269175	2697049	9606	High Throughput	15.0	-	BioID|SAINT analysis was used to identify SARS-CoV-2 viral-host proximity interactions in human HEK-293 cells and those with a Bayesian FDR =< 0.01 were considered high confidence. Scores are the sum of peptide counts from four mass spec runs with a higher score indicating a higher degree of connectivity between proteins.	-	BIOGRID	P0DTC8	-	YP_009724396	Q9H078	-	NP_001245322|NP_001245323|NP_110440|NP_001245321	-	-	-	-	-	-	Severe acute respiratory syndrome coronavirus 2	Homo sapiens
2823798	11113	81570	116290	123531	-	-	CIT	CLPB	CRIK|STK21	HSP78|SKD3	Affinity Capture-MS	physical	Capalbo L (2019)	PUBMED:31586073	9606	9606	High Throughput	-	-	-	-	BIOGRID	O14578	-	NP_009105|NP_001193928	Q9H078	-	NP_001245322|NP_001245323|NP_110440|NP_001245321	-	-	-	-	-	-	Homo sapiens	Homo sapiens
2825414	9212	81570	114646	123531	-	-	AURKB	CLPB	AIK2|AIM-1|AIM1|ARK2|AurB|IPL1|PPP1R48|STK12|STK5|aurkb-sv1|aurkb-sv2	HSP78|SKD3	Affinity Capture-MS	physical	Capalbo L (2019)	PUBMED:31586073	9606	9606	High Throughput	-	-	-	-	BIOGRID	Q96GD4	-	NP_001300879|NP_001243763|NP_004208|NP_001300883|NP_001300882|NP_001300881|NP_001300880|NP_001300884|NP_001271455	Q9H078	-	NP_001245322|NP_001245323|NP_110440|NP_001245321	-	-	-	-	-	-	Homo sapiens	Homo sapiens
2849627	81570	10965	123531	116164	-	-	CLPB	ACOT2	HSP78|SKD3	CTE-IA|CTE1A|MTE1|PTE2|PTE2A|ZAP128	Proximity Label-MS	physical	Antonicka H (2020)	PUBMED:32877691	9606	9606	High Throughput	1.0	-	interaction assayed using BioID|interactions were considered high confidence if they had a Bayesian False Discovery Rate of 1% or less|the Saint Score for the interaction (or the maximum of any bait-prey combinations that had multiple scores) is shown	-	BIOGRID	Q9H078	-	NP_001245322|NP_001245323|NP_110440|NP_001245321	P49753	B3KSA0|F6VI00	NP_006812	-	-	-	-	-	-	Homo sapiens	Homo sapiens
2849628	81570	10939	123531	116139	-	-	CLPB	AFG3L2	HSP78|SKD3	SCA28|SPAX5	Proximity Label-MS	physical	Antonicka H (2020)	PUBMED:32877691	9606	9606	High Throughput	0.86	-	interaction assayed using BioID|interactions were considered high confidence if they had a Bayesian False Discovery Rate of 1% or less|the Saint Score for the interaction (or the maximum of any bait-prey combinations that had multiple scores) is shown	-	BIOGRID	Q9H078	-	NP_001245322|NP_001245323|NP_110440|NP_001245321	Q9Y4W6	Q8TA92	NP_006787	-	-	-	-	-	-	Homo sapiens	Homo sapiens
2849629	81570	57448	123531	121521	-	-	CLPB	BIRC6	HSP78|SKD3	APOLLON|BRUCE	Proximity Label-MS	physical	Antonicka H (2020)	PUBMED:32877691	9606	9606	High Throughput	0.85	-	interaction assayed using BioID|interactions were considered high confidence if they had a Bayesian False Discovery Rate of 1% or less|the Saint Score for the interaction (or the maximum of any bait-prey combinations that had multiple scores) is shown	-	BIOGRID	Q9H078	-	NP_001245322|NP_001245323|NP_110440|NP_001245321	Q9NR09	-	NP_057336|NP_001365054	-	-	-	-	-	-	Homo sapiens	Homo sapiens
2849630	81570	54927	123531	120267	-	-	CLPB	CHCHD3	HSP78|SKD3	MINOS3|PPP1R22	Proximity Label-MS	physical	Antonicka H (2020)	PUBMED:32877691	9606	9606	High Throughput	1.0	-	interaction assayed using BioID|interactions were considered high confidence if they had a Bayesian False Discovery Rate of 1% or less|the Saint Score for the interaction (or the maximum of any bait-prey combinations that had multiple scores) is shown	-	BIOGRID	Q9H078	-	NP_001245322|NP_001245323|NP_110440|NP_001245321	Q9NX63	A4D1N4	NP_001304106|NP_001304107|NP_060282	-	-	-	-	-	-	Homo sapiens	Homo sapiens
2849631	81570	1111	123531	107536	-	-	CLPB	CHEK1	HSP78|SKD3	CHK1	Proximity Label-MS	physical	Antonicka H (2020)	PUBMED:32877691	9606	9606	High Throughput	0.97	-	interaction assayed using BioID|interactions were considered high confidence if they had a Bayesian False Discovery Rate of 1% or less|the Saint Score for the interaction (or the maximum of any bait-prey combinations that had multiple scores) is shown	-	BIOGRID	Q9H078	-	NP_001245322|NP_001245323|NP_110440|NP_001245321	O14757	B4DT73	NP_001231775|NP_001107593|NP_001317357|NP_001317356|NP_001107594|NP_001265	-	-	-	-	-	-	Homo sapiens	Homo sapiens
2849632	81570	1159	123531	107579	-	-	CLPB	CKMT1B	HSP78|SKD3	CKMT|CKMT1|UMTCK	Proximity Label-MS	physical	Antonicka H (2020)	PUBMED:32877691	9606	9606	High Throughput	1.0	-	interaction assayed using BioID|interactions were considered high confidence if they had a Bayesian False Discovery Rate of 1% or less|the Saint Score for the interaction (or the maximum of any bait-prey combinations that had multiple scores) is shown	-	BIOGRID	Q9H078	-	NP_001245322|NP_001245323|NP_110440|NP_001245321	P12532	-	NP_066270|NP_001362413	-	-	-	-	-	-	Homo sapiens	Homo sapiens
2849633	81570	65260	123531	122417	-	-	CLPB	COA7	HSP78|SKD3	C1orf163|RESA1|SELRC1	Proximity Label-MS	physical	Antonicka H (2020)	PUBMED:32877691	9606	9606	High Throughput	1.0	-	interaction assayed using BioID|interactions were considered high confidence if they had a Bayesian False Discovery Rate of 1% or less|the Saint Score for the interaction (or the maximum of any bait-prey combinations that had multiple scores) is shown	-	BIOGRID	Q9H078	-	NP_001245322|NP_001245323|NP_110440|NP_001245321	Q96BR5	-	NP_075565	-	-	-	-	-	-	Homo sapiens	Homo sapiens
2849634	81570	1355	123531	107747	-	-	CLPB	COX15	HSP78|SKD3	CEMCOX2	Proximity Label-MS	physical	Antonicka H (2020)	PUBMED:32877691	9606	9606	High Throughput	1.0	-	interaction assayed using BioID|interactions were considered high confidence if they had a Bayesian False Discovery Rate of 1% or less|the Saint Score for the interaction (or the maximum of any bait-prey combinations that had multiple scores) is shown	-	BIOGRID	Q9H078	-	NP_001245322|NP_001245323|NP_110440|NP_001245321	Q7KZN9	-	NP_001307903|NP_004367|NP_510870|NP_001307905|NP_001307904	-	-	-	-	-	-	Homo sapiens	Homo sapiens
2849635	81570	1340	123531	107733	-	-	CLPB	COX6B1	HSP78|SKD3	COX6B|COXG|COXVIb1	Proximity Label-MS	physical	Antonicka H (2020)	PUBMED:32877691	9606	9606	High Throughput	0.98	-	interaction assayed using BioID|interactions were considered high confidence if they had a Bayesian False Discovery Rate of 1% or less|the Saint Score for the interaction (or the maximum of any bait-prey combinations that had multiple scores) is shown	-	BIOGRID	Q9H078	-	NP_001245322|NP_001245323|NP_110440|NP_001245321	P14854	-	NP_001854	-	-	-	-	-	-	Homo sapiens	Homo sapiens
2849636	81570	7818	123531	113587	-	-	CLPB	DAP3	HSP78|SKD3	DAP-3|MRP-S29|MRPS29|bMRP-10	Proximity Label-MS	physical	Antonicka H (2020)	PUBMED:32877691	9606	9606	High Throughput	1.0	-	interaction assayed using BioID|interactions were considered high confidence if they had a Bayesian False Discovery Rate of 1% or less|the Saint Score for the interaction (or the maximum of any bait-prey combinations that had multiple scores) is shown	-	BIOGRID	Q9H078	-	NP_001245322|NP_001245323|NP_110440|NP_001245321	P51398	-	NP_001186780|NP_004623|NP_001186779|NP_001186778|NP_387506	-	-	-	-	-	-	Homo sapiens	Homo sapiens
2849637	81570	1743	123531	108087	-	-	CLPB	DLST	HSP78|SKD3	DLTS	Proximity Label-MS	physical	Antonicka H (2020)	PUBMED:32877691	9606	9606	High Throughput	1.0	-	interaction assayed using BioID|interactions were considered high confidence if they had a Bayesian False Discovery Rate of 1% or less|the Saint Score for the interaction (or the maximum of any bait-prey combinations that had multiple scores) is shown	-	BIOGRID	Q9H078	-	NP_001245322|NP_001245323|NP_110440|NP_001245321	P36957	A0A024R6C9|B7Z6J1	NP_001924|NP_001231812	-	-	-	-	-	-	Homo sapiens	Homo sapiens
2849638	81570	10456	123531	115719	-	RP11-137P24.1	CLPB	HAX1	HSP78|SKD3	HCLSBP1|HS1BP1|SCN3	Proximity Label-MS	physical	Antonicka H (2020)	PUBMED:32877691	9606	9606	High Throughput	1.0	-	interaction assayed using BioID|interactions were considered high confidence if they had a Bayesian False Discovery Rate of 1% or less|the Saint Score for the interaction (or the maximum of any bait-prey combinations that had multiple scores) is shown	-	BIOGRID	Q9H078	-	NP_001245322|NP_001245323|NP_110440|NP_001245321	O00165	-	NP_001018238|NP_006109	-	-	-	-	-	-	Homo sapiens	Homo sapiens
2849639	81570	55699	123531	120824	-	-	CLPB	IARS2	HSP78|SKD3	ILERS	Proximity Label-MS	physical	Antonicka H (2020)	PUBMED:32877691	9606	9606	High Throughput	0.83	-	interaction assayed using BioID|interactions were considered high confidence if they had a Bayesian False Discovery Rate of 1% or less|the Saint Score for the interaction (or the maximum of any bait-prey combinations that had multiple scores) is shown	-	BIOGRID	Q9H078	-	NP_001245322|NP_001245323|NP_110440|NP_001245321	Q9NSE4	-	NP_060530	-	-	-	-	-	-	Homo sapiens	Homo sapiens
2849640	81570	10989	123531	116185	-	PIG4	CLPB	IMMT	HSP78|SKD3	HMP|MINOS2|P87|P87/89|P89|PIG52	Proximity Label-MS	physical	Antonicka H (2020)	PUBMED:32877691	9606	9606	High Throughput	1.0	-	interaction assayed using BioID|interactions were considered high confidence if they had a Bayesian False Discovery Rate of 1% or less|the Saint Score for the interaction (or the maximum of any bait-prey combinations that had multiple scores) is shown	-	BIOGRID	Q9H078	-	NP_001245322|NP_001245323|NP_110440|NP_001245321	Q16891	-	NP_001093640|NP_006830|NP_001093639	-	-	-	-	-	-	Homo sapiens	Homo sapiens
2849641	81570	51116	123531	119304	-	CGI-91	CLPB	MRPS2	HSP78|SKD3	MRP-S2|S2mt	Proximity Label-MS	physical	Antonicka H (2020)	PUBMED:32877691	9606	9606	High Throughput	0.98	-	interaction assayed using BioID|interactions were considered high confidence if they had a Bayesian False Discovery Rate of 1% or less|the Saint Score for the interaction (or the maximum of any bait-prey combinations that had multiple scores) is shown	-	BIOGRID	Q9H078	-	NP_001245322|NP_001245323|NP_110440|NP_001245321	Q9Y399	A0A024R8D4	NP_057118	-	-	-	-	-	-	Homo sapiens	Homo sapiens
2849642	81570	56945	123531	121269	-	GK002	CLPB	MRPS22	HSP78|SKD3	C3orf5|COXPD5|GIBT|MRP-S22|RPMS22	Proximity Label-MS	physical	Antonicka H (2020)	PUBMED:32877691	9606	9606	High Throughput	1.0	-	interaction assayed using BioID|interactions were considered high confidence if they had a Bayesian False Discovery Rate of 1% or less|the Saint Score for the interaction (or the maximum of any bait-prey combinations that had multiple scores) is shown	-	BIOGRID	Q9H078	-	NP_001245322|NP_001245323|NP_110440|NP_001245321	P82650	G5E9V5	NP_064576	-	-	-	-	-	-	Homo sapiens	Homo sapiens
2849643	81570	64951	123531	122357	-	HSPC335	CLPB	MRPS24	HSP78|SKD3	MRP-S24|S24mt|bMRP-47|bMRP47	Proximity Label-MS	physical	Antonicka H (2020)	PUBMED:32877691	9606	9606	High Throughput	1.0	-	interaction assayed using BioID|interactions were considered high confidence if they had a Bayesian False Discovery Rate of 1% or less|the Saint Score for the interaction (or the maximum of any bait-prey combinations that had multiple scores) is shown	-	BIOGRID	Q9H078	-	NP_001245322|NP_001245323|NP_110440|NP_001245321	Q96EL2	-	NP_114403	-	-	-	-	-	-	Homo sapiens	Homo sapiens
2849644	81570	64949	123531	122356	-	-	CLPB	MRPS26	HSP78|SKD3	C20orf193|GI008|MRP-S13|MRP-S26|MRPS13|NY-BR-87|RPMS13|dJ534B8.3	Proximity Label-MS	physical	Antonicka H (2020)	PUBMED:32877691	9606	9606	High Throughput	1.0	-	interaction assayed using BioID|interactions were considered high confidence if they had a Bayesian False Discovery Rate of 1% or less|the Saint Score for the interaction (or the maximum of any bait-prey combinations that had multiple scores) is shown	-	BIOGRID	Q9H078	-	NP_001245322|NP_001245323|NP_110440|NP_001245321	Q9BYN8	-	NP_110438	-	-	-	-	-	-	Homo sapiens	Homo sapiens
2849645	81570	23107	123531	116731	-	-	CLPB	MRPS27	HSP78|SKD3	MRP-S27|S27mt	Proximity Label-MS	physical	Antonicka H (2020)	PUBMED:32877691	9606	9606	High Throughput	1.0	-	interaction assayed using BioID|interactions were considered high confidence if they had a Bayesian False Discovery Rate of 1% or less|the Saint Score for the interaction (or the maximum of any bait-prey combinations that had multiple scores) is shown	-	BIOGRID	Q9H078	-	NP_001245322|NP_001245323|NP_110440|NP_001245321	Q92552	A0A024RAJ1|G5EA06|Q6PKB3	NP_055899|NP_001273680|NP_001273677	-	-	-	-	-	-	Homo sapiens	Homo sapiens
2849646	81570	10240	123531	115534	-	-	CLPB	MRPS31	HSP78|SKD3	IMOGN38|MRP-S31|S31mt	Proximity Label-MS	physical	Antonicka H (2020)	PUBMED:32877691	9606	9606	High Throughput	1.0	-	interaction assayed using BioID|interactions were considered high confidence if they had a Bayesian False Discovery Rate of 1% or less|the Saint Score for the interaction (or the maximum of any bait-prey combinations that had multiple scores) is shown	-	BIOGRID	Q9H078	-	NP_001245322|NP_001245323|NP_110440|NP_001245321	Q92665	-	NP_005821	-	-	-	-	-	-	Homo sapiens	Homo sapiens
2849647	81570	65993	123531	122442	-	-	CLPB	MRPS34	HSP78|SKD3	MRP-S12|MRP-S34|MRPS12	Proximity Label-MS	physical	Antonicka H (2020)	PUBMED:32877691	9606	9606	High Throughput	1.0	-	interaction assayed using BioID|interactions were considered high confidence if they had a Bayesian False Discovery Rate of 1% or less|the Saint Score for the interaction (or the maximum of any bait-prey combinations that had multiple scores) is shown	-	BIOGRID	Q9H078	-	NP_001245322|NP_001245323|NP_110440|NP_001245321	P82930	C9JJ19	NP_076425|NP_001287829	-	-	-	-	-	-	Homo sapiens	Homo sapiens
2849648	81570	60488	123531	121919	-	HDCMD11P	CLPB	MRPS35	HSP78|SKD3	MDS023|MRP-S28|MRPS28	Proximity Label-MS	physical	Antonicka H (2020)	PUBMED:32877691	9606	9606	High Throughput	1.0	-	interaction assayed using BioID|interactions were considered high confidence if they had a Bayesian False Discovery Rate of 1% or less|the Saint Score for the interaction (or the maximum of any bait-prey combinations that had multiple scores) is shown	-	BIOGRID	Q9H078	-	NP_001245322|NP_001245323|NP_110440|NP_001245321	P82673	-	NP_001177793|NP_068593	-	-	-	-	-	-	Homo sapiens	Homo sapiens
2849649	81570	64969	123531	122362	-	-	CLPB	MRPS5	HSP78|SKD3	MRP-S5|S5mt	Proximity Label-MS	physical	Antonicka H (2020)	PUBMED:32877691	9606	9606	High Throughput	0.99	-	interaction assayed using BioID|interactions were considered high confidence if they had a Bayesian False Discovery Rate of 1% or less|the Saint Score for the interaction (or the maximum of any bait-prey combinations that had multiple scores) is shown	-	BIOGRID	Q9H078	-	NP_001245322|NP_001245323|NP_110440|NP_001245321	P82675	-	NP_001308924|NP_001308925|NP_001308926|NP_114108	-	-	-	-	-	-	Homo sapiens	Homo sapiens
2849650	81570	51081	123531	119271	-	-	CLPB	MRPS7	HSP78|SKD3	MRP-S|MRP-S7|RP-S7|RPMS7|S7mt|bMRP27a	Proximity Label-MS	physical	Antonicka H (2020)	PUBMED:32877691	9606	9606	High Throughput	1.0	-	interaction assayed using BioID|interactions were considered high confidence if they had a Bayesian False Discovery Rate of 1% or less|the Saint Score for the interaction (or the maximum of any bait-prey combinations that had multiple scores) is shown	-	BIOGRID	Q9H078	-	NP_001245322|NP_001245323|NP_110440|NP_001245321	Q9Y2R9	A0A024R8L0	NP_057055	-	-	-	-	-	-	Homo sapiens	Homo sapiens
2849651	81570	64965	123531	122360	-	-	CLPB	MRPS9	HSP78|SKD3	MRP-S9|RPMS9|S9mt	Proximity Label-MS	physical	Antonicka H (2020)	PUBMED:32877691	9606	9606	High Throughput	1.0	-	interaction assayed using BioID|interactions were considered high confidence if they had a Bayesian False Discovery Rate of 1% or less|the Saint Score for the interaction (or the maximum of any bait-prey combinations that had multiple scores) is shown	-	BIOGRID	Q9H078	-	NP_001245322|NP_001245323|NP_110440|NP_001245321	P82933	-	NP_872578	-	-	-	-	-	-	Homo sapiens	Homo sapiens
2849652	81570	10651	123531	115894	-	-	CLPB	MTX2	HSP78|SKD3	-	Proximity Label-MS	physical	Antonicka H (2020)	PUBMED:32877691	9606	9606	High Throughput	1.0	-	interaction assayed using BioID|interactions were considered high confidence if they had a Bayesian False Discovery Rate of 1% or less|the Saint Score for the interaction (or the maximum of any bait-prey combinations that had multiple scores) is shown	-	BIOGRID	Q9H078	-	NP_001245322|NP_001245323|NP_110440|NP_001245321	O75431	-	NP_001306027|NP_001006636|NP_006545|NP_001306026	-	-	-	-	-	-	Homo sapiens	Homo sapiens
2849653	81570	4698	123531	110778	-	-	CLPB	NDUFA5	HSP78|SKD3	B13|CI-13KD-B|CI-13kB|NUFM|UQOR13	Proximity Label-MS	physical	Antonicka H (2020)	PUBMED:32877691	9606	9606	High Throughput	0.97	-	interaction assayed using BioID|interactions were considered high confidence if they had a Bayesian False Discovery Rate of 1% or less|the Saint Score for the interaction (or the maximum of any bait-prey combinations that had multiple scores) is shown	-	BIOGRID	Q9H078	-	NP_001245322|NP_001245323|NP_110440|NP_001245321	Q16718	A0A087WXR5|A0A087X1G1|A0A024R745	NP_001269351|NP_001269350|NP_004991|NP_001269348|NP_001278233|NP_001269349	-	-	-	-	-	-	Homo sapiens	Homo sapiens
2849654	81570	4702	123531	110782	-	-	CLPB	NDUFA8	HSP78|SKD3	CI-19KD|CI-PGIV|PGIV	Proximity Label-MS	physical	Antonicka H (2020)	PUBMED:32877691	9606	9606	High Throughput	1.0	-	interaction assayed using BioID|interactions were considered high confidence if they had a Bayesian False Discovery Rate of 1% or less|the Saint Score for the interaction (or the maximum of any bait-prey combinations that had multiple scores) is shown	-	BIOGRID	Q9H078	-	NP_001245322|NP_001245323|NP_110440|NP_001245321	P51970	-	NP_055037|NP_001305124	-	-	-	-	-	-	Homo sapiens	Homo sapiens
2849655	81570	4719	123531	110799	-	-	CLPB	NDUFS1	HSP78|SKD3	CI-75Kd|CI-75k|PRO1304	Proximity Label-MS	physical	Antonicka H (2020)	PUBMED:32877691	9606	9606	High Throughput	0.95	-	interaction assayed using BioID|interactions were considered high confidence if they had a Bayesian False Discovery Rate of 1% or less|the Saint Score for the interaction (or the maximum of any bait-prey combinations that had multiple scores) is shown	-	BIOGRID	Q9H078	-	NP_001245322|NP_001245323|NP_110440|NP_001245321	P28331	E5KRK5	NP_001186911|NP_001186910|NP_001186913|NP_001186912|NP_004997	-	-	-	-	-	-	Homo sapiens	Homo sapiens
2849656	81570	4722	123531	110801	-	-	CLPB	NDUFS3	HSP78|SKD3	CI-30	Proximity Label-MS	physical	Antonicka H (2020)	PUBMED:32877691	9606	9606	High Throughput	0.94	-	interaction assayed using BioID|interactions were considered high confidence if they had a Bayesian False Discovery Rate of 1% or less|the Saint Score for the interaction (or the maximum of any bait-prey combinations that had multiple scores) is shown	-	BIOGRID	Q9H078	-	NP_001245322|NP_001245323|NP_110440|NP_001245321	O75489	-	NP_004542	-	-	-	-	-	-	Homo sapiens	Homo sapiens
2849657	81570	4728	123531	110806	-	-	CLPB	NDUFS8	HSP78|SKD3	CI-23k|CI23KD|TYKY	Proximity Label-MS	physical	Antonicka H (2020)	PUBMED:32877691	9606	9606	High Throughput	0.93	-	interaction assayed using BioID|interactions were considered high confidence if they had a Bayesian False Discovery Rate of 1% or less|the Saint Score for the interaction (or the maximum of any bait-prey combinations that had multiple scores) is shown	-	BIOGRID	Q9H078	-	NP_001245322|NP_001245323|NP_110440|NP_001245321	O00217	-	NP_002487	-	-	-	-	-	-	Homo sapiens	Homo sapiens
2849658	81570	4731	123531	110809	-	-	CLPB	NDUFV3	HSP78|SKD3	CI-10k|CI-9KD	Proximity Label-MS	physical	Antonicka H (2020)	PUBMED:32877691	9606	9606	High Throughput	1.0	-	interaction assayed using BioID|interactions were considered high confidence if they had a Bayesian False Discovery Rate of 1% or less|the Saint Score for the interaction (or the maximum of any bait-prey combinations that had multiple scores) is shown	-	BIOGRID	Q9H078	-	NP_001245322|NP_001245323|NP_110440|NP_001245321	P56181	-	NP_066553|NP_001001503	-	-	-	-	-	-	Homo sapiens	Homo sapiens
2849659	81570	55037	123531	120366	-	TRG15	CLPB	PTCD3	HSP78|SKD3	MRP-S39	Proximity Label-MS	physical	Antonicka H (2020)	PUBMED:32877691	9606	9606	High Throughput	1.0	-	interaction assayed using BioID|interactions were considered high confidence if they had a Bayesian False Discovery Rate of 1% or less|the Saint Score for the interaction (or the maximum of any bait-prey combinations that had multiple scores) is shown	-	BIOGRID	Q9H078	-	NP_001245322|NP_001245323|NP_110440|NP_001245321	Q96EY7	-	NP_060422	-	-	-	-	-	-	Homo sapiens	Homo sapiens
2849660	81570	25813	123531	117342	-	CGI-51	CLPB	SAMM50	HSP78|SKD3	OMP85|SAM50|TOB55|TRG-3|YNL026W	Proximity Label-MS	physical	Antonicka H (2020)	PUBMED:32877691	9606	9606	High Throughput	0.97	-	interaction assayed using BioID|interactions were considered high confidence if they had a Bayesian False Discovery Rate of 1% or less|the Saint Score for the interaction (or the maximum of any bait-prey combinations that had multiple scores) is shown	-	BIOGRID	Q9H078	-	NP_001245322|NP_001245323|NP_110440|NP_001245321	Q9Y512	-	NP_056195	-	-	-	-	-	-	Homo sapiens	Homo sapiens
2849661	81570	26517	123531	117722	-	-	CLPB	TIMM13	HSP78|SKD3	TIM13|TIM13B|TIMM13A|TIMM13B|ppv1	Proximity Label-MS	physical	Antonicka H (2020)	PUBMED:32877691	9606	9606	High Throughput	1.0	-	interaction assayed using BioID|interactions were considered high confidence if they had a Bayesian False Discovery Rate of 1% or less|the Saint Score for the interaction (or the maximum of any bait-prey combinations that had multiple scores) is shown	-	BIOGRID	Q9H078	-	NP_001245322|NP_001245323|NP_110440|NP_001245321	Q9Y5L4	-	NP_036590	-	-	-	-	-	-	Homo sapiens	Homo sapiens
2849673	1355	81570	107747	123531	-	-	COX15	CLPB	CEMCOX2	HSP78|SKD3	Proximity Label-MS	physical	Antonicka H (2020)	PUBMED:32877691	9606	9606	High Throughput	1.0	-	interaction assayed using BioID|interactions were considered high confidence if they had a Bayesian False Discovery Rate of 1% or less|the Saint Score for the interaction (or the maximum of any bait-prey combinations that had multiple scores) is shown	-	BIOGRID	Q7KZN9	-	NP_001307903|NP_004367|NP_510870|NP_001307905|NP_001307904	Q9H078	-	NP_001245322|NP_001245323|NP_110440|NP_001245321	-	-	-	-	-	-	Homo sapiens	Homo sapiens
2850191	22907	81570	116571	123531	-	-	DHX30	CLPB	DDX30|RETCOR	HSP78|SKD3	Proximity Label-MS	physical	Antonicka H (2020)	PUBMED:32877691	9606	9606	High Throughput	1.0	-	interaction assayed using BioID|interactions were considered high confidence if they had a Bayesian False Discovery Rate of 1% or less|the Saint Score for the interaction (or the maximum of any bait-prey combinations that had multiple scores) is shown	-	BIOGRID	Q7L2E3	A0A024R2T6	NP_055781|NP_619520|NP_001317919	Q9H078	-	NP_001245322|NP_001245323|NP_110440|NP_001245321	-	-	-	-	-	-	Homo sapiens	Homo sapiens
2850292	56616	81570	121157	123531	hCG_1782202	-	DIABLO	CLPB	DFNA64|SMAC	HSP78|SKD3	Proximity Label-MS	physical	Antonicka H (2020)	PUBMED:32877691	9606	9606	High Throughput	1.0	-	interaction assayed using BioID|interactions were considered high confidence if they had a Bayesian False Discovery Rate of 1% or less|the Saint Score for the interaction (or the maximum of any bait-prey combinations that had multiple scores) is shown	-	BIOGRID	Q9NR28	Q502X2|K7X1S0|A0A024RBT2	NP_001265232|NP_001265233|NP_001265231|NP_001358262|NP_620308|NP_063940|NP_001265271	Q9H078	-	NP_001245322|NP_001245323|NP_110440|NP_001245321	-	-	-	-	-	-	Homo sapiens	Homo sapiens
2850721	60493	81570	121924	123531	-	-	FASTKD5	CLPB	dJ1187M17.5	HSP78|SKD3	Proximity Label-MS	physical	Antonicka H (2020)	PUBMED:32877691	9606	9606	High Throughput	0.98	-	interaction assayed using BioID|interactions were considered high confidence if they had a Bayesian False Discovery Rate of 1% or less|the Saint Score for the interaction (or the maximum of any bait-prey combinations that had multiple scores) is shown	-	BIOGRID	Q7L8L6	-	NP_068598	Q9H078	-	NP_001245322|NP_001245323|NP_110440|NP_001245321	-	-	-	-	-	-	Homo sapiens	Homo sapiens
2851871	10456	81570	115719	123531	RP11-137P24.1	-	HAX1	CLPB	HCLSBP1|HS1BP1|SCN3	HSP78|SKD3	Proximity Label-MS	physical	Antonicka H (2020)	PUBMED:32877691	9606	9606	High Throughput	1.0	-	interaction assayed using BioID|interactions were considered high confidence if they had a Bayesian False Discovery Rate of 1% or less|the Saint Score for the interaction (or the maximum of any bait-prey combinations that had multiple scores) is shown	-	BIOGRID	O00165	-	NP_001018238|NP_006109	Q9H078	-	NP_001245322|NP_001245323|NP_110440|NP_001245321	-	-	-	-	-	-	Homo sapiens	Homo sapiens
2852431	9361	81570	114762	123531	-	-	LONP1	CLPB	LON|LONP|LonHS|PIM1|PRSS15|hLON	HSP78|SKD3	Proximity Label-MS	physical	Antonicka H (2020)	PUBMED:32877691	9606	9606	High Throughput	1.0	-	interaction assayed using BioID|interactions were considered high confidence if they had a Bayesian False Discovery Rate of 1% or less|the Saint Score for the interaction (or the maximum of any bait-prey combinations that had multiple scores) is shown	-	BIOGRID	P36776	-	NP_004784|NP_001263409|NP_001263408	Q9H078	-	NP_001245322|NP_001245323|NP_110440|NP_001245321	-	-	-	-	-	-	Homo sapiens	Homo sapiens
2853008	55013	81570	120345	123531	-	-	CCDC109B	CLPB	MCUb	HSP78|SKD3	Proximity Label-MS	physical	Antonicka H (2020)	PUBMED:32877691	9606	9606	High Throughput	0.9	-	interaction assayed using BioID|interactions were considered high confidence if they had a Bayesian False Discovery Rate of 1% or less|the Saint Score for the interaction (or the maximum of any bait-prey combinations that had multiple scores) is shown	-	BIOGRID	Q9NWR8	-	NP_060388	Q9H078	-	NP_001245322|NP_001245323|NP_110440|NP_001245321	-	-	-	-	-	-	Homo sapiens	Homo sapiens
2853998	79135	81570	122556	123531	My025	-	APOO	CLPB	FAM121B	HSP78|SKD3	Proximity Label-MS	physical	Antonicka H (2020)	PUBMED:32877691	9606	9606	High Throughput	1.0	-	interaction assayed using BioID|interactions were considered high confidence if they had a Bayesian False Discovery Rate of 1% or less|the Saint Score for the interaction (or the maximum of any bait-prey combinations that had multiple scores) is shown	-	BIOGRID	Q9BUR5	-	NP_077027	Q9H078	-	NP_001245322|NP_001245323|NP_110440|NP_001245321	-	-	-	-	-	-	Homo sapiens	Homo sapiens
2856970	54940	81570	120280	123531	-	-	OCIAD1	CLPB	ASRIJ|OCIA|TPA018	HSP78|SKD3	Proximity Label-MS	physical	Antonicka H (2020)	PUBMED:32877691	9606	9606	High Throughput	1.0	-	interaction assayed using BioID|interactions were considered high confidence if they had a Bayesian False Discovery Rate of 1% or less|the Saint Score for the interaction (or the maximum of any bait-prey combinations that had multiple scores) is shown	-	BIOGRID	Q9NX40	A0A024R9U3	NP_001073309|NP_001073308|NP_001073310|NP_001073311|NP_001161726|NP_060300	Q9H078	-	NP_001245322|NP_001245323|NP_110440|NP_001245321	-	-	-	-	-	-	Homo sapiens	Homo sapiens
2857116	4976	81570	111024	123531	-	-	OPA1	CLPB	MGM1|NPG|NTG|largeG	HSP78|SKD3	Proximity Label-MS	physical	Antonicka H (2020)	PUBMED:32877691	9606	9606	High Throughput	1.0	-	interaction assayed using BioID|interactions were considered high confidence if they had a Bayesian False Discovery Rate of 1% or less|the Saint Score for the interaction (or the maximum of any bait-prey combinations that had multiple scores) is shown	-	BIOGRID	O60313	E5KLK2|E5KLJ9|E5KLJ7|E5KLJ6|E5KLK0|E5KLK1|E5KLJ5	NP_570848|NP_570849|NP_056375|NP_570844|NP_570845|NP_570846|NP_570847|NP_001341593|NP_570850	Q9H078	-	NP_001245322|NP_001245323|NP_110440|NP_001245321	-	-	-	-	-	-	Homo sapiens	Homo sapiens
2858323	55005	81570	120337	123531	RP11-351K16.6	-	RMND1	CLPB	C6orf96|COXPD11|RMD1|bA351K16|bA351K16.3	HSP78|SKD3	Proximity Label-MS	physical	Antonicka H (2020)	PUBMED:32877691	9606	9606	High Throughput	1.0	-	interaction assayed using BioID|interactions were considered high confidence if they had a Bayesian False Discovery Rate of 1% or less|the Saint Score for the interaction (or the maximum of any bait-prey combinations that had multiple scores) is shown	-	BIOGRID	Q9NWS8	A0A087WXU0	NP_060379|NP_001258866	Q9H078	-	NP_001245322|NP_001245323|NP_110440|NP_001245321	-	-	-	-	-	-	Homo sapiens	Homo sapiens
2858794	8604	81570	114164	123531	-	-	SLC25A12	CLPB	AGC1|ARALAR	HSP78|SKD3	Proximity Label-MS	physical	Antonicka H (2020)	PUBMED:32877691	9606	9606	High Throughput	1.0	-	interaction assayed using BioID|interactions were considered high confidence if they had a Bayesian False Discovery Rate of 1% or less|the Saint Score for the interaction (or the maximum of any bait-prey combinations that had multiple scores) is shown	-	BIOGRID	O75746	-	NP_003696	Q9H078	-	NP_001245322|NP_001245323|NP_110440|NP_001245321	-	-	-	-	-	-	Homo sapiens	Homo sapiens
2859095	92014	81570	124902	123531	-	-	SLC25A51	CLPB	CG7943|MCART1	HSP78|SKD3	Proximity Label-MS	physical	Antonicka H (2020)	PUBMED:32877691	9606	9606	High Throughput	1.0	-	interaction assayed using BioID|interactions were considered high confidence if they had a Bayesian False Discovery Rate of 1% or less|the Saint Score for the interaction (or the maximum of any bait-prey combinations that had multiple scores) is shown	-	BIOGRID	Q9H1U9	-	NP_219480	Q9H078	-	NP_001245322|NP_001245323|NP_110440|NP_001245321	-	-	-	-	-	-	Homo sapiens	Homo sapiens
2859622	6834	81570	112701	123531	-	-	SURF1	CLPB	-	HSP78|SKD3	Proximity Label-MS	physical	Antonicka H (2020)	PUBMED:32877691	9606	9606	High Throughput	1.0	-	interaction assayed using BioID|interactions were considered high confidence if they had a Bayesian False Discovery Rate of 1% or less|the Saint Score for the interaction (or the maximum of any bait-prey combinations that had multiple scores) is shown	-	BIOGRID	Q15526	E5KRX5|A0A087WYS9	NP_001267716|NP_003163	Q9H078	-	NP_001245322|NP_001245323|NP_110440|NP_001245321	-	-	-	-	-	-	Homo sapiens	Homo sapiens
2860497	90580	81570	124736	123531	-	-	C19orf52	CLPB	-	HSP78|SKD3	Proximity Label-MS	physical	Antonicka H (2020)	PUBMED:32877691	9606	9606	High Throughput	1.0	-	interaction assayed using BioID|interactions were considered high confidence if they had a Bayesian False Discovery Rate of 1% or less|the Saint Score for the interaction (or the maximum of any bait-prey combinations that had multiple scores) is shown	-	BIOGRID	Q9BSF4	-	NP_612367	Q9H078	-	NP_001245322|NP_001245323|NP_110440|NP_001245321	-	-	-	-	-	-	Homo sapiens	Homo sapiens
2866134	6721	81570	112599	123531	CTA-250D10.14-005	-	SREBF2	CLPB	SREBP-2|SREBP2|bHLHd2	HSP78|SKD3	Negative Genetic	genetic	Aregger M (2020)	PUBMED:32694731	9606	9606	High Throughput	-	-	CRISPR GI screen|Cell Line: HAP1|Experimental Setup: Timecourse|GIST: A-phenotypic negative genetic interaction|Library: TKOv3|Significance Threshold: -0.5>qGI>0.5; false-discovery rate (FDR)<0.5	-	BIOGRID	Q12772	A0A024R1Q0	NP_004590	Q9H078	-	NP_001245322|NP_001245323|NP_110440|NP_001245321	PATO:0000169|HP:0001507	viability|Growth abnormality	phenotype|phenotype	-|-	-|-	-|-	Homo sapiens	Homo sapiens
2866324	79794	81570	122892	123531	-	-	C12orf49	CLPB	-	HSP78|SKD3	Negative Genetic	genetic	Aregger M (2020)	PUBMED:32694731	9606	9606	High Throughput	-	-	CRISPR GI screen|Cell Line: HAP1|Experimental Setup: Timecourse|GIST: A-phenotypic negative genetic interaction|Library: TKOv3|Significance Threshold: -0.5>qGI>0.5; false-discovery rate (FDR)<0.5	-	BIOGRID	Q9H741	A0A024RBQ8	NP_079014	Q9H078	-	NP_001245322|NP_001245323|NP_110440|NP_001245321	HP:0001507|PATO:0000169	Growth abnormality|viability	phenotype|phenotype	-|-	-|-	-|-	Homo sapiens	Homo sapiens
2881447	7157	81570	113010	123531	-	-	TP53	CLPB	BCC7|LFS1|P53|TRP53	HSP78|SKD3	Phenotypic Suppression	genetic	Chen X (2019)	PUBMED:31048321	9606	9606	Low Throughput	-	-	CRISPR method|deletion of CLPB re-sensitizes p53 KO MOLM-13 cells to venetoclax (CHEBI:133021)	-	BIOGRID	P04637	H2EHT1|A0A087WT22|A0A087WXZ1|Q53GA5|A0A087X1Q1|K7PPA8	NP_001119586|NP_001119590|NP_001119584|NP_000537|NP_001263627|NP_001263626|NP_001263625|NP_001119588|NP_001263628|NP_001119587|NP_001263624|NP_001119585|NP_001263690|NP_001119589|NP_001263689	Q9H078	-	NP_001245322|NP_001245323|NP_110440|NP_001245321	GO:2001038	regulation of cellular response to drug	cellular component	-	-	wild type	Homo sapiens	Homo sapiens
2881448	81570	10456	123531	115719	-	RP11-137P24.1	CLPB	HAX1	HSP78|SKD3	HCLSBP1|HS1BP1|SCN3	Affinity Capture-Western	physical	Chen X (2019)	PUBMED:31048321	9606	9606	Low Throughput	-	-	-	-	BIOGRID	Q9H078	-	NP_001245322|NP_001245323|NP_110440|NP_001245321	O00165	-	NP_001018238|NP_006109	-	-	-	-	-	-	Homo sapiens	Homo sapiens
2881449	81570	4976	123531	111024	-	-	CLPB	OPA1	HSP78|SKD3	MGM1|NPG|NTG|largeG	Affinity Capture-Western	physical	Chen X (2019)	PUBMED:31048321	9606	9606	Low Throughput	-	-	-	-	BIOGRID	Q9H078	-	NP_001245322|NP_001245323|NP_110440|NP_001245321	O60313	E5KLK2|E5KLJ9|E5KLJ7|E5KLJ6|E5KLK0|E5KLK1|E5KLJ5	NP_570848|NP_570849|NP_056375|NP_570844|NP_570845|NP_570846|NP_570847|NP_001341593|NP_570850	-	-	-	-	-	-	Homo sapiens	Homo sapiens

## Sheet: CLPBinteractorsNonRedundant
ACOT2
ADCK2
ADCK3
ADCK4
AFG3L2
AIFM1
AMBRA1
APEX1
APOO
ARFIP1
AURKB
BIRC3
BIRC6
C12orf49
C15orf48
C17orf89
C19orf52
C2orf47
CCDC109B
CDKN3
CEP70
CHCHD10
CHCHD3
CHEK1
CISD3
CIT
CKMT1B
CLPB
CLUH
COA7
COPS6
COQ10B
COQ9
COX14
COX15
COX4I1
COX6B1
CUL3
DAP3
DHRS4
DHX30
DIABLO
DLST
DUSP21
DUSP22
DUSP23
EGLN3
EIF5
ERCC6L
ESR1
ESR2
EXOG
FAM136A
FASTKD5
FBXL13
GTPBP10
Hax1
HDAC11
HTRA2
IARS2
IMMP1L
IMMP2L
IMMT
IRS4
KIAA1191
KIAA1429
KMT2C
LACTB
LONP1
MCM2
MDFI
MDM2
MGEA5
MOK
MRPS2
MRPS22
MRPS24
MRPS26
MRPS27
MRPS31
MRPS34
MRPS35
MRPS5
MRPS7
MRPS9
MTIF2
MTX2
NAP1L5
NDUFA4
NDUFA5
NDUFA8
NDUFS1
NDUFS3
NDUFS8
NDUFV3
NTRK1
OCIAD1
OMA1
OPA1
OPA3
ORF8
OSBPL10
P2RY6
PAG1
PAK7
PARL
PLEKHA4
PLGRKT
PTCD3
PTPMT1
RECQL4
RIPK4
RMND1
SAMM50
SCO1
SETDB1
SFXN1
SLC15A3
SLC25A12
SLC25A28
SLC25A51
SMAD9
SNRNP70
SREBF2
STAU1
SURF1
TERF2
TIMM13
TP53
TRIM11
TRUB2
TSEN2
TTF2
UCHL3
UNC93B1
USP30
WBSCR16
XPO1
YME1L1

## Sheet: ClppUpregulatedClpbInteractors
MRPS27
MRPS22
MRPS9

## Sheet: BIOGRID-GENE-113835CLPP-4.4.201
#BioGRID Interaction ID	Entrez Gene Interactor A	Entrez Gene Interactor B	BioGRID ID Interactor A	BioGRID ID Interactor B	Systematic Name Interactor A	Systematic Name Interactor B	Official Symbol Interactor A	Official Symbol Interactor B	Synonyms Interactor A	Synonyms Interactor B	Experimental System	Experimental System Type	Author	Publication Source	Organism ID Interactor A	Organism ID Interactor B	Throughput	Score	Modification	Qualifications	Tags	Source Database	SWISS-PROT Accessions Interactor A	TREMBL Accessions Interactor A	REFSEQ Accessions Interactor A	SWISS-PROT Accessions Interactor B	TREMBL Accessions Interactor B	REFSEQ Accessions Interactor B	Ontology Term IDs	Ontology Term Names	Ontology Term Categories	Ontology Term Qualifier IDs	Ontology Term Qualifier Names	Ontology Term Types	Organism Name Interactor A	Organism Name Interactor B
278870	10845	8192	116056	113835	-	-	CLPX	CLPP	-	DFNB81|PRLTS3	Reconstituted Complex	physical	Kang SG (2002)	PUBMED:11923310	9606	9606	Low Throughput	-	-	-	-	BIOGRID	O76031	A0A024R5X7	NP_006651	Q16740	-	NP_006003	-	-	-	-	-	-	Homo sapiens	Homo sapiens
1065941	1956	8192	108276	113835	-	-	EGFR	CLPP	ERBB|ERBB1|HER1|NISBD2|PIG61|mENA	DFNB81|PRLTS3	Affinity Capture-MS	physical	Tong J (2014)	PUBMED:24797263	9606	9606	High Throughput	-	-	-	-	BIOGRID	P00533	-	NP_001333829|NP_001333828|NP_958440|NP_005219|NP_001333827|NP_001333826|NP_958441|NP_001333870|NP_958439	Q16740	-	NP_006003	-	-	-	-	-	-	Homo sapiens	Homo sapiens
1173915	23291	8192	116887	113835	-	-	FBXW11	CLPP	BTRC2|BTRCP2|FBW1B|FBXW1B|Fbw11|Hos	DFNB81|PRLTS3	Affinity Capture-MS	physical	Coyaud E (2015)	PUBMED:25900982	9606	9606	High Throughput	-	-	-	-	BIOGRID	Q9UKB1	B4DH70	NP_387448|NP_036432|NP_001365909|NP_001365908|NP_001365907|NP_001365906|NP_001365905|NP_001365904|NP_001365903|NP_387449	Q16740	-	NP_006003	-	-	-	-	-	-	Homo sapiens	Homo sapiens
1179402	115290	8192	125424	113835	-	-	FBXO17	CLPP	FBG4|FBX26|FBXO26|Fbx17	DFNB81|PRLTS3	Affinity Capture-MS	physical	Huttlin EL (2015)	PUBMED:26186194	9606	9606	High Throughput	0.919466344	-	Interaction also contained in second paper after re-analysis of the data, Architecture of the human interactome defines protein communities and disease networks, PUBMED:28514442|Quantitative scores are a modified CompPASS score derived from Sowa et al., Cell, 2009 (PMID 19615732). The cut-off threshold is > 0.75.	-	BIOGRID	Q96EF6	-	NP_079183|NP_680474	Q16740	-	NP_006003	-	-	-	-	-	-	Homo sapiens	Homo sapiens
1184083	27068	8192	117979	113835	HSPC124	-	PPA2	CLPP	SID6-306	DFNB81|PRLTS3	Affinity Capture-MS	physical	Huttlin EL (2015)	PUBMED:26186194	9606	9606	High Throughput	0.994433699	-	Interaction also contained in second paper after re-analysis of the data, Architecture of the human interactome defines protein communities and disease networks, PUBMED:28514442|Quantitative scores are a modified CompPASS score derived from Sowa et al., Cell, 2009 (PMID 19615732). The cut-off threshold is > 0.75.	-	BIOGRID	Q9H2U2	-	NP_789842|NP_789843|NP_008834|NP_789845	Q16740	-	NP_006003	-	-	-	-	-	-	Homo sapiens	Homo sapiens
1186771	4705	8192	110785	113835	-	-	NDUFA10	CLPP	CI-42KD|CI-42k	DFNB81|PRLTS3	Affinity Capture-MS	physical	Huttlin EL (2015)	PUBMED:26186194	9606	9606	High Throughput	0.826374679	-	Interaction also contained in second paper after re-analysis of the data, Architecture of the human interactome defines protein communities and disease networks, PUBMED:28514442|Quantitative scores are a modified CompPASS score derived from Sowa et al., Cell, 2009 (PMID 19615732). The cut-off threshold is > 0.75.	-	BIOGRID	O95299	A0A024R4B3	NP_004535|NP_001308948|NP_001308949	Q16740	-	NP_006003	-	-	-	-	-	-	Homo sapiens	Homo sapiens
1191873	51295	8192	119446	113835	-	-	ECSIT	CLPP	SITPEC	DFNB81|PRLTS3	Affinity Capture-MS	physical	Huttlin EL (2015)	PUBMED:26186194	9606	9606	High Throughput	0.967026934	-	Interaction also contained in second paper after re-analysis of the data, Architecture of the human interactome defines protein communities and disease networks, PUBMED:28514442|Quantitative scores are a modified CompPASS score derived from Sowa et al., Cell, 2009 (PMID 19615732). The cut-off threshold is > 0.75.	-	BIOGRID	Q9BQ95	-	NP_001230133|NP_057665|NP_001135937|NP_001135936	Q16740	-	NP_006003	-	-	-	-	-	-	Homo sapiens	Homo sapiens
1194431	10884	8192	116091	113835	BM-047	-	MRPS30	CLPP	MRP-S30|PAP|PDCD9|S30mt	DFNB81|PRLTS3	Affinity Capture-MS	physical	Huttlin EL (2015)	PUBMED:26186194	9606	9606	High Throughput	0.964735242	-	Interaction also contained in second paper after re-analysis of the data, Architecture of the human interactome defines protein communities and disease networks, PUBMED:28514442|Quantitative scores are a modified CompPASS score derived from Sowa et al., Cell, 2009 (PMID 19615732). The cut-off threshold is > 0.75.	-	BIOGRID	Q9NP92	-	NP_057724	Q16740	-	NP_006003	-	-	-	-	-	-	Homo sapiens	Homo sapiens
2236483	2224	8192	108517	113835	-	-	FDPS	CLPP	FPPS|FPS	DFNB81|PRLTS3	Affinity Capture-MS	physical	Huttlin EL (2017)	PUBMED:28514442	9606	9606	High Throughput	0.996503496	-	Quantitative scores are a modified CompPASS score derived from Sowa et al., Cell, 2009 (PMID 19615732). The cut-off threshold is > 0.75.	-	BIOGRID	P14324	A0A087X090	NP_001129294|NP_001129293|NP_001995|NP_001365354|NP_001365353|NP_001229753|NP_001229754	Q16740	-	NP_006003	-	-	-	-	-	-	Homo sapiens	Homo sapiens
2238759	27068	8192	117979	113835	HSPC124	-	PPA2	CLPP	SID6-306	DFNB81|PRLTS3	Affinity Capture-MS	physical	Huttlin EL (2017)	PUBMED:28514442	9606	9606	High Throughput	0.994062542	-	Quantitative scores are a modified CompPASS score derived from Sowa et al., Cell, 2009 (PMID 19615732). The cut-off threshold is > 0.75.|Re-analysis of the data from the first paper, The BioPlex Network: A Systematic Exploration of the Human Interactome, PUBMED:26186194	-	BIOGRID	Q9H2U2	-	NP_789842|NP_789843|NP_008834|NP_789845	Q16740	-	NP_006003	-	-	-	-	-	-	Homo sapiens	Homo sapiens
2245645	56938	8192	121263	113835	-	-	ARNTL2	CLPP	BMAL2|CLIF|MOP9|PASD9|bHLHe6	DFNB81|PRLTS3	Affinity Capture-MS	physical	Huttlin EL (2017)	PUBMED:28514442	9606	9606	High Throughput	0.97788451	-	Quantitative scores are a modified CompPASS score derived from Sowa et al., Cell, 2009 (PMID 19615732). The cut-off threshold is > 0.75.	-	BIOGRID	Q8WYA1	-	NP_001234933|NP_001234932|NP_001234931|NP_064568|NP_001234934	Q16740	-	NP_006003	-	-	-	-	-	-	Homo sapiens	Homo sapiens
2246741	51295	8192	119446	113835	-	-	ECSIT	CLPP	SITPEC	DFNB81|PRLTS3	Affinity Capture-MS	physical	Huttlin EL (2017)	PUBMED:28514442	9606	9606	High Throughput	0.974001604	-	Quantitative scores are a modified CompPASS score derived from Sowa et al., Cell, 2009 (PMID 19615732). The cut-off threshold is > 0.75.|Re-analysis of the data from the first paper, The BioPlex Network: A Systematic Exploration of the Human Interactome, PUBMED:26186194	-	BIOGRID	Q9BQ95	-	NP_001230133|NP_057665|NP_001135937|NP_001135936	Q16740	-	NP_006003	-	-	-	-	-	-	Homo sapiens	Homo sapiens
2249561	10884	8192	116091	113835	BM-047	-	MRPS30	CLPP	MRP-S30|PAP|PDCD9|S30mt	DFNB81|PRLTS3	Affinity Capture-MS	physical	Huttlin EL (2017)	PUBMED:28514442	9606	9606	High Throughput	0.96158432	-	Quantitative scores are a modified CompPASS score derived from Sowa et al., Cell, 2009 (PMID 19615732). The cut-off threshold is > 0.75.|Re-analysis of the data from the first paper, The BioPlex Network: A Systematic Exploration of the Human Interactome, PUBMED:26186194	-	BIOGRID	Q9NP92	-	NP_057724	Q16740	-	NP_006003	-	-	-	-	-	-	Homo sapiens	Homo sapiens
2253492	55031	8192	120360	113835	-	-	USP47	CLPP	TRFP	DFNB81|PRLTS3	Affinity Capture-MS	physical	Huttlin EL (2017)	PUBMED:28514442	9606	9606	High Throughput	0.940174868	-	Quantitative scores are a modified CompPASS score derived from Sowa et al., Cell, 2009 (PMID 19615732). The cut-off threshold is > 0.75.	-	BIOGRID	Q96K76	Q68D97	NP_001317137|NP_001359031|NP_001359032|NP_001359020|NP_001359027|NP_060414|NP_001359025|NP_001359024|NP_001359029|NP_001359028|NP_001359030|NP_001359021|NP_001269588|NP_001359022|NP_001359023|NP_001359026	Q16740	-	NP_006003	-	-	-	-	-	-	Homo sapiens	Homo sapiens
2255396	26164	8192	117590	113835	RP5-1005F21.5	-	MTG2	CLPP	GTPBP5|ObgH1|dJ1005F21.2	DFNB81|PRLTS3	Affinity Capture-MS	physical	Huttlin EL (2017)	PUBMED:28514442	9606	9606	High Throughput	0.92766657	-	Quantitative scores are a modified CompPASS score derived from Sowa et al., Cell, 2009 (PMID 19615732). The cut-off threshold is > 0.75.	-	BIOGRID	Q9H4K7	-	NP_056481|NP_001371276|NP_001371277	Q16740	-	NP_006003	-	-	-	-	-	-	Homo sapiens	Homo sapiens
2256296	115290	8192	125424	113835	-	-	FBXO17	CLPP	FBG4|FBX26|FBXO26|Fbx17	DFNB81|PRLTS3	Affinity Capture-MS	physical	Huttlin EL (2017)	PUBMED:28514442	9606	9606	High Throughput	0.920871613	-	Quantitative scores are a modified CompPASS score derived from Sowa et al., Cell, 2009 (PMID 19615732). The cut-off threshold is > 0.75.|Re-analysis of the data from the first paper, The BioPlex Network: A Systematic Exploration of the Human Interactome, PUBMED:26186194	-	BIOGRID	Q96EF6	-	NP_079183|NP_680474	Q16740	-	NP_006003	-	-	-	-	-	-	Homo sapiens	Homo sapiens
2256344	54059	8192	119869	113835	-	-	YBEY	CLPP	C21orf57	DFNB81|PRLTS3	Affinity Capture-MS	physical	Huttlin EL (2017)	PUBMED:28514442	9606	9606	High Throughput	0.920547187	-	Quantitative scores are a modified CompPASS score derived from Sowa et al., Cell, 2009 (PMID 19615732). The cut-off threshold is > 0.75.	-	BIOGRID	P58557	Q8TBC8	NP_478061|NP_001006114	Q16740	-	NP_006003	-	-	-	-	-	-	Homo sapiens	Homo sapiens
2261163	55245	8192	120536	113835	RP4-614O4.7	-	UQCC1	CLPP	BFZB|C20orf44|CBP3|UQCC	DFNB81|PRLTS3	Affinity Capture-MS	physical	Huttlin EL (2017)	PUBMED:28514442	9606	9606	High Throughput	0.879444991	-	Quantitative scores are a modified CompPASS score derived from Sowa et al., Cell, 2009 (PMID 19615732). The cut-off threshold is > 0.75.	-	BIOGRID	Q9NVA1	Q3KRB6	NP_955781|NP_001171906|NP_060714	Q16740	-	NP_006003	-	-	-	-	-	-	Homo sapiens	Homo sapiens
2261973	6182	8192	112097	113835	-	-	MRPL12	CLPP	5c5-2|L12mt|MRP-L31/34|MRPL7|MRPL7/L12|RPML12	DFNB81|PRLTS3	Affinity Capture-MS	physical	Huttlin EL (2017)	PUBMED:28514442	9606	9606	High Throughput	0.871751619	-	Quantitative scores are a modified CompPASS score derived from Sowa et al., Cell, 2009 (PMID 19615732). The cut-off threshold is > 0.75.	-	BIOGRID	P52815	-	NP_002940	Q16740	-	NP_006003	-	-	-	-	-	-	Homo sapiens	Homo sapiens
2262234	9915	8192	115244	113835	-	-	ARNT2	CLPP	WEDAS|bHLHe1	DFNB81|PRLTS3	Affinity Capture-MS	physical	Huttlin EL (2017)	PUBMED:28514442	9606	9606	High Throughput	0.869188236	-	Quantitative scores are a modified CompPASS score derived from Sowa et al., Cell, 2009 (PMID 19615732). The cut-off threshold is > 0.75.	-	BIOGRID	Q9HBZ2	Q7Z3A3|X5DQN9|Q86TN1	NP_055677	Q16740	-	NP_006003	-	-	-	-	-	-	Homo sapiens	Homo sapiens
2264210	55572	8192	120725	113835	FP634	-	FOXRED1	CLPP	H17	DFNB81|PRLTS3	Affinity Capture-MS	physical	Huttlin EL (2017)	PUBMED:28514442	9606	9606	High Throughput	0.849262429	-	Quantitative scores are a modified CompPASS score derived from Sowa et al., Cell, 2009 (PMID 19615732). The cut-off threshold is > 0.75.	-	BIOGRID	Q96CU9	B4DXM1	NP_060017	Q16740	-	NP_006003	-	-	-	-	-	-	Homo sapiens	Homo sapiens
2264818	7692	8192	113487	113835	RP4-568F9.5	-	ZNF133	CLPP	ZNF150|pHZ-13|pHZ-66	DFNB81|PRLTS3	Affinity Capture-MS	physical	Huttlin EL (2017)	PUBMED:28514442	9606	9606	High Throughput	0.842916549	-	Quantitative scores are a modified CompPASS score derived from Sowa et al., Cell, 2009 (PMID 19615732). The cut-off threshold is > 0.75.	-	BIOGRID	P52736	B4DFU5	NP_001269926|NP_001269930|NP_001269933|NP_001269932|NP_001269935|NP_001269934|NP_001269937|NP_001269927|NP_001076799|NP_001269936|NP_001269924|NP_003425|NP_001269929|NP_001269931|NP_001269925|NP_001269928	Q16740	-	NP_006003	-	-	-	-	-	-	Homo sapiens	Homo sapiens
2265417	3614	8192	109827	113835	-	-	IMPDH1	CLPP	IMPD|IMPD1|LCA11|RP10|sWSS2608	DFNB81|PRLTS3	Affinity Capture-MS	physical	Huttlin EL (2017)	PUBMED:28514442	9606	9606	High Throughput	0.83628884	-	Quantitative scores are a modified CompPASS score derived from Sowa et al., Cell, 2009 (PMID 19615732). The cut-off threshold is > 0.75.	-	BIOGRID	P20839	B3KRZ3	NP_899066|NP_001096075|NP_001136045|NP_001136046|NP_001136047|NP_000874|NP_001291450|NP_001136048	Q16740	-	NP_006003	-	-	-	-	-	-	Homo sapiens	Homo sapiens
2266560	4705	8192	110785	113835	-	-	NDUFA10	CLPP	CI-42KD|CI-42k	DFNB81|PRLTS3	Affinity Capture-MS	physical	Huttlin EL (2017)	PUBMED:28514442	9606	9606	High Throughput	0.823989154	-	Quantitative scores are a modified CompPASS score derived from Sowa et al., Cell, 2009 (PMID 19615732). The cut-off threshold is > 0.75.|Re-analysis of the data from the first paper, The BioPlex Network: A Systematic Exploration of the Human Interactome, PUBMED:26186194	-	BIOGRID	O95299	A0A024R4B3	NP_004535|NP_001308948|NP_001308949	Q16740	-	NP_006003	-	-	-	-	-	-	Homo sapiens	Homo sapiens
2268602	129868	8192	126213	113835	-	-	TRIM43	CLPP	TRIM43A	DFNB81|PRLTS3	Affinity Capture-MS	physical	Huttlin EL (2017)	PUBMED:28514442	9606	9606	High Throughput	0.800739358	-	Quantitative scores are a modified CompPASS score derived from Sowa et al., Cell, 2009 (PMID 19615732). The cut-off threshold is > 0.75.	-	BIOGRID	Q96BQ3	-	NP_620155	Q16740	-	NP_006003	-	-	-	-	-	-	Homo sapiens	Homo sapiens
2271199	11017	8192	116207	113835	-	-	SNRNP27	CLPP	27K|RY1	DFNB81|PRLTS3	Affinity Capture-MS	physical	Huttlin EL (2017)	PUBMED:28514442	9606	9606	High Throughput	0.770095468	-	Quantitative scores are a modified CompPASS score derived from Sowa et al., Cell, 2009 (PMID 19615732). The cut-off threshold is > 0.75.	-	BIOGRID	Q8WVK2	A8K513	NP_006848	Q16740	-	NP_006003	-	-	-	-	-	-	Homo sapiens	Homo sapiens
2552124	9131	8192	114579	113835	RP3-438D16.2	-	AIFM1	CLPP	AIF|CMT2D|CMTX4|COWCK|COXPD6|NADMR|NAMSD|PDCD8	DFNB81|PRLTS3	Proximity Label-MS	physical	Liu X (2018)	PUBMED:29568061	9606	9606	High Throughput	-	-	-	-	BIOGRID	O95831	-	NP_665811|NP_001124318|NP_001124319|NP_665812|NP_004199	Q16740	-	NP_006003	-	-	-	-	-	-	Homo sapiens	Homo sapiens
2558819	79922	8192	122999	113835	-	-	MRM1	CLPP	-	DFNB81|PRLTS3	Proximity Label-MS	physical	Liu X (2018)	PUBMED:29568061	9606	9606	High Throughput	-	-	-	-	BIOGRID	Q6IN84	-	NP_079140	Q16740	-	NP_006003	-	-	-	-	-	-	Homo sapiens	Homo sapiens
2559002	6341	8192	112245	113835	-	-	SCO1	CLPP	SCOD1	DFNB81|PRLTS3	Proximity Label-MS	physical	Liu X (2018)	PUBMED:29568061	9606	9606	High Throughput	-	-	-	-	BIOGRID	O75880	-	NP_004580	Q16740	-	NP_006003	-	-	-	-	-	-	Homo sapiens	Homo sapiens
2559165	3329	8192	109561	113835	-	-	HSPD1	CLPP	CPN60|GROEL|HLD4|HSP-60|HSP60|HSP65|HuCHA60|SPG13	DFNB81|PRLTS3	Proximity Label-MS	physical	Liu X (2018)	PUBMED:29568061	9606	9606	High Throughput	-	-	-	-	BIOGRID	P10809	A0A024R3X4	NP_002147|NP_955472	Q16740	-	NP_006003	-	-	-	-	-	-	Homo sapiens	Homo sapiens
2559399	5163	8192	111189	113835	-	-	PDK1	CLPP	-	DFNB81|PRLTS3	Proximity Label-MS	physical	Liu X (2018)	PUBMED:29568061	9606	9606	High Throughput	-	-	-	-	BIOGRID	Q15118	-	NP_001265478|NP_002601	Q16740	-	NP_006003	-	-	-	-	-	-	Homo sapiens	Homo sapiens
2559722	84987	8192	124413	113835	-	-	COX14	CLPP	C12orf62	DFNB81|PRLTS3	Proximity Label-MS	physical	Liu X (2018)	PUBMED:29568061	9606	9606	High Throughput	-	-	-	-	BIOGRID	Q96I36	-	NP_001244062|NP_116290|NP_001244063	Q16740	-	NP_006003	-	-	-	-	-	-	Homo sapiens	Homo sapiens
2560614	55006	8192	120338	113835	-	-	TRMT61B	CLPP	-	DFNB81|PRLTS3	Proximity Label-MS	physical	Liu X (2018)	PUBMED:29568061	9606	9606	High Throughput	-	-	-	-	BIOGRID	Q9BVS5	-	NP_060380	Q16740	-	NP_006003	-	-	-	-	-	-	Homo sapiens	Homo sapiens
2561008	54998	8192	120331	113835	-	-	AURKAIP1	CLPP	AIP|AKIP|MRP-S38	DFNB81|PRLTS3	Proximity Label-MS	physical	Liu X (2018)	PUBMED:29568061	9606	9606	High Throughput	-	-	-	-	BIOGRID	Q9NWT8	A0A024R0F0	NP_060370|NP_001120701|NP_001120702	Q16740	-	NP_006003	-	-	-	-	-	-	Homo sapiens	Homo sapiens
2624637	3945	8192	110137	113835	-	-	LDHB	CLPP	HEL-S-281|LDH-B|LDH-H|LDHBD|TRG-5	DFNB81|PRLTS3	Co-fractionation	physical	Moutaoufik MT (2019)	PUBMED:31536960	9606	9606	High Throughput	1776176345	-	Protein pairs with Sigma LLS score >= 1.45 derived from Ntera2 embryonic carcinoma stem cells (ECSC)	-	BIOGRID	P07195	Q5U077	NP_001302466|NP_002291|NP_001167568	Q16740	-	NP_006003	-	-	-	-	-	-	Homo sapiens	Homo sapiens
2624693	6472	8192	112368	113835	-	-	SHMT2	CLPP	GLYA|HEL-S-51e|SHMT	DFNB81|PRLTS3	Co-fractionation	physical	Moutaoufik MT (2019)	PUBMED:31536960	9606	9606	High Throughput	175864105	-	Protein pairs with Sigma LLS score >= 1.45 derived from Ntera2 embryonic carcinoma stem cells (ECSC)	-	BIOGRID	P34897	Q5HYG8|A0A024RB99|V9HW06|Q5BJF5|B4DJQ3	NP_005403|NP_001159830|NP_001159831|NP_001159829|NP_001159828	Q16740	-	NP_006003	-	-	-	-	-	-	Homo sapiens	Homo sapiens
2624961	4942	8192	110996	113835	-	-	OAT	CLPP	GACR|HOGA|OATASE|OKT	DFNB81|PRLTS3	Co-fractionation	physical	Moutaoufik MT (2019)	PUBMED:31536960	9606	9606	High Throughput	1701872877	-	Protein pairs with Sigma LLS score >= 1.45 derived from Ntera2 embryonic carcinoma stem cells (ECSC)	-	BIOGRID	P04181	-	NP_000265|NP_001309900|NP_001309903|NP_001165285|NP_001309899|NP_001309898|NP_001309897|NP_001309896|NP_001309895|NP_001309894	Q16740	-	NP_006003	-	-	-	-	-	-	Homo sapiens	Homo sapiens
2626128	2596	8192	108867	113835	-	-	GAP43	CLPP	B-50|PP46	DFNB81|PRLTS3	Co-fractionation	physical	Moutaoufik MT (2019)	PUBMED:31536960	9606	9606	High Throughput	1562665757	-	Protein pairs with Sigma LLS score >= 1.45 derived from Ntera2 embryonic carcinoma stem cells (ECSC)	-	BIOGRID	P17677	Q5U058	NP_001123536|NP_002036	Q16740	-	NP_006003	-	-	-	-	-	-	Homo sapiens	Homo sapiens
2626324	1291	8192	107688	113835	-	-	COL6A1	CLPP	OPLL	DFNB81|PRLTS3	Co-fractionation	physical	Moutaoufik MT (2019)	PUBMED:31536960	9606	9606	High Throughput	1544946164	-	Protein pairs with Sigma LLS score >= 1.45 derived from Ntera2 embryonic carcinoma stem cells (ECSC)	-	BIOGRID	P12109	-	NP_001839	Q16740	-	NP_006003	-	-	-	-	-	-	Homo sapiens	Homo sapiens
2627738	3308	8192	109540	113835	-	-	HSPA4	CLPP	APG-2|HEL-S-5a|HS24/P52|HSPH2|RY|hsp70|hsp70RY	DFNB81|PRLTS3	Co-fractionation	physical	Moutaoufik MT (2019)	PUBMED:31536960	9606	9606	High Throughput	1451181239	-	Protein pairs with Sigma LLS score >= 1.45 derived from Ntera2 embryonic carcinoma stem cells (ECSC)	-	BIOGRID	P34932	-	NP_002145	Q16740	-	NP_006003	-	-	-	-	-	-	Homo sapiens	Homo sapiens
2628169	8192	29920	113835	118962	-	RP4-559A3.4	CLPP	PYCR2	DFNB81|PRLTS3	P5CR2	Co-fractionation	physical	Moutaoufik MT (2019)	PUBMED:31536960	9606	9606	High Throughput	1798984324	-	Protein pairs with Sigma LLS score >= 1.45 derived from NTera2 retinoic acid (RA)-induced differentiated neuronal-like cells (DNLCs)	-	BIOGRID	Q16740	-	NP_006003	Q96C36	A0A087WTV6	NP_001258610|NP_037460	-	-	-	-	-	-	Homo sapiens	Homo sapiens
2628179	1301	8192	107698	113835	-	-	COL11A1	CLPP	CO11A1|COLL6|STL2	DFNB81|PRLTS3	Co-fractionation	physical	Moutaoufik MT (2019)	PUBMED:31536960	9606	9606	High Throughput	1674169273	-	Protein pairs with Sigma LLS score >= 1.45 derived from NTera2 retinoic acid (RA)-induced differentiated neuronal-like cells (DNLCs)	-	BIOGRID	P12107	Q59HB5	NP_542197|NP_001177638|NP_001845|NP_542196	Q16740	-	NP_006003	-	-	-	-	-	-	Homo sapiens	Homo sapiens
2628856	3030	8192	109280	113835	-	-	HADHA	CLPP	ECHA|GBP|HADH|LCEH|LCHAD|MTPA|TP-ALPHA	DFNB81|PRLTS3	Co-fractionation	physical	Moutaoufik MT (2019)	PUBMED:31536960	9606	9606	High Throughput	1461090893	-	Protein pairs with Sigma LLS score >= 1.45 derived from NTera2 retinoic acid (RA)-induced differentiated neuronal-like cells (DNLCs)	-	BIOGRID	P40939	E9KL44	NP_000173	Q16740	-	NP_006003	-	-	-	-	-	-	Homo sapiens	Homo sapiens
2629160	4200	8192	110364	113835	-	-	ME2	CLPP	ODS1	DFNB81|PRLTS3	Co-fractionation	physical	Moutaoufik MT (2019)	PUBMED:31536960	9606	9606	High Throughput	1727657462	-	Protein pairs with Sigma LLS score >= 1.45 derived from NTera2 retinoic acid (RA)-induced differentiated neuronal-like cells (DNLCs)	-	BIOGRID	P23368	-	NP_001161807|NP_002387	Q16740	-	NP_006003	-	-	-	-	-	-	Homo sapiens	Homo sapiens
2629745	10606	8192	115852	113835	-	-	PAICS	CLPP	ADE2|ADE2H1|AIRC|PAIS	DFNB81|PRLTS3	Co-fractionation	physical	Moutaoufik MT (2019)	PUBMED:31536960	9606	9606	High Throughput	1760582787	-	Protein pairs with Sigma LLS score >= 1.45 derived from NTera2 retinoic acid (RA)-induced differentiated neuronal-like cells (DNLCs)	-	BIOGRID	P22234	A0A024RD93	NP_006443|NP_001072993|NP_001072992	Q16740	-	NP_006003	-	-	-	-	-	-	Homo sapiens	Homo sapiens
2629988	10549	8192	115800	113835	-	-	PRDX4	CLPP	AOE37-2|AOE372|HEL-S-97n|PRX-4	DFNB81|PRLTS3	Co-fractionation	physical	Moutaoufik MT (2019)	PUBMED:31536960	9606	9606	High Throughput	1519771949	-	Protein pairs with Sigma LLS score >= 1.45 derived from NTera2 retinoic acid (RA)-induced differentiated neuronal-like cells (DNLCs)	-	BIOGRID	Q13162	V9HW63	NP_006397	Q16740	-	NP_006003	-	-	-	-	-	-	Homo sapiens	Homo sapiens
2630037	5831	8192	111789	113835	-	-	PYCR1	CLPP	ARCL2B|ARCL3B|P5C|P5CR|PIG45|PP222|PRO3|PYCR	DFNB81|PRLTS3	Co-fractionation	physical	Moutaoufik MT (2019)	PUBMED:31536960	9606	9606	High Throughput	1725750476	-	Protein pairs with Sigma LLS score >= 1.45 derived from NTera2 retinoic acid (RA)-induced differentiated neuronal-like cells (DNLCs)	-	BIOGRID	P32322	Q8TBX0|E2QRB3|J3QL32|A0A024R8U9	NP_001269210|NP_008838|NP_001269209|NP_001269208|NP_722546	Q16740	-	NP_006003	-	-	-	-	-	-	Homo sapiens	Homo sapiens
2630059	5955	8192	111888	113835	-	-	RCN2	CLPP	E6BP|ERC-55|ERC55|TCBP49	DFNB81|PRLTS3	Co-fractionation	physical	Moutaoufik MT (2019)	PUBMED:31536960	9606	9606	High Throughput	149980058	-	Protein pairs with Sigma LLS score >= 1.45 derived from NTera2 retinoic acid (RA)-induced differentiated neuronal-like cells (DNLCs)	-	BIOGRID	Q14257	-	NP_002893|NP_001258766	Q16740	-	NP_006003	-	-	-	-	-	-	Homo sapiens	Homo sapiens
2630093	6515	8192	112406	113835	-	-	SLC2A3	CLPP	GLUT3	DFNB81|PRLTS3	Co-fractionation	physical	Moutaoufik MT (2019)	PUBMED:31536960	9606	9606	High Throughput	1584065634	-	Protein pairs with Sigma LLS score >= 1.45 derived from NTera2 retinoic acid (RA)-induced differentiated neuronal-like cells (DNLCs)	-	BIOGRID	P11169	-	NP_008862	Q16740	-	NP_006003	-	-	-	-	-	-	Homo sapiens	Homo sapiens
2694398	5689	8192	111662	113835	-	-	PSMB1	CLPP	HC5|PMSB1|PSC5	DFNB81|PRLTS3	Two-hybrid	physical	Luck K (2020)	PUBMED:32296183	9606	9606	High Throughput	-	-	This human reference interactome (HuRI) was generated by performing nine two-hybrid screens with the high confidence interactions determined by pairwise verification by quadruplicate retesting and sequence confirmation. This HI-III-20 dataset contains over 52,000 PPIs involving more than 8,000 proteins.	-	BIOGRID	P20618	-	NP_002784	Q16740	-	NP_006003	-	-	-	-	-	-	Homo sapiens	Homo sapiens
2695730	2896	8192	109153	113835	-	-	GRN	CLPP	CLN11|GEP|GP88|PCDGF|PEPI|PGRN	DFNB81|PRLTS3	Two-hybrid	physical	Luck K (2020)	PUBMED:32296183	9606	9606	High Throughput	-	-	This human reference interactome (HuRI) was generated by performing nine two-hybrid screens with the high confidence interactions determined by pairwise verification by quadruplicate retesting and sequence confirmation. This HI-III-20 dataset contains over 52,000 PPIs involving more than 8,000 proteins.	-	BIOGRID	P28799	-	NP_002078	Q16740	-	NP_006003	-	-	-	-	-	-	Homo sapiens	Homo sapiens
2697698	23534	8192	117080	113835	-	-	TNPO3	CLPP	IPO12|LGMD1F|MTR10A|TRN-SR|TRN-SR2|TRNSR	DFNB81|PRLTS3	Two-hybrid	physical	Luck K (2020)	PUBMED:32296183	9606	9606	High Throughput	-	-	This human reference interactome (HuRI) was generated by performing nine two-hybrid screens with the high confidence interactions determined by pairwise verification by quadruplicate retesting and sequence confirmation. This HI-III-20 dataset contains over 52,000 PPIs involving more than 8,000 proteins.	-	BIOGRID	Q9Y5L0	B3KMX1|A0A024R794	NP_001369146|NP_001177957|NP_001369150|NP_036602|NP_001369145|NP_001369149|NP_001369148|NP_001369151	Q16740	-	NP_006003	-	-	-	-	-	-	Homo sapiens	Homo sapiens
2703230	113878	8192	125266	113835	-	-	DTX2	CLPP	RNF58	DFNB81|PRLTS3	Two-hybrid	physical	Luck K (2020)	PUBMED:32296183	9606	9606	High Throughput	-	-	This human reference interactome (HuRI) was generated by performing nine two-hybrid screens with the high confidence interactions determined by pairwise verification by quadruplicate retesting and sequence confirmation. This HI-III-20 dataset contains over 52,000 PPIs involving more than 8,000 proteins.	-	BIOGRID	Q86UW9	-	NP_001096066|NP_001096065|NP_001096064|NP_065943	Q16740	-	NP_006003	-	-	-	-	-	-	Homo sapiens	Homo sapiens
2707615	10204	8192	115499	113835	-	-	NUTF2	CLPP	NTF2|PP15	DFNB81|PRLTS3	Two-hybrid	physical	Luck K (2020)	PUBMED:32296183	9606	9606	High Throughput	-	-	This human reference interactome (HuRI) was generated by performing nine two-hybrid screens with the high confidence interactions determined by pairwise verification by quadruplicate retesting and sequence confirmation. This HI-III-20 dataset contains over 52,000 PPIs involving more than 8,000 proteins.	-	BIOGRID	P61970	A0A024R6Y2	NP_001308968|NP_001308969|NP_005787|NP_001308970|NP_001308967	Q16740	-	NP_006003	-	-	-	-	-	-	Homo sapiens	Homo sapiens
2715055	5515	8192	111507	113835	-	-	PPP2CA	CLPP	PP2Ac|PP2CA|PP2Calpha|RP-C	DFNB81|PRLTS3	Two-hybrid	physical	Luck K (2020)	PUBMED:32296183	9606	9606	High Throughput	-	-	This human reference interactome (HuRI) was generated by performing nine two-hybrid screens with the high confidence interactions determined by pairwise verification by quadruplicate retesting and sequence confirmation. This HI-III-20 dataset contains over 52,000 PPIs involving more than 8,000 proteins.	-	BIOGRID	P67775	B3KUN1	NP_001341948|NP_002706	Q16740	-	NP_006003	-	-	-	-	-	-	Homo sapiens	Homo sapiens
2715748	57088	8192	121357	113835	GIG43	-	PLSCR4	CLPP	TRA1	DFNB81|PRLTS3	Two-hybrid	physical	Luck K (2020)	PUBMED:32296183	9606	9606	High Throughput	-	-	This human reference interactome (HuRI) was generated by performing nine two-hybrid screens with the high confidence interactions determined by pairwise verification by quadruplicate retesting and sequence confirmation. This HI-III-20 dataset contains over 52,000 PPIs involving more than 8,000 proteins.	-	BIOGRID	Q9NRQ2	E9PHR9	NP_001121776|NP_001170775|NP_065086|NP_001121778|NP_001121777	Q16740	-	NP_006003	-	-	-	-	-	-	Homo sapiens	Homo sapiens
2716017	2202	8192	108496	113835	-	-	EFEMP1	CLPP	DHRD|DRAD|FBLN3|FBNL|FIBL-3|MLVT|MTLV|S1-5	DFNB81|PRLTS3	Two-hybrid	physical	Luck K (2020)	PUBMED:32296183	9606	9606	High Throughput	-	-	This human reference interactome (HuRI) was generated by performing nine two-hybrid screens with the high confidence interactions determined by pairwise verification by quadruplicate retesting and sequence confirmation. This HI-III-20 dataset contains over 52,000 PPIs involving more than 8,000 proteins.	-	BIOGRID	Q12805	B2R6M6	NP_001034437|NP_001034438	Q16740	-	NP_006003	-	-	-	-	-	-	Homo sapiens	Homo sapiens
2720313	8192	10152	113835	115454	-	-	CLPP	ABI2	DFNB81|PRLTS3	ABI-2|ABI2B|AIP-1|AblBP3|SSH3BP2|argBP1|argBPIA|argBPIB	Two-hybrid	physical	Luck K (2020)	PUBMED:32296183	9606	9606	High Throughput	-	-	This human reference interactome (HuRI) was generated by performing nine two-hybrid screens with the high confidence interactions determined by pairwise verification by quadruplicate retesting and sequence confirmation. This HI-III-20 dataset contains over 52,000 PPIs involving more than 8,000 proteins.	-	BIOGRID	Q16740	-	NP_006003	Q9NYB9	F8WAL6|E9PEZ7|B7Z836	NP_001362652|NP_001362653|NP_001362650|NP_001362651|NP_001362656|NP_001362657|NP_001362654|NP_001362655|NP_001362658|NP_001362659|NP_001362648|NP_001362646|NP_001362641|NP_001362640|NP_001362643|NP_001362638|NP_001362639|NP_001362631|NP_001362633|NP_001362635|NP_001362636|NP_001362637|NP_001269861|NP_001362628|NP_001362622|NP_001362621|NP_001362620|NP_001362627|NP_001362625|NP_001362624|NP_001269…	-	-	-	-	-	-	Homo sapiens	Homo sapiens
2720314	8192	283208	113835	129495	-	UNQ711/PRO1374	CLPP	P4HA3	DFNB81|PRLTS3	-	Two-hybrid	physical	Luck K (2020)	PUBMED:32296183	9606	9606	High Throughput	-	-	This human reference interactome (HuRI) was generated by performing nine two-hybrid screens with the high confidence interactions determined by pairwise verification by quadruplicate retesting and sequence confirmation. This HI-III-20 dataset contains over 52,000 PPIs involving more than 8,000 proteins.	-	BIOGRID	Q16740	-	NP_006003	Q7Z4N8	-	NP_001275677|NP_878907	-	-	-	-	-	-	Homo sapiens	Homo sapiens
2720315	8192	11030	113835	116220	-	-	CLPP	RBPMS	DFNB81|PRLTS3	HERMES	Two-hybrid	physical	Luck K (2020)	PUBMED:32296183	9606	9606	High Throughput	-	-	This human reference interactome (HuRI) was generated by performing nine two-hybrid screens with the high confidence interactions determined by pairwise verification by quadruplicate retesting and sequence confirmation. This HI-III-20 dataset contains over 52,000 PPIs involving more than 8,000 proteins.	-	BIOGRID	Q16740	-	NP_006003	Q93062	D3DSV0|B4E3T4	NP_006858|NP_001008712|NP_001008710|NP_001008711	-	-	-	-	-	-	Homo sapiens	Homo sapiens
2720316	8192	30008	113835	119026	-	UNQ200/PRO226	CLPP	EFEMP2	DFNB81|PRLTS3	ARCL1B|FBLN4|MBP1|UPH1	Two-hybrid	physical	Luck K (2020)	PUBMED:32296183	9606	9606	High Throughput	-	-	This human reference interactome (HuRI) was generated by performing nine two-hybrid screens with the high confidence interactions determined by pairwise verification by quadruplicate retesting and sequence confirmation. This HI-III-20 dataset contains over 52,000 PPIs involving more than 8,000 proteins.	-	BIOGRID	Q16740	-	NP_006003	O95967	Q9H3D5|A0A024R5G1	NP_058634	-	-	-	-	-	-	Homo sapiens	Homo sapiens
2720317	8192	55017	113835	120349	-	My028	CLPP	C14orf119	DFNB81|PRLTS3	-	Two-hybrid	physical	Luck K (2020)	PUBMED:32296183	9606	9606	High Throughput	-	-	This human reference interactome (HuRI) was generated by performing nine two-hybrid screens with the high confidence interactions determined by pairwise verification by quadruplicate retesting and sequence confirmation. This HI-III-20 dataset contains over 52,000 PPIs involving more than 8,000 proteins.	-	BIOGRID	Q16740	-	NP_006003	Q9NWQ9	-	NP_060394	-	-	-	-	-	-	Homo sapiens	Homo sapiens
2720318	8192	386677	113835	132128	-	-	CLPP	KRTAP10-1	DFNB81|PRLTS3	KAP10.1|KAP18-1|KAP18.1|KRTAP10.1|KRTAP18-1|KRTAP18.1	Two-hybrid	physical	Luck K (2020)	PUBMED:32296183	9606	9606	High Throughput	-	-	This human reference interactome (HuRI) was generated by performing nine two-hybrid screens with the high confidence interactions determined by pairwise verification by quadruplicate retesting and sequence confirmation. This HI-III-20 dataset contains over 52,000 PPIs involving more than 8,000 proteins.	-	BIOGRID	Q16740	-	NP_006003	P60331	-	NP_941964	-	-	-	-	-	-	Homo sapiens	Homo sapiens
2749267	57664	8192	121697	113835	-	-	PLEKHA4	CLPP	PEPP1	DFNB81|PRLTS3	Affinity Capture-MS	physical	Shami Shah A (2019)	PUBMED:31091453	9606	9606	High Throughput	-	-	assayed using SILAC IP (stable isotope labeling by amino acids in cell culture-based quantitative immunoprecipitation)|only hits identified in both pull-downs have been included	-	BIOGRID	Q9H4M7	-	NP_001154826|NP_065955	Q16740	-	NP_006003	-	-	-	-	-	-	Homo sapiens	Homo sapiens
2752051	2099	8192	108403	113835	RP1-130E4.1	-	ESR1	CLPP	ER|ESR|ESRA|ESTRR|Era|NR3A1	DFNB81|PRLTS3	Affinity Capture-MS	physical	Mohammed H (2013)	PUBMED:23403292	9606	9606	High Throughput	-	-	-	-	BIOGRID	P03372	Q9UBT1|G4XH65|A8KAF4	NP_001116213|NP_000116|NP_001278159|NP_001278170|NP_001116212|NP_001116214	Q16740	-	NP_006003	-	-	-	-	-	-	Homo sapiens	Homo sapiens
2805312	196294	8192	128195	113835	-	-	IMMP1L	CLPP	IMP1|IMP1-LIKE	DFNB81|PRLTS3	Affinity Capture-MS	physical	Botham A (2019)	PUBMED:31617661	9606	9606	High Throughput	-	-	-	-	BIOGRID	Q96LU5	-	NP_659418	Q16740	-	NP_006003	-	-	-	-	-	-	Homo sapiens	Homo sapiens
2815746	54502	8192	119998	113835	-	-	RBM47	CLPP	NET18	DFNB81|PRLTS3	Proximity Label-MS	physical	Youn JY (2018)	PUBMED:29395067	9606	9606	Low Throughput	-	-	BioID|High confidence interactions had a SAINTexpress score or AvgP >= 0.95.	-	BIOGRID	A0AV96	-	NP_001092104|NP_061900	Q16740	-	NP_006003	-	-	-	-	-	-	Homo sapiens	Homo sapiens
2818724	2926	8192	109182	113835	-	-	GRSF1	CLPP	-	DFNB81|PRLTS3	Proximity Label-MS	physical	Youn JY (2018)	PUBMED:29395067	9606	9606	Low Throughput	-	-	BioID|High confidence interactions had a SAINTexpress score or AvgP >= 0.95.	-	BIOGRID	Q12849	A0A024RD99	NP_002083|NP_001091947	Q16740	-	NP_006003	-	-	-	-	-	-	Homo sapiens	Homo sapiens
2842095	57159	8192	121415	113835	-	-	TRIM54	CLPP	MURF|MURF-3|RNF30|muRF3	DFNB81|PRLTS3	Two-hybrid	physical	Nowak M (2019)	PUBMED:31391242	9606	9606	High Throughput	0.5	-	for each interaction detected, a custom score was provided based on a composite measure of plate growth and reporter expression, with a value between 0 and 1, with 1 being the strongest apparent interaction|one or more bait construct variants were found to interact with the prey gene in a yeast two hybrid assay in one or more samples each|the maximum of potentially several such scores is reported…	-	BIOGRID	Q9BYV2	-	NP_115935|NP_912730	Q16740	-	NP_006003	-	-	-	-	-	-	Homo sapiens	Homo sapiens
2844869	25791	8192	117324	113835	-	-	NGEF	CLPP	ARHGEF27|EPHEXIN	DFNB81|PRLTS3	Affinity Capture-MS	physical	Mueller PM (2020)	PUBMED:32203420	9606	9606	High Throughput	4123105626	-	prey proteins were classified into confidence-level categories of gold (highest confidence), silver or bronze based on various criteria|tagged bait proteins were affinity purified and associated proteins identified by mass spectrometry|the score provided is the CompPASS Z-score|this interaction was classified by the authors as being in the gold list	-	BIOGRID	Q8N5V2	-	NP_062824|NP_001107562	Q16740	-	NP_006003	-	-	-	-	-	-	Homo sapiens	Homo sapiens
2847150	28976	8192	118799	113835	-	-	ACAD9	CLPP	NPD002	DFNB81|PRLTS3	Proximity Label-MS	physical	Antonicka H (2020)	PUBMED:32877691	9606	9606	High Throughput	1.0	-	interaction assayed using BioID|interactions were considered high confidence if they had a Bayesian False Discovery Rate of 1% or less|the Saint Score for the interaction (or the maximum of any bait-prey combinations that had multiple scores) is shown	-	BIOGRID	Q9H845	-	NP_054768	Q16740	-	NP_006003	-	-	-	-	-	-	Homo sapiens	Homo sapiens
2847428	549	8192	107030	113835	-	-	AUH	CLPP	-	DFNB81|PRLTS3	Proximity Label-MS	physical	Antonicka H (2020)	PUBMED:32877691	9606	9606	High Throughput	0.98	-	interaction assayed using BioID|interactions were considered high confidence if they had a Bayesian False Discovery Rate of 1% or less|the Saint Score for the interaction (or the maximum of any bait-prey combinations that had multiple scores) is shown	-	BIOGRID	Q13825	B4DYI6	NP_001689|NP_001293119	Q16740	-	NP_006003	-	-	-	-	-	-	Homo sapiens	Homo sapiens
2848082	708	8192	107169	113835	-	-	C1QBP	CLPP	GC1QBP|HABP1|SF2p32|gC1Q-R|gC1qR|p32	DFNB81|PRLTS3	Proximity Label-MS	physical	Antonicka H (2020)	PUBMED:32877691	9606	9606	High Throughput	0.98	-	interaction assayed using BioID|interactions were considered high confidence if they had a Bayesian False Discovery Rate of 1% or less|the Saint Score for the interaction (or the maximum of any bait-prey combinations that had multiple scores) is shown	-	BIOGRID	Q07021	-	NP_001203	Q16740	-	NP_006003	-	-	-	-	-	-	Homo sapiens	Homo sapiens
2848365	8209	8192	113847	113835	-	-	C21orf33	CLPP	ES1|GT335|HES1|KNPH|KNPI	DFNB81|PRLTS3	Proximity Label-MS	physical	Antonicka H (2020)	PUBMED:32877691	9606	9606	High Throughput	1.0	-	interaction assayed using BioID|interactions were considered high confidence if they had a Bayesian False Discovery Rate of 1% or less|the Saint Score for the interaction (or the maximum of any bait-prey combinations that had multiple scores) is shown	-	BIOGRID	P30042	F2Z2Q0	NP_001307312|NP_001307313|NP_004640|NP_937798	Q16740	-	NP_006003	-	-	-	-	-	-	Homo sapiens	Homo sapiens
2848657	51250	8192	119407	113835	HSPC230	-	C6orf203	CLPP	PRED31	DFNB81|PRLTS3	Proximity Label-MS	physical	Antonicka H (2020)	PUBMED:32877691	9606	9606	High Throughput	1.0	-	interaction assayed using BioID|interactions were considered high confidence if they had a Bayesian False Discovery Rate of 1% or less|the Saint Score for the interaction (or the maximum of any bait-prey combinations that had multiple scores) is shown	-	BIOGRID	Q9P0P8	-	NP_057571|NP_001135940|NP_001135942	Q16740	-	NP_006003	-	-	-	-	-	-	Homo sapiens	Homo sapiens
2849061	63933	8192	122001	113835	-	-	MCUR1	CLPP	C6orf79|CCDC90A	DFNB81|PRLTS3	Proximity Label-MS	physical	Antonicka H (2020)	PUBMED:32877691	9606	9606	High Throughput	0.96	-	interaction assayed using BioID|interactions were considered high confidence if they had a Bayesian False Discovery Rate of 1% or less|the Saint Score for the interaction (or the maximum of any bait-prey combinations that had multiple scores) is shown	-	BIOGRID	Q96AQ8	-	NP_001026883	Q16740	-	NP_006003	-	-	-	-	-	-	Homo sapiens	Homo sapiens
2849885	1431	8192	107818	113835	-	-	CS	CLPP	-	DFNB81|PRLTS3	Proximity Label-MS	physical	Antonicka H (2020)	PUBMED:32877691	9606	9606	High Throughput	1.0	-	interaction assayed using BioID|interactions were considered high confidence if they had a Bayesian False Discovery Rate of 1% or less|the Saint Score for the interaction (or the maximum of any bait-prey combinations that had multiple scores) is shown	-	BIOGRID	O75390	A0A024RB75	NP_004068	Q16740	-	NP_006003	-	-	-	-	-	-	Homo sapiens	Homo sapiens
2850722	60493	8192	121924	113835	-	-	FASTKD5	CLPP	dJ1187M17.5	DFNB81|PRLTS3	Proximity Label-MS	physical	Antonicka H (2020)	PUBMED:32877691	9606	9606	High Throughput	0.98	-	interaction assayed using BioID|interactions were considered high confidence if they had a Bayesian False Discovery Rate of 1% or less|the Saint Score for the interaction (or the maximum of any bait-prey combinations that had multiple scores) is shown	-	BIOGRID	Q7L8L6	-	NP_068598	Q16740	-	NP_006003	-	-	-	-	-	-	Homo sapiens	Homo sapiens
2851234	85476	8192	124551	113835	-	-	GFM1	CLPP	COXPD1|EFG|EFG1|EFGM|EGF1|GFM|hEFG1	DFNB81|PRLTS3	Proximity Label-MS	physical	Antonicka H (2020)	PUBMED:32877691	9606	9606	High Throughput	0.98	-	interaction assayed using BioID|interactions were considered high confidence if they had a Bayesian False Discovery Rate of 1% or less|the Saint Score for the interaction (or the maximum of any bait-prey combinations that had multiple scores) is shown	-	BIOGRID	Q96RP9	E5KND5	NP_001295095|NP_079272|NP_001295093	Q16740	-	NP_006003	-	-	-	-	-	-	Homo sapiens	Homo sapiens
2852569	10128	8192	115432	113835	-	-	LRPPRC	CLPP	CLONE-23970|GP130|LRP130|LSFC	DFNB81|PRLTS3	Proximity Label-MS	physical	Antonicka H (2020)	PUBMED:32877691	9606	9606	High Throughput	0.98	-	interaction assayed using BioID|interactions were considered high confidence if they had a Bayesian False Discovery Rate of 1% or less|the Saint Score for the interaction (or the maximum of any bait-prey combinations that had multiple scores) is shown	-	BIOGRID	P42704	E5KNY5	NP_573566	Q16740	-	NP_006003	-	-	-	-	-	-	Homo sapiens	Homo sapiens
2853181	4191	8192	110356	113835	-	-	MDH2	CLPP	M-MDH|MDH|MGC:3559|MOR1	DFNB81|PRLTS3	Proximity Label-MS	physical	Antonicka H (2020)	PUBMED:32877691	9606	9606	High Throughput	1.0	-	interaction assayed using BioID|interactions were considered high confidence if they had a Bayesian False Discovery Rate of 1% or less|the Saint Score for the interaction (or the maximum of any bait-prey combinations that had multiple scores) is shown	-	BIOGRID	P40926	A0A024R4K3|G3XAL0|B3KTM1	NP_005909|NP_001269333|NP_001269332	Q16740	-	NP_006003	-	-	-	-	-	-	Homo sapiens	Homo sapiens
2853636	64745	8192	122261	113835	-	-	METTL17	CLPP	METT11D1	DFNB81|PRLTS3	Proximity Label-MS	physical	Antonicka H (2020)	PUBMED:32877691	9606	9606	High Throughput	1.0	-	interaction assayed using BioID|interactions were considered high confidence if they had a Bayesian False Discovery Rate of 1% or less|the Saint Score for the interaction (or the maximum of any bait-prey combinations that had multiple scores) is shown	-	BIOGRID	Q9H7H0	-	NP_001025162|NP_073571	Q16740	-	NP_006003	-	-	-	-	-	-	Homo sapiens	Homo sapiens
2854124	65003	8192	122369	113835	CGI-113	-	MRPL11	CLPP	L11MT|MRP-L11	DFNB81|PRLTS3	Proximity Label-MS	physical	Antonicka H (2020)	PUBMED:32877691	9606	9606	High Throughput	0.98	-	interaction assayed using BioID|interactions were considered high confidence if they had a Bayesian False Discovery Rate of 1% or less|the Saint Score for the interaction (or the maximum of any bait-prey combinations that had multiple scores) is shown	-	BIOGRID	Q9Y3B7	-	NP_733935|NP_733934|NP_057134	Q16740	-	NP_006003	-	-	-	-	-	-	Homo sapiens	Homo sapiens
2854346	6183	8192	112098	113835	-	-	MRPS12	CLPP	MPR-S12|MT-RPS12|RPMS12|RPS12|RPSM12	DFNB81|PRLTS3	Proximity Label-MS	physical	Antonicka H (2020)	PUBMED:32877691	9606	9606	High Throughput	1.0	-	interaction assayed using BioID|interactions were considered high confidence if they had a Bayesian False Discovery Rate of 1% or less|the Saint Score for the interaction (or the maximum of any bait-prey combinations that had multiple scores) is shown	-	BIOGRID	O15235	A0A024R0H2	NP_066930|NP_203526|NP_203527	Q16740	-	NP_006003	-	-	-	-	-	-	Homo sapiens	Homo sapiens
2854532	64949	8192	122356	113835	-	-	MRPS26	CLPP	C20orf193|GI008|MRP-S13|MRP-S26|MRPS13|NY-BR-87|RPMS13|dJ534B8.3	DFNB81|PRLTS3	Proximity Label-MS	physical	Antonicka H (2020)	PUBMED:32877691	9606	9606	High Throughput	1.0	-	interaction assayed using BioID|interactions were considered high confidence if they had a Bayesian False Discovery Rate of 1% or less|the Saint Score for the interaction (or the maximum of any bait-prey combinations that had multiple scores) is shown	-	BIOGRID	Q9BYN8	-	NP_110438	Q16740	-	NP_006003	-	-	-	-	-	-	Homo sapiens	Homo sapiens
2855670	26164	8192	117590	113835	RP5-1005F21.5	-	MTG2	CLPP	GTPBP5|ObgH1|dJ1005F21.2	DFNB81|PRLTS3	Proximity Label-MS	physical	Antonicka H (2020)	PUBMED:32877691	9606	9606	High Throughput	0.99	-	interaction assayed using BioID|interactions were considered high confidence if they had a Bayesian False Discovery Rate of 1% or less|the Saint Score for the interaction (or the maximum of any bait-prey combinations that had multiple scores) is shown	-	BIOGRID	Q9H4K7	-	NP_056481|NP_001371276|NP_001371277	Q16740	-	NP_006003	-	-	-	-	-	-	Homo sapiens	Homo sapiens
2855891	4528	8192	110625	113835	-	-	MTIF2	CLPP	-	DFNB81|PRLTS3	Proximity Label-MS	physical	Antonicka H (2020)	PUBMED:32877691	9606	9606	High Throughput	0.96	-	interaction assayed using BioID|interactions were considered high confidence if they had a Bayesian False Discovery Rate of 1% or less|the Saint Score for the interaction (or the maximum of any bait-prey combinations that had multiple scores) is shown	-	BIOGRID	P46199	Q6P1N2	NP_001005369|NP_002444	Q16740	-	NP_006003	-	-	-	-	-	-	Homo sapiens	Homo sapiens
2856333	9617	8192	114978	113835	RP11-74J13.3	-	MTRF1	CLPP	MRF1|MTTRF1|RF1	DFNB81|PRLTS3	Proximity Label-MS	physical	Antonicka H (2020)	PUBMED:32877691	9606	9606	High Throughput	1.0	-	interaction assayed using BioID|interactions were considered high confidence if they had a Bayesian False Discovery Rate of 1% or less|the Saint Score for the interaction (or the maximum of any bait-prey combinations that had multiple scores) is shown	-	BIOGRID	O75570	A0A024RDT1	NP_004285	Q16740	-	NP_006003	-	-	-	-	-	-	Homo sapiens	Homo sapiens
2857271	23203	8192	116811	113835	RP11-413M3.1	-	PMPCA	CLPP	Alpha-MPP|INPP5E|P-55	DFNB81|PRLTS3	Proximity Label-MS	physical	Antonicka H (2020)	PUBMED:32877691	9606	9606	High Throughput	1.0	-	interaction assayed using BioID|interactions were considered high confidence if they had a Bayesian False Discovery Rate of 1% or less|the Saint Score for the interaction (or the maximum of any bait-prey combinations that had multiple scores) is shown	-	BIOGRID	Q10713	-	NP_001269875|NP_055975|NP_001269873	Q16740	-	NP_006003	-	-	-	-	-	-	Homo sapiens	Homo sapiens
2859376	6742	8192	112620	113835	-	-	SSBP1	CLPP	Mt-SSB|SOSS-B1|SSBP|mtSSB	DFNB81|PRLTS3	Proximity Label-MS	physical	Antonicka H (2020)	PUBMED:32877691	9606	9606	High Throughput	1.0	-	interaction assayed using BioID|interactions were considered high confidence if they had a Bayesian False Discovery Rate of 1% or less|the Saint Score for the interaction (or the maximum of any bait-prey combinations that had multiple scores) is shown	-	BIOGRID	Q04837	A4D1U3|B7Z268	NP_003134|NP_001243439|NP_001243441|NP_001243440|NP_001243442	Q16740	-	NP_006003	-	-	-	-	-	-	Homo sapiens	Homo sapiens
2861008	10102	8192	115409	113835	-	-	TSFM	CLPP	EFTS|EFTSMT	DFNB81|PRLTS3	Proximity Label-MS	physical	Antonicka H (2020)	PUBMED:32877691	9606	9606	High Throughput	1.0	-	interaction assayed using BioID|interactions were considered high confidence if they had a Bayesian False Discovery Rate of 1% or less|the Saint Score for the interaction (or the maximum of any bait-prey combinations that had multiple scores) is shown	-	BIOGRID	P43897	E5KS95	NP_005717|NP_001166168|NP_001166166|NP_001166167	Q16740	-	NP_006003	-	-	-	-	-	-	Homo sapiens	Homo sapiens
2861281	7284	8192	113135	113835	-	-	TUFM	CLPP	COXPD4|EF-TuMT|EFTU|P43	DFNB81|PRLTS3	Proximity Label-MS	physical	Antonicka H (2020)	PUBMED:32877691	9606	9606	High Throughput	1.0	-	interaction assayed using BioID|interactions were considered high confidence if they had a Bayesian False Discovery Rate of 1% or less|the Saint Score for the interaction (or the maximum of any bait-prey combinations that had multiple scores) is shown	-	BIOGRID	P49411	-	NP_003312|NP_001352289	Q16740	-	NP_006003	-	-	-	-	-	-	Homo sapiens	Homo sapiens
2861703	55218	8192	120514	113835	-	-	EXD2	CLPP	C14orf114|EXDL2	DFNB81|PRLTS3	Proximity Label-MS	physical	Antonicka H (2020)	PUBMED:32877691	9606	9606	High Throughput	1.0	-	interaction assayed using BioID|interactions were considered high confidence if they had a Bayesian False Discovery Rate of 1% or less|the highest Saint Score of these potentially multiple interactions is shown|the interaction was detected using one, two or three different EXD2 bait constructs	-	BIOGRID	Q9NVH0	A8K948|Q86TX3	NP_001180290|NP_001180291|NP_001180292|NP_001180289|NP_060669	Q16740	-	NP_006003	-	-	-	-	-	-	Homo sapiens	Homo sapiens
2876339	8192	18	113835	106536	-	hCG_1984265	CLPP	ABAT	DFNB81|PRLTS3	GABA-AT|GABAT|NPD009	Proximity Label-MS	physical	Ishizawa J (2019)	PUBMED:31056398	9606	9606	High Throughput	-	-	-	-	BIOGRID	Q16740	-	NP_006003	P80404	X5D8S1	NP_001120920|NP_065737|NP_000654	-	-	-	-	-	-	Homo sapiens	Homo sapiens
2876340	8192	22	113835	106540	-	-	CLPP	ABCB7	DFNB81|PRLTS3	ABC7|ASAT|Atm1p|EST140535	Proximity Label-MS	physical	Ishizawa J (2019)	PUBMED:31056398	9606	9606	High Throughput	-	-	-	-	BIOGRID	Q16740	-	NP_006003	O75027	B4DGL8|Q7Z3K5|A0A087WW65	NP_001258628|NP_001258625|NP_004290|NP_001258627|NP_001258626	-	-	-	-	-	-	Homo sapiens	Homo sapiens
2876341	8192	34	113835	106552	-	RP4-682C21.1	CLPP	ACADM	DFNB81|PRLTS3	ACAD1|MCAD|MCADH	Proximity Label-MS	physical	Ishizawa J (2019)	PUBMED:31056398	9606	9606	High Throughput	-	-	-	-	BIOGRID	Q16740	-	NP_006003	P11310	Q5HYG7|B4DJE7|Q5T4U5|B7Z9I1	NP_001272971|NP_001272973|NP_001272972|NP_001120800|NP_000007	-	-	-	-	-	-	Homo sapiens	Homo sapiens
2876342	8192	36	113835	106554	-	RP11-162A23.1	CLPP	ACADSB	DFNB81|PRLTS3	2-MEBCAD|ACAD7|SBCAD	Proximity Label-MS	physical	Ishizawa J (2019)	PUBMED:31056398	9606	9606	High Throughput	-	-	-	-	BIOGRID	Q16740	-	NP_006003	P45954	-	NP_001600|NP_001317103	-	-	-	-	-	-	Homo sapiens	Homo sapiens
2876343	8192	37	113835	106555	-	-	CLPP	ACADVL	DFNB81|PRLTS3	ACAD6|LCACD|VLCAD	Proximity Label-MS	physical	Ishizawa J (2019)	PUBMED:31056398	9606	9606	High Throughput	-	-	-	-	BIOGRID	Q16740	-	NP_006003	P49748	B3KPA6	NP_000009|NP_001029031|NP_001257376|NP_001257377	-	-	-	-	-	-	Homo sapiens	Homo sapiens
2876344	8192	38	113835	106556	-	-	CLPP	ACAT1	DFNB81|PRLTS3	ACAT|MAT|T2|THIL	Proximity Label-MS	physical	Ishizawa J (2019)	PUBMED:31056398	9606	9606	High Throughput	-	-	-	-	BIOGRID	Q16740	-	NP_006003	P24752	-	NP_001373607|NP_001373606|NP_000010	-	-	-	-	-	-	Homo sapiens	Homo sapiens
2876345	8192	50	113835	106566	-	RP3-347H13.8	CLPP	ACO2	DFNB81|PRLTS3	ACONM|ICRD	Proximity Label-MS	physical	Ishizawa J (2019)	PUBMED:31056398	9606	9606	High Throughput	-	-	-	-	BIOGRID	Q16740	-	NP_006003	Q99798	-	NP_001089	-	-	-	-	-	-	Homo sapiens	Homo sapiens
2876346	8192	217	113835	106719	-	-	CLPP	ALDH2	DFNB81|PRLTS3	ALDH-E2|ALDHI|ALDM	Proximity Label-MS	physical	Ishizawa J (2019)	PUBMED:31056398	9606	9606	High Throughput	-	-	-	-	BIOGRID	Q16740	-	NP_006003	P05091	-	NP_001191818|NP_000681	-	-	-	-	-	-	Homo sapiens	Homo sapiens
2876347	8192	384	113835	106879	-	-	CLPP	ARG2	DFNB81|PRLTS3	-	Proximity Label-MS	physical	Ishizawa J (2019)	PUBMED:31056398	9606	9606	High Throughput	-	-	-	-	BIOGRID	Q16740	-	NP_006003	P78540	A0A024R6A0	NP_001163	-	-	-	-	-	-	Homo sapiens	Homo sapiens
2876348	8192	593	113835	107065	-	-	CLPP	BCKDHA	DFNB81|PRLTS3	BCKDE1A|MSU|MSUD1|OVD1A	Proximity Label-MS	physical	Ishizawa J (2019)	PUBMED:31056398	9606	9606	High Throughput	-	-	-	-	BIOGRID	Q16740	-	NP_006003	P12694	A0A024R0K3|Q59EI3	NP_001158255|NP_000700	-	-	-	-	-	-	Homo sapiens	Homo sapiens
2876349	8192	594	113835	107066	-	RP1-279A18.1	CLPP	BCKDHB	DFNB81|PRLTS3	E1B|dJ279A18.1	Proximity Label-MS	physical	Ishizawa J (2019)	PUBMED:31056398	9606	9606	High Throughput	-	-	-	-	BIOGRID	Q16740	-	NP_006003	P21953	B7ZB80	NP_000047|NP_898871	-	-	-	-	-	-	Homo sapiens	Homo sapiens
2876350	8192	617	113835	107087	-	-	CLPP	BCS1L	DFNB81|PRLTS3	BCS|BCS1|BJS|FLNMS|GRACILE|Hs.6719|MC3DN1|PTD|h-BCS	Proximity Label-MS	physical	Ishizawa J (2019)	PUBMED:31056398	9606	9606	High Throughput	-	-	-	-	BIOGRID	Q16740	-	NP_006003	Q9Y276	A0A024R467|A8JZZ8	NP_001305765|NP_004319|NP_001073335|NP_001244273|NP_001244272|NP_001244271|NP_001307646	-	-	-	-	-	-	Homo sapiens	Homo sapiens
2876351	8192	1327	113835	107720	-	-	CLPP	COX4I1	DFNB81|PRLTS3	COX4|COX4-1|COXIV	Proximity Label-MS	physical	Ishizawa J (2019)	PUBMED:31056398	9606	9606	High Throughput	-	-	-	-	BIOGRID	Q16740	-	NP_006003	P13073	-	NP_001305715|NP_001305717|NP_001305723|NP_001305726|NP_001852|NP_001305731	-	-	-	-	-	-	Homo sapiens	Homo sapiens
2876352	8192	1329	113835	107722	-	-	CLPP	COX5B	DFNB81|PRLTS3	COXVB	Proximity Label-MS	physical	Ishizawa J (2019)	PUBMED:31056398	9606	9606	High Throughput	-	-	-	-	BIOGRID	Q16740	-	NP_006003	P10606	-	NP_001853	-	-	-	-	-	-	Homo sapiens	Homo sapiens
2876353	8192	1371	113835	107763	-	-	CLPP	CPOX	DFNB81|PRLTS3	CPO|CPX|HCP	Proximity Label-MS	physical	Ishizawa J (2019)	PUBMED:31056398	9606	9606	High Throughput	-	-	-	-	BIOGRID	Q16740	-	NP_006003	P36551	-	NP_000088	-	-	-	-	-	-	Homo sapiens	Homo sapiens
2876354	8192	1384	113835	107774	-	RP11-247A12.5	CLPP	CRAT	DFNB81|PRLTS3	CAT1	Proximity Label-MS	physical	Ishizawa J (2019)	PUBMED:31056398	9606	9606	High Throughput	-	-	-	-	BIOGRID	Q16740	-	NP_006003	P43155	-	NP_000746|NP_001244292	-	-	-	-	-	-	Homo sapiens	Homo sapiens
2876355	8192	1892	113835	108221	-	-	CLPP	ECHS1	DFNB81|PRLTS3	SCEH	Proximity Label-MS	physical	Ishizawa J (2019)	PUBMED:31056398	9606	9606	High Throughput	-	-	-	-	BIOGRID	Q16740	-	NP_006003	P30084	-	NP_004083	-	-	-	-	-	-	Homo sapiens	Homo sapiens
2876356	8192	2109	113835	108410	-	FP585	CLPP	ETFB	DFNB81|PRLTS3	MADD	Proximity Label-MS	physical	Ishizawa J (2019)	PUBMED:31056398	9606	9606	High Throughput	-	-	-	-	BIOGRID	Q16740	-	NP_006003	P38117	-	NP_001976|NP_001014763	-	-	-	-	-	-	Homo sapiens	Homo sapiens
2876357	8192	2235	113835	108526	-	-	CLPP	FECH	DFNB81|PRLTS3	EPP|FCE	Proximity Label-MS	physical	Ishizawa J (2019)	PUBMED:31056398	9606	9606	High Throughput	-	-	-	-	BIOGRID	Q16740	-	NP_006003	P22830	Q7KZA3	NP_000131|NP_001012533	-	-	-	-	-	-	Homo sapiens	Homo sapiens
2876358	8192	2631	113835	108901	-	-	CLPP	GBAS	DFNB81|PRLTS3	NIPSNAP2	Proximity Label-MS	physical	Ishizawa J (2019)	PUBMED:31056398	9606	9606	High Throughput	-	-	-	-	BIOGRID	Q16740	-	NP_006003	O75323	-	NP_001189398|NP_001474	-	-	-	-	-	-	Homo sapiens	Homo sapiens
2876359	8192	2639	113835	108909	-	-	CLPP	GCDH	DFNB81|PRLTS3	ACAD5|GCD	Proximity Label-MS	physical	Ishizawa J (2019)	PUBMED:31056398	9606	9606	High Throughput	-	-	-	-	BIOGRID	Q16740	-	NP_006003	Q92947	A0A024R7F9	NP_000150|NP_039663	-	-	-	-	-	-	Homo sapiens	Homo sapiens
2876360	8192	2744	113835	109006	-	-	CLPP	GLS	DFNB81|PRLTS3	AAD20|GAC|GAM|GLS1|KGA	Proximity Label-MS	physical	Ishizawa J (2019)	PUBMED:31056398	9606	9606	High Throughput	-	-	-	-	BIOGRID	Q16740	-	NP_006003	O94925	Q68D38	NP_055720|NP_001243239	-	-	-	-	-	-	Homo sapiens	Homo sapiens
2876361	8192	2746	113835	109008	-	-	CLPP	GLUD1	DFNB81|PRLTS3	GDH|GDH1|GLUD	Proximity Label-MS	physical	Ishizawa J (2019)	PUBMED:31056398	9606	9606	High Throughput	-	-	-	-	BIOGRID	Q16740	-	NP_006003	P00367	E9KL48	NP_001305835|NP_001305834|NP_001305831|NP_001305830|NP_001305833|NP_005262|NP_001305829	-	-	-	-	-	-	Homo sapiens	Homo sapiens
2876362	8192	2923	113835	109180	-	-	CLPP	PDIA3	DFNB81|PRLTS3	ER60|ERp57|ERp60|ERp61|GRP57|GRP58|HEL-S-269|HEL-S-93n|HsT17083|P58|PI-PLC	Proximity Label-MS	physical	Ishizawa J (2019)	PUBMED:31056398	9606	9606	High Throughput	-	-	-	-	BIOGRID	Q16740	-	NP_006003	P30101	V9HVY3	NP_005304	-	-	-	-	-	-	Homo sapiens	Homo sapiens
2876363	8192	2926	113835	109182	-	-	CLPP	GRSF1	DFNB81|PRLTS3	-	Proximity Label-MS	physical	Ishizawa J (2019)	PUBMED:31056398	9606	9606	High Throughput	-	-	-	-	BIOGRID	Q16740	-	NP_006003	Q12849	A0A024RD99	NP_002083|NP_001091947	-	-	-	-	-	-	Homo sapiens	Homo sapiens
2876364	8192	3028	113835	109278	-	RP3-339A18.2	CLPP	HSD17B10	DFNB81|PRLTS3	17b-HSD10|ABAD|CAMR|DUPXp11.22|ERAB|HADH2|HCD2|MHBD|MRPP2|MRX17|MRX31|MRXS10|SCHAD|SDR5C1	Proximity Label-MS	physical	Ishizawa J (2019)	PUBMED:31056398	9606	9606	High Throughput	-	-	-	-	BIOGRID	Q16740	-	NP_006003	Q99714	-	NP_004484|NP_001032900	-	-	-	-	-	-	Homo sapiens	Homo sapiens
2876365	8192	3033	113835	109283	-	-	CLPP	HADH	DFNB81|PRLTS3	HAD|HADH1|HADHSC|HCDH|HHF4|MSCHAD|SCHAD	Proximity Label-MS	physical	Ishizawa J (2019)	PUBMED:31056398	9606	9606	High Throughput	-	-	-	-	BIOGRID	Q16740	-	NP_006003	Q16836	E9PF18	NP_005318|NP_001171634|NP_001317956	-	-	-	-	-	-	Homo sapiens	Homo sapiens
2876366	8192	3305	113835	109537	-	DADB-333F21.5	CLPP	HSPA1L	DFNB81|PRLTS3	HSP70-1L|HSP70-HOM|HSP70T|hum70t	Proximity Label-MS	physical	Ishizawa J (2019)	PUBMED:31056398	9606	9606	High Throughput	-	-	-	-	BIOGRID	Q16740	-	NP_006003	P34931	B4DI54|Q53FA3	NP_005518	-	-	-	-	-	-	Homo sapiens	Homo sapiens
2876367	8192	3336	113835	109568	-	-	CLPP	HSPE1	DFNB81|PRLTS3	CPN10|EPF|GROES|HSP10	Proximity Label-MS	physical	Ishizawa J (2019)	PUBMED:31056398	9606	9606	High Throughput	-	-	-	-	BIOGRID	Q16740	-	NP_006003	P61604	-	NP_002148	-	-	-	-	-	-	Homo sapiens	Homo sapiens
2876368	8192	3416	113835	109642	-	RP11-366I13.1	CLPP	IDE	DFNB81|PRLTS3	INSULYSIN	Proximity Label-MS	physical	Ishizawa J (2019)	PUBMED:31056398	9606	9606	High Throughput	-	-	-	-	BIOGRID	Q16740	-	NP_006003	P14735	-	NP_001159418|NP_004960|NP_001309725|NP_001309724|NP_001309726|NP_001309723|NP_001309722	-	-	-	-	-	-	Homo sapiens	Homo sapiens
2876369	8192	3419	113835	109645	-	-	CLPP	IDH3A	DFNB81|PRLTS3	-	Proximity Label-MS	physical	Ishizawa J (2019)	PUBMED:31056398	9606	9606	High Throughput	-	-	-	-	BIOGRID	Q16740	-	NP_006003	P50213	B4DJB4|B7Z9J8	NP_005521	-	-	-	-	-	-	Homo sapiens	Homo sapiens
2876370	8192	3422	113835	109648	-	-	CLPP	IDI1	DFNB81|PRLTS3	IPP1|IPPI1	Proximity Label-MS	physical	Ishizawa J (2019)	PUBMED:31056398	9606	9606	High Throughput	-	-	-	-	BIOGRID	Q16740	-	NP_006003	Q13907	-	NP_001304886|NP_001304885|NP_001304884|NP_004499	-	-	-	-	-	-	Homo sapiens	Homo sapiens
2876371	8192	3954	113835	110145	-	-	CLPP	LETM1	DFNB81|PRLTS3	-	Proximity Label-MS	physical	Ishizawa J (2019)	PUBMED:31056398	9606	9606	High Throughput	-	-	-	-	BIOGRID	Q16740	-	NP_006003	O95202	-	NP_036450	-	-	-	-	-	-	Homo sapiens	Homo sapiens
2876372	8192	4191	113835	110356	-	-	CLPP	MDH2	DFNB81|PRLTS3	M-MDH|MDH|MGC:3559|MOR1	Proximity Label-MS	physical	Ishizawa J (2019)	PUBMED:31056398	9606	9606	High Throughput	-	-	-	-	BIOGRID	Q16740	-	NP_006003	P40926	A0A024R4K3|G3XAL0|B3KTM1	NP_005909|NP_001269333|NP_001269332	-	-	-	-	-	-	Homo sapiens	Homo sapiens
2876373	8192	4329	113835	110472	-	-	CLPP	ALDH6A1	DFNB81|PRLTS3	MMSADHA|MMSDH	Proximity Label-MS	physical	Ishizawa J (2019)	PUBMED:31056398	9606	9606	High Throughput	-	-	-	-	BIOGRID	Q16740	-	NP_006003	Q02252	A0A024R6G4	NP_001265522|NP_001265523|NP_005580	-	-	-	-	-	-	Homo sapiens	Homo sapiens
2876374	8192	4357	113835	110497	-	LL22NC01-146D10.4	CLPP	MPST	DFNB81|PRLTS3	MST|TST2|TUM1	Proximity Label-MS	physical	Ishizawa J (2019)	PUBMED:31056398	9606	9606	High Throughput	-	-	-	-	BIOGRID	Q16740	-	NP_006003	P25325	-	NP_001013454|NP_066949|NP_001356833|NP_001123989	-	-	-	-	-	-	Homo sapiens	Homo sapiens
2876375	8192	4521	113835	110621	-	-	CLPP	NUDT1	DFNB81|PRLTS3	MTH1	Proximity Label-MS	physical	Ishizawa J (2019)	PUBMED:31056398	9606	9606	High Throughput	-	-	-	-	BIOGRID	Q16740	-	NP_006003	P36639	A0A024R858|A0A024R819	NP_945192|NP_002443|NP_945190|NP_945191|NP_945187|NP_945186|NP_945188	-	-	-	-	-	-	Homo sapiens	Homo sapiens
2876376	8192	4528	113835	110625	-	-	CLPP	MTIF2	DFNB81|PRLTS3	-	Proximity Label-MS	physical	Ishizawa J (2019)	PUBMED:31056398	9606	9606	High Throughput	-	-	-	-	BIOGRID	Q16740	-	NP_006003	P46199	Q6P1N2	NP_001005369|NP_002444	-	-	-	-	-	-	Homo sapiens	Homo sapiens
2876377	8192	4695	113835	110775	-	-	CLPP	NDUFA2	DFNB81|PRLTS3	B8|CD14|CIB8	Proximity Label-MS	physical	Ishizawa J (2019)	PUBMED:31056398	9606	9606	High Throughput	-	-	-	-	BIOGRID	Q16740	-	NP_006003	O43678	-	NP_001171941|NP_002479	-	-	-	-	-	-	Homo sapiens	Homo sapiens
2876378	8192	4700	113835	110780	-	-	CLPP	NDUFA6	DFNB81|PRLTS3	B14|CI-B14|LYRM6|NADHB14	Proximity Label-MS	physical	Ishizawa J (2019)	PUBMED:31056398	9606	9606	High Throughput	-	-	-	-	BIOGRID	Q16740	-	NP_006003	P56556	-	NP_002481	-	-	-	-	-	-	Homo sapiens	Homo sapiens
2876379	8192	4701	113835	110781	-	-	CLPP	NDUFA7	DFNB81|PRLTS3	B14.5a	Proximity Label-MS	physical	Ishizawa J (2019)	PUBMED:31056398	9606	9606	High Throughput	-	-	-	-	BIOGRID	Q16740	-	NP_006003	O95182	-	NP_004992	-	-	-	-	-	-	Homo sapiens	Homo sapiens
2876380	8192	4720	113835	110800	-	-	CLPP	NDUFS2	DFNB81|PRLTS3	CI-49	Proximity Label-MS	physical	Ishizawa J (2019)	PUBMED:31056398	9606	9606	High Throughput	-	-	-	-	BIOGRID	Q16740	-	NP_006003	O75306	B7Z792	NP_001159631|NP_004541	-	-	-	-	-	-	Homo sapiens	Homo sapiens
2876381	8192	4724	113835	110803	-	-	CLPP	NDUFS4	DFNB81|PRLTS3	AQDQ|CI-18	Proximity Label-MS	physical	Ishizawa J (2019)	PUBMED:31056398	9606	9606	High Throughput	-	-	-	-	BIOGRID	Q16740	-	NP_006003	O43181	-	NP_002486	-	-	-	-	-	-	Homo sapiens	Homo sapiens
2876382	8192	4726	113835	110805	-	-	CLPP	NDUFS6	DFNB81|PRLTS3	CI-13kA|CI-13kD-A|CI13KDA	Proximity Label-MS	physical	Ishizawa J (2019)	PUBMED:31056398	9606	9606	High Throughput	-	-	-	-	BIOGRID	Q16740	-	NP_006003	O75380	Q6IBC4	NP_004544	-	-	-	-	-	-	Homo sapiens	Homo sapiens
2876383	8192	4728	113835	110806	-	-	CLPP	NDUFS8	DFNB81|PRLTS3	CI-23k|CI23KD|TYKY	Proximity Label-MS	physical	Ishizawa J (2019)	PUBMED:31056398	9606	9606	High Throughput	-	-	-	-	BIOGRID	Q16740	-	NP_006003	O00217	-	NP_002487	-	-	-	-	-	-	Homo sapiens	Homo sapiens
2876384	8192	4729	113835	110807	-	-	CLPP	NDUFV2	DFNB81|PRLTS3	CI-24k	Proximity Label-MS	physical	Ishizawa J (2019)	PUBMED:31056398	9606	9606	High Throughput	-	-	-	-	BIOGRID	Q16740	-	NP_006003	P19404	-	NP_066552	-	-	-	-	-	-	Homo sapiens	Homo sapiens
2876385	8192	4731	113835	110809	-	-	CLPP	NDUFV3	DFNB81|PRLTS3	CI-10k|CI-9KD	Proximity Label-MS	physical	Ishizawa J (2019)	PUBMED:31056398	9606	9606	High Throughput	-	-	-	-	BIOGRID	Q16740	-	NP_006003	P56181	-	NP_066553|NP_001001503	-	-	-	-	-	-	Homo sapiens	Homo sapiens
2876386	8192	4833	113835	110897	-	Z97634.4-011	CLPP	NME4	DFNB81|PRLTS3	NDPK-D|NM23H4|nm23-H4	Proximity Label-MS	physical	Ishizawa J (2019)	PUBMED:31056398	9606	9606	High Throughput	-	-	-	-	BIOGRID	Q16740	-	NP_006003	O00746	A0A087WVT9	NP_005000|NP_001273369|NP_001273368|NP_001273367|NP_001273365|NP_001273364|NP_001273362	-	-	-	-	-	-	Homo sapiens	Homo sapiens
2876387	8192	4967	113835	111017	-	-	CLPP	OGDH	DFNB81|PRLTS3	AKGDH|E1k|OGDC	Proximity Label-MS	physical	Ishizawa J (2019)	PUBMED:31056398	9606	9606	High Throughput	-	-	-	-	BIOGRID	Q16740	-	NP_006003	Q02218	E9PDF2|E9PCR7|B4E3E9	NP_002532|NP_001158508|NP_001003941	-	-	-	-	-	-	Homo sapiens	Homo sapiens
2876388	8192	5018	113835	111058	-	-	CLPP	OXA1L	DFNB81|PRLTS3	OXA1	Proximity Label-MS	physical	Ishizawa J (2019)	PUBMED:31056398	9606	9606	High Throughput	-	-	-	-	BIOGRID	Q16740	-	NP_006003	Q15070	Q2M1J6|J3KNA0	NP_005006	-	-	-	-	-	-	Homo sapiens	Homo sapiens
2876389	8192	5019	113835	111059	-	-	CLPP	OXCT1	DFNB81|PRLTS3	OXCT|SCOT	Proximity Label-MS	physical	Ishizawa J (2019)	PUBMED:31056398	9606	9606	High Throughput	-	-	-	-	BIOGRID	Q16740	-	NP_006003	P55809	A0A024R040	NP_000427	-	-	-	-	-	-	Homo sapiens	Homo sapiens
2876390	8192	5106	113835	111137	-	-	CLPP	PCK2	DFNB81|PRLTS3	PEPCK|PEPCK-M|PEPCK2	Proximity Label-MS	physical	Ishizawa J (2019)	PUBMED:31056398	9606	9606	High Throughput	-	-	-	-	BIOGRID	Q16740	-	NP_006003	Q16822	B4DW73	NP_004554|NP_001018083|NP_001278485|NP_001294983	-	-	-	-	-	-	Homo sapiens	Homo sapiens
2876391	8192	5165	113835	111191	-	-	CLPP	PDK3	DFNB81|PRLTS3	CMTX6|GS1-358P8.4	Proximity Label-MS	physical	Ishizawa J (2019)	PUBMED:31056398	9606	9606	High Throughput	-	-	-	-	BIOGRID	Q16740	-	NP_006003	Q15120	-	NP_005382|NP_001135858	-	-	-	-	-	-	Homo sapiens	Homo sapiens
2876392	8192	5188	113835	111211	-	HSPC199	CLPP	GATB	DFNB81|PRLTS3	PET112|PET112L	Proximity Label-MS	physical	Ishizawa J (2019)	PUBMED:31056398	9606	9606	High Throughput	-	-	-	-	BIOGRID	Q16740	-	NP_006003	O75879	-	NP_004555	-	-	-	-	-	-	Homo sapiens	Homo sapiens
2876393	8192	5300	113835	111317	-	-	CLPP	PIN1	DFNB81|PRLTS3	DOD|UBL5	Proximity Label-MS	physical	Ishizawa J (2019)	PUBMED:31056398	9606	9606	High Throughput	-	-	-	-	BIOGRID	Q16740	-	NP_006003	Q13526	-	NP_006212	-	-	-	-	-	-	Homo sapiens	Homo sapiens
2876394	8192	5428	113835	111424	-	-	CLPP	POLG	DFNB81|PRLTS3	MDP1|MIRAS|MTDPS4A|MTDPS4B|PEO|POLG1|POLGA|SANDO|SCAE	Proximity Label-MS	physical	Ishizawa J (2019)	PUBMED:31056398	9606	9606	High Throughput	-	-	-	-	BIOGRID	Q16740	-	NP_006003	P54098	E5KNU5	NP_002684|NP_001119603	-	-	-	-	-	-	Homo sapiens	Homo sapiens
2876395	8192	5442	113835	111438	-	-	CLPP	POLRMT	DFNB81|PRLTS3	APOLMT|MTRNAP|MTRPOL|h-mtRPOL	Proximity Label-MS	physical	Ishizawa J (2019)	PUBMED:31056398	9606	9606	High Throughput	-	-	-	-	BIOGRID	Q16740	-	NP_006003	O00411	Q4G0F4	NP_005026	-	-	-	-	-	-	Homo sapiens	Homo sapiens
2876396	8192	5578	113835	111564	-	-	CLPP	PRKCA	DFNB81|PRLTS3	AAG6|PKC-alpha|PKCA|PRKACA	Proximity Label-MS	physical	Ishizawa J (2019)	PUBMED:31056398	9606	9606	High Throughput	-	-	-	-	BIOGRID	Q16740	-	NP_006003	P17252	Q7Z727	NP_002728	-	-	-	-	-	-	Homo sapiens	Homo sapiens
2876397	8192	5831	113835	111789	-	-	CLPP	PYCR1	DFNB81|PRLTS3	ARCL2B|ARCL3B|P5C|P5CR|PIG45|PP222|PRO3|PYCR	Proximity Label-MS	physical	Ishizawa J (2019)	PUBMED:31056398	9606	9606	High Throughput	-	-	-	-	BIOGRID	Q16740	-	NP_006003	P32322	Q8TBX0|E2QRB3|J3QL32|A0A024R8U9	NP_001269210|NP_008838|NP_001269209|NP_001269208|NP_722546	-	-	-	-	-	-	Homo sapiens	Homo sapiens
2876398	8192	6182	113835	112097	-	-	CLPP	MRPL12	DFNB81|PRLTS3	5c5-2|L12mt|MRP-L31/34|MRPL7|MRPL7/L12|RPML12	Proximity Label-MS	physical	Ishizawa J (2019)	PUBMED:31056398	9606	9606	High Throughput	-	-	-	-	BIOGRID	Q16740	-	NP_006003	P52815	-	NP_002940	-	-	-	-	-	-	Homo sapiens	Homo sapiens
2876399	8192	6210	113835	112124	-	OK/SW-cl.82	CLPP	RPS15A	DFNB81|PRLTS3	S15a	Proximity Label-MS	physical	Ishizawa J (2019)	PUBMED:31056398	9606	9606	High Throughput	-	-	-	-	BIOGRID	Q16740	-	NP_006003	P62244	B2R4W8	NP_001010|NP_001025180	-	-	-	-	-	-	Homo sapiens	Homo sapiens
2876400	8192	6389	113835	112290	-	-	CLPP	SDHA	DFNB81|PRLTS3	CMD1GG|FP|PGL5|SDH1|SDH2|SDHF	Proximity Label-MS	physical	Ishizawa J (2019)	PUBMED:31056398	9606	9606	High Throughput	-	-	-	-	BIOGRID	Q16740	-	NP_006003	P31040	A0A024QZ30|D6RFM5	NP_001317687|NP_004159|NP_001281261	-	-	-	-	-	-	Homo sapiens	Homo sapiens
2876401	8192	6390	113835	112291	-	-	CLPP	SDHB	DFNB81|PRLTS3	CWS2|IP|PGL4|SDH|SDH1|SDH2|SDHIP	Proximity Label-MS	physical	Ishizawa J (2019)	PUBMED:31056398	9606	9606	High Throughput	-	-	-	-	BIOGRID	Q16740	-	NP_006003	P21912	-	NP_002991	-	-	-	-	-	-	Homo sapiens	Homo sapiens
2876402	8192	6472	113835	112368	-	-	CLPP	SHMT2	DFNB81|PRLTS3	GLYA|HEL-S-51e|SHMT	Proximity Label-MS	physical	Ishizawa J (2019)	PUBMED:31056398	9606	9606	High Throughput	-	-	-	-	BIOGRID	Q16740	-	NP_006003	P34897	Q5HYG8|A0A024RB99|V9HW06|Q5BJF5|B4DJQ3	NP_005403|NP_001159830|NP_001159831|NP_001159829|NP_001159828	-	-	-	-	-	-	Homo sapiens	Homo sapiens
2876403	8192	6742	113835	112620	-	-	CLPP	SSBP1	DFNB81|PRLTS3	Mt-SSB|SOSS-B1|SSBP|mtSSB	Proximity Label-MS	physical	Ishizawa J (2019)	PUBMED:31056398	9606	9606	High Throughput	-	-	-	-	BIOGRID	Q16740	-	NP_006003	Q04837	A4D1U3|B7Z268	NP_003134|NP_001243439|NP_001243441|NP_001243440|NP_001243442	-	-	-	-	-	-	Homo sapiens	Homo sapiens
2876404	8192	6832	113835	112699	-	RP11-227H15.2	CLPP	SUPV3L1	DFNB81|PRLTS3	SUV3	Proximity Label-MS	physical	Ishizawa J (2019)	PUBMED:31056398	9606	9606	High Throughput	-	-	-	-	BIOGRID	Q16740	-	NP_006003	Q8IYB8	B7Z611	NP_001310514|NP_001310515|NP_001310516|NP_001310517|NP_001310513|NP_003162|NP_001288612	-	-	-	-	-	-	Homo sapiens	Homo sapiens
2876405	8192	7019	113835	112877	-	-	CLPP	TFAM	DFNB81|PRLTS3	MTTF1|MTTFA|TCF6|TCF6L1|TCF6L2|TCF6L3	Proximity Label-MS	physical	Ishizawa J (2019)	PUBMED:31056398	9606	9606	High Throughput	-	-	-	-	BIOGRID	Q16740	-	NP_006003	Q00059	E5KSU5	NP_003192|NP_001257711	-	-	-	-	-	-	Homo sapiens	Homo sapiens
2876406	8192	7263	113835	113114	-	LL22NC01-146D10.3	CLPP	TST	DFNB81|PRLTS3	RDS	Proximity Label-MS	physical	Ishizawa J (2019)	PUBMED:31056398	9606	9606	High Throughput	-	-	-	-	BIOGRID	Q16740	-	NP_006003	Q16762	-	NP_003303|NP_001257412	-	-	-	-	-	-	Homo sapiens	Homo sapiens
2876407	8192	7381	113835	113227	-	-	CLPP	UQCRB	DFNB81|PRLTS3	MC3DN3|QCR7|QP-C|QPC|UQBC|UQBP|UQCR6|UQPC	Proximity Label-MS	physical	Ishizawa J (2019)	PUBMED:31056398	9606	9606	High Throughput	-	-	-	-	BIOGRID	Q16740	-	NP_006003	P14927	B7Z2R2	NP_001241681|NP_006285|NP_001186904	-	-	-	-	-	-	Homo sapiens	Homo sapiens
2876408	8192	7923	113835	113653	-	DADB-100D22.4	CLPP	HSD17B8	DFNB81|PRLTS3	D6S2245E|FABG|FABGL|H2-KE6|HKE6|KE6|RING2|SDR30C1|dJ1033B10.9	Proximity Label-MS	physical	Ishizawa J (2019)	PUBMED:31056398	9606	9606	High Throughput	-	-	-	-	BIOGRID	Q16740	-	NP_006003	Q92506	-	NP_055049	-	-	-	-	-	-	Homo sapiens	Homo sapiens
2876409	8192	8192	113835	113835	-	-	CLPP	CLPP	DFNB81|PRLTS3	DFNB81|PRLTS3	Proximity Label-MS	physical	Ishizawa J (2019)	PUBMED:31056398	9606	9606	High Throughput	-	-	-	-	BIOGRID	Q16740	-	NP_006003	Q16740	-	NP_006003	-	-	-	-	-	-	Homo sapiens	Homo sapiens
2876410	8192	8508	113835	114080	-	-	CLPP	NIPSNAP1	DFNB81|PRLTS3	-	Proximity Label-MS	physical	Ishizawa J (2019)	PUBMED:31056398	9606	9606	High Throughput	-	-	-	-	BIOGRID	Q16740	-	NP_006003	Q9BPW8	B4DQI7	NP_003625|NP_001189431	-	-	-	-	-	-	Homo sapiens	Homo sapiens
2876411	8192	8659	113835	114208	-	RP11-128M10.1	CLPP	ALDH4A1	DFNB81|PRLTS3	ALDH4|P5CD|P5CDh	Proximity Label-MS	physical	Ishizawa J (2019)	PUBMED:31056398	9606	9606	High Throughput	-	-	-	-	BIOGRID	Q16740	-	NP_006003	P30038	A0A024RAD8	NP_001154976|NP_733844|NP_003739|NP_001306147	-	-	-	-	-	-	Homo sapiens	Homo sapiens
2876412	8192	8801	113835	114329	-	-	CLPP	SUCLG2	DFNB81|PRLTS3	GBETA	Proximity Label-MS	physical	Ishizawa J (2019)	PUBMED:31056398	9606	9606	High Throughput	-	-	-	-	BIOGRID	Q16740	-	NP_006003	Q96I99	A0A024R325|E9PDQ8	NP_003839|NP_001171070	-	-	-	-	-	-	Homo sapiens	Homo sapiens
2876413	8192	8802	113835	114330	-	-	CLPP	SUCLG1	DFNB81|PRLTS3	GALPHA|MTDPS9|SUCLA1	Proximity Label-MS	physical	Ishizawa J (2019)	PUBMED:31056398	9606	9606	High Throughput	-	-	-	-	BIOGRID	Q16740	-	NP_006003	P53597	-	NP_003840	-	-	-	-	-	-	Homo sapiens	Homo sapiens
2876414	8192	8803	113835	114331	-	RP11-528D24.2	CLPP	SUCLA2	DFNB81|PRLTS3	A-BETA|MTDPS5|SCS-betaA	Proximity Label-MS	physical	Ishizawa J (2019)	PUBMED:31056398	9606	9606	High Throughput	-	-	-	-	BIOGRID	Q16740	-	NP_006003	Q9P2R7	Q9Y4T0|E5KS60	NP_003841	-	-	-	-	-	-	Homo sapiens	Homo sapiens
2876415	8192	9054	113835	114516	-	HUSSY-08	CLPP	NFS1	DFNB81|PRLTS3	IscS|NIFS	Proximity Label-MS	physical	Ishizawa J (2019)	PUBMED:31056398	9606	9606	High Throughput	-	-	-	-	BIOGRID	Q16740	-	NP_006003	Q9Y697	Q53FP3	NP_001185918|NP_066923	-	-	-	-	-	-	Homo sapiens	Homo sapiens
2876416	8192	9131	113835	114579	-	RP3-438D16.2	CLPP	AIFM1	DFNB81|PRLTS3	AIF|CMT2D|CMTX4|COWCK|COXPD6|NADMR|NAMSD|PDCD8	Proximity Label-MS	physical	Ishizawa J (2019)	PUBMED:31056398	9606	9606	High Throughput	-	-	-	-	BIOGRID	Q16740	-	NP_006003	O95831	-	NP_665811|NP_001124318|NP_001124319|NP_665812|NP_004199	-	-	-	-	-	-	Homo sapiens	Homo sapiens
2876417	8192	9238	113835	114666	-	-	CLPP	TBRG4	DFNB81|PRLTS3	CPR2|FASTKD4	Proximity Label-MS	physical	Ishizawa J (2019)	PUBMED:31056398	9606	9606	High Throughput	-	-	-	-	BIOGRID	Q16740	-	NP_006003	Q969Z0	B4DU42|B3KM73|B3KRS4	NP_954573|NP_112162|NP_001248763|NP_004740	-	-	-	-	-	-	Homo sapiens	Homo sapiens
2876418	8192	9377	113835	114778	-	-	CLPP	COX5A	DFNB81|PRLTS3	COX|COX-VA|VA	Proximity Label-MS	physical	Ishizawa J (2019)	PUBMED:31056398	9606	9606	High Throughput	-	-	-	-	BIOGRID	Q16740	-	NP_006003	P20674	-	NP_004246	-	-	-	-	-	-	Homo sapiens	Homo sapiens
2876419	8192	9617	113835	114978	-	RP11-74J13.3	CLPP	MTRF1	DFNB81|PRLTS3	MRF1|MTTRF1|RF1	Proximity Label-MS	physical	Ishizawa J (2019)	PUBMED:31056398	9606	9606	High Throughput	-	-	-	-	BIOGRID	Q16740	-	NP_006003	O75570	A0A024RDT1	NP_004285	-	-	-	-	-	-	Homo sapiens	Homo sapiens
2876420	8192	9801	113835	115142	-	RP11-342K6.1	CLPP	MRPL19	DFNB81|PRLTS3	L19mt|MRP-L15|MRP-L19|MRPL15|RLX1|RPML15	Proximity Label-MS	physical	Ishizawa J (2019)	PUBMED:31056398	9606	9606	High Throughput	-	-	-	-	BIOGRID	Q16740	-	NP_006003	P49406	-	NP_055578	-	-	-	-	-	-	Homo sapiens	Homo sapiens
2876421	8192	10105	113835	115411	-	RP11-342M3.4	CLPP	PPIF	DFNB81|PRLTS3	CYP3|CyP-M|Cyp-D|CypD	Proximity Label-MS	physical	Ishizawa J (2019)	PUBMED:31056398	9606	9606	High Throughput	-	-	-	-	BIOGRID	Q16740	-	NP_006003	P30405	A0A024QZS4	NP_005720	-	-	-	-	-	-	Homo sapiens	Homo sapiens
2876422	8192	10352	113835	115633	-	-	CLPP	WARS2	DFNB81|PRLTS3	TrpRS	Proximity Label-MS	physical	Ishizawa J (2019)	PUBMED:31056398	9606	9606	High Throughput	-	-	-	-	BIOGRID	Q16740	-	NP_006003	Q9UGM6	B7Z448|B7Z5X7	NP_957715|NP_056651	-	-	-	-	-	-	Homo sapiens	Homo sapiens
2876423	8192	10449	113835	115713	-	-	CLPP	ACAA2	DFNB81|PRLTS3	DSAEC	Proximity Label-MS	physical	Ishizawa J (2019)	PUBMED:31056398	9606	9606	High Throughput	-	-	-	-	BIOGRID	Q16740	-	NP_006003	P42765	B3KNP8	NP_006102	-	-	-	-	-	-	Homo sapiens	Homo sapiens
2876424	8192	10469	113835	115732	-	-	CLPP	TIMM44	DFNB81|PRLTS3	TIM44	Proximity Label-MS	physical	Ishizawa J (2019)	PUBMED:31056398	9606	9606	High Throughput	-	-	-	-	BIOGRID	Q16740	-	NP_006003	O43615	-	NP_006342	-	-	-	-	-	-	Homo sapiens	Homo sapiens
2876425	8192	10531	113835	115786	-	RP11-298E9.1	CLPP	PITRM1	DFNB81|PRLTS3	MP1|PreP	Proximity Label-MS	physical	Ishizawa J (2019)	PUBMED:31056398	9606	9606	High Throughput	-	-	-	-	BIOGRID	Q16740	-	NP_006003	Q5JRX3	-	NP_055704|NP_001229238|NP_001229236	-	-	-	-	-	-	Homo sapiens	Homo sapiens
2876426	8192	10797	113835	116011	-	-	CLPP	MTHFD2	DFNB81|PRLTS3	NMDMC	Proximity Label-MS	physical	Ishizawa J (2019)	PUBMED:31056398	9606	9606	High Throughput	-	-	-	-	BIOGRID	Q16740	-	NP_006003	P13995	-	NP_006627	-	-	-	-	-	-	Homo sapiens	Homo sapiens
2876427	8192	10901	113835	116107	-	UNQ851/PRO1800	CLPP	DHRS4	DFNB81|PRLTS3	CR|NRDR|PHCR|PSCD|SCAD-SRL|SDR-SRL|SDR25C1|SDR25C2	Proximity Label-MS	physical	Ishizawa J (2019)	PUBMED:31056398	9606	9606	High Throughput	-	-	-	-	BIOGRID	Q16740	-	NP_006003	Q9BTZ2	F5GWZ1	NP_001269919|NP_001269918|NP_001269920|NP_001269917|NP_001269916|NP_066284	-	-	-	-	-	-	Homo sapiens	Homo sapiens
2876428	8192	10939	113835	116139	-	-	CLPP	AFG3L2	DFNB81|PRLTS3	SCA28|SPAX5	Proximity Label-MS	physical	Ishizawa J (2019)	PUBMED:31056398	9606	9606	High Throughput	-	-	-	-	BIOGRID	Q16740	-	NP_006003	Q9Y4W6	Q8TA92	NP_006787	-	-	-	-	-	-	Homo sapiens	Homo sapiens
2876429	8192	11001	113835	116194	-	-	CLPP	SLC27A2	DFNB81|PRLTS3	ACSVL1|FACVL1|FATP2|HsT17226|VLACS|VLCS|hFACVL1	Proximity Label-MS	physical	Ishizawa J (2019)	PUBMED:31056398	9606	9606	High Throughput	-	-	-	-	BIOGRID	Q16740	-	NP_006003	O14975	-	NP_003636|NP_001153101	-	-	-	-	-	-	Homo sapiens	Homo sapiens
2876430	8192	11232	113835	116398	-	-	CLPP	POLG2	DFNB81|PRLTS3	HP55|MTPOLB|PEOA4|POLB|POLG-BETA|POLGB	Proximity Label-MS	physical	Ishizawa J (2019)	PUBMED:31056398	9606	9606	High Throughput	-	-	-	-	BIOGRID	Q16740	-	NP_006003	Q9UHN1	E5KS15	NP_009146	-	-	-	-	-	-	Homo sapiens	Homo sapiens
2876431	8192	22868	113835	116535	-	-	CLPP	FASTKD2	DFNB81|PRLTS3	KIAA0971	Proximity Label-MS	physical	Ishizawa J (2019)	PUBMED:31056398	9606	9606	High Throughput	-	-	-	-	BIOGRID	Q16740	-	NP_006003	Q9NYY8	A0A024R419	NP_001129665|NP_001129666|NP_055744	-	-	-	-	-	-	Homo sapiens	Homo sapiens
2876432	8192	23078	113835	116710	-	RP11-125A7.3	CLPP	VWA8	DFNB81|PRLTS3	KIAA0564	Proximity Label-MS	physical	Ishizawa J (2019)	PUBMED:31056398	9606	9606	High Throughput	-	-	-	-	BIOGRID	Q16740	-	NP_006003	A3KMH1	-	NP_055873|NP_001009814	-	-	-	-	-	-	Homo sapiens	Homo sapiens
2876433	8192	23203	113835	116811	-	RP11-413M3.1	CLPP	PMPCA	DFNB81|PRLTS3	Alpha-MPP|INPP5E|P-55	Proximity Label-MS	physical	Ishizawa J (2019)	PUBMED:31056398	9606	9606	High Throughput	-	-	-	-	BIOGRID	Q16740	-	NP_006003	Q10713	-	NP_001269875|NP_055975|NP_001269873	-	-	-	-	-	-	Homo sapiens	Homo sapiens
2876434	8192	23395	113835	116968	-	-	CLPP	LARS2	DFNB81|PRLTS3	LEURS|PRLTS4	Proximity Label-MS	physical	Ishizawa J (2019)	PUBMED:31056398	9606	9606	High Throughput	-	-	-	-	BIOGRID	Q16740	-	NP_006003	Q15031	-	NP_056155|NP_001355192	-	-	-	-	-	-	Homo sapiens	Homo sapiens
2876435	8192	23438	113835	117006	-	-	CLPP	HARS2	DFNB81|PRLTS3	HARSL|HARSR|HO3|PRLTS2	Proximity Label-MS	physical	Ishizawa J (2019)	PUBMED:31056398	9606	9606	High Throughput	-	-	-	-	BIOGRID	Q16740	-	NP_006003	P49590	B4DDN8	NP_001350464|NP_001265661|NP_001265660|NP_036340|NP_001350465	-	-	-	-	-	-	Homo sapiens	Homo sapiens
2876436	8192	23456	113835	117020	-	-	CLPP	ABCB10	DFNB81|PRLTS3	EST20237|M-ABC2|MTABC2	Proximity Label-MS	physical	Ishizawa J (2019)	PUBMED:31056398	9606	9606	High Throughput	-	-	-	-	BIOGRID	Q16740	-	NP_006003	Q9NRK6	-	NP_036221	-	-	-	-	-	-	Homo sapiens	Homo sapiens
2876437	8192	25902	113835	117409	-	RP1-292B18.2	CLPP	MTHFD1L	DFNB81|PRLTS3	FTHFSDC1|MTC1THFS|dJ292B18.2	Proximity Label-MS	physical	Ishizawa J (2019)	PUBMED:31056398	9606	9606	High Throughput	-	-	-	-	BIOGRID	Q16740	-	NP_006003	Q6UB35	A0A087WVM4|B7ZM99|B2RD24	NP_001229698|NP_001229697|NP_001229696|NP_056255	-	-	-	-	-	-	Homo sapiens	Homo sapiens
2876438	8192	25915	113835	117419	-	-	CLPP	NDUFAF3	DFNB81|PRLTS3	2P1|C3orf60|E3-3	Proximity Label-MS	physical	Ishizawa J (2019)	PUBMED:31056398	9606	9606	High Throughput	-	-	-	-	BIOGRID	Q16740	-	NP_006003	Q9BU61	A4FU71|Q9Y3Z0	NP_951056|NP_951047|NP_951033|NP_951032	-	-	-	-	-	-	Homo sapiens	Homo sapiens
2876439	8192	25932	113835	117431	-	-	CLPP	CLIC4	DFNB81|PRLTS3	CLIC4L|H1|MTCLIC|huH1|p64H1	Proximity Label-MS	physical	Ishizawa J (2019)	PUBMED:31056398	9606	9606	High Throughput	-	-	-	-	BIOGRID	Q16740	-	NP_006003	Q9Y696	Q6FIC5	NP_039234	-	-	-	-	-	-	Homo sapiens	Homo sapiens
2876440	8192	26275	113835	117658	-	-	CLPP	HIBCH	DFNB81|PRLTS3	HIBYLCOAH	Proximity Label-MS	physical	Ishizawa J (2019)	PUBMED:31056398	9606	9606	High Throughput	-	-	-	-	BIOGRID	Q16740	-	NP_006003	Q6NVY1	-	NP_932164|NP_055177	-	-	-	-	-	-	Homo sapiens	Homo sapiens
2876441	8192	26284	113835	117666	-	-	CLPP	ERAL1	DFNB81|PRLTS3	ERA|ERAL1A|H-ERA|HERA-A|HERA-B	Proximity Label-MS	physical	Ishizawa J (2019)	PUBMED:31056398	9606	9606	High Throughput	-	-	-	-	BIOGRID	Q16740	-	NP_006003	O75616	-	NP_001304915|NP_005693|NP_001304914	-	-	-	-	-	-	Homo sapiens	Homo sapiens
2876442	8192	26589	113835	117757	-	-	CLPP	MRPL46	DFNB81|PRLTS3	C15orf4|LIECG2|P2ECSL	Proximity Label-MS	physical	Ishizawa J (2019)	PUBMED:31056398	9606	9606	High Throughput	-	-	-	-	BIOGRID	Q16740	-	NP_006003	Q9H2W6	-	NP_071446	-	-	-	-	-	-	Homo sapiens	Homo sapiens
2876443	8192	27068	113835	117979	-	HSPC124	CLPP	PPA2	DFNB81|PRLTS3	SID6-306	Proximity Label-MS	physical	Ishizawa J (2019)	PUBMED:31056398	9606	9606	High Throughput	-	-	-	-	BIOGRID	Q16740	-	NP_006003	Q9H2U2	-	NP_789842|NP_789843|NP_008834|NP_789845	-	-	-	-	-	-	Homo sapiens	Homo sapiens
2876444	8192	27247	113835	118095	-	CGI-33	CLPP	NFU1	DFNB81|PRLTS3	HIRIP|HIRIP5|MMDS1|NIFUC|Nfu|NifU	Proximity Label-MS	physical	Ishizawa J (2019)	PUBMED:31056398	9606	9606	High Throughput	-	-	-	-	BIOGRID	Q16740	-	NP_006003	Q9UMS0	-	NP_056515|NP_001002755|NP_001002756	-	-	-	-	-	-	Homo sapiens	Homo sapiens
2876445	8192	28957	113835	118784	-	HSPC007	CLPP	MRPS28	DFNB81|PRLTS3	MRP-S28|MRP-S35|MRPS35	Proximity Label-MS	physical	Ishizawa J (2019)	PUBMED:31056398	9606	9606	High Throughput	-	-	-	-	BIOGRID	Q16740	-	NP_006003	Q9Y2Q9	-	NP_054737	-	-	-	-	-	-	Homo sapiens	Homo sapiens
2876446	8192	28976	113835	118799	-	-	CLPP	ACAD9	DFNB81|PRLTS3	NPD002	Proximity Label-MS	physical	Ishizawa J (2019)	PUBMED:31056398	9606	9606	High Throughput	-	-	-	-	BIOGRID	Q16740	-	NP_006003	Q9H845	-	NP_054768	-	-	-	-	-	-	Homo sapiens	Homo sapiens
2876447	8192	29078	113835	118848	-	HSPC125	CLPP	NDUFAF4	DFNB81|PRLTS3	C6orf66|HRPAP20|My013|bA22L21.1	Proximity Label-MS	physical	Ishizawa J (2019)	PUBMED:31056398	9606	9606	High Throughput	-	-	-	-	BIOGRID	Q16740	-	NP_006003	Q9P032	-	NP_054884	-	-	-	-	-	-	Homo sapiens	Homo sapiens
2876448	8192	29920	113835	118962	-	RP4-559A3.4	CLPP	PYCR2	DFNB81|PRLTS3	P5CR2	Proximity Label-MS	physical	Ishizawa J (2019)	PUBMED:31056398	9606	9606	High Throughput	-	-	-	-	BIOGRID	Q16740	-	NP_006003	Q96C36	A0A087WTV6	NP_001258610|NP_037460	-	-	-	-	-	-	Homo sapiens	Homo sapiens
2876449	8192	50808	113835	119127	-	RP11-6J24.4	CLPP	AK3	DFNB81|PRLTS3	AK3L1|AK6|AKL3L|AKL3L1|FIX	Proximity Label-MS	physical	Ishizawa J (2019)	PUBMED:31056398	9606	9606	High Throughput	-	-	-	-	BIOGRID	Q16740	-	NP_006003	Q9UIJ7	Q7Z4Y4	NP_001186781|NP_001186782|NP_001186784|NP_001186785|NP_057366	-	-	-	-	-	-	Homo sapiens	Homo sapiens
2876450	8192	51004	113835	119212	-	CGI-10	CLPP	COQ6	DFNB81|PRLTS3	CGI10|COQ10D6	Proximity Label-MS	physical	Ishizawa J (2019)	PUBMED:31056398	9606	9606	High Throughput	-	-	-	-	BIOGRID	Q16740	-	NP_006003	Q9Y2Z9	B7Z357	NP_872282|NP_872286	-	-	-	-	-	-	Homo sapiens	Homo sapiens
2876451	8192	51021	113835	119227	-	CGI-132	CLPP	MRPS16	DFNB81|PRLTS3	COXPD2|MRP-S16|RPMS16	Proximity Label-MS	physical	Ishizawa J (2019)	PUBMED:31056398	9606	9606	High Throughput	-	-	-	-	BIOGRID	Q16740	-	NP_006003	Q9Y3D3	-	NP_057149	-	-	-	-	-	-	Homo sapiens	Homo sapiens
2876452	8192	51025	113835	119231	-	CGI-136	CLPP	PAM16	DFNB81|PRLTS3	MAGMAS|TIM16|TIMM16	Proximity Label-MS	physical	Ishizawa J (2019)	PUBMED:31056398	9606	9606	High Throughput	-	-	-	-	BIOGRID	Q16740	-	NP_006003	Q9Y3D7	-	NP_057153	-	-	-	-	-	-	Homo sapiens	Homo sapiens
2876453	8192	51081	113835	119271	-	-	CLPP	MRPS7	DFNB81|PRLTS3	MRP-S|MRP-S7|RP-S7|RPMS7|S7mt|bMRP27a	Proximity Label-MS	physical	Ishizawa J (2019)	PUBMED:31056398	9606	9606	High Throughput	-	-	-	-	BIOGRID	Q16740	-	NP_006003	Q9Y2R9	A0A024R8L0	NP_057055	-	-	-	-	-	-	Homo sapiens	Homo sapiens
2876454	8192	51103	113835	119292	-	CGI-65	CLPP	NDUFAF1	DFNB81|PRLTS3	CGI65|CIA30	Proximity Label-MS	physical	Ishizawa J (2019)	PUBMED:31056398	9606	9606	High Throughput	-	-	-	-	BIOGRID	Q16740	-	NP_006003	Q9Y375	A0A024R9L0|H0YL22	NP_057097	-	-	-	-	-	-	Homo sapiens	Homo sapiens
2876455	8192	51204	113835	119377	-	PRO0477	CLPP	TACO1	DFNB81|PRLTS3	CCDC44	Proximity Label-MS	physical	Ishizawa J (2019)	PUBMED:31056398	9606	9606	High Throughput	-	-	-	-	BIOGRID	Q16740	-	NP_006003	Q9BSH4	-	NP_057444	-	-	-	-	-	-	Homo sapiens	Homo sapiens
2876456	8192	51218	113835	119386	-	-	CLPP	GLRX5	DFNB81|PRLTS3	C14orf87|FLB4739|GRX5|PR01238|PRO1238|PRSA	Proximity Label-MS	physical	Ishizawa J (2019)	PUBMED:31056398	9606	9606	High Throughput	-	-	-	-	BIOGRID	Q16740	-	NP_006003	Q86SX6	-	NP_057501	-	-	-	-	-	-	Homo sapiens	Homo sapiens
2876457	8192	51295	113835	119446	-	-	CLPP	ECSIT	DFNB81|PRLTS3	SITPEC	Proximity Label-MS	physical	Ishizawa J (2019)	PUBMED:31056398	9606	9606	High Throughput	-	-	-	-	BIOGRID	Q16740	-	NP_006003	Q9BQ95	-	NP_001230133|NP_057665|NP_001135937|NP_001135936	-	-	-	-	-	-	Homo sapiens	Homo sapiens
2876458	8192	51373	113835	119506	-	-	CLPP	MRPS17	DFNB81|PRLTS3	HSPC011|MRP-S17|RPMS17|S17mt	Proximity Label-MS	physical	Ishizawa J (2019)	PUBMED:31056398	9606	9606	High Throughput	-	-	-	-	BIOGRID	Q16740	-	NP_006003	Q9Y2R5	-	NP_057053	-	-	-	-	-	-	Homo sapiens	Homo sapiens
2876459	8192	51642	113835	119652	-	CGI-118	CLPP	MRPL48	DFNB81|PRLTS3	HSPC290|L48MT|MRP-L48	Proximity Label-MS	physical	Ishizawa J (2019)	PUBMED:31056398	9606	9606	High Throughput	-	-	-	-	BIOGRID	Q16740	-	NP_006003	Q96GC5	-	NP_057139|NP_001305427|NP_001305428|NP_001305429	-	-	-	-	-	-	Homo sapiens	Homo sapiens
2876460	8192	51649	113835	119657	-	CGI-138	CLPP	MRPS23	DFNB81|PRLTS3	HSPC329|MRP-S23	Proximity Label-MS	physical	Ishizawa J (2019)	PUBMED:31056398	9606	9606	High Throughput	-	-	-	-	BIOGRID	Q16740	-	NP_006003	Q9Y3D9	-	NP_057154	-	-	-	-	-	-	Homo sapiens	Homo sapiens
2876461	8192	51654	113835	119661	-	RP5-1187J4.1	CLPP	CDK5RAP1	DFNB81|PRLTS3	C20orf34|C42|CGI-05|HSPC167	Proximity Label-MS	physical	Ishizawa J (2019)	PUBMED:31056398	9606	9606	High Throughput	-	-	-	-	BIOGRID	Q16740	-	NP_006003	Q96SZ6	Q53H36	NP_057492|NP_001265098|NP_001265096|NP_057166|NP_001265097	-	-	-	-	-	-	Homo sapiens	Homo sapiens
2876462	8192	54516	113835	120010	-	RP1-101K10.1	CLPP	MTRF1L	DFNB81|PRLTS3	HMRF1L|MRF1L|mtRF1a	Proximity Label-MS	physical	Ishizawa J (2019)	PUBMED:31056398	9606	9606	High Throughput	-	-	-	-	BIOGRID	Q16740	-	NP_006003	Q9UGC7	-	NP_001288800|NP_001288801|NP_001288799|NP_001107656|NP_061914|NP_001287976	-	-	-	-	-	-	Homo sapiens	Homo sapiens
2876463	8192	54927	113835	120267	-	-	CLPP	CHCHD3	DFNB81|PRLTS3	MINOS3|PPP1R22	Proximity Label-MS	physical	Ishizawa J (2019)	PUBMED:31056398	9606	9606	High Throughput	-	-	-	-	BIOGRID	Q16740	-	NP_006003	Q9NX63	A4D1N4	NP_001304106|NP_001304107|NP_060282	-	-	-	-	-	-	Homo sapiens	Homo sapiens
2876464	8192	55066	113835	120384	-	-	CLPP	PDPR	DFNB81|PRLTS3	PDP3	Proximity Label-MS	physical	Ishizawa J (2019)	PUBMED:31056398	9606	9606	High Throughput	-	-	-	-	BIOGRID	Q16740	-	NP_006003	Q8NCN5	-	NP_060460|NP_001309046|NP_001309047|NP_001309048	-	-	-	-	-	-	Homo sapiens	Homo sapiens
2876465	8192	55149	113835	120452	-	RP11-305E6.3	CLPP	MTPAP	DFNB81|PRLTS3	PAPD1|SPAX4	Proximity Label-MS	physical	Ishizawa J (2019)	PUBMED:31056398	9606	9606	High Throughput	-	-	-	-	BIOGRID	Q16740	-	NP_006003	Q9NVV4	-	NP_060579	-	-	-	-	-	-	Homo sapiens	Homo sapiens
2876466	8192	55178	113835	120477	-	HC90	CLPP	RNMTL1	DFNB81|PRLTS3	MRM3|RMTL1	Proximity Label-MS	physical	Ishizawa J (2019)	PUBMED:31056398	9606	9606	High Throughput	-	-	-	-	BIOGRID	Q16740	-	NP_006003	Q9HC36	-	NP_060616	-	-	-	-	-	-	Homo sapiens	Homo sapiens
2876467	8192	55278	113835	120566	-	-	CLPP	QRSL1	DFNB81|PRLTS3	GatA	Proximity Label-MS	physical	Ishizawa J (2019)	PUBMED:31056398	9606	9606	High Throughput	-	-	-	-	BIOGRID	Q16740	-	NP_006003	Q9H0R6	-	NP_060762	-	-	-	-	-	-	Homo sapiens	Homo sapiens
2876468	8192	55347	113835	120628	-	-	CLPP	ABHD10	DFNB81|PRLTS3	-	Proximity Label-MS	physical	Ishizawa J (2019)	PUBMED:31056398	9606	9606	High Throughput	-	-	-	-	BIOGRID	Q16740	-	NP_006003	Q9NUJ1	-	NP_060864|NP_001258998	-	-	-	-	-	-	Homo sapiens	Homo sapiens
2876469	8192	55471	113835	120676	-	PRO1853	CLPP	NDUFAF7	DFNB81|PRLTS3	C2orf56|MidA	Proximity Label-MS	physical	Ishizawa J (2019)	PUBMED:31056398	9606	9606	High Throughput	-	-	-	-	BIOGRID	Q16740	-	NP_006003	Q7L592	B4DQY3	NP_653337|NP_001077415	-	-	-	-	-	-	Homo sapiens	Homo sapiens
2876470	8192	55526	113835	120698	-	-	CLPP	DHTKD1	DFNB81|PRLTS3	AMOXAD|CMT2Q	Proximity Label-MS	physical	Ishizawa J (2019)	PUBMED:31056398	9606	9606	High Throughput	-	-	-	-	BIOGRID	Q16740	-	NP_006003	Q96HY7	-	NP_061176	-	-	-	-	-	-	Homo sapiens	Homo sapiens
2876471	8192	55572	113835	120725	-	FP634	CLPP	FOXRED1	DFNB81|PRLTS3	H17	Proximity Label-MS	physical	Ishizawa J (2019)	PUBMED:31056398	9606	9606	High Throughput	-	-	-	-	BIOGRID	Q16740	-	NP_006003	Q96CU9	B4DXM1	NP_060017	-	-	-	-	-	-	Homo sapiens	Homo sapiens
2876472	8192	55699	113835	120824	-	-	CLPP	IARS2	DFNB81|PRLTS3	ILERS	Proximity Label-MS	physical	Ishizawa J (2019)	PUBMED:31056398	9606	9606	High Throughput	-	-	-	-	BIOGRID	Q16740	-	NP_006003	Q9NSE4	-	NP_060530	-	-	-	-	-	-	Homo sapiens	Homo sapiens
2876473	8192	55967	113835	121013	-	-	CLPP	NDUFA12	DFNB81|PRLTS3	B17.2|DAP13	Proximity Label-MS	physical	Ishizawa J (2019)	PUBMED:31056398	9606	9606	High Throughput	-	-	-	-	BIOGRID	Q16740	-	NP_006003	Q9UI09	-	NP_001245267|NP_061326	-	-	-	-	-	-	Homo sapiens	Homo sapiens
2876474	8192	56997	113835	121312	-	PP265	CLPP	ADCK3	DFNB81|PRLTS3	ARCA2|CABC1|COQ10D4|COQ8|SCAR9	Proximity Label-MS	physical	Ishizawa J (2019)	PUBMED:31056398	9606	9606	High Throughput	-	-	-	-	BIOGRID	Q16740	-	NP_006003	Q8NI60	A0A024R3S3	NP_064632	-	-	-	-	-	-	Homo sapiens	Homo sapiens
2876475	8192	57001	113835	121316	-	DC11	CLPP	ACN9	DFNB81|PRLTS3	SDHAF3	Proximity Label-MS	physical	Ishizawa J (2019)	PUBMED:31056398	9606	9606	High Throughput	-	-	-	-	BIOGRID	Q16740	-	NP_006003	Q9NRP4	-	NP_064571	-	-	-	-	-	-	Homo sapiens	Homo sapiens
2876476	8192	57128	113835	121391	-	RP11-428J1.4	CLPP	LYRM4	DFNB81|PRLTS3	C6orf149|CGI-203|COXPD19|ISD11	Proximity Label-MS	physical	Ishizawa J (2019)	PUBMED:31056398	9606	9606	High Throughput	-	-	-	-	BIOGRID	Q16740	-	NP_006003	Q9HD34	C9JY28|C9JRX8	NP_001305711|NP_001305712|NP_065141|NP_001158312|NP_001158313	-	-	-	-	-	-	Homo sapiens	Homo sapiens
2876477	8192	57129	113835	121392	-	CGI-204	CLPP	MRPL47	DFNB81|PRLTS3	L47mt|MRP-L47|NCM1	Proximity Label-MS	physical	Ishizawa J (2019)	PUBMED:31056398	9606	9606	High Throughput	-	-	-	-	BIOGRID	Q16740	-	NP_006003	Q9HD33	-	NP_065142|NP_817125	-	-	-	-	-	-	Homo sapiens	Homo sapiens
2876478	8192	57176	113835	121426	-	DADB-160J14.3	CLPP	VARS2	DFNB81|PRLTS3	COXPD20|VALRS|VARS2L|VARSL	Proximity Label-MS	physical	Ishizawa J (2019)	PUBMED:31056398	9606	9606	High Throughput	-	-	-	-	BIOGRID	Q16740	-	NP_006003	Q5ST30	B4E0K6|B4DG77	NP_001161206|NP_065175|NP_001161205	-	-	-	-	-	-	Homo sapiens	Homo sapiens
2876479	8192	57505	113835	121569	-	RP11-444E17.1	CLPP	AARS2	DFNB81|PRLTS3	AARSL|COXPD8|LKENP|MT-ALARS|MTALARS	Proximity Label-MS	physical	Ishizawa J (2019)	PUBMED:31056398	9606	9606	High Throughput	-	-	-	-	BIOGRID	Q16740	-	NP_006003	Q5JTZ9	-	NP_065796	-	-	-	-	-	-	Homo sapiens	Homo sapiens
2876480	8192	60314	113835	121897	-	-	CLPP	C12orf10	DFNB81|PRLTS3	Gamm1|MST024|MSTP024|MYG|MYG1	Proximity Label-MS	physical	Ishizawa J (2019)	PUBMED:31056398	9606	9606	High Throughput	-	-	-	-	BIOGRID	Q16740	-	NP_006003	-	Q86UA3	NP_067653	-	-	-	-	-	-	Homo sapiens	Homo sapiens
2876481	8192	60493	113835	121924	-	-	CLPP	FASTKD5	DFNB81|PRLTS3	dJ1187M17.5	Proximity Label-MS	physical	Ishizawa J (2019)	PUBMED:31056398	9606	9606	High Throughput	-	-	-	-	BIOGRID	Q16740	-	NP_006003	Q7L8L6	-	NP_068598	-	-	-	-	-	-	Homo sapiens	Homo sapiens
2876482	8192	60558	113835	121939	-	-	CLPP	GUF1	DFNB81|PRLTS3	EF-4	Proximity Label-MS	physical	Ishizawa J (2019)	PUBMED:31056398	9606	9606	High Throughput	-	-	-	-	BIOGRID	Q16740	-	NP_006003	Q8N442	A0A024R9T3	NP_068746	-	-	-	-	-	-	Homo sapiens	Homo sapiens
2876483	8192	63929	113835	121997	-	RP11-554C12.3	CLPP	XPNPEP3	DFNB81|PRLTS3	APP3|NPHPL1	Proximity Label-MS	physical	Ishizawa J (2019)	PUBMED:31056398	9606	9606	High Throughput	-	-	-	-	BIOGRID	Q16740	-	NP_006003	Q9NQH7	A0A087X0Z2	NP_071381|NP_001191756	-	-	-	-	-	-	Homo sapiens	Homo sapiens
2876484	8192	64432	113835	122180	-	-	CLPP	MRPS25	DFNB81|PRLTS3	MRP-S25|RPMS25	Proximity Label-MS	physical	Ishizawa J (2019)	PUBMED:31056398	9606	9606	High Throughput	-	-	-	-	BIOGRID	Q16740	-	NP_006003	P82663	-	NP_071942	-	-	-	-	-	-	Homo sapiens	Homo sapiens
2876485	8192	64745	113835	122261	-	-	CLPP	METTL17	DFNB81|PRLTS3	METT11D1	Proximity Label-MS	physical	Ishizawa J (2019)	PUBMED:31056398	9606	9606	High Throughput	-	-	-	-	BIOGRID	Q16740	-	NP_006003	Q9H7H0	-	NP_001025162|NP_073571	-	-	-	-	-	-	Homo sapiens	Homo sapiens
2876486	8192	64756	113835	122270	-	-	CLPP	ATPAF1	DFNB81|PRLTS3	ATP11|ATP11p	Proximity Label-MS	physical	Ishizawa J (2019)	PUBMED:31056398	9606	9606	High Throughput	-	-	-	-	BIOGRID	Q16740	-	NP_006003	Q5TC12	A8MRA7|I3L448	NP_001230657|NP_001036011|NP_001243347|NP_073582	-	-	-	-	-	-	Homo sapiens	Homo sapiens
2876487	8192	64928	113835	122350	-	-	CLPP	MRPL14	DFNB81|PRLTS3	L14mt|L32mt|MRP-L14|MRP-L32|MRPL32|RMPL32|RPML32	Proximity Label-MS	physical	Ishizawa J (2019)	PUBMED:31056398	9606	9606	High Throughput	-	-	-	-	BIOGRID	Q16740	-	NP_006003	Q6P1L8	A0A024RD78	NP_115487|NP_001305700|NP_001305699|NP_001305698|NP_001305697|NP_001305696	-	-	-	-	-	-	Homo sapiens	Homo sapiens
2876488	8192	64949	113835	122356	-	-	CLPP	MRPS26	DFNB81|PRLTS3	C20orf193|GI008|MRP-S13|MRP-S26|MRPS13|NY-BR-87|RPMS13|dJ534B8.3	Proximity Label-MS	physical	Ishizawa J (2019)	PUBMED:31056398	9606	9606	High Throughput	-	-	-	-	BIOGRID	Q16740	-	NP_006003	Q9BYN8	-	NP_110438	-	-	-	-	-	-	Homo sapiens	Homo sapiens
2876489	8192	64951	113835	122357	-	HSPC335	CLPP	MRPS24	DFNB81|PRLTS3	MRP-S24|S24mt|bMRP-47|bMRP47	Proximity Label-MS	physical	Ishizawa J (2019)	PUBMED:31056398	9606	9606	High Throughput	-	-	-	-	BIOGRID	Q16740	-	NP_006003	Q96EL2	-	NP_114403	-	-	-	-	-	-	Homo sapiens	Homo sapiens
2876490	8192	64960	113835	122358	-	DC37	CLPP	MRPS15	DFNB81|PRLTS3	MPR-S15|RPMS15|S15mt	Proximity Label-MS	physical	Ishizawa J (2019)	PUBMED:31056398	9606	9606	High Throughput	-	-	-	-	BIOGRID	Q16740	-	NP_006003	P82914	-	NP_112570	-	-	-	-	-	-	Homo sapiens	Homo sapiens
2876491	8192	64963	113835	122359	-	HCC2	CLPP	MRPS11	DFNB81|PRLTS3	HCC-2	Proximity Label-MS	physical	Ishizawa J (2019)	PUBMED:31056398	9606	9606	High Throughput	-	-	-	-	BIOGRID	Q16740	-	NP_006003	P82912	-	NP_789775|NP_073750|NP_001308901|NP_001308899	-	-	-	-	-	-	Homo sapiens	Homo sapiens
2876492	8192	64968	113835	122361	-	-	CLPP	MRPS6	DFNB81|PRLTS3	C21orf101|MRP-S6|RPMS6|S6mt	Proximity Label-MS	physical	Ishizawa J (2019)	PUBMED:31056398	9606	9606	High Throughput	-	-	-	-	BIOGRID	Q16740	-	NP_006003	P82932	-	NP_115865	-	-	-	-	-	-	Homo sapiens	Homo sapiens
2876493	8192	64976	113835	122364	-	-	CLPP	MRPL40	DFNB81|PRLTS3	MRP-L22|MRPL22|NLVCF|URIM	Proximity Label-MS	physical	Ishizawa J (2019)	PUBMED:31056398	9606	9606	High Throughput	-	-	-	-	BIOGRID	Q16740	-	NP_006003	Q9NQ50	-	NP_001305080|NP_001305081|NP_003767	-	-	-	-	-	-	Homo sapiens	Homo sapiens
2876494	8192	65080	113835	122389	-	-	CLPP	MRPL44	DFNB81|PRLTS3	COXPD16|L44MT|MRP-L44	Proximity Label-MS	physical	Ishizawa J (2019)	PUBMED:31056398	9606	9606	High Throughput	-	-	-	-	BIOGRID	Q16740	-	NP_006003	Q9H9J2	A0A024R473	NP_075066	-	-	-	-	-	-	Homo sapiens	Homo sapiens
2876495	8192	79133	113835	122554	-	RP5-842G6.2	CLPP	NDUFAF5	DFNB81|PRLTS3	C20orf7|bA526K24.2|dJ842G6.1	Proximity Label-MS	physical	Ishizawa J (2019)	PUBMED:31056398	9606	9606	High Throughput	-	-	-	-	BIOGRID	Q16740	-	NP_006003	Q5TEU4	-	NP_077025|NP_001034464	-	-	-	-	-	-	Homo sapiens	Homo sapiens
2876496	8192	79587	113835	122730	-	OK/SW-cl.10	CLPP	CARS2	DFNB81|PRLTS3	-	Proximity Label-MS	physical	Ishizawa J (2019)	PUBMED:31056398	9606	9606	High Throughput	-	-	-	-	BIOGRID	Q16740	-	NP_006003	Q9HA77	B7Z7E6	NP_078813	-	-	-	-	-	-	Homo sapiens	Homo sapiens
2876497	8192	79731	113835	122846	-	-	CLPP	NARS2	DFNB81|PRLTS3	SLM5|asnRS	Proximity Label-MS	physical	Ishizawa J (2019)	PUBMED:31056398	9606	9606	High Throughput	-	-	-	-	BIOGRID	Q16740	-	NP_006003	Q96I59	B3KPX5|Q9H5H1	NP_001230180|NP_078954	-	-	-	-	-	-	Homo sapiens	Homo sapiens
2876498	8192	79877	113835	122965	-	-	CLPP	DCAKD	DFNB81|PRLTS3	-	Proximity Label-MS	physical	Ishizawa J (2019)	PUBMED:31056398	9606	9606	High Throughput	-	-	-	-	BIOGRID	Q16740	-	NP_006003	Q8WVC6	-	NP_001275584|NP_079095|NP_001122103|NP_001275583|NP_001308255	-	-	-	-	-	-	Homo sapiens	Homo sapiens
2876499	8192	79896	113835	122980	-	-	CLPP	THNSL1	DFNB81|PRLTS3	TSH1	Proximity Label-MS	physical	Ishizawa J (2019)	PUBMED:31056398	9606	9606	High Throughput	-	-	-	-	BIOGRID	Q16740	-	NP_006003	Q8IYQ7	Q9H6P9	NP_079114	-	-	-	-	-	-	Homo sapiens	Homo sapiens
2876500	8192	80222	113835	123188	-	RP11-54A4.9	CLPP	TARS2	DFNB81|PRLTS3	COXPD21|TARSL1|thrRS	Proximity Label-MS	physical	Ishizawa J (2019)	PUBMED:31056398	9606	9606	High Throughput	-	-	-	-	BIOGRID	Q16740	-	NP_006003	Q9BW92	U3KQG0	NP_079426|NP_001258825|NP_001258824	-	-	-	-	-	-	Homo sapiens	Homo sapiens
2876501	8192	80224	113835	123190	-	-	CLPP	NUBPL	DFNB81|PRLTS3	C14orf127|IND1|huInd1	Proximity Label-MS	physical	Ishizawa J (2019)	PUBMED:31056398	9606	9606	High Throughput	-	-	-	-	BIOGRID	Q16740	-	NP_006003	Q8TB37	B4DWB0|X5D2R5|B3KSK2	NP_001188502|NP_079428|NP_001188503	-	-	-	-	-	-	Homo sapiens	Homo sapiens
2876502	8192	80273	113835	123210	-	-	CLPP	GRPEL1	DFNB81|PRLTS3	HMGE	Proximity Label-MS	physical	Ishizawa J (2019)	PUBMED:31056398	9606	9606	High Throughput	-	-	-	-	BIOGRID	Q16740	-	NP_006003	Q9HAV7	-	NP_079472	-	-	-	-	-	-	Homo sapiens	Homo sapiens
2876503	8192	80724	113835	123274	-	-	CLPP	ACAD10	DFNB81|PRLTS3	-	Proximity Label-MS	physical	Ishizawa J (2019)	PUBMED:31056398	9606	9606	High Throughput	-	-	-	-	BIOGRID	Q16740	-	NP_006003	Q6JQN1	-	NP_079523|NP_001130010	-	-	-	-	-	-	Homo sapiens	Homo sapiens
2876504	8192	81892	113835	123624	-	DC23	CLPP	SLIRP	DFNB81|PRLTS3	C14orf156|DC50|PD04872	Proximity Label-MS	physical	Ishizawa J (2019)	PUBMED:31056398	9606	9606	High Throughput	-	-	-	-	BIOGRID	Q16740	-	NP_006003	Q9GZT3	A0A087WUN7	NP_001254793|NP_001254792|NP_112487	-	-	-	-	-	-	Homo sapiens	Homo sapiens
2876505	8192	84263	113835	123990	-	RP11-32M23.1	CLPP	HSDL2	DFNB81|PRLTS3	C9orf99|SDR13C1	Proximity Label-MS	physical	Ishizawa J (2019)	PUBMED:31056398	9606	9606	High Throughput	-	-	-	-	BIOGRID	Q16740	-	NP_006003	Q6YN16	A0A024R159	NP_001182751|NP_115679	-	-	-	-	-	-	Homo sapiens	Homo sapiens
2876506	8192	84311	113835	124037	-	-	CLPP	MRPL45	DFNB81|PRLTS3	L45mt|MRP-L45	Proximity Label-MS	physical	Ishizawa J (2019)	PUBMED:31056398	9606	9606	High Throughput	-	-	-	-	BIOGRID	Q16740	-	NP_006003	-	B4DEF8|A0A087WU62|A0A087X2D5	NP_115727|NP_001265208	-	-	-	-	-	-	Homo sapiens	Homo sapiens
2876507	8192	84532	113835	124122	-	RP4-568C11.1	CLPP	ACSS1	DFNB81|PRLTS3	ACAS2L|ACECS1|AceCS2L	Proximity Label-MS	physical	Ishizawa J (2019)	PUBMED:31056398	9606	9606	High Throughput	-	-	-	-	BIOGRID	Q16740	-	NP_006003	Q9NUB1	Q1RMZ4	NP_001239606|NP_001239604|NP_001239605|NP_115890	-	-	-	-	-	-	Homo sapiens	Homo sapiens
2876508	8192	84681	113835	124200	-	-	CLPP	HINT2	DFNB81|PRLTS3	HIT-17	Proximity Label-MS	physical	Ishizawa J (2019)	PUBMED:31056398	9606	9606	High Throughput	-	-	-	-	BIOGRID	Q16740	-	NP_006003	Q9BX68	-	NP_115982	-	-	-	-	-	-	Homo sapiens	Homo sapiens
2876509	8192	84705	113835	124216	-	-	CLPP	GTPBP3	DFNB81|PRLTS3	GTPBG3|MSS1|MTGP1|THDF1	Proximity Label-MS	physical	Ishizawa J (2019)	PUBMED:31056398	9606	9606	High Throughput	-	-	-	-	BIOGRID	Q16740	-	NP_006003	Q969Y2	B7Z563	NP_116009|NP_598399|NP_001182351|NP_001122327	-	-	-	-	-	-	Homo sapiens	Homo sapiens
2876510	8192	84706	113835	124217	-	-	CLPP	GPT2	DFNB81|PRLTS3	ALT2	Proximity Label-MS	physical	Ishizawa J (2019)	PUBMED:31056398	9606	9606	High Throughput	-	-	-	-	BIOGRID	Q16740	-	NP_006003	Q8TD30	A0A024R6R2	NP_001135938|NP_597700	-	-	-	-	-	-	Homo sapiens	Homo sapiens
2876511	8192	84816	113835	124276	-	-	CLPP	RTN4IP1	DFNB81|PRLTS3	NIMP	Proximity Label-MS	physical	Ishizawa J (2019)	PUBMED:31056398	9606	9606	High Throughput	-	-	-	-	BIOGRID	Q16740	-	NP_006003	Q8WWV3	-	NP_116119	-	-	-	-	-	-	Homo sapiens	Homo sapiens
2876512	8192	85476	113835	124551	-	-	CLPP	GFM1	DFNB81|PRLTS3	COXPD1|EFG|EFG1|EFGM|EGF1|GFM|hEFG1	Proximity Label-MS	physical	Ishizawa J (2019)	PUBMED:31056398	9606	9606	High Throughput	-	-	-	-	BIOGRID	Q16740	-	NP_006003	Q96RP9	E5KND5	NP_001295095|NP_079272|NP_001295093	-	-	-	-	-	-	Homo sapiens	Homo sapiens
2876513	8192	85865	113835	124573	-	UG0751c10	CLPP	GTPBP10	DFNB81|PRLTS3	ObgH2	Proximity Label-MS	physical	Ishizawa J (2019)	PUBMED:31056398	9606	9606	High Throughput	-	-	-	-	BIOGRID	Q16740	-	NP_006003	A4D1E9	-	NP_001036182|NP_149098	-	-	-	-	-	-	Homo sapiens	Homo sapiens
2876514	8192	87178	113835	124579	-	-	CLPP	PNPT1	DFNB81|PRLTS3	COXPD13|DFNB70|OLD35|PNPASE|old-35	Proximity Label-MS	physical	Ishizawa J (2019)	PUBMED:31056398	9606	9606	High Throughput	-	-	-	-	BIOGRID	Q16740	-	NP_006003	Q8TCS8	-	NP_149100	-	-	-	-	-	-	Homo sapiens	Homo sapiens
2876515	8192	90624	113835	124742	-	-	CLPP	LYRM7	DFNB81|PRLTS3	C5orf31|MC3DN8|MZM1L	Proximity Label-MS	physical	Ishizawa J (2019)	PUBMED:31056398	9606	9606	High Throughput	-	-	-	-	BIOGRID	Q16740	-	NP_006003	Q5U5X0	D6RBV5	NP_001280664|NP_859056	-	-	-	-	-	-	Homo sapiens	Homo sapiens
2876516	8192	91647	113835	124858	-	LP3663	CLPP	ATPAF2	DFNB81|PRLTS3	ATP12|ATP12p|MC5DN1	Proximity Label-MS	physical	Ishizawa J (2019)	PUBMED:31056398	9606	9606	High Throughput	-	-	-	-	BIOGRID	Q16740	-	NP_006003	Q8N5M1	-	NP_663729	-	-	-	-	-	-	Homo sapiens	Homo sapiens
2876517	8192	91942	113835	124893	-	-	CLPP	NDUFAF2	DFNB81|PRLTS3	B17.2L|MMTN|NDUFA12L|mimitin	Proximity Label-MS	physical	Ishizawa J (2019)	PUBMED:31056398	9606	9606	High Throughput	-	-	-	-	BIOGRID	Q16740	-	NP_006003	Q8N183	-	NP_777549	-	-	-	-	-	-	Homo sapiens	Homo sapiens
2876518	8192	92259	113835	124924	-	DC47	CLPP	MRPS36	DFNB81|PRLTS3	MRP-S36	Proximity Label-MS	physical	Ishizawa J (2019)	PUBMED:31056398	9606	9606	High Throughput	-	-	-	-	BIOGRID	Q16740	-	NP_006003	P82909	-	NP_150597	-	-	-	-	-	-	Homo sapiens	Homo sapiens
2876519	8192	92399	113835	124944	-	-	CLPP	MRRF	DFNB81|PRLTS3	MRFF|MTRRF|RRF	Proximity Label-MS	physical	Ishizawa J (2019)	PUBMED:31056398	9606	9606	High Throughput	-	-	-	-	BIOGRID	Q16740	-	NP_006003	Q96E11	-	NP_001333268|NP_620132|NP_954646|NP_001333272|NP_001333270|NP_001333276|NP_001166983	-	-	-	-	-	-	Homo sapiens	Homo sapiens
2876520	8192	92667	113835	124964	-	RP11-504H3.1	CLPP	MGME1	DFNB81|PRLTS3	C20orf72|DDK1|MTDPS11|bA504H3.4	Proximity Label-MS	physical	Ishizawa J (2019)	PUBMED:31056398	9606	9606	High Throughput	-	-	-	-	BIOGRID	Q16740	-	NP_006003	Q9BQP7	-	NP_001297267|NP_443097	-	-	-	-	-	-	Homo sapiens	Homo sapiens
2876521	8192	92935	113835	124988	-	-	CLPP	MARS2	DFNB81|PRLTS3	MetRS|mtMetRS	Proximity Label-MS	physical	Ishizawa J (2019)	PUBMED:31056398	9606	9606	High Throughput	-	-	-	-	BIOGRID	Q16740	-	NP_006003	Q96GW9	-	NP_612404	-	-	-	-	-	-	Homo sapiens	Homo sapiens
2876522	8192	114971	113835	125402	-	PNAS-129	CLPP	PTPMT1	DFNB81|PRLTS3	DUSP23|MOSP|PLIP	Proximity Label-MS	physical	Ishizawa J (2019)	PUBMED:31056398	9606	9606	High Throughput	-	-	-	-	BIOGRID	Q16740	-	NP_006003	Q8WUK0	-	NP_001137456|NP_783859	-	-	-	-	-	-	Homo sapiens	Homo sapiens
2876523	8192	116541	113835	125522	-	-	CLPP	MRPL54	DFNB81|PRLTS3	L54mt|MRP-L54	Proximity Label-MS	physical	Ishizawa J (2019)	PUBMED:31056398	9606	9606	High Throughput	-	-	-	-	BIOGRID	Q16740	-	NP_006003	Q6P161	-	NP_758455	-	-	-	-	-	-	Homo sapiens	Homo sapiens
2876524	8192	117145	113835	125557	-	-	CLPP	THEM4	DFNB81|PRLTS3	CTMP	Proximity Label-MS	physical	Ishizawa J (2019)	PUBMED:31056398	9606	9606	High Throughput	-	-	-	-	BIOGRID	Q16740	-	NP_006003	Q5T1C6	A8K0C9	NP_444283	-	-	-	-	-	-	Homo sapiens	Homo sapiens
2876525	8192	119559	113835	125645	-	-	CLPP	SFXN4	DFNB81|PRLTS3	BCRM1|COXPD18	Proximity Label-MS	physical	Ishizawa J (2019)	PUBMED:31056398	9606	9606	High Throughput	-	-	-	-	BIOGRID	Q16740	-	NP_006003	Q6P4A7	-	NP_998814	-	-	-	-	-	-	Homo sapiens	Homo sapiens
2876526	8192	124454	113835	125866	-	-	CLPP	EARS2	DFNB81|PRLTS3	COXPD12|MSE1	Proximity Label-MS	physical	Ishizawa J (2019)	PUBMED:31056398	9606	9606	High Throughput	-	-	-	-	BIOGRID	Q16740	-	NP_006003	Q5JPH6	H3BRF5	NP_001295140|NP_001077083	-	-	-	-	-	-	Homo sapiens	Homo sapiens
2876527	8192	124995	113835	125910	-	-	CLPP	MRPL10	DFNB81|PRLTS3	L10MT|MRP-L10|MRP-L8|MRPL8|RPML8	Proximity Label-MS	physical	Ishizawa J (2019)	PUBMED:31056398	9606	9606	High Throughput	-	-	-	-	BIOGRID	Q16740	-	NP_006003	Q7Z7H8	-	NP_683685|NP_660298	-	-	-	-	-	-	Homo sapiens	Homo sapiens
2876528	8192	128308	113835	126105	-	UNQ5835/PRO19675	CLPP	MRPL55	DFNB81|PRLTS3	AAVG5835|L55nt|MRP-L55|PRO19675	Proximity Label-MS	physical	Ishizawa J (2019)	PUBMED:31056398	9606	9606	High Throughput	-	-	-	-	BIOGRID	Q16740	-	NP_006003	Q7Z7F7	A0A024R3R0	NP_852120|NP_852119|NP_852121|NP_852127|NP_852128|NP_852129|NP_852106|NP_852130	-	-	-	-	-	-	Homo sapiens	Homo sapiens
2876529	8192	133686	113835	126369	-	-	CLPP	NADK2	DFNB81|PRLTS3	C5orf33|DECRD|MNADK|NADKD1	Proximity Label-MS	physical	Ishizawa J (2019)	PUBMED:31056398	9606	9606	High Throughput	-	-	-	-	BIOGRID	Q16740	-	NP_006003	Q4G0N4	B7Z8V7|A0A024R048	NP_001078880|NP_001274270|NP_001274269|NP_694558	-	-	-	-	-	-	Homo sapiens	Homo sapiens
2876530	8192	154791	113835	127556	-	HSPC268	CLPP	C7orf55	DFNB81|PRLTS3	FMC1	Proximity Label-MS	physical	Ishizawa J (2019)	PUBMED:31056398	9606	9606	High Throughput	-	-	-	-	BIOGRID	Q16740	-	NP_006003	Q96HJ9	-	NP_932068	-	-	-	-	-	-	Homo sapiens	Homo sapiens
2876531	8192	160428	113835	127759	-	-	CLPP	ALDH1L2	DFNB81|PRLTS3	mtFDH	Proximity Label-MS	physical	Ishizawa J (2019)	PUBMED:31056398	9606	9606	High Throughput	-	-	-	-	BIOGRID	Q16740	-	NP_006003	Q3SY69	B4DTU7	NP_001029345	-	-	-	-	-	-	Homo sapiens	Homo sapiens
2876532	8192	171425	113835	128126	-	RP11-134O15.1	CLPP	CLYBL	DFNB81|PRLTS3	CLB	Proximity Label-MS	physical	Ishizawa J (2019)	PUBMED:31056398	9606	9606	High Throughput	-	-	-	-	BIOGRID	Q16740	-	NP_006003	Q8N0X4	-	NP_996531	-	-	-	-	-	-	Homo sapiens	Homo sapiens
2876533	8192	200205	113835	128310	-	RP11-520H14.5	CLPP	IBA57	DFNB81|PRLTS3	C1orf69|MMDS3	Proximity Label-MS	physical	Ishizawa J (2019)	PUBMED:31056398	9606	9606	High Throughput	-	-	-	-	BIOGRID	Q16740	-	NP_006003	Q5T440	-	NP_001297256|NP_001010867	-	-	-	-	-	-	Homo sapiens	Homo sapiens
2876534	8192	201626	113835	128397	-	-	CLPP	PDE12	DFNB81|PRLTS3	2-PDE	Proximity Label-MS	physical	Ishizawa J (2019)	PUBMED:31056398	9606	9606	High Throughput	-	-	-	-	BIOGRID	Q16740	-	NP_006003	Q6L8Q7	-	NP_808881|NP_001309105|NP_001309106	-	-	-	-	-	-	Homo sapiens	Homo sapiens
2876535	8192	219927	113835	128594	-	-	CLPP	MRPL21	DFNB81|PRLTS3	L21mt|MRP-L21	Proximity Label-MS	physical	Ishizawa J (2019)	PUBMED:31056398	9606	9606	High Throughput	-	-	-	-	BIOGRID	Q16740	-	NP_006003	Q7Z2W9	B4DXI4|A0A024R5G7	NP_852616|NP_852615	-	-	-	-	-	-	Homo sapiens	Homo sapiens
2876536	8192	221154	113835	128692	-	-	CLPP	MICU2	DFNB81|PRLTS3	1110008L20Rik|EFHA1	Proximity Label-MS	physical	Ishizawa J (2019)	PUBMED:31056398	9606	9606	High Throughput	-	-	-	-	BIOGRID	Q16740	-	NP_006003	Q8IYU8	-	NP_689939	-	-	-	-	-	-	Homo sapiens	Homo sapiens
2876537	8192	283377	113835	129542	-	-	CLPP	SPRYD4	DFNB81|PRLTS3	-	Proximity Label-MS	physical	Ishizawa J (2019)	PUBMED:31056398	9606	9606	High Throughput	-	-	-	-	BIOGRID	Q16740	-	NP_006003	Q8WW59	-	NP_997227	-	-	-	-	-	-	Homo sapiens	Homo sapiens
2876538	8192	283459	113835	129569	-	-	CLPP	GATC	DFNB81|PRLTS3	15E1.2	Proximity Label-MS	physical	Ishizawa J (2019)	PUBMED:31056398	9606	9606	High Throughput	-	-	-	-	BIOGRID	Q16740	-	NP_006003	O43716	-	NP_789788	-	-	-	-	-	-	Homo sapiens	Homo sapiens
2876539	8192	284273	113835	129813	-	-	CLPP	ZADH2	DFNB81|PRLTS3	-	Proximity Label-MS	physical	Ishizawa J (2019)	PUBMED:31056398	9606	9606	High Throughput	-	-	-	-	BIOGRID	Q16740	-	NP_006003	Q8N4Q0	Q4G1C4	NP_787103	-	-	-	-	-	-	Homo sapiens	Homo sapiens
2876540	8192	326625	113835	130605	-	-	CLPP	MMAB	DFNB81|PRLTS3	ATR|CFAP23|cblB|cob	Proximity Label-MS	physical	Ishizawa J (2019)	PUBMED:31056398	9606	9606	High Throughput	-	-	-	-	BIOGRID	Q16740	-	NP_006003	Q96EY8	-	NP_443077	-	-	-	-	-	-	Homo sapiens	Homo sapiens
2876541	8192	349565	113835	131564	-	FKSG76	CLPP	NMNAT3	DFNB81|PRLTS3	PNAT-3|PNAT3	Proximity Label-MS	physical	Ishizawa J (2019)	PUBMED:31056398	9606	9606	High Throughput	-	-	-	-	BIOGRID	Q16740	-	NP_006003	Q96T66	-	NP_835471|NP_001186976	-	-	-	-	-	-	Homo sapiens	Homo sapiens
2876542	8192	374291	113835	131889	-	-	CLPP	NDUFS7	DFNB81|PRLTS3	CI-20|CI-20KD|MY017|PSST	Proximity Label-MS	physical	Ishizawa J (2019)	PUBMED:31056398	9606	9606	High Throughput	-	-	-	-	BIOGRID	Q16740	-	NP_006003	O75251	Q7LD69	NP_077718	-	-	-	-	-	-	Homo sapiens	Homo sapiens
2876543	8192	390916	113835	133735	-	-	CLPP	NUDT19	DFNB81|PRLTS3	RP2	Proximity Label-MS	physical	Ishizawa J (2019)	PUBMED:31056398	9606	9606	High Throughput	-	-	-	-	BIOGRID	Q16740	-	NP_006003	A8MXV4	-	NP_001099040	-	-	-	-	-	-	Homo sapiens	Homo sapiens
2876544	8192	414919	113835	136099	-	-	CLPP	C8orf82	DFNB81|PRLTS3	-	Proximity Label-MS	physical	Ishizawa J (2019)	PUBMED:31056398	9606	9606	High Throughput	-	-	-	-	BIOGRID	Q16740	-	NP_006003	Q6P1X6	-	NP_001001795	-	-	-	-	-	-	Homo sapiens	Homo sapiens
2876545	8192	54931	113835	120271	-	-	CLPP	TRMT10C	DFNB81|PRLTS3	HNYA|MRPP1|RG9MTD1	Proximity Label-MS	physical	Ishizawa J (2019)	PUBMED:31056398	9606	9606	High Throughput	-	-	-	-	BIOGRID	Q16740	-	NP_006003	Q7L0Y3	-	NP_060289	-	-	-	-	-	-	Homo sapiens	Homo sapiens
2876546	8192	10845	113835	116056	-	-	CLPP	CLPX	DFNB81|PRLTS3	-	Proximity Label-MS	physical	Cole A (2015)	PUBMED:26058080	9606	9606	High Throughput	-	-	-	-	BIOGRID	Q16740	-	NP_006003	O76031	A0A024R5X7	NP_006651	-	-	-	-	-	-	Homo sapiens	Homo sapiens
2876547	8192	1431	113835	107818	-	-	CLPP	CS	DFNB81|PRLTS3	-	Proximity Label-MS	physical	Cole A (2015)	PUBMED:26058080	9606	9606	High Throughput	-	-	-	-	BIOGRID	Q16740	-	NP_006003	O75390	A0A024RB75	NP_004068	-	-	-	-	-	-	Homo sapiens	Homo sapiens
2876548	8192	79587	113835	122730	-	OK/SW-cl.10	CLPP	CARS2	DFNB81|PRLTS3	-	Proximity Label-MS	physical	Cole A (2015)	PUBMED:26058080	9606	9606	High Throughput	-	-	-	-	BIOGRID	Q16740	-	NP_006003	Q9HA77	B7Z7E6	NP_078813	-	-	-	-	-	-	Homo sapiens	Homo sapiens
2876549	8192	6389	113835	112290	-	-	CLPP	SDHA	DFNB81|PRLTS3	CMD1GG|FP|PGL5|SDH1|SDH2|SDHF	Proximity Label-MS	physical	Cole A (2015)	PUBMED:26058080	9606	9606	High Throughput	-	-	-	-	BIOGRID	Q16740	-	NP_006003	P31040	A0A024QZ30|D6RFM5	NP_001317687|NP_004159|NP_001281261	-	-	-	-	-	-	Homo sapiens	Homo sapiens
2876550	8192	9054	113835	114516	-	HUSSY-08	CLPP	NFS1	DFNB81|PRLTS3	IscS|NIFS	Proximity Label-MS	physical	Cole A (2015)	PUBMED:26058080	9606	9606	High Throughput	-	-	-	-	BIOGRID	Q16740	-	NP_006003	Q9Y697	Q53FP3	NP_001185918|NP_066923	-	-	-	-	-	-	Homo sapiens	Homo sapiens
2876551	8192	8659	113835	114208	-	RP11-128M10.1	CLPP	ALDH4A1	DFNB81|PRLTS3	ALDH4|P5CD|P5CDh	Proximity Label-MS	physical	Cole A (2015)	PUBMED:26058080	9606	9606	High Throughput	-	-	-	-	BIOGRID	Q16740	-	NP_006003	P30038	A0A024RAD8	NP_001154976|NP_733844|NP_003739|NP_001306147	-	-	-	-	-	-	Homo sapiens	Homo sapiens
2876552	8192	55278	113835	120566	-	-	CLPP	QRSL1	DFNB81|PRLTS3	GatA	Proximity Label-MS	physical	Cole A (2015)	PUBMED:26058080	9606	9606	High Throughput	-	-	-	-	BIOGRID	Q16740	-	NP_006003	Q9H0R6	-	NP_060762	-	-	-	-	-	-	Homo sapiens	Homo sapiens
2876553	8192	6742	113835	112620	-	-	CLPP	SSBP1	DFNB81|PRLTS3	Mt-SSB|SOSS-B1|SSBP|mtSSB	Proximity Label-MS	physical	Cole A (2015)	PUBMED:26058080	9606	9606	High Throughput	-	-	-	-	BIOGRID	Q16740	-	NP_006003	Q04837	A4D1U3|B7Z268	NP_003134|NP_001243439|NP_001243441|NP_001243440|NP_001243442	-	-	-	-	-	-	Homo sapiens	Homo sapiens
2876554	8192	8508	113835	114080	-	-	CLPP	NIPSNAP1	DFNB81|PRLTS3	-	Proximity Label-MS	physical	Cole A (2015)	PUBMED:26058080	9606	9606	High Throughput	-	-	-	-	BIOGRID	Q16740	-	NP_006003	Q9BPW8	B4DQI7	NP_003625|NP_001189431	-	-	-	-	-	-	Homo sapiens	Homo sapiens
2876555	8192	10352	113835	115633	-	-	CLPP	WARS2	DFNB81|PRLTS3	TrpRS	Proximity Label-MS	physical	Cole A (2015)	PUBMED:26058080	9606	9606	High Throughput	-	-	-	-	BIOGRID	Q16740	-	NP_006003	Q9UGM6	B7Z448|B7Z5X7	NP_957715|NP_056651	-	-	-	-	-	-	Homo sapiens	Homo sapiens
2876556	8192	9377	113835	114778	-	-	CLPP	COX5A	DFNB81|PRLTS3	COX|COX-VA|VA	Proximity Label-MS	physical	Cole A (2015)	PUBMED:26058080	9606	9606	High Throughput	-	-	-	-	BIOGRID	Q16740	-	NP_006003	P20674	-	NP_004246	-	-	-	-	-	-	Homo sapiens	Homo sapiens
2876557	8192	36	113835	106554	-	RP11-162A23.1	CLPP	ACADSB	DFNB81|PRLTS3	2-MEBCAD|ACAD7|SBCAD	Proximity Label-MS	physical	Cole A (2015)	PUBMED:26058080	9606	9606	High Throughput	-	-	-	-	BIOGRID	Q16740	-	NP_006003	P45954	-	NP_001600|NP_001317103	-	-	-	-	-	-	Homo sapiens	Homo sapiens
2876558	8192	50808	113835	119127	-	RP11-6J24.4	CLPP	AK3	DFNB81|PRLTS3	AK3L1|AK6|AKL3L|AKL3L1|FIX	Proximity Label-MS	physical	Cole A (2015)	PUBMED:26058080	9606	9606	High Throughput	-	-	-	-	BIOGRID	Q16740	-	NP_006003	Q9UIJ7	Q7Z4Y4	NP_001186781|NP_001186782|NP_001186784|NP_001186785|NP_057366	-	-	-	-	-	-	Homo sapiens	Homo sapiens
2876559	8192	5019	113835	111059	-	-	CLPP	OXCT1	DFNB81|PRLTS3	OXCT|SCOT	Proximity Label-MS	physical	Cole A (2015)	PUBMED:26058080	9606	9606	High Throughput	-	-	-	-	BIOGRID	Q16740	-	NP_006003	P55809	A0A024R040	NP_000427	-	-	-	-	-	-	Homo sapiens	Homo sapiens
2876560	8192	373156	113835	131875	-	HDCMD47P	CLPP	GSTK1	DFNB81|PRLTS3	GST|GST 13-13|GST13|GST13-13|GSTK1-1|hGSTK1	Proximity Label-MS	physical	Cole A (2015)	PUBMED:26058080	9606	9606	High Throughput	-	-	-	-	BIOGRID	Q16740	-	NP_006003	Q9Y2Q3	Q6FII1	NP_001137151|NP_057001|NP_001137153|NP_001137152	-	-	-	-	-	-	Homo sapiens	Homo sapiens
2876561	8192	2235	113835	108526	-	-	CLPP	FECH	DFNB81|PRLTS3	EPP|FCE	Proximity Label-MS	physical	Cole A (2015)	PUBMED:26058080	9606	9606	High Throughput	-	-	-	-	BIOGRID	Q16740	-	NP_006003	P22830	Q7KZA3	NP_000131|NP_001012533	-	-	-	-	-	-	Homo sapiens	Homo sapiens
2876562	8192	26073	113835	117531	-	HSPC017	CLPP	POLDIP2	DFNB81|PRLTS3	PDIP38|POLD4|p38	Proximity Label-MS	physical	Cole A (2015)	PUBMED:26058080	9606	9606	High Throughput	-	-	-	-	BIOGRID	Q16740	-	NP_006003	Q9Y2S7	B4DEM9	NP_056399|NP_001277074	-	-	-	-	-	-	Homo sapiens	Homo sapiens
2876563	8192	1329	113835	107722	-	-	CLPP	COX5B	DFNB81|PRLTS3	COXVB	Proximity Label-MS	physical	Cole A (2015)	PUBMED:26058080	9606	9606	High Throughput	-	-	-	-	BIOGRID	Q16740	-	NP_006003	P10606	-	NP_001853	-	-	-	-	-	-	Homo sapiens	Homo sapiens
2876564	8192	79731	113835	122846	-	-	CLPP	NARS2	DFNB81|PRLTS3	SLM5|asnRS	Proximity Label-MS	physical	Cole A (2015)	PUBMED:26058080	9606	9606	High Throughput	-	-	-	-	BIOGRID	Q16740	-	NP_006003	Q96I59	B3KPX5|Q9H5H1	NP_001230180|NP_078954	-	-	-	-	-	-	Homo sapiens	Homo sapiens
2876565	8192	3420	113835	109646	-	RP4-686C3.2	CLPP	IDH3B	DFNB81|PRLTS3	H-IDHB|RP46	Proximity Label-MS	physical	Cole A (2015)	PUBMED:26058080	9606	9606	High Throughput	-	-	-	-	BIOGRID	Q16740	-	NP_006003	O43837	A0A087WZN1|A0A087X2E5	NP_001245313|NP_777280|NP_001317692|NP_008830	-	-	-	-	-	-	Homo sapiens	Homo sapiens
2876566	8192	7019	113835	112877	-	-	CLPP	TFAM	DFNB81|PRLTS3	MTTF1|MTTFA|TCF6|TCF6L1|TCF6L2|TCF6L3	Proximity Label-MS	physical	Cole A (2015)	PUBMED:26058080	9606	9606	High Throughput	-	-	-	-	BIOGRID	Q16740	-	NP_006003	Q00059	E5KSU5	NP_003192|NP_001257711	-	-	-	-	-	-	Homo sapiens	Homo sapiens
2876567	8192	34	113835	106552	-	RP4-682C21.1	CLPP	ACADM	DFNB81|PRLTS3	ACAD1|MCAD|MCADH	Proximity Label-MS	physical	Cole A (2015)	PUBMED:26058080	9606	9606	High Throughput	-	-	-	-	BIOGRID	Q16740	-	NP_006003	P11310	Q5HYG7|B4DJE7|Q5T4U5|B7Z9I1	NP_001272971|NP_001272973|NP_001272972|NP_001120800|NP_000007	-	-	-	-	-	-	Homo sapiens	Homo sapiens
2876568	8192	84532	113835	124122	-	RP4-568C11.1	CLPP	ACSS1	DFNB81|PRLTS3	ACAS2L|ACECS1|AceCS2L	Proximity Label-MS	physical	Cole A (2015)	PUBMED:26058080	9606	9606	High Throughput	-	-	-	-	BIOGRID	Q16740	-	NP_006003	Q9NUB1	Q1RMZ4	NP_001239606|NP_001239604|NP_001239605|NP_115890	-	-	-	-	-	-	Homo sapiens	Homo sapiens
2876569	8192	2230	113835	108521	-	-	CLPP	FDX1	DFNB81|PRLTS3	ADX|FDX|LOH11CR1D	Proximity Label-MS	physical	Cole A (2015)	PUBMED:26058080	9606	9606	High Throughput	-	-	-	-	BIOGRID	Q16740	-	NP_006003	P10109	-	NP_004100	-	-	-	-	-	-	Homo sapiens	Homo sapiens
2876570	8192	9512	113835	114889	-	-	CLPP	PMPCB	DFNB81|PRLTS3	Beta-MPP|MPP11|MPPB|MPPP52|P-52	Proximity Label-MS	physical	Cole A (2015)	PUBMED:26058080	9606	9606	High Throughput	-	-	-	-	BIOGRID	Q16740	-	NP_006003	O75439	B3KM34|Q96CP5	NP_004270	-	-	-	-	-	-	Homo sapiens	Homo sapiens
2876571	8192	5188	113835	111211	-	HSPC199	CLPP	GATB	DFNB81|PRLTS3	PET112|PET112L	Proximity Label-MS	physical	Cole A (2015)	PUBMED:26058080	9606	9606	High Throughput	-	-	-	-	BIOGRID	Q16740	-	NP_006003	O75879	-	NP_004555	-	-	-	-	-	-	Homo sapiens	Homo sapiens
2876572	8192	3295	113835	109528	-	-	CLPP	HSD17B4	DFNB81|PRLTS3	DBP|MFE-2|MPF-2|PRLTS1|SDR8C1	Proximity Label-MS	physical	Cole A (2015)	PUBMED:26058080	9606	9606	High Throughput	-	-	-	-	BIOGRID	Q16740	-	NP_006003	P51659	B3KSP2|E7EWE5|B2R659|G5E9S2	NP_000405|NP_001361426|NP_001361427|NP_001186221|NP_001186220|NP_001278957|NP_001278956	-	-	-	-	-	-	Homo sapiens	Homo sapiens
2876573	8192	4509	113835	110613	-	-	CLPP	ATP8	DFNB81|PRLTS3	ATPase8|MTATP8	Proximity Label-MS	physical	Cole A (2015)	PUBMED:26058080	9606	9606	High Throughput	-	-	-	-	BIOGRID	Q16740	-	NP_006003	P03928	U5YV54	YP_003024030	-	-	-	-	-	-	Homo sapiens	Homo sapiens
2876574	8192	7263	113835	113114	-	LL22NC01-146D10.3	CLPP	TST	DFNB81|PRLTS3	RDS	Proximity Label-MS	physical	Cole A (2015)	PUBMED:26058080	9606	9606	High Throughput	-	-	-	-	BIOGRID	Q16740	-	NP_006003	Q16762	-	NP_003303|NP_001257412	-	-	-	-	-	-	Homo sapiens	Homo sapiens
2876575	8192	6391	113835	112292	-	-	CLPP	SDHC	DFNB81|PRLTS3	CYB560|CYBL|PGL3|QPS1|SDH3	Proximity Label-MS	physical	Cole A (2015)	PUBMED:26058080	9606	9606	High Throughput	-	-	-	-	BIOGRID	Q16740	-	NP_006003	Q99643	-	NP_001030588|NP_001030589|NP_001030590|NP_001265101|NP_002992	-	-	-	-	-	-	Homo sapiens	Homo sapiens
2876576	8192	4535	113835	110631	-	-	CLPP	ND1	DFNB81|PRLTS3	MTND1	Proximity Label-MS	physical	Cole A (2015)	PUBMED:26058080	9606	9606	High Throughput	-	-	-	-	BIOGRID	Q16740	-	NP_006003	P03886	U5Z754	YP_003024026	-	-	-	-	-	-	Homo sapiens	Homo sapiens
2876577	8192	8760	113835	114295	-	RP4-680N4.2	CLPP	CDS2	DFNB81|PRLTS3	-	Proximity Label-MS	physical	Cole A (2015)	PUBMED:26058080	9606	9606	High Throughput	-	-	-	-	BIOGRID	Q16740	-	NP_006003	O95674	-	NP_003809	-	-	-	-	-	-	Homo sapiens	Homo sapiens
2876578	8192	55217	113835	120513	-	-	CLPP	TMLHE	DFNB81|PRLTS3	AUTSX6|BBOX2|TMLD|TMLH|TMLHED|XAP130	Proximity Label-MS	physical	Cole A (2015)	PUBMED:26058080	9606	9606	High Throughput	-	-	-	-	BIOGRID	Q16740	-	NP_006003	Q9NVH6	-	NP_060666|NP_001171726	-	-	-	-	-	-	Homo sapiens	Homo sapiens
2876579	8192	4697	113835	110777	-	-	CLPP	NDUFA4	DFNB81|PRLTS3	CI-9k|CI-MLRQ|MLRQ	Proximity Label-MS	physical	Cole A (2015)	PUBMED:26058080	9606	9606	High Throughput	-	-	-	-	BIOGRID	Q16740	-	NP_006003	O00483	A0A024R9Z0	NP_002480	-	-	-	-	-	-	Homo sapiens	Homo sapiens
2876580	8192	84869	113835	124314	-	-	CLPP	CBR4	DFNB81|PRLTS3	SDR45C1	Proximity Label-MS	physical	Cole A (2015)	PUBMED:26058080	9606	9606	High Throughput	-	-	-	-	BIOGRID	Q16740	-	NP_006003	Q8N4T8	-	NP_116172	-	-	-	-	-	-	Homo sapiens	Homo sapiens
2876581	8192	211	113835	106713	-	OK/SW-cl.121	CLPP	ALAS1	DFNB81|PRLTS3	ALAS|ALAS3|ALASH|MIG4	Proximity Label-MS	physical	Cole A (2015)	PUBMED:26058080	9606	9606	High Throughput	-	-	-	-	BIOGRID	Q16740	-	NP_006003	P13196	Q5JAM2	NP_001291372|NP_001291373|NP_954635|NP_000679	-	-	-	-	-	-	Homo sapiens	Homo sapiens
2876582	8192	29796	113835	118920	-	HSPC119	CLPP	UQCR10	DFNB81|PRLTS3	HSPC051|HSPC151|QCR9|UCCR7.2|UCRC	Proximity Label-MS	physical	Cole A (2015)	PUBMED:26058080	9606	9606	High Throughput	-	-	-	-	BIOGRID	Q16740	-	NP_006003	Q9UDW1	-	NP_001003684|NP_037519	-	-	-	-	-	-	Homo sapiens	Homo sapiens
2876583	8192	5165	113835	111191	-	-	CLPP	PDK3	DFNB81|PRLTS3	CMTX6|GS1-358P8.4	Proximity Label-MS	physical	Cole A (2015)	PUBMED:26058080	9606	9606	High Throughput	-	-	-	-	BIOGRID	Q16740	-	NP_006003	Q15120	-	NP_005382|NP_001135858	-	-	-	-	-	-	Homo sapiens	Homo sapiens
2876584	8192	1337	113835	107730	-	-	CLPP	COX6A1	DFNB81|PRLTS3	CMTRID|COX6A|COX6AL	Proximity Label-MS	physical	Cole A (2015)	PUBMED:26058080	9606	9606	High Throughput	-	-	-	-	BIOGRID	Q16740	-	NP_006003	P12074	H6SG15	NP_004364	-	-	-	-	-	-	Homo sapiens	Homo sapiens
2876585	8192	2639	113835	108909	-	-	CLPP	GCDH	DFNB81|PRLTS3	ACAD5|GCD	Proximity Label-MS	physical	Cole A (2015)	PUBMED:26058080	9606	9606	High Throughput	-	-	-	-	BIOGRID	Q16740	-	NP_006003	Q92947	A0A024R7F9	NP_000150|NP_039663	-	-	-	-	-	-	Homo sapiens	Homo sapiens
2876586	8192	9617	113835	114978	-	RP11-74J13.3	CLPP	MTRF1	DFNB81|PRLTS3	MRF1|MTTRF1|RF1	Proximity Label-MS	physical	Cole A (2015)	PUBMED:26058080	9606	9606	High Throughput	-	-	-	-	BIOGRID	Q16740	-	NP_006003	O75570	A0A024RDT1	NP_004285	-	-	-	-	-	-	Homo sapiens	Homo sapiens
2876587	8192	1350	113835	107743	-	-	CLPP	COX7C	DFNB81|PRLTS3	-	Proximity Label-MS	physical	Cole A (2015)	PUBMED:26058080	9606	9606	High Throughput	-	-	-	-	BIOGRID	Q16740	-	NP_006003	P15954	-	NP_001858	-	-	-	-	-	-	Homo sapiens	Homo sapiens
2876588	8192	51805	113835	119731	-	RP11-98I9.1	CLPP	COQ3	DFNB81|PRLTS3	DHHBMT|DHHBMTASE|UG0215E05|bA9819.1	Proximity Label-MS	physical	Cole A (2015)	PUBMED:26058080	9606	9606	High Throughput	-	-	-	-	BIOGRID	Q16740	-	NP_006003	Q9NZJ6	-	NP_059117	-	-	-	-	-	-	Homo sapiens	Homo sapiens
2876589	8192	11232	113835	116398	-	-	CLPP	POLG2	DFNB81|PRLTS3	HP55|MTPOLB|PEOA4|POLB|POLG-BETA|POLGB	Proximity Label-MS	physical	Cole A (2015)	PUBMED:26058080	9606	9606	High Throughput	-	-	-	-	BIOGRID	Q16740	-	NP_006003	Q9UHN1	E5KS15	NP_009146	-	-	-	-	-	-	Homo sapiens	Homo sapiens
2876590	8192	2747	113835	109009	-	-	CLPP	GLUD2	DFNB81|PRLTS3	GDH2|GLUDP1	Proximity Label-MS	physical	Cole A (2015)	PUBMED:26058080	9606	9606	High Throughput	-	-	-	-	BIOGRID	Q16740	-	NP_006003	P49448	-	NP_036216	-	-	-	-	-	-	Homo sapiens	Homo sapiens
2876591	8192	51103	113835	119292	-	CGI-65	CLPP	NDUFAF1	DFNB81|PRLTS3	CGI65|CIA30	Proximity Label-MS	physical	Cole A (2015)	PUBMED:26058080	9606	9606	High Throughput	-	-	-	-	BIOGRID	Q16740	-	NP_006003	Q9Y375	A0A024R9L0|H0YL22	NP_057097	-	-	-	-	-	-	Homo sapiens	Homo sapiens
2876592	8192	84833	113835	124287	-	PD04912	CLPP	USMG5	DFNB81|PRLTS3	DAPIT|HCVFTP2|bA792D24.4	Proximity Label-MS	physical	Cole A (2015)	PUBMED:26058080	9606	9606	High Throughput	-	-	-	-	BIOGRID	Q16740	-	NP_006003	Q96IX5	-	NP_001193355|NP_116136|NP_001193356	-	-	-	-	-	-	Homo sapiens	Homo sapiens
2876593	8192	92399	113835	124944	-	-	CLPP	MRRF	DFNB81|PRLTS3	MRFF|MTRRF|RRF	Proximity Label-MS	physical	Cole A (2015)	PUBMED:26058080	9606	9606	High Throughput	-	-	-	-	BIOGRID	Q16740	-	NP_006003	Q96E11	-	NP_001333268|NP_620132|NP_954646|NP_001333272|NP_001333270|NP_001333276|NP_001166983	-	-	-	-	-	-	Homo sapiens	Homo sapiens
2876594	8192	50	113835	106566	-	RP3-347H13.8	CLPP	ACO2	DFNB81|PRLTS3	ACONM|ICRD	Proximity Label-MS	physical	Cole A (2015)	PUBMED:26058080	9606	9606	High Throughput	-	-	-	-	BIOGRID	Q16740	-	NP_006003	Q99798	-	NP_001089	-	-	-	-	-	-	Homo sapiens	Homo sapiens
2932364	8192	6622	113835	112506	-	-	CLPP	SNCA	DFNB81|PRLTS3	NACP|PARK1|PARK4|PD1	Reconstituted Complex	physical	Hu D (2019)	PUBMED:30877431	9606	9606	Low Throughput	-	-	-	-	BIOGRID	Q16740	-	NP_006003	P37840	H6UYS5	NP_000336|NP_009292|NP_001362216|NP_001362217|NP_001362214|NP_001362215|NP_001139526|NP_001139527	-	-	-	-	-	-	Homo sapiens	Homo sapiens
2932365	8192	6622	113835	112506	-	-	CLPP	SNCA	DFNB81|PRLTS3	NACP|PARK1|PARK4|PD1	Affinity Capture-Western	physical	Hu D (2019)	PUBMED:30877431	9606	9606	Low Throughput	-	-	-	-	BIOGRID	Q16740	-	NP_006003	P37840	H6UYS5	NP_000336|NP_009292|NP_001362216|NP_001362217|NP_001362214|NP_001362215|NP_001139526|NP_001139527	-	-	-	-	-	-	Homo sapiens	Homo sapiens
2932367	8192	54927	113835	120267	-	-	CLPP	CHCHD3	DFNB81|PRLTS3	MINOS3|PPP1R22	Reconstituted Complex	physical	Hu D (2019)	PUBMED:30877431	9606	9606	Low Throughput	-	-	-	-	BIOGRID	Q16740	-	NP_006003	Q9NX63	A4D1N4	NP_001304106|NP_001304107|NP_060282	-	-	-	-	-	-	Homo sapiens	Homo sapiens
2937028	9093	8192	114547	113835	-	-	DNAJA3	CLPP	HCA57|TID1|hTID-1	DFNB81|PRLTS3	Affinity Capture-MS	physical	Piette BL (2021)	PUBMED:33957083	9606	9606	High Throughput	44.4	-	High confidence interactions were identified as having an average probability of the identified interaction (AvgP) >= 0.98. The associated score represents the fold change of spectral counts (or intensities) for each individual interaction.	-	BIOGRID	Q96EY1	B3KM81|Q53G26|Q59E88	NP_005138|NP_001128582|NP_001273445	Q16740	-	NP_006003	-	-	-	-	-	-	Homo sapiens	Homo sapiens
2940403	150274	8192	127276	113835	RP3-366L4.2	-	HSCB	CLPP	DNAJC20|HSC20|JAC1|dJ366L4.2	DFNB81|PRLTS3	Proximity Label-MS	physical	Piette BL (2021)	PUBMED:33957083	9606	9606	High Throughput	235.0	-	BioID|High confidence proximal protein interactions had an average probability of the identified interaction (AvgP) >= 0.98. The associated score represents the fold change of spectral counts (or intensities) for each individual interaction.	-	BIOGRID	Q8IWL3	B0QYH2	NP_741999	Q16740	-	NP_006003	-	-	-	-	-	-	Homo sapiens	Homo sapiens
2977535	57505	8192	121569	113835	RP11-444E17.1	-	AARS2	CLPP	AARSL|COXPD8|LKENP|MT-ALARS|MTALARS	DFNB81|PRLTS3	Proximity Label-MS	physical	Go CD (2021)	PUBMED:34079125	9606	9606	High Throughput	60.0	-	BioID|SAINTexpress (v.3.6.1) was used to identify proximity interactions and those with a Bayesian FDR =< 0.01 were considered high confidence. The score represents the fold change of the average spectral count in sample replicates relative to the average in control replicates.	-	BIOGRID	Q5JTZ9	-	NP_065796	Q16740	-	NP_006003	-	-	-	-	-	-	Homo sapiens	Homo sapiens
2984114	1327	8192	107720	113835	-	-	COX4I1	CLPP	COX4|COX4-1|COXIV	DFNB81|PRLTS3	Proximity Label-MS	physical	Go CD (2021)	PUBMED:34079125	9606	9606	High Throughput	13.33	-	BioID|SAINTexpress (v.3.6.1) was used to identify proximity interactions and those with a Bayesian FDR =< 0.01 were considered high confidence. The score represents the fold change of the average spectral count in sample replicates relative to the average in control replicates.	-	BIOGRID	P13073	-	NP_001305715|NP_001305717|NP_001305723|NP_001305726|NP_001852|NP_001305731	Q16740	-	NP_006003	-	-	-	-	-	-	Homo sapiens	Homo sapiens
2984176	1351	8192	107744	113835	-	-	COX8A	CLPP	COX|COX8|COX8-2|COX8L|VIII|VIII-L	DFNB81|PRLTS3	Proximity Label-MS	physical	Go CD (2021)	PUBMED:34079125	9606	9606	High Throughput	55.0	-	BioID|SAINTexpress (v.3.6.1) was used to identify proximity interactions and those with a Bayesian FDR =< 0.01 were considered high confidence. The score represents the fold change of the average spectral count in sample replicates relative to the average in control replicates.	-	BIOGRID	P10176	Q53XN1	NP_004065	Q16740	-	NP_006003	-	-	-	-	-	-	Homo sapiens	Homo sapiens
2984478	1431	8192	107818	113835	-	-	CS	CLPP	-	DFNB81|PRLTS3	Proximity Label-MS	physical	Go CD (2021)	PUBMED:34079125	9606	9606	High Throughput	45.0	-	BioID|SAINTexpress (v.3.6.1) was used to identify proximity interactions and those with a Bayesian FDR =< 0.01 were considered high confidence. The score represents the fold change of the average spectral count in sample replicates relative to the average in control replicates.	-	BIOGRID	O75390	A0A024RB75	NP_004068	Q16740	-	NP_006003	-	-	-	-	-	-	Homo sapiens	Homo sapiens
2999067	5160	8192	111186	113835	RP11-723P2.1	-	PDHA1	CLPP	PDHA|PDHAD|PDHCE1A|PHE1A	DFNB81|PRLTS3	Proximity Label-MS	physical	Go CD (2021)	PUBMED:34079125	9606	9606	High Throughput	100.0	-	BioID|SAINTexpress (v.3.6.1) was used to identify proximity interactions and those with a Bayesian FDR =< 0.01 were considered high confidence. The score represents the fold change of the average spectral count in sample replicates relative to the average in control replicates.	-	BIOGRID	P08559	A0A024RBX9	NP_001166926|NP_001166927|NP_001166925|NP_000275	Q16740	-	NP_006003	-	-	-	-	-	-	Homo sapiens	Homo sapiens
3009747	10131	8192	115435	113835	-	-	TRAP1	CLPP	HSP 75|HSP75|HSP90L|TRAP-1	DFNB81|PRLTS3	Proximity Label-MS	physical	Go CD (2021)	PUBMED:34079125	9606	9606	High Throughput	50.0	-	BioID|SAINTexpress (v.3.6.1) was used to identify proximity interactions and those with a Bayesian FDR =< 0.01 were considered high confidence. The score represents the fold change of the average spectral count in sample replicates relative to the average in control replicates.	-	BIOGRID	Q12931	Q53FS6	NP_001258978|NP_057376	Q16740	-	NP_006003	-	-	-	-	-	-	Homo sapiens	Homo sapiens

## Sheet: ClppInteractorsNonRedundant
AARS2
ABAT
ABCB10
ABCB7
ABHD10
ABI2
ACAA2
ACAD10
ACAD9
ACADM
ACADSB
ACADVL
ACAT1
ACN9
ACO2
ACSS1
ADCK3
AFG3L2
AIFM1
AK3
ALAS1
ALDH1L2
ALDH2
ALDH4A1
ALDH6A1
ARG2
ARNT2
ARNTL2
ATP8
ATPAF1
ATPAF2
AUH
AURKAIP1
BCKDHA
BCKDHB
BCS1L
C12orf10
C14orf119
C1QBP
C21orf33
C6orf203
C7orf55
C8orf82
CARS2
CBR4
CDK5RAP1
CDS2
CHCHD3
CLIC4
CLPP
CLPX
CLYBL
COL11A1
COL6A1
COQ3
COQ6
COX14
COX4I1
COX5A
COX5B
COX6A1
COX7C
COX8A
CPOX
CRAT
CS
DCAKD
DHRS4
DHTKD1
DNAJA3
DTX2
EARS2
ECHS1
ECSIT
EFEMP1
EFEMP2
EGFR
ERAL1
ESR1
ETFB
EXD2
FASTKD2
FASTKD5
FBXO17
FBXW11
FDPS
FDX1
FECH
FOXRED1
GAP43
GATB
GATC
GBAS
GCDH
GFM1
GLRX5
GLS
GLUD1
GLUD2
GPT2
GRN
GRPEL1
GRSF1
GSTK1
GTPBP10
GTPBP3
GUF1
HADH
HADHA
HARS2
HIBCH
HINT2
HSCB
HSD17B10
HSD17B4
HSD17B8
HSDL2
HSPA1L
HSPA4
HSPD1
HSPE1
IARS2
IBA57
IDE
IDH3A
IDH3B
IDI1
IMMP1L
IMPDH1
KRTAP10-1
LARS2
LDHB
LETM1
LRPPRC
LYRM4
LYRM7
MARS2
MCUR1
MDH2
ME2
METTL17
MGME1
MICU2
MMAB
MPST
MRM1
MRPL10
MRPL11
MRPL12
MRPL14
MRPL19
MRPL21
MRPL40
MRPL44
MRPL45
MRPL46
MRPL47
MRPL48
MRPL54
MRPL55
MRPS11
MRPS12
MRPS15
MRPS16
MRPS17
MRPS23
MRPS24
MRPS25
MRPS26
MRPS28
MRPS30
MRPS36
MRPS6
MRPS7
MRRF
MTG2
MTHFD1L
MTHFD2
MTIF2
MTPAP
MTRF1
MTRF1L
NADK2
NARS2
ND1
NDUFA10
NDUFA12
NDUFA2
NDUFA4
NDUFA6
NDUFA7
NDUFAF1
NDUFAF2
NDUFAF3
NDUFAF4
NDUFAF5
NDUFAF7
NDUFS2
NDUFS4
NDUFS6
NDUFS7
NDUFS8
NDUFV2
NDUFV3
NFS1
NFU1
NGEF
NIPSNAP1
NME4
NMNAT3
NUBPL
NUDT1
NUDT19
NUTF2
OAT
OGDH
OXA1L
OXCT1
P4HA3
PAICS
PAM16
PCK2
PDE12
PDHA1
PDIA3
PDK1
PDK3
PDPR
PIN1
PITRM1
PLEKHA4
PLSCR4
PMPCA
PMPCB
PNPT1
POLDIP2
POLG
POLG2
POLRMT
PPA2
PPIF
PPP2CA
PRDX4
PRKCA
PSMB1
PTPMT1
PYCR1
PYCR2
QRSL1
RBM47
RBPMS
RCN2
RNMTL1
RPS15A
RTN4IP1
SCO1
SDHA
SDHB
SDHC
SFXN4
SHMT2
SLC27A2
SLC2A3
SLIRP
SNCA
SNRNP27
SPRYD4
SSBP1
SUCLA2
SUCLG1
SUCLG2
SUPV3L1
TACO1
TARS2
TBRG4
TFAM
THEM4
THNSL1
TIMM44
TMLHE
TNPO3
TRAP1
TRIM43
TRIM54
TRMT10C
TRMT61B
TSFM
TST
TUFM
UQCC1
UQCR10
UQCRB
USMG5
USP47
VARS2
VWA8
WARS2
XPNPEP3
YBEY
ZADH2
ZNF133

## Sheet: ClppUpregulatedClppInteractors
MEF	brain	skin fibrob.
ABCB7
ACADSB	ACADSB
ACADVL
ALDH2	ALDH2
AURKAIP1
CLPX	CLPX	CLPX
CPOX
DCAKD
DNAJA3	DNAJA3
GFM1	GFM1
GPT2
GRPEL1	GRPEL1
GRSF1	GRSF1
HSD17B4
HSDL2
LRPPRC	LRPPRC	LRPPRC
MRPL44	MRPL44
MRPS17	MRPS17
MRPS23	MRPS23
MRPS7
MTHFD2
NDUFA6
NFU1	NFU1
OAT	OAT	OAT
OGDH
PDK3	PDK3
PMPCA
PMPCB
PNPT1
POLDIP2	POLDIP2	POLDIP2
PYCR2
SDHA	SDHA
SHMT2	SHMT2
SUCLA2
TRAP1	TRAP1
USP47
VWA8	VWA8
