# Supplementary material for: Inactivity of Peptidase ClpP Causes Primary Accumulation of Mitochondrial Disaggregase ClpX with Its Interacting Nucleoid Proteins, and of mtDNA
Source: Cells. 2021 Nov 29;10(12):3354. doi: 10.3390/cells10123354 (PMC8699119; doi:10.3390/cells10123354)
Supplement: Supplementary file 1 [file cells-10-03354-s001.zip › cells-1469176-supplementary resubmitted-final/KeyAuburger-TableS7.xlsx]

## Sheet: StrongerAccumIn58955
Protein IDs	Gene names	LFQ intensity 0006_I	LFQ intensity 0006_II	LFQ intensity 0006_III	LFQ intensity 58955_I	LFQ intensity 58955_II	LFQ intensity 58955_III	LFQ intensity C02261	LFQ intensity C06858	LFQ intensity C101	LFQ intensity C128	LFQ intensity C329	LFQ intensity C330	LFQ intensity C6103	AVG 0006_I	AVG 58955_I	AVG CONTR	p-value	FoldChange	RatioSeverity
F8VRU3;H0YIV9;O43716	GATC	0	8853800	0	13327000	17979000	12713000	5715500	0	0	0	0	0	0	2.95127e+06	14673000	816500	0.0453079	3.61453	4.97176
Q05707;J3QT83;A0A0A0MQT7;Q4G0W3;J3QT75;H0YBB2;H3BU53;Q8IWI9	COL14A1	111630000	116490000	126900000	534810000	599410000	538070000	0	0	111640000	0	121500000	266640000	0	118340000	557430000	7.13971e+07	0.0424738	1.65749	4.71041
J3KPY9;P58335;A0A0C4DG84	ANTXR2	37855000	44461000	36004000	107380000	140040000	160890000	0	37966000	32071000	20998000	28165000	38521000	36412000	39440000	1.36103e+08	2.77333e+07	0.0453869	1.42212	3.4509
Q6UVK1	CSPG4	265790000	219360000	262020000	703020000	652470000	644870000	236140000	96889000	30795000	199910000	107100000	38849000	105900000	2.49057e+08	6.66787e+08	1.16512e+08	0.013468	2.13761	2.67725
P08670;B0YJC4;B0YJC5;A0A1B0GTT5;A0A1B0GVG8;H7C5W5;P41219;E7EMV2;E7ESP9;Q16352;P07196;P07197;P12036	VIM	13336000000	12217000000	13394000000	38318000000	33251000000	24995000000	5778600000	4573000000	3840900000	4380900000	5221300000	5680100000	3354700000	1.29823e+10	32188000000	4.68993e+09	0.0117508	2.76813	2.47937
Q6EMK4	VASN	502380000	493400000	533050000	1288200000	1381400000	1107400000	231300000	286180000	542360000	440160000	410630000	615080000	447590000	509610000	1259000000	4.24757e+08	0.0431376	1.19977	2.47052
P12277;G3V4N7;H0YJG0;G3V461	CKB	114580000	108790000	115060000	255090000	252260000	275460000	95610000	113280000	52046000	76069000	58198000	71732000	126550000	112810000	2.60937e+08	8.47836e+07	0.0265053	1.33056	2.31306
O95425;A0A0J9YWY6	SVIL	63943000	155420000	91000000	233490000	236550000	232770000	0	13137000	28179000	43254000	0	18280000	43289000	1.03454e+08	234270000	20877000	0.00481665	4.95542	2.26448
P47712	PLA2G4A	73476000	40345000	49247000	116680000	107100000	136450000	0	26154000	40007000	0	0	13875000	26574000	54356000	1.20077e+08	15230000	0.00455876	3.56901	2.20908
D6RGW0;Q6P179	ERAP2	23433000	18646000	25231000	51035000	48707000	46318000	23503000	0	35649000	0	0	0	0	2.24367e+07	4.86867e+07	8.45029e+06	0.00716912	2.65514	2.16996
P04181	OAT	599110000	596280000	554500000	1075900000	1313100000	1068600000	333080000	269670000	295850000	320410000	424990000	250260000	233400000	5.83297e+08	1.15253e+09	3.03951e+08	0.00743986	1.91905	1.9759
P52292;J3QLL0;J3KS65	KPNA2	136830000	156920000	176910000	423210000	211980000	257190000	149460000	54237000	114650000	102970000	94744000	135930000	62906000	1.56887e+08	297460000	1.02128e+08	0.0320144	1.53617	1.89602
Q16678;A0A087WUQ7;A0A087WW26	CYP1B1	183810000	173790000	192390000	351050000	313820000	349710000	43605000	39568000	189180000	52036000	57627000	79949000	45340000	183330000	3.38193e+08	7.24721e+07	0.00159565	2.52966	1.84472
A0A087WTV6;Q96C36;A0A087WZR9;J3KR12	PYCR2	31640000	36967000	34893000	69639000	61891000	58924000	27588000	31681000	29912000	24017000	38301000	24398000	23142000	34500000	6.34847e+07	2.84341e+07	0.0260706	1.21333	1.84014
P51178	PLCD1	252270000	208250000	249290000	417150000	416890000	470100000	140480000	288160000	143670000	163770000	133960000	152590000	340080000	2.36603e+08	4.34713e+08	1.94673e+08	0.0307754	1.21539	1.83731
E5RJ29;Q9NYI0;A0A087X1Z0;A0A087WXD8;B4DKF8;E5RJE4;E5RFG7;E5RH02;H0YAQ7;H0YC20	PSD3	65546000	75829000	79557000	146790000	134970000	122580000	72184000	17273000	65307000	101070000	26061000	32954000	22373000	73644000	134780000	4.81746e+07	0.0123761	1.52869	1.83016
Q14195;H0YBT4;D6RF19;Q14117	DPYSL3	1737000000	1936800000	1810800000	3421000000	3509500000	3047300000	1347700000	1644900000	1809100000	1589200000	1568300000	1772100000	1652100000	1828200000	3.32593e+09	1626200000	0.0383415	1.12422	1.81924
Q70E73;C9K0J5;C9J164	RAPH1	90079000	110930000	105210000	177340000	206580000	140130000	113500000	27956000	74686000	89777000	65180000	91256000	63610000	102073000	1.74683e+08	7.51379e+07	0.0178562	1.35848	1.71136
Q9NYY8	FASTKD2	21537000	16850000	17391000	30188000	35698000	29211000	0	5598500	0	0	9087100	9847300	0	1.85927e+07	31699000	3504700	0.000326847	5.30507	1.70492
Q86U28;J3QSS7	ISCA2	11279000	9001700	0	12188000	11235000	10467000	7723200	0	0	0	0	0	0	6.76023e+06	1.12967e+07	1.10331e+06	0.00594651	6.12721	1.67105
O76031;H0YM48;H0YK07	CLPX	454510000	391190000	399790000	713070000	673040000	682410000	194690000	165530000	179100000	200330000	191610000	199980000	126280000	4.15163e+08	6.89507e+08	1.79646e+08	0.00165343	2.31101	1.66081
CON__Q2KJF1		0	20183000	11851000	12614000	23373000	16646000	11310000	0	9184800	0	0	0	0	10678000	1.75443e+07	2.92783e+06	0.0195526	3.64707	1.64304
P43304;F5GYK7	GPD2	182160000	208280000	209900000	408090000	289790000	286340000	177080000	156640000	133570000	156730000	143770000	174360000	174440000	2.00113e+08	3.28073e+08	1.59513e+08	0.0268555	1.25453	1.63944
Q5JZH3;Q969T3;Q5JZH4;Q05DJ0	SNX21	25020000	24098000	33426000	53939000	37106000	43755000	0	13175000	20298000	19759000	27498000	25309000	18105000	2.75147e+07	4.49333e+07	1.77349e+07	0.0101889	1.55145	1.63307
R4GN62;Q8TEW8;A0A087WZG6;A0A087WYL6;A0A087X1S9	PARD3B	12253000	0	14538000	12476000	15436000	15778000	0	8998300	0	0	0	0	0	8.93033e+06	1.45633e+07	1.28547e+06	0.00553488	6.94713	1.63077
P08758;D6RBL5;D6RBE9;E9PHT9;D6RCN3	ANXA5	56325000000	49195000000	57806000000	92511000000	88102000000	84417000000	28863000000	39238000000	66169000000	24643000000	36334000000	55144000000	41492000000	54442000000	8.83433e+10	4.16976e+10	0.0116665	1.30564	1.62271
Q13938;K7ES72;A0A499FJ41	CAPS	48536000	58455000	47128000	57758000	92052000	99625000	29269000	0	58160000	0	0	28520000	0	51373000	83145000	1.65641e+07	0.0022043	3.10146	1.61846
O14558;A0A1X7SC65;K7EP04	HSPB6	345870000	276930000	286350000	377280000	621850000	465040000	439460000	256370000	139020000	33850000	176480000	163770000	243350000	303050000	4.88057e+08	2.07471e+08	0.0239035	1.46068	1.61048
J3QRD1;P51648;I3L1M4;J3QS00;J3QKK9;J3KTG1;C9JGJ2;I3L0X1;J3KTD9;I3L2W1;K7EN73;E9PJV0;C9JKT2	ALDH3A2	299610000	331050000	385800000	610220000	514870000	501200000	78559000	80763000	154640000	142850000	64649000	138210000	96743000	338820000	5.42097e+08	1.08059e+08	0.000735358	3.13551	1.59995
Q9UH62;H3BM63;H3BV87	ARMCX3	265990000	315210000	294580000	497170000	404860000	487240000	197280000	152220000	273870000	225270000	215080000	262780000	201660000	2.91927e+08	463090000	2.18309e+08	0.00965185	1.33722	1.58632
P22033	MUT	113950000	110140000	114320000	150430000	194050000	187880000	92637000	99425000	95903000	115540000	107960000	105020000	88843000	1.12803e+08	1.77453e+08	1.00761e+08	0.0360709	1.11951	1.57312
Q7Z4H8;H0YEM3	KDELC2	80742000	80791000	88378000	136940000	124760000	128420000	101770000	61406000	83409000	0	0	0	99707000	8.33037e+07	130040000	4.94703e+07	0.0227702	1.68391	1.56104
Q9UMS0;C9J8Q1;F8W9P7;H7C537	NFU1	45887000	34457000	31179000	53200000	45426000	73780000	43671000	37196000	32625000	28024000	27898000	0	0	3.71743e+07	5.74687e+07	24202000	0.0270032	1.536	1.54592
O95865;A0A140T971;Q5SSV3;Q5SRR8;H0Y7N1	DDAH2	657060000	729170000	620740000	964390000	1018100000	1103900000	468450000	560540000	348250000	410380000	308780000	562630000	509410000	668990000	1.0288e+09	4.52634e+08	0.00349196	1.47799	1.53784
P37235;E9PC71;P84074;C9JW46;H7BZC1;P61601	HPCAL1	69870000	89225000	93059000	125130000	139310000	119620000	63523000	50018000	0	72919000	0	55945000	0	8.40513e+07	128020000	3.46293e+07	0.00118812	2.42717	1.52312
A0A2R8YDQ9;A0A2R8Y6Y7;Q9P2R7;Q5T9Q5;A0A2R8Y5P6;A0A2R8Y6E6;Q5T9Q8;A0A0U1RRI1;A0A0U1RQF8;A0A0U1RQL1;A0A0U1RQU7;A0A2R8Y5P4	SUCLA2	146250000	195850000	187090000	296270000	324470000	181670000	140620000	104550000	138370000	108910000	110920000	152950000	78218000	1.76397e+08	267470000	1.1922e+08	0.0148582	1.47959	1.5163
A0A0C4DFZ2;P15289	ARSA	85707000	55521000	93930000	126780000	140330000	89377000	58020000	41924000	71812000	40063000	32136000	46054000	43120000	78386000	118829000	4.75899e+07	0.00753454	1.64712	1.51595
G3V0E4;O75439;F8WAZ6;F8WEA6;F8WBE1	PMPCB	129310000	81201000	98486000	162460000	144340000	156680000	77765000	90968000	71744000	81549000	72088000	104090000	59926000	102999000	1.54493e+08	7.97329e+07	0.0123342	1.2918	1.49995
Q92845	KIFAP3	10348000	8455400	11525000	16567000	11957000	16605000	6049300	0	8008600	10410000	0	8942000	7887200	1.01095e+07	15043000	5.89959e+06	0.00885429	1.71359	1.48801
P20908;H7BY82;A0A140T9I7;H0YIS1;A0A140TA54;Q4VXY6;A0A140T9N1;A0A140TA43;A0A0G2JL35;A0A0C4DFS1;P13942;A0A0U1RRA7	COL5A1	534570000	636120000	633400000	1057600000	784850000	841360000	369340000	345040000	632170000	617930000	626490000	647870000	418550000	6.01363e+08	8.94603e+08	5.22484e+08	0.0378021	1.15097	1.48763
P54886	ALDH18A1	1386400000	1427300000	1282000000	1926400000	2049500000	2085300000	1069000000	817610000	988310000	1026200000	1085700000	1132700000	987280000	1.36523e+09	2020400000	1.01526e+09	0.00526797	1.34472	1.47989
Q8WUH6	TMEM263	452190000	619340000	697190000	1013600000	757730000	840330000	588610000	112390000	471700000	498630000	407300000	514210000	164630000	5.89573e+08	8.70553e+08	3.93924e+08	0.0086766	1.49667	1.47658
Q8N3D4;E9PIH6;H0YDZ9;A0A0U1RQH4	EHBP1L1	260340000	288040000	280830000	432930000	385950000	404680000	201750000	156380000	174070000	187060000	129480000	199410000	269800000	2.76403e+08	4.07853e+08	1.88279e+08	0.00220045	1.46806	1.47557
P98198	ATP8B2	11871000	10562000	8580300	16490000	14739000	14515000	7170200	0	0	6776800	0	10428000	8144200	1.03378e+07	15248000	4645600	0.00272425	2.22528	1.47498
A0A494C1J1;Q69YQ0;F8WAN1;C9J8U1;C9JLY8	SPECC1L;SPECC1L-ADORA2A	18628000	18324000	15290000	23740000	24632000	27989000	0	18209000	13055000	13834000	12316000	17769000	19722000	17414000	2.54537e+07	1.35579e+07	0.0308509	1.28442	1.46168
O14745;J3QRP6	SLC9A3R1	98128000	134730000	121440000	179610000	159610000	177090000	85137000	73814000	130730000	121210000	135610000	101120000	62771000	1.18099e+08	1.72103e+08	1.01485e+08	0.0289555	1.16372	1.45728
P42704;B8ZZ38;A0A0C4DG06;C9JCA9;H7C3W8	LRPPRC	1035200000	913230000	1050400000	1416600000	1519300000	1429800000	891550000	942580000	881700000	741500000	927760000	959850000	788600000	999610000	1.45523e+09	876220000	0.0187681	1.14082	1.4558
B4DEM9;Q9Y2S7	POLDIP2	62256000	70359000	81738000	88250000	136240000	85779000	35981000	34269000	36875000	34715000	37662000	34347000	30164000	71451000	103423000	34859000	0.00406887	2.04971	1.44747
P02545;H0YAB0;A0A0C4DGC5	LMNA	2104500000	2113900000	2497100000	3829300000	3225700000	2662600000	2183000000	1430600000	1403000000	1818200000	1193600000	1913500000	1656800000	2238500000	3239200000	1.65696e+09	0.00901208	1.35097	1.44704
Q9ULC3	RAB23	258670000	245560000	254160000	373310000	377610000	342790000	149050000	153730000	184980000	154650000	207040000	195550000	250680000	2.52797e+08	364570000	1.85097e+08	0.00293173	1.36575	1.44215
Q6P1A2;F5H0M4;F5H680;F5H7K7;B7Z3N5;F5GYT3	LPCAT3	26379000	0	27703000	27408000	28656000	21466000	0	0	11056000	0	0	22317000	20490000	1.80273e+07	2.58433e+07	7.69471e+06	0.0365017	2.34282	1.43356
P11498;A0A494C016;A0A494C101;A0A494C0T2;E9PRE7;E9PS68;A0A494BZT5	PC	103040000	103250000	96954000	146400000	143280000	144540000	70485000	44761000	82873000	91347000	66776000	96221000	39024000	1.01081e+08	144740000	7.02124e+07	0.00202519	1.43965	1.43192
Q9BZL6;M0QXC6;M0R2Z8	PRKD2	13772000	24314000	14953000	22385000	26467000	27086000	11180000	10282000	14768000	11930000	14582000	14753000	10860000	1.76797e+07	2.53127e+07	1.26221e+07	0.0115516	1.40069	1.43174
O00748;J3QSC0	CES2	26627000	36653000	51907000	52507000	48122000	63790000	25859000	0	16180000	0	0	17408000	24608000	3.83957e+07	5.48063e+07	1.20079e+07	0.000522765	3.19755	1.42741
A0A0C4DGH3;Q9Y6R0;M0QYC2;M0R0Q4;M0QZV7	NUMBL	88371000	90988000	93340000	121150000	138720000	124140000	58637000	62896000	84969000	74248000	57496000	103370000	97119000	9.08997e+07	1.28003e+08	7.69621e+07	0.0154504	1.1811	1.40818
A0A087X0S5;P12109	COL6A1	6070400000	6539300000	5057400000	6909700000	9480300000	8453600000	3194500000	2157700000	4210400000	4935300000	5370700000	3392500000	2657800000	5.88903e+09	8281200000	3702700000	0.00214151	1.59047	1.40621
Q6NZI2	PTRF	8721800000	8236400000	7381600000	13227000000	11547000000	9303400000	5972400000	6462700000	5552900000	6920800000	4117900000	5451000000	7145300000	8.11327e+09	1.13591e+10	5.94614e+09	0.00655669	1.36446	1.40007
G5EA06;Q92552;D6RH20;D6RJC7;E5RJ73	MRPS27	34186000	32396000	35960000	44674000	54328000	44310000	34804000	32028000	30193000	28484000	27811000	28538000	22800000	3.41807e+07	4.77707e+07	2.92369e+07	0.0163284	1.1691	1.39759
A0A087WYY3;A0A2R8Y635;A0A2R8YDN7;Q9H7F0;H7C1U7	ATP13A3	18675000	20736000	0	15092000	26059000	13710000	0	0	7472700	13219000	0	7407800	0	13137000	18287000	4.01421e+06	0.0224975	3.27262	1.39202
P22695;H3BRG4;H3BSJ9;H3BP04;H3BUE4;H3BUI9;A0A087WVZ4	UQCRC2	478990000	356180000	611520000	574600000	754010000	667910000	391120000	469520000	426960000	253920000	458590000	466680000	284120000	482230000	6.65507e+08	3.92987e+08	0.0258465	1.22709	1.38006
B4DJ81;P28331	NDUFS1	611200000	638530000	696530000	1043800000	808960000	816710000	612020000	569720000	698140000	536360000	577620000	666450000	438710000	6.48753e+08	8.89823e+08	5.85574e+08	0.0373952	1.10789	1.37159
Q9NXR1;I3L2R3;I3L533;I3L2R9;I3L522;I3L2T8	NDE1	22412000	32058000	28170000	38536000	34176000	40122000	27687000	0	28456000	23652000	20076000	27117000	26264000	2.75467e+07	3.76113e+07	2.18931e+07	0.0440321	1.25823	1.36537
Q9BWS9;E9PKF1;E9PI70;E9PIP0;E9PRL3;E9PPH0;E9PPA0	CHID1	84703000	81873000	103480000	143040000	132020000	93355000	80257000	85194000	69257000	42183000	28565000	0	82112000	9.00187e+07	122805000	5.53669e+07	0.00906038	1.62586	1.36422
K7ELH8;Q6ZPD9;Q8N6Q4;K7ELG1	DPY19L3	20755000	26129000	0	24764000	21069000	17893000	16570000	0	0	0	0	0	15743000	15628000	21242000	4.61614e+06	0.0183765	3.38551	1.35923
Q9NVV4;Q5T851	MTPAP	21632000	27443000	27251000	26521000	41701000	34600000	19911000	0	0	0	28751000	25240000	0	25442000	34274000	1.05574e+07	0.00870857	2.40987	1.34714
A0A0A0MS51;A0A0A0MT01;P06396;A0A0U1RQL8;REV__Q6TDU7;REV__F8W8F9	GSN	5384700000	5239300000	5062000000	6575200000	7419500000	6947500000	4775700000	4769100000	4672600000	4270400000	5036400000	4464100000	5311000000	5.22867e+09	6.98073e+09	4.75704e+09	0.0199831	1.09914	1.33509
H7BXY3;Q7L2E3	DHX30	56276000	44034000	44117000	65267000	65104000	61233000	29899000	35733000	27189000	39071000	26046000	20713000	19353000	4.81423e+07	63868000	2.82863e+07	0.000275295	1.70197	1.32665
O43155	FLRT2	57295000	73542000	56606000	65036000	116960000	66522000	34554000	24998000	51434000	24915000	42725000	50619000	0	62481000	8.28393e+07	3.27493e+07	0.00634875	1.90786	1.32583
A1X283;G3V144;A0A1B0GUF2	SH3PXD2B	221390000	231970000	289210000	323090000	322500000	338410000	138840000	109020000	238030000	167240000	183890000	162160000	104940000	2.47523e+08	328000000	1.57731e+08	0.000617355	1.56927	1.32513
Q9UBQ7;U3KQ56	GRHPR	295060000	364360000	497980000	664640000	520890000	346360000	236770000	304720000	247770000	220140000	359300000	264580000	342650000	385800000	510630000	2.82276e+08	0.0309589	1.36675	1.32356
Q6PCB7;M0QZC9;B7Z225	SLC27A1	57205000	38476000	51001000	51408000	65776000	76913000	42329000	31313000	38150000	43574000	44650000	44565000	34092000	48894000	64699000	3.98104e+07	0.0243815	1.22817	1.32325
K7ES25;A0A494C165;P12955;A0A494C194;V9GYL0	PEPD	189550000	221860000	272800000	271390000	305300000	326460000	213050000	208190000	233080000	217320000	191700000	204010000	165380000	228070000	301050000	2.04676e+08	0.0340238	1.1143	1.31999
P35914;G5E9S9;B7Z4D4;H0Y2L7;B7Z212;Q8TB92	HMGCL	41588000	52196000	45711000	58290000	63804000	61978000	54218000	35646000	40138000	32014000	31637000	21229000	34682000	4.64983e+07	6.13573e+07	35652000	0.00532058	1.30423	1.31956
Q9Y2Z9;A0A0D9SFJ1;G3V2L5;G3V4A6;G3V434;G3V3A1	COQ6	23171000	18121000	26735000	35081000	24892000	29740000	14135000	13615000	14878000	0	11610000	17421000	12300000	2.26757e+07	2.99043e+07	1.19941e+07	0.000994448	1.89056	1.31879
O94885;A0A087WW74;A0A1B0GVI0;S6FRS6;A0A2R8Y4K8;Q9NSI8	SASH1	89678000	103070000	103930000	133240000	136000000	119840000	71440000	48511000	96532000	69898000	65476000	76900000	23923000	9.88927e+07	1.29693e+08	6.46686e+07	0.00122023	1.52922	1.31146
P54727;Q5W0S5;Q5W0S4;H0Y579	RAD23B	2476200000	2382400000	2521300000	3663000000	3291400000	2686800000	1967800000	949310000	2279500000	2346800000	2073100000	2916300000	1382200000	2.45997e+09	3.21373e+09	1.98786e+09	0.023954	1.2375	1.30641
O94760;B4DYP1	DDAH1	617980000	557840000	537520000	834330000	762390000	637740000	391810000	422430000	360290000	298130000	183050000	359590000	353800000	5.71113e+08	744820000	3.38443e+08	0.000367182	1.68747	1.30415
A0A1C7CYX9;Q16555;E5RFU4	DPYSL2	8955600000	11770000000	10068000000	13330000000	13539000000	13166000000	5159500000	4423700000	7170100000	6921200000	5970300000	7182100000	5392700000	1.02645e+10	13345000000	6.03137e+09	0.000217092	1.70186	1.30011
A0A087X2H1;Q9ULT8;H0YJP0;G3V4V5;H0YJD4;A0A087WVU6	HECTD1	240340000	240090000	252010000	331560000	324670000	295600000	245220000	196210000	259030000	267510000	224010000	232270000	167060000	2.44147e+08	3.17277e+08	227330000	0.0345426	1.07397	1.29953
I6L894;Q01484;E9PCH6;E9PHW9;D6RHE1;A0A0U1RQN6;B7Z651;D6R9U4;D6RIY9;D6RHY3;A0A087X0B4	ANK2	121190000	153160000	151400000	154660000	235840000	160390000	43982000	19802000	123960000	110110000	90080000	191850000	91723000	1.41917e+08	183630000	9.59296e+07	0.0281258	1.47938	1.29393
P11216;H0Y4Z6	PYGB	706230000	811310000	766310000	836290000	1103900000	982150000	581230000	718510000	654470000	619710000	628560000	615390000	590120000	7.61283e+08	9.74113e+08	6.29713e+08	0.00960651	1.20894	1.27957
Q9UIA9;E7ESC6;E5RIW1;H0YBE1	XPO7	50581000	57913000	64442000	84715000	68692000	67050000	42735000	42040000	50754000	54370000	53717000	52414000	57772000	5.76453e+07	7.34857e+07	5.05431e+07	0.0227491	1.14052	1.27479
O60664;K7ERZ3;K7EL96;K7ER39;K7EJD0	PLIN3	7426600000	7609700000	8497200000	11878000000	9557500000	8462100000	7002600000	4037800000	8861800000	6878700000	7560000000	7358600000	6743800000	7844500000	9.96587e+09	6.92047e+09	0.0447808	1.13352	1.27043
P22459	KCNA4	32718000	34541000	29606000	0	66169000	56570000	0	0	0	15777000	0	0	0	3.22883e+07	40913000	2.25386e+06	0.0139233	14.3258	1.26711
Q8N241;Q9UBY9;Q68DG0;D3YTC6;C9J5A3	HSPB7;DKFZp779D0968	407910000	456740000	391440000	442710000	526730000	621130000	179840000	101200000	143750000	140620000	159440000	169320000	138460000	4.18697e+08	530190000	1.47519e+08	0.000132654	2.83826	1.26629
CON__P00761		7030700000	7640000000	9322300000	11895000000	10146000000	8251500000	5672900000	2985200000	3942900000	3441000000	2469600000	4125600000	4217300000	7.99767e+09	10097500000	3.83636e+09	0.000275131	2.0847	1.26256
Q96HN2;H0Y8B3	AHCYL2	276580000	354550000	334400000	398470000	322620000	491850000	260310000	222430000	274870000	231900000	156880000	234000000	268240000	3.21843e+08	4.04313e+08	2.35519e+08	0.00648713	1.36653	1.25624
Q7L7X3;J3QS76;H0YF68	TAOK1	100130000	119530000	121750000	160630000	135300000	131680000	105470000	85012000	104450000	101330000	109580000	114340000	102320000	1.13803e+08	1.42537e+08	1.03215e+08	0.0273929	1.10259	1.25248
Q15714;A0A087X0H8;H0Y865	TSC22D1	111400000	118910000	116090000	159710000	150240000	122140000	60003000	35637000	96633000	88643000	110960000	129660000	59794000	1.15467e+08	144030000	8.30471e+07	0.0104825	1.39037	1.24737
K7ESP4;Q8WVC6	DCAKD	26622000	20732000	26610000	30494000	28750000	32830000	22772000	17615000	21425000	18825000	0	20384000	13257000	2.46547e+07	3.06913e+07	1.63254e+07	0.0083578	1.5102	1.24485
Q99717;Q15797;H0YAK7	SMAD5;SMAD1	12588000	23248000	9033300	22621000	19183000	13902000	12040000	0	9399400	0	0	0	0	1.49564e+07	1.85687e+07	3.06277e+06	0.00118912	4.8833	1.24152
Q8NF37;A0A0G2JQ62;A0A0G2JRI7	LPCAT1	78261000	94986000	94880000	98270000	110040000	123960000	54753000	58173000	77149000	74045000	58215000	69272000	83398000	8.93757e+07	1.10757e+08	6.78579e+07	0.00220431	1.3171	1.23923
O14672;C9J9B4;H0YK87;H3BS53;H0YNC5	ADAM10	149120000	174280000	179970000	205990000	183570000	231530000	120040000	98876000	119320000	112000000	105400000	134350000	84285000	167790000	207030000	1.1061e+08	0.000428168	1.51695	1.23386
CON__P02662		53916000	76943000	89225000	89162000	105620000	76235000	81335000	36091000	43007000	76432000	26737000	50737000	39866000	7.33613e+07	90339000	5.06007e+07	0.012946	1.44981	1.23143
A0A024QZ42;O75340;H0Y9X3;A0A087WZ38	PDCD6	169350000	215430000	151420000	189250000	335300000	129660000	173560000	100230000	158210000	55419000	105430000	149410000	66392000	1.78733e+08	218070000	1.15522e+08	0.0429868	1.54719	1.22009
O15084;B4DIW9	ANKRD28	19198000	21611000	18206000	23236000	21138000	27611000	21029000	16182000	17052000	19813000	13350000	21022000	13910000	1.96717e+07	23995000	1.74797e+07	0.0374488	1.1254	1.21977
J3QRJ1;J3QL71;Q96FV2;J3KS57;J3KT79;J3QR84;J3QQM9	SCRN2	63103000	61633000	64468000	73969000	75266000	80351000	45967000	53501000	0	51191000	63111000	61840000	61840000	63068000	7.65287e+07	4.82071e+07	0.0440992	1.30827	1.21343
Q13363;D6RAX2;H0Y8W7;H0Y9M9;E9PGB1;E7ESU7;E7EPF8;E7EUB3;H0Y8U5	CTBP1	185830000	179250000	208640000	254990000	224630000	216260000	176370000	138820000	151500000	156430000	154030000	163600000	128850000	191240000	231960000	152800000	0.00190043	1.25157	1.21293
P36551;H0YA22	CPOX	100680000	90487000	117600000	141680000	111150000	121220000	85914000	86054000	69440000	78836000	116880000	97235000	52799000	1.02922e+08	1.24683e+08	8.38797e+07	0.0161912	1.22702	1.21143
Q9GZY8;C9JHF5;A0A0A0MS29;C9JI76;E9PPR7;C9JU19;C9JAF1;E9PPW6;H7C433	MFF	108300000	80389000	74221000	107540000	102970000	107210000	0	51049000	88439000	49037000	34635000	23427000	0	8.76367e+07	1.05907e+08	3.52267e+07	0.00131076	2.48779	1.20847
P31153	MAT2A	586500000	445890000	497780000	623310000	643030000	580570000	430630000	420710000	517910000	526270000	480170000	514010000	394680000	5.10057e+08	6.15637e+08	4.69197e+08	0.0327512	1.08708	1.207
O14495;A0A286YF41;A0A286YEZ7;A0A286YES4	PPAP2B	138490000	132070000	151090000	97211000	225460000	183870000	62491000	0	108900000	106960000	66965000	156290000	50465000	140550000	168847000	7.88673e+07	0.0149204	1.78211	1.20133
Q14019;H3BT58	COTL1	644680000	730200000	638840000	868980000	899190000	650140000	657110000	405580000	591150000	472590000	505370000	569360000	394380000	671240000	8.06103e+08	5.13649e+08	0.00419178	1.30681	1.20092
B1AMS2;Q14141	38961	63025000	75520000	76931000	83307000	87612000	87776000	28705000	0	49410000	54340000	74373000	71041000	30722000	7.18253e+07	8.62317e+07	4.40844e+07	0.0116776	1.62927	1.20057
Q6YN16	HSDL2	375040000	328360000	328180000	410600000	429990000	395690000	286040000	254620000	259930000	182790000	330500000	331560000	326210000	343860000	4.12093e+08	2.81664e+08	0.0044097	1.22082	1.19843
Q9NZN4	EHD2	5041400000	3999800000	4325900000	6140100000	4749800000	5104500000	2421000000	4816300000	2760300000	3510200000	2182800000	2926100000	4828700000	4455700000	5.33147e+09	3.34934e+09	0.0121747	1.33032	1.19655
O75351;K7EL71;K7EKZ3;Q6PIW4	VPS4B	280940000	264770000	229230000	299940000	231830000	394920000	175080000	238020000	245390000	220100000	144590000	259980000	190880000	2.58313e+08	3.08897e+08	2.10577e+08	0.0363569	1.22669	1.19582
Q9BXK5;A0A087WTL4;A0A087WX97;E9PDD6;F2Z2C3;A0A087WW80;A0A0A0MR90;H0Y3R5;F6VJB4	BCL2L13	126460000	120720000	114820000	163960000	155510000	113280000	99970000	102940000	115510000	105000000	91932000	121910000	114470000	1.20667e+08	144250000	1.0739e+08	0.0370058	1.12363	1.19544
Q9HBR0;H0YF92;I3L0Q8	SLC38A10	102390000	105490000	86656000	145150000	115680000	91141000	77765000	30458000	86402000	44885000	48155000	63552000	39101000	9.81787e+07	1.17324e+08	5.57597e+07	0.00102676	1.76075	1.195
O95140;Q5JXC5	MFN2	31356000	21594000	29538000	33164000	30517000	34617000	31825000	0	0	0	24572000	30872000	23252000	27496000	32766000	1.57887e+07	0.0468972	1.7415	1.19166
P30049;A0A087WTL3	ATP5D	620460000	570270000	627490000	763440000	711160000	687550000	567350000	439280000	468200000	449770000	463190000	620100000	553490000	6.06073e+08	7.20717e+08	5.08769e+08	0.00239771	1.19126	1.18916
A0A087WW77;Q15334	LLGL1	79581000	79647000	70135000	86641000	76714000	109200000	56478000	58725000	40654000	73985000	48382000	56636000	59131000	7.64543e+07	9.08517e+07	5.62844e+07	0.00277808	1.35836	1.18831
A0A024R3B9;E9PR44;P02511;E9PNH7;E9PJL7;E9PRA8	CRYAB	374420000	311030000	424060000	473660000	414670000	422580000	166390000	302810000	161290000	116670000	178780000	229870000	558850000	3.69837e+08	436970000	2.44951e+08	0.0329006	1.50984	1.18152
Q4J6C6	PREPL	24048000	23511000	24135000	21448000	38207000	25021000	22931000	17709000	15682000	20041000	20722000	19680000	19099000	23898000	2.82253e+07	1.94091e+07	0.0430421	1.23128	1.18108
G5E9A6;P51784	USP11	43960000	43937000	37881000	54795000	42217000	51534000	40848000	28027000	31309000	28773000	47244000	35695000	26936000	41926000	4.95153e+07	3.41189e+07	0.0116612	1.22882	1.18102
Q92545	TMEM131	28227000	22908000	33234000	38648000	29788000	30908000	22484000	20972000	17247000	23859000	27983000	16604000	21205000	28123000	3.31147e+07	2.14791e+07	0.00635256	1.30932	1.17749
Q9Y2W1;A0A3B3ITZ9	THRAP3	84579000	75667000	90549000	106660000	85363000	102760000	73096000	61253000	76145000	88875000	67369000	85689000	63498000	8.35983e+07	98261000	7.37036e+07	0.0200212	1.13425	1.17539
A0A3B3ISV5;Q8N9N7;H3BSW0	LRRC57	22344000	27140000	24422000	26466000	28425000	31827000	13654000	0	20915000	26443000	0	30755000	0	2.46353e+07	28906000	1.31096e+07	0.0351022	1.87919	1.17336
O95782;M0R2D9;E9PPZ3;E9PS94;E9PPY8	AP2A1	875370000	854290000	973730000	1257700000	880230000	1024100000	779540000	757710000	729930000	686740000	771210000	869610000	868270000	901130000	1054010000	780430000	0.023086	1.15466	1.16965
P31749;A0A087WY56;G3V3X1;G3V4I6;J3QKW1;M0R0P9;P31751	AKT1	41920000	40275000	43426000	49167000	53972000	43729000	39268000	35013000	32519000	26353000	30495000	31278000	42869000	4.18737e+07	48956000	3.39707e+07	0.0027976	1.23264	1.16914
Q9UNH6;B7ZC83;E9PNL2	SNX7	26822000	30487000	34511000	36575000	38768000	31894000	25457000	21255000	26345000	33637000	24863000	27566000	19136000	3.06067e+07	3.57457e+07	2.54656e+07	0.0103895	1.20188	1.1679
Q13423;E9PCX7;D6RAI5;D6RHU2;D6RCR6	NNT	429850000	458460000	479830000	622960000	481060000	486290000	401620000	507760000	448990000	312450000	305940000	378820000	399260000	4.56047e+08	5.30103e+08	3.93549e+08	0.0253939	1.15881	1.16239
Q96S66;Q5T1P5	CLCC1	37101000	40734000	44696000	47979000	47025000	46439000	44173000	37521000	31637000	36747000	26823000	33071000	39851000	4.08437e+07	4.71477e+07	35689000	0.0122021	1.14443	1.15434
A0A3B3IUB1;Q13144;A0A3B3IS56;A0A3B3IRP4;A0A3B3IUF2;A0A3B3ISM8;A0A3B3ISX3;C9JRD9;A0A3B3IT53;A0A3B3ISS1;A0A3B3ITQ2;A0A3B3ITG6;H7C2X0;A0A3B3ITK8;A0A3B3IST9;A0A3B3ISI2;A0A3B3ISV1	EIF2B5	150260000	150120000	143780000	221580000	151220000	138990000	130050000	120140000	132680000	142110000	111390000	110150000	111280000	1.48053e+08	1.70597e+08	1.22543e+08	0.0319123	1.20818	1.15226
Q13409	DYNC1I2	1078100000	1193700000	1221500000	1494100000	1319400000	1205600000	1221300000	723330000	1154200000	1121900000	887960000	1079200000	861210000	1.16443e+09	1339700000	1.00701e+09	0.0201834	1.15632	1.15052
P17931;G3V3R6	LGALS3	3116100000	3015100000	3071100000	3016500000	3533400000	4019600000	1617900000	1889900000	1887000000	1642200000	1985000000	3051900000	1478600000	3.06743e+09	3.52317e+09	1.93607e+09	0.000272406	1.58436	1.14857
A0A1C7CYZ0;Q12979;A0A0G2JQ41;B7Z683;I3L1U8;A0A0G2JQB5;I3L2P5;I3L4Y1;A0A0G2JQT5;A0A0G2JRJ1;I3L3W0;I3L0R7;A0A0G2JSE0;A0A0D9SGD7;I3L259;I3L2L3;I3L379;I3NI05	ABR	104610000	105580000	92492000	93868000	121470000	132170000	56756000	55919000	67889000	69873000	92047000	77985000	89146000	100894000	115836000	7.28021e+07	0.00158481	1.38587	1.1481
Q9BZG1;C9JY26;C9JBG0;Q96PJ7;E7ES60;K7EIF2;J3QLC6;H7C0Y7;V9GY61;K7EJW7	RAB34	162460000	92694000	135800000	177610000	122030000	148360000	94831000	106220000	98226000	99515000	86064000	93543000	78878000	130318000	1.49333e+08	9.38967e+07	0.012342	1.38789	1.14591
Q9H2G2	SLK	501300000	582540000	536340000	622010000	684920000	547760000	547140000	328250000	506390000	479910000	395210000	547750000	400850000	540060000	618230000	4.57929e+08	0.0146076	1.17935	1.14474
Q9BX40;Q5TBQ0;Q5TBP9;Q5TBQ1;A0A0C4DFV2	LSM14B	53570000	59657000	52061000	62452000	64161000	62595000	55365000	41674000	51244000	56060000	39078000	42076000	37985000	55096000	6.30693e+07	4.62117e+07	0.00474252	1.19225	1.14472
A0A0U1RQK7;A0A0A0MSA7;O43432	EIF4G3	207840000	212420000	213620000	231790000	226920000	264500000	205840000	168270000	172980000	143220000	148310000	196250000	179620000	2.11293e+08	241070000	1.73499e+08	0.00122267	1.21784	1.14093
Q14012;H7C071;C9JES6	CAMK1	47737000	59320000	54038000	61119000	68549000	54110000	38435000	47819000	49766000	41358000	36729000	44359000	65050000	5.36983e+07	6.12593e+07	4.62166e+07	0.0341238	1.16188	1.14081
P16930;H0YLC7	FAH	101530000	68587000	163620000	188930000	84613000	106790000	55880000	52147000	58194000	42725000	41282000	0	40338000	1.11246e+08	1.26778e+08	4.15094e+07	0.0080875	2.68001	1.13962
Q13586;G0XQ39;E9PNJ4;H0YDB2;E9PIQ8	STIM1	180230000	186200000	198690000	260900000	203220000	179690000	102620000	128800000	121820000	95934000	106750000	153070000	132490000	1.88373e+08	2.14603e+08	120212000	0.000455276	1.56701	1.13924
A0A0C4DH22;Q9H4G0;H0Y482;X6RC15	EPB41L1	13363000	12643000	15215000	15820000	18156000	12980000	14224000	12740000	8764100	0	0	0	17490000	1.37403e+07	15652000	7.60259e+06	0.0487345	1.80732	1.13913
P55011;G3XAL9	SLC12A2	83569000	105150000	90520000	104770000	106450000	105620000	81331000	45331000	67081000	75581000	52191000	71797000	44758000	9.30797e+07	1.05613e+08	6.25814e+07	0.000306877	1.48734	1.13466
Q6IAA8;H0YFI1;F5H479;F5GX19;F5H3Y3	LAMTOR1	129030000	125100000	112290000	207590000	121620000	86231000	73367000	93643000	90043000	74436000	97015000	80754000	74986000	122140000	1.3848e+08	8.34634e+07	0.036828	1.4634	1.13378
E9PN17;A0A3B3ITX4;O75964;A0A3B3IRW3	ATP5L	65070000	63326000	71849000	89090000	87413000	50301000	0	78855000	0	0	34503000	0	46932000	6.67483e+07	7.56013e+07	2.28986e+07	0.00581742	2.91496	1.13263
A0A2R8YE59;A0A2R8Y5H3;A0A2U3TZL3;A0A2R8Y7Q9;A0A2R8YEK8;A0A2R8YE18;A0A2R8Y5S9;A0A2R8Y7C5;Q9Y5P4;A0A2R8YFI2;A0A2R8YEA4;A0A2R8YFA1;A0A2R8Y773;H0Y9J1	COL4A3BP	38234000	47172000	44334000	41079000	50088000	55620000	37395000	37025000	34432000	32077000	47398000	37791000	29618000	4.32467e+07	48929000	3.65337e+07	0.0166655	1.18375	1.13139
P12110;H7C0M5;C9JH44	COL6A2	4080700000	5055400000	5424000000	7769100000	4776200000	3927400000	2704600000	907110000	3038300000	2941300000	2695100000	2538600000	1411500000	4.85337e+09	5490900000	2.3195e+09	0.002401	2.09242	1.13136
Q13164;S4R3I1;J3KT61;C9JUK9;J3KT50;I3L0J8	MAPK7	59232000	59520000	68976000	76070000	78711000	57591000	35656000	23877000	41379000	49544000	33655000	50342000	30682000	62576000	7.07907e+07	3.78764e+07	0.000209458	1.65211	1.13128
Q9UHQ9;H7C0R7	CYB5R1	244370000	229310000	242400000	281990000	282230000	245350000	175900000	138260000	215100000	169790000	134740000	162700000	157120000	2.38693e+08	2.69857e+08	1.64801e+08	4.14436e-05	1.44837	1.13056
P02792	FTL	51811000	49350000	45060000	60078000	39138000	65683000	42175000	58723000	25216000	0	0	0	55497000	4.87403e+07	5.49663e+07	2.59444e+07	0.0439337	1.87864	1.12774
Q16891;B9A067;D6RAW4	IMMT	1243700000	1093000000	1155800000	1297900000	1350900000	1280300000	1154200000	972730000	1139500000	1154800000	1050500000	1247000000	820910000	1.16417e+09	1309700000	1.07709e+09	0.036226	1.08084	1.12501
Q93050;K7EM24;K7EN36;K7EPG4;B7Z641;B7Z2A9	ATP6V0A1	14500000	16736000	17768000	23831000	18740000	12155000	16102000	12845000	10821000	0	10118000	11770000	15075000	1.63347e+07	18242000	1.09616e+07	0.032442	1.49018	1.11677
H7BXH2;E9PKF6;Q5H9R7;E9PQP7;H0YEN2;E9PK08;E9PNN8;E9PJD8;H0YDK9;E9PKG4;H0YDW1	PPP6R3	113810000	130420000	153540000	167560000	115650000	160750000	112190000	80058000	104860000	113150000	70005000	96212000	91526000	132590000	1.47987e+08	9.54287e+07	0.00357194	1.38941	1.11612
O75955;A0A140T9R1;A0A140T9W4;A2AB10;A0A140T974;A0A140T9X0;A2AB12;A2AB09;A2AB13;A0A0G2JJQ6;A0A140T959;A2AB11;A0A140T907;A0A140T9C3;A0A140T905;A0A140T9B1;A0A140T957;A2ABJ5;A0A140T910	FLOT1	246270000	297760000	218840000	285450000	298010000	267260000	163990000	248740000	168820000	186930000	99550000	164350000	216040000	254290000	2.83573e+08	1.78346e+08	0.00181513	1.42583	1.11516
Q07954;H0YJI8;Q6PJ72;Q7Z7K9	LRP1	3331000000	3037600000	3654000000	4045600000	3719100000	3399400000	2681500000	2738500000	3210700000	2635200000	3042900000	3281300000	2918800000	3.34087e+09	3.72137e+09	2.92984e+09	0.00697444	1.14029	1.11389
Q92542;Q5T205;H0Y3Z4;Q5T209;H0Y6T7;Q5T210	NCSTN	347510000	408810000	340590000	507770000	333580000	379920000	328040000	231670000	278920000	247540000	208330000	279730000	209310000	3.65637e+08	407090000	2.54791e+08	0.00274346	1.43504	1.11337
Q4LDE5;A0A0A0MSD0	SVEP1	29453000	21645000	31193000	28308000	29830000	33338000	0	0	18439000	0	0	19050000	11574000	2.74303e+07	30492000	7009000	0.000328579	3.91359	1.11162
P00966;Q5T6L6;Q5T6L5	ASS1	1178300000	844090000	1089000000	1043900000	1274100000	1119800000	321930000	600050000	452590000	396210000	328530000	435480000	704890000	1037130000	1.14593e+09	4.62811e+08	9.46356e-06	2.24093	1.10491
F5H5I6;Q12849;H0Y8R1;H0YAK1;H0YAM1	GRSF1	47049000	45942000	43786000	52588000	54298000	44125000	31615000	0	0	0	28590000	0	0	4.55923e+07	50337000	8.60071e+06	0.000231901	5.30099	1.10407
F8VQD4;Q8TAD7	C12orf75;OCC1	21244000	28293000	35361000	38453000	31498000	23463000	0	17256000	12890000	0	13236000	15326000	0	2.82993e+07	31138000	8.38686e+06	0.00027615	3.37425	1.10031
Q06587;X6RFN3	RING1	49052000	53292000	39487000	70759000	37043000	48212000	46709000	25516000	0	44425000	44980000	36981000	0	47277000	5.20047e+07	28373000	0.0442672	1.66627	1.1
Q9NYL9;H0YKU1;H0YNJ8;H0YNU8	TMOD3	244030000	215050000	209800000	250130000	245940000	239120000	170130000	202070000	196020000	216950000	159330000	214120000	167410000	222960000	2.45063e+08	1.89433e+08	0.00243651	1.17699	1.09914
G5E9W2;Q9P2E5	CHPF2	3220800	3540600	3845100	3574700	3129100	4952700	4703400	0	0	0	0	3381400	0	3535500	3885500	1.15497e+06	0.0144025	3.06111	1.099
Q96JJ7;B4DIE3;H3BPB3;H3BRY0;H3BT89;H3BVI1	TMX3	633760000	669830000	578380000	675500000	722140000	664800000	560430000	449210000	700550000	666430000	496610000	569630000	372920000	6.27323e+08	687480000	5.45111e+08	0.0468271	1.15082	1.09589
P35813;E9PKB5;E9PL75;E9PJN3	PPM1A	57557000	70380000	50102000	55233000	73447000	66287000	51054000	41054000	51916000	50293000	56929000	51216000	47039000	5.93463e+07	64989000	4.99287e+07	0.0213659	1.18862	1.09508
O60493	SNX3	195540000	236580000	292370000	269140000	275740000	247400000	199850000	165630000	236770000	208840000	197160000	252130000	146560000	2.41497e+08	2.64093e+08	2.00991e+08	0.0242308	1.20153	1.09357
CON__REFSEQ:XP_001252647;CON__A2I7N3;CON__ENSEMBL:ENSBTAP00000038329		71131000	62325000	57598000	53826000	104390000	50397000	55663000	21890000	32927000	33460000	33966000	34004000	21303000	6.36847e+07	6.95377e+07	3.33161e+07	0.00716757	1.91153	1.09191
O15075	DCLK1	95445000	140820000	133460000	118880000	138010000	146770000	0	52921000	105200000	24284000	0	93811000	145430000	1.23242e+08	1.34553e+08	6.02351e+07	0.0174219	2.04601	1.09178
P49006	MARCKSL1	160980000	184580000	223140000	252480000	209390000	158390000	32694000	27589000	30334000	26705000	0	54847000	55572000	1.89567e+08	2.06753e+08	3.25344e+07	1.89766e-05	5.82665	1.09066
E9PS17;E9PK59;Q96KG9;E9PPN3;A0A0A0MQX4;H0YCI6;H0YDH0	SCYL1	111190000	90837000	112020000	135810000	106790000	99771000	86461000	65993000	85204000	81127000	118490000	96936000	87238000	1.04682e+08	1.14124e+08	8.87784e+07	0.0369074	1.17914	1.09019
Q9NZQ3;C9JSC3;F8WCR8;C9JC20;C9JMQ4;H7C2K2	NCKIPSD	11241000	15890000	20551000	25729000	12081000	14172000	0	12456000	14313000	6967600	0	11934000	10038000	15894000	1.73273e+07	7.95837e+06	0.0200906	1.99714	1.09018
Q6YHK3	CD109	109430000	94962000	107020000	121290000	107540000	109840000	98241000	26227000	70982000	84344000	71630000	74339000	22972000	103804000	112890000	64105000	0.00560995	1.61928	1.08753
Q9BV44;C9J9V2;H7C0R6;H7C3J3	THUMPD3	36213000	28529000	38516000	35747000	42270000	33837000	32582000	26379000	26091000	26031000	29348000	33888000	27930000	3.44193e+07	3.72847e+07	2.88927e+07	0.0129539	1.19128	1.08325
Q9UDT6;H7C4L6	CLIP2	153410000	141610000	150040000	185100000	155500000	140970000	137690000	94577000	113740000	128440000	137750000	79742000	112500000	1.48353e+08	1.60523e+08	1.1492e+08	0.0034165	1.29093	1.08203
P25686;C9JRD2;C9JXB9;C9J1G2;E7ETU0;C9JX00	DNAJB2	156370000	174660000	188240000	247830000	185450000	128400000	116220000	29170000	135470000	97580000	85169000	109420000	81745000	173090000	1.87227e+08	9.35391e+07	0.00190891	1.85046	1.08167
Q96A65	EXOC4	163700000	166250000	181700000	200280000	184900000	166150000	172350000	153540000	149920000	154580000	148430000	160650000	172580000	170550000	1.83777e+08	1.58864e+08	0.0286806	1.07356	1.07755
Q6NXS1;P41236;E7EMN6;E7EUI7	PPP1R2P3;PPP1R2	78854000	77561000	66208000	86763000	77479000	75336000	74616000	52083000	79091000	52059000	33588000	68973000	46539000	7.42077e+07	7.98593e+07	5.81356e+07	0.0237141	1.27646	1.07616
Q9NRY4	ARHGAP35	202790000	199460000	246120000	256910000	191970000	247000000	143930000	180660000	166700000	174890000	137350000	114070000	115080000	2.16123e+08	231960000	1.47526e+08	0.000565613	1.46499	1.07328
Q7Z6B7;G5EA48;A0A087WZH4	SRGAP1	137940000	140030000	125900000	154050000	136030000	142470000	114790000	97647000	107200000	95852000	70999000	101570000	92300000	1.34623e+08	1.44183e+08	97194000	5.08145e-05	1.3851	1.07101
P51991;H7C1J8	HNRNPA3	360480000	256170000	320850000	320020000	352380000	330200000	299380000	205270000	211730000	285780000	308640000	274650000	220840000	312500000	334200000	2.58041e+08	0.0141755	1.21105	1.06944
Q6ZMI0;F8WE40;F8W7E1;F8WBY8	PPP1R21	82900000	76610000	84424000	88099000	92014000	80677000	55924000	66322000	71815000	72512000	46776000	67088000	72588000	8.13113e+07	86930000	6.47179e+07	0.00131006	1.2564	1.0691
Q8TCS8;H7C3C5	PNPT1	79318000	82263000	91027000	96598000	91921000	81487000	94656000	63904000	71032000	74738000	85571000	68739000	72395000	8.42027e+07	90002000	7.58621e+07	0.0447462	1.10994	1.06887
H7BXZ6;Q8IXI2	RHOT1	7595800	9517600	8403800	9793000	8783300	8649600	7801200	0	8549800	0	6086800	0	0	8.50573e+06	9075300	3205400	0.010379	2.65356	1.06696
Q9BZL4	PPP1R12C	58174000	65044000	53911000	63576000	67285000	57686000	31837000	43475000	44036000	34901000	34426000	37289000	76090000	59043000	62849000	4.31506e+07	0.021072	1.3683	1.06446
Q9Y2T2;H0YBM0	AP3M1	431470000	512510000	516480000	632560000	388040000	531480000	464160000	281250000	388200000	356080000	348350000	449830000	357550000	486820000	517360000	3.77917e+08	0.0160287	1.28817	1.06273
Q8NDI1;B5MC86;C9K0H9;H7C0Q4;H7C1E6;H7BZ98	EHBP1	411380000	362260000	397050000	429620000	379230000	434340000	242660000	140560000	314580000	303110000	250780000	357210000	244710000	390230000	4.14397e+08	2.64801e+08	0.0012914	1.47367	1.06193
O75170;T1ECW5;A0A0A0MSJ8	PPP6R2	37669000	34889000	46099000	41774000	41433000	42701000	36388000	28066000	31387000	40241000	29353000	34833000	34036000	3.95523e+07	4.19693e+07	33472000	0.00833616	1.18165	1.06111
P53007;B4DP62	SLC25A1	295790000	216210000	258150000	271310000	213240000	331170000	253200000	201710000	168540000	162720000	131870000	236490000	156840000	2.56717e+08	2.71907e+08	1.87339e+08	0.0113067	1.37034	1.05917
Q9Y2A7;F8W050;P55160	NCKAP1	298250000	267460000	335920000	287470000	374870000	291310000	258750000	234810000	251550000	193960000	191950000	259300000	239080000	3.00543e+08	3.17883e+08	2.32771e+08	0.00329229	1.29115	1.0577
A0A0G2JNZ2;A0A0G2JPP5;Q14160;A0A0G2JMS7;H0YCG0;Q5T0G3;Q9BTT6	SCRIB	141700000	160150000	164790000	163300000	188000000	142020000	128980000	126150000	121770000	121870000	106840000	138790000	110050000	1.55547e+08	164440000	1.22064e+08	0.00149918	1.2743	1.05717
P16333;C9JVV5;C9J869;C9JAB9;C9K098;C9J0K5;H7C5C7	NCK1	56050000	86311000	61836000	69871000	75527000	70468000	54448000	48696000	47522000	62439000	54861000	47948000	56445000	6.80657e+07	7.19553e+07	5.31941e+07	0.00925623	1.27957	1.05715
Q9UMZ2;A0A087WZS7	SYNRG	25643000	30471000	32082000	33797000	28376000	31006000	26865000	16983000	29125000	28453000	24384000	27412000	21943000	2.93987e+07	3.10597e+07	2.50236e+07	0.0262221	1.17484	1.0565
Q5T0I0	GSN	349380000	292360000	400800000	299600000	452570000	346860000	240900000	291440000	252800000	245400000	283330000	254950000	258900000	3.47513e+08	3.66343e+08	2.61103e+08	0.010746	1.33094	1.05418
Q9NRK6	ABCB10	15653000	16678000	15274000	13998000	20388000	15693000	0	14097000	15330000	0	0	22204000	0	1.58683e+07	16693000	7.37586e+06	0.0490493	2.15139	1.05197
O15294;C9JZL3	OGT	70963000	61344000	74590000	81404000	69235000	66603000	69197000	30694000	60842000	62099000	56490000	48078000	37957000	6.89657e+07	72414000	5.21939e+07	0.0126393	1.32134	1.05
Q9P035;H3BPZ1;H3BS72;H3BRL8;H3BMZ1	HACD3	381360000	246280000	370120000	412460000	300600000	334120000	255580000	142040000	246490000	204130000	306320000	208100000	201840000	3.32587e+08	349060000	223500000	0.00394792	1.48808	1.04953
P12931;H2E272;H7C3Z8;H7C074;H0Y3C5;J3KPD6;F6SF04;Q9H3Y6;P42685;P07948;P08631;Q04912	SRC	189690000	207650000	190410000	286180000	175240000	155290000	88847000	97545000	135990000	119380000	129120000	113750000	149250000	1.95917e+08	205570000	119126000	0.00513735	1.64462	1.04927
Q8TDX7;Q5TBH0;F8WAG2;F5H3U7	NEK7	287600000	269150000	483090000	468110000	366610000	255210000	335330000	124880000	185900000	215800000	253010000	272590000	167700000	3.46613e+08	363310000	2.22173e+08	0.0250058	1.56011	1.04817
Q92508;H0YB49;E7EUT2;H3BSF6;H7C2J5;H3BRR7	PIEZO1	106910000	95334000	93186000	115370000	97612000	96661000	84872000	95766000	70639000	62092000	54494000	75831000	88701000	9.84767e+07	1.03214e+08	7.60564e+07	0.00386548	1.29478	1.04811
Q6VY07;B4DF77;E9PPK2;H0YF56;E9PNZ9;H0YE62;E9PNG7;H0YCU5	PACS1	153380000	151590000	140910000	189110000	145970000	132230000	121630000	125340000	121990000	121550000	134620000	115030000	129070000	1.48627e+08	155770000	1.24176e+08	0.0158954	1.19691	1.04806
CON__Q3SZ57		18398000	20337000	19540000	25771000	18914000	16379000	13446000	0	0	10412000	0	0	0	19425000	2.03547e+07	3.40829e+06	0.000100458	5.69935	1.04786
Q8WZA0;K7ES95	LZIC	58801000	52032000	50835000	61631000	46796000	60675000	35201000	40506000	45957000	37328000	45291000	58049000	33836000	5.38893e+07	5.63673e+07	4.23097e+07	0.00882647	1.27369	1.04598
Q9BVA0;H3BTU7;H3BTV8;H3BT67;H3BPK1	KATNB1	8431800	13345000	9531600	12643000	9947200	10153000	0	0	8156600	7978100	0	8178600	9210900	1.04361e+07	10914400	4.78917e+06	0.0129328	2.17911	1.04583
Q8TE77;A0A087WWG1;C9JUG3;E9PIT5;E9PMS1	SSH3	98368000	96292000	116590000	128800000	102900000	93464000	50730000	108250000	52195000	39191000	46475000	51474000	116330000	103750000	108388000	6.63779e+07	0.0162281	1.56302	1.0447
A0A1W2PPI7;O75382;E9PMK8;A0A0J9YY97	TRIM3	69769000	70084000	77229000	78527000	71796000	76369000	60976000	51465000	57963000	58410000	46280000	60982000	52163000	7.23607e+07	75564000	5.54627e+07	2.66817e-05	1.30467	1.04427
P48637;A0A2R8Y430;A0A2R8Y5T7;A0A2R8Y6Q7;A0A2R8Y7I7;A0A2R8YF34;A0A2R8Y2X9;A0A2R8Y6Y6;A0A2R8Y4V9;A0A2R8Y790;A0A2R8Y446;A0A0S2Z4J7;A0A2R8Y2F2	GSS	417210000	493260000	456580000	478490000	498660000	449480000	401730000	383120000	373530000	415850000	415800000	420770000	347260000	4.55683e+08	4.75543e+08	3.94009e+08	0.00124975	1.15653	1.04358
Q15084	PDIA6	4793300000	5521500000	5833900000	5426700000	5786300000	5627400000	4889100000	4363900000	3803100000	3751600000	4232800000	4208000000	5192400000	5382900000	5.61347e+09	4348700000	0.000904192	1.23782	1.04283
Q2M2I8;E9PG46;A0A096LP60	AAK1	317460000	319930000	360830000	403100000	305370000	331800000	311840000	210920000	227630000	282410000	236390000	258160000	251150000	332740000	3.46757e+08	2.54071e+08	0.00129153	1.30963	1.04212
P54802	NAGLU	95062000	55509000	88555000	104170000	71722000	72741000	38850000	54141000	44648000	25072000	42782000	55782000	62359000	7.97087e+07	8.28777e+07	4.62334e+07	0.00309394	1.72405	1.03976
F8VW41;Q86VP3	PACS2	10847000	11379000	12963000	11594000	15103000	9876000	7249000	0	0	0	0	0	0	1.17297e+07	12191000	1.03557e+06	4.81597e-06	11.3268	1.03933
A0A2R8YD50;P51659;E7EWE5;E7ER27;G5E9S2;E7ET17;A0A2R8Y7L2;E7EPL9;A0A2R8YDT8;A0A2R8YF45;A0A2R8Y7W2;A0A2R8YEG2	HSD17B4	1187000000	1102000000	1057900000	1237700000	1175000000	1059400000	791990000	832540000	961150000	1142200000	970010000	884380000	1000800000	1.11563e+09	1.15737e+09	9.40439e+08	0.00428216	1.18629	1.03741
Q5VSL9;Q9ULQ0	STRIP1	75142000	74028000	60126000	65155000	69770000	81879000	65534000	45464000	63763000	50945000	42118000	52832000	58463000	6.97653e+07	72268000	5.41599e+07	0.0037592	1.28814	1.03587
O76024;H0Y9G5	WFS1	52935000	50481000	45632000	49263000	55765000	49310000	32201000	39182000	29207000	33072000	33226000	21680000	33621000	4.96827e+07	51446000	3.17413e+07	1.43804e-05	1.56524	1.03549
Q68D91	MBLAC2	35337000	27774000	23224000	26819000	36349000	26135000	20423000	22201000	16469000	17696000	25120000	17321000	19508000	2.87783e+07	2.97677e+07	1.98197e+07	0.00528175	1.45201	1.03438
A0A0C4DGH0;Q5ZPR3;H0YK40;H0YK59;H0YL10;H0YLT8;H0YN85;H0YN29	CD276	335420000	279660000	265610000	286080000	285260000	338710000	164770000	196070000	186860000	241220000	209000000	205730000	182010000	2.93563e+08	303350000	1.97951e+08	9.22507e-05	1.48301	1.03334
Q9UIW2	PLXNA1	120430000	126730000	122720000	138330000	126080000	117140000	52556000	66282000	95101000	84494000	155510000	107350000	84906000	1.23293e+08	1.27183e+08	9.23141e+07	0.0394096	1.33558	1.03155
P54725;A0A494C0B4;K7ENJ0;K7ELW1;K7EQ16	RAD23A	319670000	357870000	348750000	356100000	372560000	329320000	289490000	191510000	242530000	210390000	238870000	266800000	160950000	3.42097e+08	352660000	2.28649e+08	0.000158463	1.49617	1.03088
O43399;A0A087WYR3;A0A087WZ51	TPD52L2	1278700000	1611000000	1616000000	1871500000	1378500000	1389000000	936940000	850370000	976670000	826020000	867800000	1033400000	1278000000	1501900000	1.54633e+09	9.67029e+08	0.000556177	1.55311	1.02958
B7Z5N5;Q15796;K7EJX0;H0YMP2;H0YL71;K7ESI8;K7EL92;H3BP09;K7ERC7;H3BVD1;O15198	SMAD2	36935000	28483000	38138000	40985000	28349000	37145000	15724000	27130000	27635000	25544000	13417000	34941000	33091000	3.45187e+07	35493000	2.53546e+07	0.0271596	1.36144	1.02823
Q13625;H7C5L8	TP53BP2	23842000	22639000	15464000	19921000	21291000	22421000	18594000	14948000	0	22688000	12379000	16232000	0	2.06483e+07	21211000	1.21201e+07	0.040566	1.70364	1.02725
F5GWT4;Q9H4A3;F6UYG0;H0YH68;K7ENT7;H0Y7J9;H0Y493;H0Y7R3	WNK1	307070000	283730000	377050000	358450000	304840000	330430000	289980000	194880000	323140000	273450000	281720000	323330000	240740000	3.22617e+08	331240000	275320000	0.0427744	1.17179	1.02673
P57105;A0A087X1F5;A0A087WYV9;A0A087WTA2	SYNJ2BP;SYNJ2BP-COX16	66316000	55742000	61872000	64578000	52693000	71507000	55417000	41712000	57630000	48890000	41837000	56326000	38788000	61310000	62926000	4.86571e+07	0.00758269	1.26004	1.02636
Q9UHD8;K7ENL0;K7EJV0;K7EPY1;K7EJ51;K7EL40;K7EK18;K7ER52;K7EIE4;K7ER14;K7EQD7;K7EJL9;K7ELJ9;K7EIR4;K7EKN4;K7EN52;K7ENQ5;K7EJZ2;K7ER34;K7EQ08;K7ERG1	40057	4400500000	4575900000	4232800000	5269300000	4144000000	4131100000	2477400000	2416600000	2663400000	2806700000	2317800000	2366500000	3530500000	4.40307e+09	4514800000	2.65413e+09	1.32501e-05	1.65895	1.02538
Q8WXF7;G3V5T4;H0YJ65	ATL1	135260000	147840000	160500000	173370000	154170000	127060000	35600000	70538000	84969000	76865000	114830000	144930000	134960000	1.47867e+08	1.51533e+08	9.46703e+07	0.00869858	1.56191	1.0248
I3L0N3;P46459;I3L2G1;I3L0L3;K7EQD6;I3L338;I3L4Q9	NSF	620930000	687990000	721750000	709070000	762240000	607680000	609430000	549970000	506150000	517000000	611060000	588720000	657070000	676890000	6.92997e+08	5.77057e+08	0.00692702	1.173	1.0238
P36507;G5E9C7	MAP2K2	1029100000	1210500000	1202400000	1255400000	1146600000	1118600000	776630000	524090000	911270000	867340000	831620000	1090300000	714480000	1.14733e+09	1.17353e+09	8.16533e+08	0.0013193	1.40513	1.02284
Q7L311;Q5H9E0;Q5H9E1;A0A1B0GXK8;A0A0B4J1X4	ARMCX2	125750000	107460000	131230000	188040000	102020000	81726000	82817000	55150000	93768000	62151000	78552000	63408000	52836000	121480000	1.23929e+08	6.98117e+07	0.0145689	1.74011	1.02016
D6RCP5;Q8N264;D6RBC2;D6RHH1	ARHGAP24	16117000	24562000	15409000	20375000	18776000	18055000	12306000	0	10401000	16761000	17520000	17962000	0	18696000	1.90687e+07	1.07071e+07	0.0350924	1.74612	1.01993
O14976;D6RAW3;A0A087X1U9;D6RF16;D6RAQ7;D6RE78;D6RC24;H0Y8H5	GAK	65945000	68711000	80296000	86673000	62839000	68862000	66746000	49789000	51691000	49703000	46095000	66796000	57525000	7.16507e+07	7.27913e+07	5.54779e+07	0.00654815	1.29152	1.01592
F5GZI3;Q5VWU8;Q5VWV2;Q8TEW0;B1AP52	PARD3	27287000	21579000	22443000	33491000	20018000	18867000	15052000	9589100	19539000	22709000	15284000	22279000	0	2.37697e+07	2.41253e+07	1.49217e+07	0.0367502	1.59296	1.01496
C9JG97;C9JEH3;Q13685;H7C0R2;C9JTS3	AAMP	38102000	35726000	44175000	50492000	33882000	35098000	31331000	21612000	34937000	23380000	28645000	41211000	28014000	3.93343e+07	39824000	2.98757e+07	0.0230917	1.3166	1.01245
A6NMH6;A6NFQ9;F8W8I8;Q92599;A0A087X142;C9J4G8;C9JV02;A0A0A0MRP8	39692	197550000	236510000	237680000	189320000	246460000	244200000	107420000	162500000	192170000	288780000	116340000	142990000	144090000	2.23913e+08	226660000	1.64899e+08	0.0439734	1.35789	1.01227
Q96K76	USP47	151560000	153300000	188530000	199030000	159110000	139790000	150410000	105270000	122850000	143980000	129280000	147300000	118520000	1.64463e+08	1.65977e+08	1.31087e+08	0.0152426	1.25461	1.0092
A0A087WW06;Q96AY4;B0QYP5;B0QYP4	TTC28	94780000	104450000	93354000	93915000	95231000	105550000	44215000	49307000	65831000	60831000	53393000	85540000	57259000	97528000	98232000	5.94823e+07	0.000114621	1.63961	1.00722
A0A096LP25;A0A096LNZ0;Q6ZSR9	AAK1	96419000	112420000	125280000	140950000	104690000	90041000	92320000	58231000	90885000	80031000	76427000	86366000	91143000	111373000	1.11894e+08	8.22004e+07	0.010756	1.3549	1.00467
CON__P41361;P01008	SERPINC1	251520000	234880000	238110000	260790000	161170000	304030000	126830000	58921000	173750000	272030000	243790000	164550000	46622000	2.41503e+08	2.41997e+08	1.55213e+08	0.0448833	1.55594	1.00204
P62191;G3V4X1	PSMC1	779550000	965810000	911320000	944800000	842300000	874570000	857100000	839360000	704730000	788210000	817360000	881390000	709930000	885560000	8.87223e+08	7.99726e+08	0.0466602	1.10733	1.00188
P10301	RRAS	506880000	573580000	678040000	694210000	617920000	441710000	358990000	452650000	473750000	256580000	241440000	175950000	439240000	5.86167e+08	5.84613e+08	3.42657e+08	0.00197248	1.71065	0.99735
P19021;H7BYD9	PAM	37768000	42296000	54627000	48859000	39693000	45765000	53174000	24051000	23182000	16689000	0	18073000	11603000	44897000	4.47723e+07	2.09674e+07	0.00740196	2.14127	0.997223
O75410;E5RFM9;R4GMT7;E5RJG6	TACC1	36372000	44219000	51814000	51069000	43124000	37822000	37981000	41381000	35626000	37895000	28258000	36600000	20026000	44135000	44005000	3.39667e+07	0.0229712	1.29936	0.997054
Q9Y2U8	LEMD3	117220000	118850000	138030000	134850000	123010000	114970000	109670000	100390000	121580000	89712000	86364000	110680000	76917000	124700000	1.24277e+08	9.93304e+07	0.00550208	1.25541	0.996605
Q96HY6;A0A0A0MRX2	DDRGK1	119210000	107310000	99513000	110640000	92485000	120780000	104630000	73217000	90998000	83972000	77811000	82061000	58372000	1.08678e+08	1.07968e+08	8.15801e+07	0.00309111	1.33216	0.993473
E9PC69;E7ETY4;Q7KZI7;F5H6N2;F5H4F6;F5H4J8	MARK2	37151000	63609000	48462000	62723000	36465000	48939000	55992000	24561000	20843000	33422000	24472000	21489000	23848000	4.97407e+07	4.93757e+07	2.92324e+07	0.0120037	1.70156	0.992662
P52594;B8ZZY2;C9J2I0	AGFG1	637920000	625220000	637360000	658380000	620210000	607440000	525480000	490150000	451270000	433480000	312580000	490690000	470760000	633500000	6.28677e+08	4.53487e+08	0.000331295	1.39695	0.992386
D6R938;E9PBG7;E9PF82;Q13557;H0Y9J2;H0Y9C2;Q9UQM7;E9PBE8;E7EQE4;H7BXS4;D6RHX9;D6RFJ0;E7ERS6;E7ETC9;H7BZC6	CAMK2D	774520000	812890000	746120000	775040000	807090000	733100000	458400000	510810000	454870000	352440000	313160000	408950000	623660000	7.77843e+08	7.71743e+08	4.46041e+08	7.24655e-05	1.74388	0.992158
Q8WWH5	TRUB1	42474000	46006000	56602000	54388000	44730000	44507000	50299000	24455000	35393000	32522000	24080000	29686000	17300000	4.83607e+07	47875000	3.05336e+07	0.00394099	1.58385	0.989957
Q5SW79;H0Y2V6;E7EMW0;E5RIH6;E5RJT5;E5RFU8;H0YB92;H0YB66;Q00G26	CEP170	401500000	452800000	493330000	541020000	434550000	353160000	405140000	141810000	254590000	252420000	285330000	273640000	212310000	449210000	442910000	2.60749e+08	0.000804935	1.72277	0.985975
F8WD26;J3KP06;Q8WWI1;E9PMP7	LMO7	1064700000	999500000	1089400000	1232200000	997620000	873970000	1068500000	884050000	702910000	593020000	799340000	722800000	909450000	1051200000	1.0346e+09	8.11439e+08	0.0119333	1.29548	0.984205
P30419;K7EN82;B7Z8J4;K7EN42	NMT1	257280000	280760000	269530000	289540000	275750000	228360000	240110000	245310000	260410000	252130000	198040000	240430000	233550000	269190000	264550000	2.38569e+08	0.0347168	1.12835	0.982763
P04899	GNAI2	1363000000	1575200000	1789500000	1185500000	1137300000	2320200000	950970000	1166900000	872950000	727300000	899190000	960820000	935190000	1575900000	1.54767e+09	9.30474e+08	0.01636	1.69365	0.982084
Q96L92;A0A2R8Y8A7;A0A2R8Y3S6;A0A2R8Y871;H7C603;C9JSM2;O60759	SNX27	204980000	231230000	217920000	225640000	209460000	207150000	164990000	127140000	156370000	143180000	133120000	190180000	127470000	2.18043e+08	2.14083e+08	1.48921e+08	8.79847e-05	1.46415	0.981838
O00203;H0YBD0;F5GWU4;F5GYB0	AP3B1	665140000	776110000	825430000	771200000	723170000	730740000	773460000	564260000	700050000	666080000	511710000	727730000	575260000	755560000	7.41703e+08	6.45507e+08	0.0375408	1.17049	0.98166
F8W930;Q9Y6M1	IGF2BP2	504500000	524730000	504910000	528110000	495590000	481640000	366070000	425300000	419730000	289830000	321380000	437590000	392540000	511380000	501780000	378920000	0.000616854	1.34957	0.981227
P30048	PRDX3	1469700000	1542300000	1558500000	1470900000	1636400000	1374100000	1241400000	1015500000	1179800000	876300000	1300300000	1024900000	947970000	1523500000	1493800000	1.08374e+09	0.000139495	1.40578	0.980505
P02751;H0Y7Z1;H0Y4K8	FN1	1256800000	1530600000	1580300000	1581800000	1378300000	1317900000	1392400000	674060000	1264200000	1345900000	1287700000	1234600000	745750000	1455900000	1426000000	1.13494e+09	0.0382196	1.28279	0.979463
Q6WCQ1;A0A494BZV2;J3KSW8;H0Y2S9;H0Y7E2;H7C3G6;A0A1W2PPU9;J3QRL2;J3KSK7;A8MZF8	MPRIP	171310000	211690000	171920000	183660000	185770000	173940000	101720000	134860000	155130000	123030000	83865000	151430000	154950000	1.84973e+08	1.81123e+08	1.29284e+08	0.00156639	1.43076	0.979186
Q13724;A0A3B3IRK6;C9J8D4;A0A3B3IRW2;A0A3B3IS52;C9JDQ1;A0A3B3ITC1;A0A3B3IRI7;A0A3B3ITU6;B8ZZE2	MOGS	637710000	691690000	664960000	738340000	665240000	549010000	450320000	355840000	536000000	366410000	393820000	470960000	458000000	6.64787e+08	6.50863e+08	433050000	6.14034e-05	1.53513	0.979056
Q96TC7;H0YMB1;H0YNE5;H0YLG5;H0YLV7	RMDN3	108180000	126260000	146300000	137520000	118740000	116390000	86105000	85753000	112500000	99153000	49882000	113290000	93254000	1.26913e+08	1.24217e+08	9.14196e+07	0.00614919	1.38825	0.978752
P22059;H0YCV6	OSBP	204360000	253040000	236360000	246840000	225840000	205870000	235020000	156830000	209180000	194220000	201200000	205520000	183070000	2.31253e+08	2.26183e+08	1.97863e+08	0.0299098	1.16876	0.978076
Q14697;F5H6X6	GANAB	7754800000	7514500000	7915500000	7974200000	8070100000	6615200000	6130900000	5130400000	7396000000	6311500000	5545500000	7510900000	5054200000	7.72827e+09	7.55317e+09	6154200000	0.00745677	1.25577	0.977343
Q8IWZ8	SUGP1	9913300	10150000	7377300	9959000	9118600	7686500	0	0	9478400	0	0	0	0	9.14687e+06	8.92137e+06	1.35406e+06	0.000850309	6.75516	0.975347
Q13177;H7C1X3;A0A087X294;O75914;B1AKS5;H0YCG5	PAK2	1443200000	1285900000	1411700000	1355800000	1303300000	1378700000	1120200000	923230000	1156700000	1099400000	960570000	1073700000	839190000	1.38027e+09	1.34593e+09	1.02471e+09	8.43251e-05	1.34698	0.975126
F6SKB8;Q9NVZ3;D6RAN6	NECAP2	78698000	84100000	72412000	80913000	68657000	79620000	62501000	68714000	70819000	51462000	52247000	71159000	63652000	7.84033e+07	7.63967e+07	6.29363e+07	0.00369598	1.24576	0.974406
P11279	LAMP1	1385200000	1590000000	1659300000	940550000	1468300000	2098600000	1271900000	846540000	507090000	485470000	957350000	1069300000	1338900000	1.54483e+09	1.50248e+09	9.25221e+08	0.0134213	1.66969	0.972586
A0A1B0GVB9;A0A1B0GVW0;A0A1C7CYW4;O75787;A0A1B0GVC7;A0A1B0GWJ8;H7C3E1;A0A1B0GU12;B7Z413;A0A1B0GTB0;A0A1B0GTU8;A0A1B0GUT7;B7Z1I9;A0A1B0GW13;A0A1B0GWD6;A0A1B0GVI9;A0A1B0GV60;A0A1B0GVZ1;H7C240;A0A1B0GUV3;A0A1B0GV24	ATP6AP2	32646000	38212000	41098000	33885000	42939000	31719000	33101000	17041000	24544000	20815000	13997000	20185000	14970000	3.73187e+07	36181000	2.06647e+07	0.000360506	1.80591	0.969515
Q9H0W8;M0R2N0;M0QZC7;M0QYR7;M0R0U0;M0QZH1;M0QX70	SMG9	17203000	18705000	24578000	20713000	23648000	14269000	0	16231000	0	13622000	13288000	16323000	17345000	20162000	1.95433e+07	1.09727e+07	0.0243206	1.83747	0.969315
P36915;A0A140T8Y2;A2AB27	GNL1	155610000	171000000	134990000	165980000	140150000	140970000	122520000	89444000	110600000	112430000	94052000	115150000	110270000	1.53867e+08	1.49033e+08	1.07781e+08	0.000217767	1.42759	0.968588
Q96LJ7;H0YNC2	DHRS1	35706000	41702000	41189000	39729000	36417000	38617000	21189000	32327000	22266000	0	39792000	24385000	40997000	3.95323e+07	3.82543e+07	2.58509e+07	0.0486628	1.52925	0.967672
Q14457;E7EV84;K7ER46;K7EN35;K7ELY9;K7EQQ7;K7EMA2	BECN1	19830000	22429000	17448000	17551000	22879000	17275000	17178000	11967000	19702000	17433000	12718000	0	13863000	1.99023e+07	19235000	1.32659e+07	0.0454241	1.50027	0.96647
Q6Y7W6;I1E4Y6;E7ESB6;C9JHW1;F8WCD5;C9JPV7;C9JXQ0;C9J0V6;C9JHT0;C9JRZ2;C9JW88;C9J7G1;C9JH18;B8ZZD2	GIGYF2	76405000	75201000	92016000	79214000	70466000	85751000	63902000	43743000	72668000	76576000	65499000	80495000	44031000	8.12073e+07	78477000	6.38449e+07	0.0339158	1.27195	0.966378
M0R0P8;Q13459;M0R300;M0R240;M0QXP0;M0R2J3;M0R332;M0QZY4	MYO9B	240140000	233120000	208950000	269850000	202450000	186460000	179940000	121560000	179660000	175950000	205220000	199430000	210830000	2.27403e+08	2.19587e+08	1.81799e+08	0.030399	1.25085	0.965626
O00425;F8WD15	IGF2BP3	548670000	535830000	511450000	408680000	644930000	484950000	7554200	4169800	0	0	73198000	9330000	92685000	5.31983e+08	5.12853e+08	2.67053e+07	1.83575e-06	19.9205	0.96404
Q07065;H3BUW6	CKAP4	13177000000	12114000000	13064000000	11844000000	13122000000	11994000000	12571000000	10514000000	10445000000	9857300000	10109000000	9744700000	12121000000	12785000000	12320000000	10766000000	0.00512109	1.18753	0.963629
P48723	HSPA13	82893000	110780000	113360000	101860000	109970000	83819000	66787000	71246000	82411000	74452000	57529000	66160000	48891000	1.02344e+08	9.85497e+07	6.67823e+07	0.000808416	1.53251	0.962923
Q15276;K7ENJ9;I3L456;A0A087WZZ3;I3L2B8	RABEP1	126430000	125040000	140940000	143440000	106210000	127430000	128610000	67969000	117230000	108470000	95004000	128490000	80847000	1.30803e+08	1.25693e+08	1.03803e+08	0.0416831	1.26011	0.960934
Q96BJ3	AIDA	181410000	205970000	202030000	186650000	202800000	176510000	120200000	106040000	147040000	105200000	104370000	126640000	135670000	196470000	1.88653e+08	1.20737e+08	2.78412e-06	1.62725	0.960214
Q12768;E7EQI7;E5RFU6	KIAA0196	150070000	148090000	167090000	161020000	142450000	143230000	99602000	165540000	108860000	111960000	112250000	115180000	145320000	1.55083e+08	148900000	1.22673e+08	0.0166853	1.2642	0.960129
Q9BXI6;B5MD46;H0Y2U5;F8WDN6;F8W9Y7;H7C471;H0Y5R9;F8WCD1	TBC1D10A	32718000	15777000	17177000	19157000	15983000	27904000	10737000	9491800	9672300	11947000	13787000	12813000	0	2.18907e+07	2.10147e+07	9778300	0.00826949	2.2387	0.959983
Q15102;M0R389;M0QXS6;M0R323;M0QZT2;M0R1K3	PAFAH1B3	63723000	70196000	79042000	64827000	66145000	73274000	66197000	70653000	45932000	66674000	59109000	36070000	55366000	70987000	68082000	57143000	0.0443103	1.24227	0.959077
Q9H0D6	XRN2	19876000	19554000	18798000	15628000	19632000	20560000	16411000	16083000	0	13777000	0	0	16464000	1.94093e+07	1.86067e+07	8.96214e+06	0.0193011	2.1657	0.958645
Q9Y5S2;H0YLY0;A0A0U1RRC3	CDC42BPB	470200000	437980000	449280000	502850000	431040000	365270000	300990000	260990000	286870000	226400000	231460000	294890000	344050000	4.52487e+08	4.33053e+08	277950000	4.54142e-05	1.62794	0.957052
G3V4I0;O75356;G3V450	ENTPD5	23573000	24878000	24126000	23471000	21407000	24208000	34292000	0	0	0	0	0	0	2.41923e+07	2.30287e+07	4.89886e+06	0.00863553	4.93836	0.951899
E9PHG5;Q6UW02;Q8WZ13;F8WBE2;C9J8K7	CYP20A1	64343000	45872000	58199000	52639000	51249000	56393000	44477000	32544000	39367000	59750000	39782000	37385000	27799000	56138000	53427000	4.01577e+07	0.0101021	1.39794	0.951708
Q8IVB5	LIX1L	15956000	16273000	11947000	11815000	12181000	18035000	0	0	11199000	0	8797500	8798200	0	1.47253e+07	1.40103e+07	4.11353e+06	0.00127402	3.57973	0.951444
P35637;H3BPE7	FUS	463970000	534080000	477230000	462830000	448820000	487780000	451940000	490620000	410430000	343450000	220350000	335490000	346260000	491760000	4.66477e+08	371220000	0.0180919	1.32471	0.948586
P27540;A6NGV6	ARNT	6358100	6983400	7249400	6572200	6065000	6879900	0	0	0	7545700	0	8269600	0	6.86363e+06	6505700	2.25933e+06	0.0229349	3.03791	0.947851
P17096;A0A1W2PRV2	HMGA1	236060000	286160000	231360000	272300000	277240000	164530000	163470000	184790000	186400000	137190000	122040000	104050000	297300000	2.51193e+08	2.38023e+08	1.70749e+08	0.0339387	1.47113	0.94757
P07737;K7EJ44;I3L3D5	PFN1	14454000000	13634000000	15747000000	12994000000	14786000000	13709000000	11679000000	12273000000	12970000000	12232000000	10275000000	13097000000	12202000000	1.46117e+10	1.38297e+10	12104000000	0.00246583	1.20718	0.946481
Q9Y426	C2CD2	11985000	8472500	10802000	11642000	9626400	8246900	0	5086100	0	11184000	0	0	0	1.04198e+07	9.83843e+06	2324300	0.00236313	4.483	0.944203
O14776;G3V220	TCERG1	34212000	42745000	42039000	39995000	35181000	37083000	39284000	25520000	28887000	36266000	31335000	37287000	32549000	3.96653e+07	3.74197e+07	3.30183e+07	0.0396616	1.20131	0.943385
A0A096LNH6;Q14185	DOCK1	112130000	127360000	137750000	129960000	121660000	104220000	86864000	97523000	89124000	73590000	61840000	87002000	80045000	1.25747e+08	1.18613e+08	82284000	0.000112504	1.5282	0.943272
Q99707;A0A494C064;A0A494C1A2;B1ANE3	MTR	51957000	43255000	50864000	49436000	43625000	44668000	34362000	26641000	32430000	28103000	38696000	35212000	26655000	48692000	4.59097e+07	3.17284e+07	4.26439e-05	1.53465	0.942859
O75110;A0A0A0MR22	ATP9A	50020000	50250000	40585000	63218000	34877000	34682000	24434000	0	30259000	28554000	16490000	35867000	16967000	4.69517e+07	44259000	2.17959e+07	0.00332819	2.15416	0.94265
Q8IWE2;D6R9C9	FAM114A1	2899500000	2919900000	3253400000	3298900000	2808400000	2440700000	2306400000	1673500000	1989100000	2646400000	2035400000	2034400000	2243000000	3.02427e+09	2.84933e+09	2132600000	0.000770789	1.41811	0.942157
I3L2B2;O95208;F6PQP6;E9PBC1;I3L356;I3L2H1;J3KSF8;J3KTF6;J3KSA6;J3KSC7;J3QLN2	EPN2	25094000	24450000	24400000	22953000	20259000	26429000	14868000	0	15627000	12585000	12997000	14993000	12065000	24648000	2.32137e+07	1.18764e+07	0.000614628	2.07537	0.941807
P49748;G3V1M7;K7EQP4;J3QRJ8;J3QKU9;K7EJW8;J3KSR4;J3KS89;K7EMF8	ACADVL	2377100000	2322800000	2613000000	2913200000	2065600000	1903800000	1798500000	1685100000	1434300000	1584500000	860770000	1352000000	1925400000	2.43763e+09	2294200000	1.52008e+09	0.00153645	1.60362	0.941159
Q96N67;A0A1B0GWE0;A0A1B0GUE9;A0A0C4DGY6;A0A1B0GVW2;A0A0U1RRC1;A0A0U1RQJ5;A0A0U1RR97;A0A0U1RQT6	DOCK7	273440000	275160000	314400000	295780000	279230000	236470000	233440000	235820000	263910000	280910000	260610000	247230000	204940000	2.87667e+08	2.70493e+08	2.46694e+08	0.0442623	1.16609	0.940301
Q9UBC2;M0R165;M0R2S2;M0R3I1;K7EJR2;M0R330;M0R1V5;M0QX30	EPS15L1	258360000	278550000	257870000	264790000	232600000	249920000	214170000	220560000	210660000	235700000	219070000	243950000	202160000	2.64927e+08	2.49103e+08	2.20896e+08	0.00130004	1.19933	0.940273
P49915	GMPS	405500000	478390000	452280000	443820000	431420000	380320000	376570000	337880000	354820000	386850000	289460000	435770000	325180000	445390000	418520000	3.58076e+08	0.00813661	1.24384	0.939671
P00519	ABL1	21525000	16743000	14815000	16828000	17636000	15414000	0	0	0	0	19204000	18179000	10779000	1.76943e+07	16626000	6.88029e+06	0.0227435	2.57174	0.939623
Q8N4C8;I3L2I2;I3L4T2	MINK1	103850000	109890000	120830000	124600000	105190000	83543000	84829000	83226000	70726000	53920000	51655000	90389000	126180000	1.11523e+08	1.04444e+08	8.01321e+07	0.0335316	1.39174	0.936524
Q13596;H0YK42;H0YK58;H0YK43;J3KPH4;H0YKD5;H0YKL5	SNX1	1201000000	1232300000	1439300000	1335000000	1026200000	1261500000	904620000	772810000	1036500000	963000000	976840000	1164500000	712300000	1.29087e+09	1.20757e+09	9.32939e+08	0.00250866	1.38366	0.93547
P57768;E5RGS8;A0A0C4DGW2	SNX16	30226000	31566000	30241000	38146000	33993000	13499000	23165000	10442000	26807000	17427000	11816000	12345000	13416000	3.06777e+07	28546000	1.64883e+07	0.0117615	1.86057	0.930514
Q13564;J3QRA5;H3BMR3;J3KTE3;J3QLH4;J3KRK3	NAE1	234440000	276340000	214620000	216500000	228700000	229660000	176920000	130110000	192290000	177130000	138130000	210630000	165480000	241800000	2.24953e+08	1.70099e+08	0.000951518	1.42153	0.930328
O75113;I3L3R7	N4BP1	43197000	31994000	36071000	40615000	33581000	28794000	31217000	21395000	25585000	0	28694000	28447000	25373000	3.70873e+07	34330000	2.29587e+07	0.0207286	1.61539	0.925653
A0A087WY71;E9PFW3;Q96CW1;C9JJ47;H7C4C3	AP2M1	841170000	764940000	816100000	818320000	822810000	589920000	743020000	690990000	675680000	589760000	599440000	676850000	685670000	8.07403e+08	7.43683e+08	6.65916e+08	0.0372667	1.21247	0.92108
E9PFK9;Q9UJ41;Q3HKR1;A0A0A0MSJ3;V9GYI8	RABGEF1	27940000	31099000	24482000	19512000	29208000	28121000	19806000	18673000	25722000	18081000	16913000	25247000	20367000	2.78403e+07	2.56137e+07	20687000	0.0183107	1.34579	0.92002
E9PLK3;P55786;A6NEC2;E9PP11;H0YDG0;E9PJY4;E9PJ74;E9PPD4;H0YCQ5;E9PRQ5;E9PI82;E9PJF9;E9PPZ2	NPEPPS	1890600000	2110500000	2118300000	2057400000	1938900000	1630600000	1409800000	1874300000	1368000000	1435400000	1434500000	1514700000	1803100000	2039800000	1.87563e+09	1.54854e+09	0.00300984	1.31724	0.919518
B7Z7F3;Q9H6Z4;K7ESQ0;K7EIJ4;K7EN31;K7EMH9;K7ENJ2;K7EID7;K7ENB9;K7EPW1	RANBP3	107990000	122660000	115830000	110940000	95671000	111730000	110140000	95238000	96690000	101940000	78962000	99107000	80964000	1.15493e+08	1.06114e+08	9.47201e+07	0.0151865	1.21931	0.918786
Q14011;K7ENX8;K7ELV6;K7EJV5;K7ELT6;K7EJV1;K7EMY9;K7EPM4;K7ER40;K7EQR7;D6W5Y5;K7EQX4;K7ENN6;K7EIF7;K7EQL0	CIRBP	481390000	528570000	450320000	425630000	320560000	594600000	411320000	264350000	285140000	336840000	306400000	307950000	243350000	486760000	446930000	3.07907e+08	0.00667207	1.58087	0.918173
Q9Y5P6	GMPPB	141510000	167340000	141550000	130810000	159410000	122310000	132040000	87539000	132770000	92408000	65044000	114010000	81302000	1.50133e+08	137510000	1.0073e+08	0.004757	1.49045	0.915919
A0A3F2YNY7;P08397;F5H345;A0A3B3IRR1;F5GY90;F5H226;F5H0P4;A0A3B3IU56;A0A1W2PNU5;A0A3B3IU34;A0A0G2JQQ7;F5H4X2;F5H4W5	HMBS	62511000	73895000	61454000	61728000	62921000	56481000	43981000	61058000	70360000	42155000	50873000	49662000	43729000	6.59533e+07	6.03767e+07	5.16883e+07	0.032533	1.27598	0.915445
I3L1P8;Q02978	SLC25A11	171270000	195380000	234840000	142410000	224270000	183950000	178410000	168870000	132560000	152540000	129130000	141440000	119800000	2.00497e+08	1.83543e+08	1.46107e+08	0.0212407	1.37226	0.915443
Q68EM7;C9IZD3;I3L460;I3L4P0;I3L3P1;I3L1S9;I3L4Y5;I3L4P6	ARHGAP17	137530000	141990000	131570000	133000000	122290000	120330000	115730000	100090000	108010000	93179000	82903000	131640000	123640000	137030000	1.25207e+08	1.07885e+08	0.0116147	1.27015	0.913717
Q06124;A0A1W2PPU4;H0YF12;A0A0U1RRI0	PTPN11	191310000	194290000	177710000	150970000	190810000	172770000	159640000	200010000	116810000	82872000	108380000	125960000	164050000	187770000	1.71517e+08	1.36817e+08	0.0307971	1.37241	0.91344
J3KP36;A0A096LPC5;Q9Y4E1;A0A0A0MR88;A0A0A0MT65;Q5SRD0	FAM21C	832320000	856350000	939970000	897590000	809550000	693170000	578580000	572460000	771370000	700680000	552730000	727600000	653950000	8.76213e+08	8.00103e+08	6.51053e+08	0.0024057	1.34584	0.913138
O60749;D6RC15	SNX2	1138300000	1105000000	1251900000	1221800000	1016000000	953510000	791820000	553210000	857360000	681170000	519550000	931110000	507380000	1.16507e+09	1063770000	6.91657e+08	0.000313178	1.68446	0.913055
Q14677;H0YD52	CLINT1	255350000	253800000	316800000	273270000	269700000	210720000	245440000	192950000	221370000	226560000	184830000	216970000	220100000	2.75317e+08	251230000	215460000	0.0178612	1.27781	0.912513
Q9P2R3;I3L1Z9;I3L3P8;K7EPT2	ANKFY1	198090000	241070000	197700000	180460000	197530000	202100000	184430000	137840000	166840000	159690000	161860000	206040000	119820000	2.12287e+08	1.93363e+08	162360000	0.0126352	1.30751	0.91086
O75436;S4R3Q6;S4R2Y3	VPS26A	564070000	707560000	714490000	533320000	636940000	637790000	469910000	448570000	526980000	372650000	532790000	544080000	431460000	662040000	6.02683e+08	4.75206e+08	0.00213179	1.39317	0.910343
P53990;F5GXM3;H3BQF7;H3BMU1;H3BUI0;H3BPP6;H3BRE2;J3KR23	IST1	74202000	76119000	71104000	54016000	89371000	58087000	50007000	0	49909000	53606000	48728000	63406000	59872000	7.38083e+07	67158000	46504000	0.0313951	1.58714	0.909897
O60443;C9JSR4;H7C147;H7BZJ0	DFNA5	486730000	514690000	434170000	410730000	421550000	472950000	360300000	219350000	304290000	265570000	284880000	161620000	573910000	478530000	4.35077e+08	3.09989e+08	0.0259918	1.5437	0.909194
A1L0T0;M0R026;E9PJS0;M0R1B5;E9PL44;M0QZX5	ILVBL	157700000	163360000	163520000	153820000	149120000	137180000	159150000	98542000	116600000	124890000	101320000	100980000	106440000	1.61527e+08	1.46707e+08	1.15417e+08	0.00227679	1.3995	0.90825
P14625;Q96GW1;A0A1W2PRR1;H0YIV0;Q58FF3;F8W026	HSP90B1	42001000000	40803000000	42701000000	42164000000	38300000000	33418000000	32078000000	25973000000	38001000000	32578000000	30653000000	38770000000	26934000000	41835000000	3.79607e+10	32141000000	0.00745957	1.30161	0.90739
Q96JC1	VPS39	21827000	25583000	18920000	21452000	17309000	21411000	18215000	23118000	15690000	12522000	14619000	17388000	13740000	22110000	2.00573e+07	1.64703e+07	0.024266	1.34242	0.907161
Q9NRL3;F5GYK2;R4GN16;M0R0P4;M0R2A7;M0QYS2;M0R0W8;M0QZM0;M0QXN2;M0R317	STRN4	75981000	99408000	79978000	75332000	71230000	84520000	87046000	54480000	65482000	75377000	44070000	70395000	51414000	8.51223e+07	7.70273e+07	6.40377e+07	0.034147	1.32925	0.904902
O95628	CNOT4	26683000	37956000	35196000	34526000	25270000	30501000	24257000	0	33382000	23068000	21173000	26029000	22674000	3.32783e+07	30099000	2.15119e+07	0.0461134	1.54698	0.904462
Q7Z417	NUFIP2	46399000	57021000	56408000	50475000	51449000	42387000	41044000	36582000	49427000	43502000	38931000	47326000	30738000	53276000	4.81037e+07	4.10786e+07	0.0153031	1.29693	0.902914
M0QZ22;Q5PRF9;A0A087WZT0;M0QX45	SAMD4B	50337000	36527000	42788000	40721000	37204000	39006000	31863000	24957000	48204000	24104000	32114000	36579000	30872000	4.32173e+07	38977000	3.26704e+07	0.045359	1.32283	0.901884
Q4KMP7;H3BSE1	TBC1D10B	59180000	51951000	72199000	66359000	54878000	43762000	39916000	37690000	48315000	39885000	40510000	31795000	43042000	61110000	5.49997e+07	4.01647e+07	0.00581423	1.52148	0.900011
P55884;C9JZG1;C9JQN7	EIF3B	778090000	997670000	871570000	815630000	841550000	721290000	781230000	601690000	635870000	621150000	706130000	678840000	573810000	8.82443e+08	7.92823e+08	656960000	0.0036949	1.34322	0.898441
Q9P0K7;D6RB27;D6R9G4;D6RBY4;D6REL2;D6R9G6;D6RF74;D6RE17;D6RB25;D6RBW6	RAI14	304310000	339650000	345150000	302710000	271760000	311090000	181070000	269930000	214710000	180490000	205650000	222880000	303820000	3.29703e+08	2.95187e+08	2.25507e+08	0.00177894	1.46205	0.89531
Q8IYI6	EXOC8	104930000	95354000	102490000	87681000	92179000	90236000	79801000	79624000	99172000	88822000	64817000	78515000	85643000	1.00925e+08	90032000	82342000	0.0221984	1.22568	0.892071
CON__P34955		2715800000	3375800000	4077900000	3597800000	3003300000	2452700000	2112800000	1164600000	1234300000	1877300000	1152100000	1036400000	927390000	3.38983e+09	3.01793e+09	1.35784e+09	0.000143525	2.49649	0.89029
Q8TCE6;A0A3B3IRE4;Q6NSW5	FAM45A;FAM45B	86261000	86020000	79590000	71223000	74086000	78746000	0	58847000	69956000	61470000	45684000	76004000	64967000	83957000	74685000	5.38469e+07	0.0389747	1.55918	0.889563
O60701;E7ETF4;E7EV97;E7ER83;E7ER95;D6RHF4;E9PBD2	UGDH	4269300000	4643700000	4724600000	3318600000	4263800000	4548300000	2086500000	2638500000	3051600000	2672800000	3492600000	4625900000	4076400000	4.54587e+09	4.04357e+09	3234900000	0.023615	1.40526	0.889504
CON__Q9TRI1;Q5T987	ITIH2	369300000	558140000	437680000	359850000	445050000	408880000	286160000	143420000	191460000	264300000	216290000	219260000	111900000	455040000	4.04593e+08	2.04684e+08	0.000130766	2.22313	0.889138
P49840;A8MT37;M0QYV0	GSK3A	27818000	31269000	35904000	31792000	28748000	23880000	20882000	24711000	25749000	22285000	26921000	28426000	21716000	3.16637e+07	28140000	2.43843e+07	0.0219044	1.29853	0.888716
P82979;F8VZQ9;H0YHG0;F8VS12	SARNP	70895000	76746000	75030000	73499000	68623000	55521000	65668000	40359000	54839000	64755000	39146000	69691000	56125000	7.42237e+07	65881000	5.57976e+07	0.0278471	1.33023	0.887601
Q9BRQ8	AIFM2	21052000	23569000	30592000	17588000	25121000	24011000	11734000	0	18296000	0	12120000	24988000	0	25071000	22240000	9.59114e+06	0.00905785	2.61397	0.887081
A0A499FIZ0;Q9H7D7;H0Y9R3;C9JCS7;H0Y917	WDR26	37573000	49416000	45834000	45865000	31387000	40331000	29854000	39599000	40584000	26144000	26750000	22728000	34023000	4.42743e+07	3.91943e+07	3.13831e+07	0.018924	1.41077	0.885261
O00139;H0Y8H2	KIF2A	83190000	89678000	77192000	73632000	82259000	65250000	66666000	69941000	63034000	75794000	62036000	71704000	53959000	8.33533e+07	7.37137e+07	66162000	0.0189443	1.25984	0.884352
Q5KU26	COLEC12	803700000	902130000	976250000	849530000	802790000	718580000	114350000	42641000	333060000	397700000	219790000	372740000	117780000	8.94027e+08	790300000	2.28294e+08	2.19789e-06	3.91611	0.883978
P20020;E7ERY9;A0A2R8Y4R4;H0Y7S3;Q01814;A0A2U3U055;A0A2U3TZI3;A0A0U1RQU3;H0YHH6;A0A2R8Y535;F8W1V5	ATP2B1	227580000	230230000	232670000	217590000	197340000	195170000	101140000	152630000	125230000	146400000	129460000	102480000	126090000	230160000	2.03367e+08	1.26204e+08	2.12202e-06	1.82371	0.883588
Q9H8Y8	GORASP2	387340000	524470000	592410000	475940000	388600000	463010000	442330000	259550000	412600000	454070000	369900000	368910000	278540000	5.01407e+08	4.42517e+08	3.69414e+08	0.0381981	1.3573	0.88255
Q96M27	PRRC1	311050000	399290000	487370000	397920000	304260000	353870000	233870000	200820000	267950000	260750000	180400000	233350000	154410000	3.99237e+08	3.52017e+08	2.18793e+08	0.00117898	1.82472	0.881724
Q96AQ6;Q5T173;F2Z2Z8	PBXIP1	423420000	408390000	437100000	399800000	342440000	375540000	342090000	322360000	345020000	313880000	345740000	376550000	419640000	422970000	3.72593e+08	3.52183e+08	0.0393811	1.201	0.880898
P23634;H7BZS8	ATP2B4	4016700000	3681600000	3805900000	3727800000	3389700000	3014300000	2316800000	2763400000	1942400000	2044300000	1804600000	2020300000	2708700000	3.83473e+09	3.37727e+09	2.22864e+09	3.2382e-05	1.72066	0.880704
P09543;K7EN66;C9K0L8;K7ERZ0;K7ERC4	CNP	460360000	531290000	403210000	395060000	397330000	434510000	245530000	426620000	279060000	242460000	275730000	197260000	372320000	4.64953e+08	4.08967e+08	2.91283e+08	0.00266826	1.59623	0.879586
F5H442;Q99816;J3QRU6;J3QKS4	TSG101	95033000	116100000	117730000	94946000	93151000	101060000	71100000	81443000	105130000	75578000	70137000	83793000	96078000	109621000	9.63857e+07	8.33227e+07	0.0135981	1.31562	0.879263
E5RJU9;Q86UE4;H0YBJ8;H0YB56	MTDH	1546000000	1735600000	1752400000	1821200000	1377800000	1219200000	1137600000	921000000	1287100000	1287000000	985440000	1410100000	1064900000	1678000000	1.47273e+09	1.15616e+09	0.00612006	1.45135	0.877672
Q5T1B5;Q14642;Q5T1B3;H0Y2W5	INPP5A	13329000	5946000	0	5502400	6432600	4930700	3331900	0	0	0	0	0	0	6425000	5621900	475986	0.0232552	13.4983	0.875004
P21283;E7EV59;A0A0U1RR16;Q8NEY4	ATP6V1C1	161630000	91146000	145480000	110890000	121510000	115870000	97875000	97158000	92836000	89628000	73157000	73168000	88316000	132752000	116090000	8.74483e+07	0.0139433	1.51806	0.874488
Q92733;H0YE12;H0Y679	PRCC	30347000	41644000	40077000	41642000	28275000	28067000	34038000	25930000	22366000	23065000	21349000	31306000	19876000	37356000	3.26613e+07	2.54186e+07	0.0196042	1.46963	0.874326
F8W8I6;P31483;E5RGV5;F8WE16;E5RG67	TIA1	26887000	32579000	31196000	24609000	26117000	28529000	19120000	18053000	22344000	32435000	17710000	19535000	19351000	3.02207e+07	2.64183e+07	2.12211e+07	0.0121429	1.42408	0.874181
Q92620;H3BV01;H3BQT9;J3KRT1;J3KSA8;H3BMS7	DHX38	21872000	28251000	27052000	24035000	19608000	23672000	26961000	21463000	0	0	14389000	17584000	15631000	25725000	2.24383e+07	1.37183e+07	0.0375743	1.87523	0.872238
C9J2Y9;P30876;A0A1W2PPT5;C9J4M6	POLR2B	75661000	83183000	82649000	72678000	76835000	60661000	68503000	68636000	60653000	68535000	71597000	63735000	51480000	8.04977e+07	70058000	6.47341e+07	0.0329903	1.24351	0.870311
Q14699;G3XAJ6;C9JHG2;C9JRN3;C9JWQ9;F8WAR1	RFTN1	293350000	263210000	346000000	312690000	275890000	195770000	120060000	94589000	130910000	139380000	132810000	191980000	103950000	3.00853e+08	261450000	1.30526e+08	0.000226179	2.30494	0.869028
P68366;C9JEV8;C9JQ00;C9JJQ8;C9JDL2	TUBA4A	258950000	220760000	257300000	298500000	146350000	195200000	70005000	203790000	145380000	136400000	235290000	136670000	140230000	245670000	213350000	1.52538e+08	0.0262148	1.61055	0.868441
P48634	PRRC2A	133080000	132690000	130720000	110310000	120620000	113380000	113580000	91022000	107220000	98788000	84461000	119040000	100560000	1.32163e+08	114770000	1.02096e+08	0.00541839	1.2945	0.868395
Q15750	TAB1	165210000	142770000	197680000	155380000	144100000	139430000	142290000	107990000	154160000	126040000	115900000	134410000	119660000	1.68553e+08	1.46303e+08	1.28636e+08	0.0257611	1.31032	0.867994
Q7Z3B4	NUP54	58080000	61721000	78032000	61828000	63124000	46764000	54739000	45484000	45081000	37756000	51138000	46631000	31585000	6.59443e+07	5.72387e+07	4.46306e+07	0.00793696	1.47756	0.867985
A0A0A0MR09;P43378;H3BQT6	PTPN9	19598000	20377000	20802000	19089000	17101000	16540000	12602000	13861000	17739000	0	0	0	11154000	20259000	1.75767e+07	7908000	0.00832903	2.56184	0.867598
O75534;E9PLT0;E9PNG3;E9PLD4;E9PJK7;E9PKN4	CSDE1	871170000	942000000	906110000	888400000	719700000	746050000	882360000	585680000	661090000	721120000	653840000	745920000	630390000	9.06427e+08	7.84717e+08	697200000	0.0163405	1.3001	0.865725
Q9P291	ARMCX1	58526000	78189000	59686000	52100000	57979000	59917000	53902000	41114000	51109000	33362000	40433000	50584000	50982000	65467000	5.66653e+07	4.59266e+07	0.00839006	1.42547	0.865556
Q9NUQ9;E5RGI7;E5RJE1;E5RIR8;E5RJL8;E5RI16;E5RK61;E5RFS4;E5RHU5;E5RK81;E5RH75;A0A1W2PRQ0	FAM49B	72846000	78417000	103640000	108700000	56164000	55692000	35289000	53543000	61147000	52160000	73274000	38600000	53872000	8.49677e+07	7.35187e+07	52555000	0.0358293	1.61674	0.865255
Q13618;A0A087WTG3;A0A087X1R9;H7C1L6;H7C399	CUL3	216480000	259850000	269220000	243420000	202160000	199430000	163830000	147180000	192670000	181620000	178000000	195760000	110890000	2.48517e+08	2.15003e+08	1.67136e+08	0.00269795	1.48692	0.865147
O95817;C9JFK9	BAG3	120160000	180770000	151610000	139000000	148910000	103330000	136030000	91478000	113490000	96839000	84795000	107820000	131360000	1.50847e+08	1.30413e+08	1.0883e+08	0.0396163	1.38607	0.864542
E9PG40;P05067;A0A0A0MRG2;H7C0V9;H7C2L2	APP	65994000	83639000	84658000	77115000	65685000	59589000	41133000	33724000	36844000	35968000	36567000	48202000	37370000	78097000	67463000	38544000	0.000178948	2.02618	0.863836
A0A0B4J1S8;Q9UBF8;A0A0A0MSL0;F8W860;H0Y4F8;E9PL47;H0YCW3;A6PVV8	PI4KB	57431000	68253000	64600000	60328000	53909000	49934000	63207000	40261000	48925000	46067000	35901000	51889000	41993000	63428000	5.47237e+07	4.68919e+07	0.0180415	1.35264	0.862768
P00387;B1AHF3	CYB5R3	6326000000	5518500000	5696800000	2880500000	6958200000	5258600000	3600300000	3711200000	3744300000	3547500000	2935900000	4222800000	4722500000	5847100000	5.03243e+09	3783500000	0.0324383	1.54542	0.860672
Q66K14;G3V133	TBC1D9B	184260000	169550000	140660000	137300000	147320000	139550000	84756000	88932000	102990000	126770000	77565000	125340000	98773000	1.64823e+08	141390000	1.00732e+08	0.000526914	1.63625	0.857828
P40925;B9A041;B8ZZ51;C9JF79;C9JRL4;C9JLV6	MDH1	1344000000	1493200000	1502800000	1273700000	1333100000	1114100000	1301100000	1224800000	1219400000	1068000000	944180000	1267000000	1187700000	1.44667e+09	1240300000	1.17317e+09	0.0483902	1.23313	0.85735
E9PEM5;A0A494C1L5;P50851;A0A494BZW2;H0YAC6;A0A494C0R9;A0A3B3IU76;A0A3B3IS13;A0A3B3ISK3;H0Y9N9	LRBA	105090000	91222000	111760000	98264000	89006000	76833000	85903000	58776000	73949000	72771000	58276000	80898000	74639000	1.02691e+08	8.80343e+07	7.21731e+07	0.00486107	1.42284	0.857277
CON__Q3SX09;CON__P02070;A0A2R8Y7R2;E9PFT6;P68871;P02042	HBB	214080000	175440000	203110000	219600000	159210000	129140000	89096000	65264000	81558000	92709000	94810000	83290000	54230000	1.97543e+08	1.69317e+08	8.01367e+07	0.000382361	2.46508	0.857112
P10398;Q96II5	ARAF	43361000	39890000	43656000	37803000	33859000	36703000	23317000	27301000	30093000	0	25709000	32301000	27186000	4.23023e+07	3.61217e+07	23701000	0.00819816	1.78483	0.853893
P48735;H0YL11	IDH2	934710000	721160000	881510000	899280000	724710000	542300000	539130000	446590000	427730000	325090000	425060000	463200000	538340000	8.45793e+08	7.22097e+08	4.52163e+08	0.00161735	1.87055	0.853751
Q13033;G3V340;H0YJZ4;G3V3G7;H0YJT2	STRN3	327310000	303090000	329010000	307200000	259380000	252220000	246020000	172290000	203870000	235560000	183950000	219150000	213330000	3.19803e+08	2.72933e+08	2.10596e+08	0.000535994	1.51857	0.853441
Q9Y5X3;Q5QPE4;Q5QPE5;A0A087WUY5;U3KQL0;U3KQP5	SNX5	96864000	152570000	161380000	115890000	95483000	137810000	88364000	126980000	67601000	115900000	66823000	89045000	90212000	136938000	1.16394e+08	9.21321e+07	0.0376233	1.48632	0.849978
Q9NYL2	ZAK	130490000	131870000	182230000	131570000	131760000	114290000	80313000	81743000	92439000	49550000	94846000	122720000	62023000	1.48197e+08	1.25873e+08	8.33763e+07	0.00178714	1.77744	0.849367
O75369;E7EN95;A0A0A0MT44;H7C5L4;A0A0C4DGA1	FLNB	18150000000	18806000000	17856000000	17126000000	15416000000	13956000000	10570000000	7954600000	19350000000	8291500000	12471000000	15571000000	2672900000	1.82707e+10	1.54993e+10	10983000000	0.0291634	1.66354	0.848318
Q9UKG1;C9K0C4;C9JAB0	APPL1	157430000	157070000	183610000	132680000	133550000	156300000	110280000	78920000	115930000	111390000	130090000	135110000	117890000	1.66037e+08	1.40843e+08	114230000	0.00313627	1.45353	0.848266
Q8NEZ2;H0YBN0;E5RG91;E5RJ10;E5RHB8;E5RJX6	VPS37A	53839000	57742000	61573000	46235000	53457000	47145000	46131000	36623000	39063000	34990000	41536000	57359000	45436000	57718000	4.89457e+07	4.30197e+07	0.0190247	1.34166	0.848014
P78324;Q5TFQ8;H3BUA5;H3BTT9;H3BRP9;H3BV43;H3BML4;H9KV29;H3BQ21;Q9P1W8;O00241	SIRPA;SIRPB1	110430000	114990000	145320000	116820000	102150000	95355000	97819000	70986000	72070000	56199000	93333000	81026000	66404000	123580000	104775000	7.68339e+07	0.00199558	1.60841	0.847831
E9PSI1;E9PL78;E9PJM1;E9PMQ9;O15321;E9PQY7;E9PS99;E9PQI5;E9PJC4;E9PQ80;G3V1B9;Q9BY43;E9PNW2	TM9SF1	77186000	77920000	119000000	81041000	76603000	74717000	69007000	51327000	76545000	72001000	75570000	0	48287000	9.13687e+07	7.74537e+07	5.61053e+07	0.0455067	1.62852	0.847705
P21359;H0Y465;J3KSB5;J3KRT8;J3QQN8;A0A1W2PS74;K7EID4;A0A1W2PPA7;J3QSG6	NF1	33219000	29433000	32870000	29125000	30088000	21620000	19820000	29223000	20990000	14829000	25879000	22590000	22907000	3.18407e+07	2.69443e+07	2.23197e+07	0.0142139	1.42657	0.846224
Q6PK18;J3QRG1;K7ENS7	OGFOD3	62545000	60603000	56995000	44430000	54704000	52813000	46574000	20051000	44969000	36924000	42732000	49747000	18351000	6.00477e+07	50649000	3.70497e+07	0.00880373	1.62073	0.84348
Q8N122;I3L436	RPTOR	45238000	47928000	54507000	39986000	45953000	38594000	32762000	38424000	33857000	39367000	35032000	39721000	31437000	4.92243e+07	41511000	35800000	0.00744253	1.37498	0.843302
Q13637	RAB32	240520000	265280000	272640000	261900000	209260000	184600000	174590000	100790000	152510000	183750000	115020000	155290000	122390000	259480000	2.18587e+08	1.43477e+08	0.000417735	1.80851	0.842403
P31150;G5E9U5	GDI1	277460000	175680000	336920000	275130000	210620000	179680000	140550000	146640000	103770000	104160000	103590000	110450000	143270000	2.63353e+08	221810000	1.21776e+08	0.00471294	2.16261	0.842252
Q3LXA3;H0YCY6;I3L252;E9PJG8;E9PQR1	DAK;TKFC	113940000	129360000	131830000	103120000	105560000	107130000	120410000	88390000	84040000	70364000	78070000	104730000	87367000	1.25043e+08	105270000	9.04816e+07	0.0119152	1.38198	0.841868
A0A2R8Y4Z8;Q9Y3X0;M0QYB4;M0QZR0;M0R2W0	CCDC9	69116000	72711000	73076000	67315000	62296000	51178000	59286000	41233000	66149000	54283000	58736000	56196000	44416000	7.16343e+07	60263000	5.43284e+07	0.031611	1.31854	0.841259
Q9UN86;D6RGJ4;D6RAC7;D6RB17;D6RBM9;D6REX8;D6RBR0;D6RE13;D6RBW8	G3BP2	304730000	337480000	320470000	302890000	309590000	197010000	262600000	73950000	228990000	190850000	178480000	219890000	218030000	3.20893e+08	269830000	1.96113e+08	0.00776001	1.63627	0.840871
Q9UJ70;H7C3G9;C9JEV6;H7C1L7;H7C286;H0YEB7;H0YE82;H0YF44;E9PPU6;H0YC94	NAGK	1160400000	1259200000	1417000000	1134800000	1090800000	997890000	998380000	649570000	1008400000	940180000	1214200000	1059500000	817280000	1.27887e+09	1.0745e+09	9.55359e+08	0.0324642	1.33862	0.840194
Q92575	UBXN4	228270000	170650000	222390000	199380000	166670000	154990000	91731000	121730000	158500000	143600000	173720000	151980000	122690000	2.07103e+08	173680000	1.37707e+08	0.0088552	1.50394	0.838615
E9PMG1;H0YDT0;Q96D71;H0YE89;H7C1V2;F2Z3L2;H7C225;H0YCF0	REPS1	42693000	41350000	44430000	39618000	36528000	31548000	25195000	20871000	25097000	23337000	16245000	23741000	19007000	4.28243e+07	35898000	2.19276e+07	3.50328e-05	1.95299	0.838262
Q9NPL8;C9JU35;G3XA94	TIMMDC1	39955000	28455000	43854000	29513000	37377000	27158000	0	21813000	33342000	0	0	17027000	39555000	3.74213e+07	3.13493e+07	1.59624e+07	0.0274108	2.34434	0.83774
Q709C8;A0A3B3IU50;A0A3B3IT88	VPS13C	161750000	206920000	209020000	175100000	149780000	157280000	132130000	116620000	165140000	139140000	152700000	165850000	130010000	1.92563e+08	160720000	1.43084e+08	0.026108	1.3458	0.834634
Q92900	UPF1	914110000	1136100000	1068800000	956020000	727160000	916600000	832740000	888640000	723150000	675720000	733010000	744510000	681150000	1039670000	8.66593e+08	7.54131e+08	0.0168582	1.37863	0.833527
I3L2G3;Q9HA64;I3L139;I3L3W5	FN3KRP	148830000	147540000	146540000	126840000	100920000	138840000	126330000	64500000	107200000	102240000	64857000	140490000	76328000	1.47637e+08	122200000	9.74207e+07	0.0202684	1.51545	0.827708
Q7Z460;F8WA11;H0Y5T1;C9JP76;C9J151	CLASP1	169000000	160110000	175770000	163890000	130700000	122070000	140410000	111790000	134930000	130970000	121310000	129480000	134860000	1.68293e+08	1.38887e+08	1.29107e+08	0.0405456	1.30352	0.825265
P13473	LAMP2	1300800000	1504000000	1383300000	1503200000	873840000	1078600000	616710000	558130000	921140000	1053800000	977190000	969200000	600020000	1.39603e+09	1151880000	8.13741e+08	0.00551731	1.71557	0.825109
Q16513;B1AL79;H0Y5V5	PKN2	173840000	149710000	172160000	152020000	133780000	121840000	125800000	99828000	118400000	137000000	108250000	132310000	90645000	1.65237e+08	135880000	1.16033e+08	0.00889794	1.42405	0.822336
Q9NXG6;A0A0C4DGS7;H7C153	P4HTM	9518700	5712800	7553100	8329200	5239800	5115300	5452200	0	5156600	0	0	4437000	0	7.59487e+06	6228100	2149400	0.00334884	3.53348	0.820041
Q99715;D6RGG3;A0A087X0A8;H0Y4P7;H0Y5N9;H0Y991	COL12A1	2878800000	2987100000	3289000000	2672600000	2355300000	2472800000	2192200000	1456400000	1887400000	1872500000	3513000000	1986000000	1181300000	3.05163e+09	2.50023e+09	2.01269e+09	0.0389905	1.5162	0.81931
P21589;Q96B60;H0Y7R7	NT5E	158780000	113610000	178190000	97513000	101450000	170000000	16282000	84723000	62427000	60360000	67743000	47200000	71716000	1.50193e+08	1.22988e+08	5.86359e+07	0.00183056	2.56146	0.818862
Q66K74;M0QXQ9;M0QY41;M0R1J2;M0QZ50;M0R1M7	MAP1S	393050000	409740000	412330000	315070000	335560000	340970000	203530000	232450000	253030000	191480000	227080000	219790000	273010000	405040000	3.30533e+08	2.28624e+08	9.72042e-05	1.77164	0.816051
Q9NZD8;H0YLT5;H0YKM6;H0YMB7;H0YKB0;H3BRR0;H0YML6;H0YLD7;H0YLW1	SPG21	76646000	42871000	52124000	45845000	44608000	47776000	0	33520000	39282000	39010000	32825000	43559000	35363000	5.72137e+07	4.60763e+07	31937000	0.0242676	1.79145	0.805338
Q9UBT2;U3KQ93;K7EPL2;K7ESK7;U3KQ55;K7ES38	UBA2	427130000	437770000	446310000	318460000	372820000	363660000	320230000	288930000	274210000	252270000	292270000	307850000	310040000	437070000	3.51647e+08	2.92257e+08	0.00286372	1.4955	0.804555
CON__P12763;P02765;C9JV77		3081300000	3306000000	3780200000	3361700000	2330400000	2486100000	2734800000	1294800000	1365600000	1630300000	950230000	1103000000	1487600000	3.38917e+09	2.72607e+09	1.50948e+09	0.000495221	2.24526	0.804347
P07093;C9JN98	SERPINE2	1226300000	1187900000	1376300000	946820000	1039700000	1053900000	977330000	602360000	639810000	938160000	542620000	870050000	404000000	1263500000	1.01347e+09	7.10619e+08	0.00184437	1.77803	0.802116
Q9C0E8;C9JL94;C9JM95	LNP	321510000	347210000	248290000	227950000	265120000	242450000	202440000	148350000	221720000	197690000	201590000	229030000	235950000	305670000	2.45173e+08	2.05253e+08	0.0140504	1.48924	0.802085
P49069	CAMLG	57737000	65251000	66259000	52287000	49614000	49610000	43201000	33436000	37282000	37468000	33721000	43040000	30487000	6.30823e+07	5.05037e+07	3.69479e+07	0.000488028	1.70733	0.800599
Q7RTP6;J3KSK6;J3QLA3;J3QR21;E9PP85;C9J922	MICAL3	51898000	58358000	55946000	47805000	40673000	44262000	40624000	21315000	21998000	32960000	33487000	31557000	28217000	5.54007e+07	4.42467e+07	3.00226e+07	0.000316115	1.8453	0.798667
P98175	RBM10	20015000	17372000	16503000	21165000	21864000	0	16933000	0	0	0	0	17804000	0	1.79633e+07	14343000	4.96243e+06	0.0345716	3.61987	0.79846
O94888;C9JAT7;C9JD50;F8WB69;H7BYF4	UBXN7	125490000	144160000	138460000	122710000	107770000	94544000	98245000	72375000	104320000	110610000	75097000	108240000	72543000	1.36037e+08	1.08341e+08	9.16329e+07	0.0120792	1.48458	0.796413
B7WPE2;Q32P44;H0Y3M3;G3V1D0;G3V195;H7C355;C9J6V3;E9PJV5;E9PSB4	EML3	158860000	168890000	147520000	148880000	125650000	103680000	87662000	89416000	99186000	102920000	65436000	101950000	100440000	1.58423e+08	126070000	92430000	0.00210946	1.71398	0.795779
O15031;E2PU09;A6QRG9;A0A087WU36;A6QRH1;H0Y7X5;H0Y6J7	PLXNB2	171800000	195240000	215580000	150750000	154320000	158100000	148290000	188840000	122900000	101560000	114030000	128580000	146320000	1.94207e+08	154390000	1.35789e+08	0.0275728	1.43021	0.794978
Q14240;E7EQG2;J3KSN7	EIF4A2	816700000	932070000	927620000	627500000	813780000	685710000	653720000	578300000	438360000	388950000	389330000	559590000	667030000	892130000	7.08997e+08	525040000	0.0020393	1.69917	0.794723
P00338;F5GYU2;F5GXY2;F5GXH2;F5H5J4;F5H6W8;F5GZQ4;F5H8H6;F5GXC7;F5GWW2;F5GXU1;F5H5G7;F5H155;A0A087WUM2;G3XAP5;Q6ZMR3	LDHA	37675000000	30873000000	34470000000	32400000000	25214000000	24101000000	17561000000	20950000000	27097000000	30570000000	22147000000	18882000000	18436000000	3.43393e+10	2.72383e+10	2.22347e+10	0.0124595	1.5444	0.793211
Q7Z392;D6RHE5;D6R9T9	TRAPPC11	26549000	30794000	28832000	26256000	18171000	23610000	0	13982000	24865000	15163000	18332000	18520000	16146000	28725000	22679000	1.52869e+07	0.0121504	1.87907	0.789521
Q9P2B2	PTGFRN	219280000	201320000	227880000	191290000	175700000	142960000	0	0	0	41641000	0	33348000	0	216160000	1.69983e+08	1.07127e+07	1.60174e-06	20.1779	0.786377
P49959;F8W7U8;F5GXT0;F5H742;F5H256	MRE11A	54707000	55262000	57032000	55072000	37607000	38536000	28750000	35186000	41685000	45065000	33473000	49532000	33178000	55667000	4.37383e+07	3.81241e+07	0.0324333	1.46015	0.785714
Q9BZF1;F8VQX7;F8VUA7;F8VZ43;F8VZB8;F8VVD3;F8VVE7	OSBPL8	199720000	164380000	206880000	143480000	107480000	197550000	151360000	134590000	134410000	94799000	131140000	142380000	87207000	1.90327e+08	1.49503e+08	1.25127e+08	0.0407042	1.52107	0.785509
O95747;C9JIG9	OXSR1	511170000	577960000	675250000	466990000	478960000	429870000	368900000	475830000	314900000	327960000	356730000	510870000	426710000	5.88127e+08	4.58607e+08	3.97414e+08	0.0218233	1.47988	0.779775
P23497;E9PHV6;C9JBL0;H7C4B4;H7BYP4;U5Y3L1;Q9H930	SP100	21607000	25009000	25638000	13929000	21572000	20806000	18139000	12580000	11509000	16749000	0	0	17685000	2.40847e+07	18769000	1.09517e+07	0.0131947	2.19917	0.779292
F8VXU5;Q9UBQ0;Q05DG7	VPS29	749950000	597640000	677900000	513410000	615960000	442610000	468420000	385160000	544370000	400020000	419410000	495320000	482210000	6.75163e+08	5.23993e+08	4.56416e+08	0.0234367	1.47927	0.776099
Q63ZY3;K7EIU4;K7ERU2;K7ES05;K7EL48;Q5W0W2;Q5W0W3	KANK2	700250000	704660000	710520000	578650000	511590000	548880000	393940000	575670000	493180000	447800000	340340000	418650000	651350000	7.05143e+08	5.46373e+08	4.74419e+08	0.0185884	1.48633	0.77484
A0A067XG54;Q8NB49;H7C0E8	ATP11C	60248000	66137000	60760000	42560000	47860000	53882000	54520000	36165000	49667000	27811000	37119000	47060000	39090000	6.23817e+07	4.81007e+07	4.16331e+07	0.0204133	1.49837	0.771071
A0A0G2JIW1;P0DMV9;P0DMV8;V9GZ37	HSPA1B;HSPA1A	5059800000	5865900000	5789600000	4290900000	4140000000	4398000000	3457600000	4391300000	3191700000	3391100000	2617400000	3205900000	3268400000	5.57177e+09	4276300000	3.36049e+09	0.0024693	1.65802	0.767494
P21281;H0YC04;E5RGH6;H0YAT8;C9JL73;P15313;H0YC45;C9JNS9	ATP6V1B2	524250000	562900000	537380000	437490000	445440000	363800000	452430000	322000000	401650000	378730000	357840000	347250000	284830000	541510000	4.15577e+08	3.63533e+08	0.0128238	1.48958	0.76744
CON__Q2UVX4		54683000	54384000	60284000	43942000	37523000	48425000	30883000	22025000	0	23334000	26389000	0	0	5.64503e+07	4.32967e+07	1.46616e+07	0.000231513	3.85022	0.766987
P50454;E9PPV6;E9PR70;E9PK86;E9PMI5;E9PNX1;E9PKH2;E9PJH8;E9PIG2;E9PRS3;E9PQ34;E9PLA6;H0YEP8	SERPINH1	16728000000	16441000000	15581000000	13214000000	12097000000	12058000000	7260000000	8629400000	12872000000	9492800000	13672000000	16193000000	8320500000	16250000000	1.24563e+10	1.092e+10	0.048567	1.4881	0.766544
P49768;G3V3Z0;G3V499;G3V2G7;E7ES96;G3V2B1;G3V519;G3V4M0;H0YM52;G3V4P4	PSEN1	17771000	23195000	18103000	15116000	14697000	15456000	13708000	13561000	14620000	11062000	12237000	19437000	9875100	1.96897e+07	1.50897e+07	1.35e+07	0.048549	1.45849	0.766375
CON__Q29443;CON__Q0IIK2		306320000	458640000	397000000	252330000	339090000	298400000	338300000	192930000	155020000	184210000	155440000	138930000	149370000	387320000	2.96607e+08	1.87743e+08	0.00303967	2.06303	0.765792
Q9Y4G6;A0A1B0GVU7;H0YMT1;H0YN01	TLN2	819830000	870730000	931230000	724850000	693150000	584620000	458820000	251240000	526230000	576760000	506380000	590190000	280690000	873930000	667540000	4.55759e+08	0.00129505	1.91753	0.763837
Q53T59;F6TR53;B5MC96;H7C0Y9;F8WDN8;H7BZZ1;A0A494C0K6	HS1BP3	170590000	152350000	140510000	118240000	125570000	108670000	68435000	120830000	110390000	97995000	73883000	109820000	96977000	1.54483e+08	1.17493e+08	9.69043e+07	0.00847789	1.59418	0.760557
Q9BTV4;V9GY05	TMEM43	1721000000	2120700000	1957800000	1606800000	1338900000	1458800000	1059100000	1115400000	1392800000	1075900000	1169400000	1648200000	1108500000	1.93317e+09	1.46817e+09	1.22419e+09	0.0099009	1.57914	0.759462
H7BXI1;A0A499FIX8;A0A087WXU3;A0FGR8	ESYT2	1952600000	1870800000	2099300000	1672100000	1520200000	1305700000	1085800000	892000000	1311800000	1335300000	1010100000	1277800000	1191700000	1.97423e+09	1.49933e+09	1.15779e+09	0.0030236	1.70518	0.759451
P15586;H7C3P4;F6S8M0;H0YFA9;F5H4C6	GNS	270600000	257870000	361030000	193390000	221140000	260810000	218660000	275080000	183590000	0	187200000	198000000	0	296500000	2.25113e+08	151790000	0.0446526	1.95336	0.759236
O00499	BIN1	190740000	165560000	195770000	121390000	135950000	159930000	62790000	79090000	95063000	73167000	100940000	127480000	100620000	1.84023e+08	139090000	9.13071e+07	0.000891118	2.01543	0.755828
P11802;F8VYH9;F8VTV8;F8VWX7;F8W1L8;F8VYY1;Q96BE9;F8VXD2;F8VZZ0;F8VZ51;F8VZ13	CDK4	256380000	323990000	271070000	172040000	187630000	283770000	258080000	151020000	154840000	122270000	112560000	124830000	164870000	2.83813e+08	214480000	1.55496e+08	0.0114642	1.82522	0.755708
A0A087WVF7;Q9NZM3;E7EPJ2;H7BZD4	ITSN2	38572000	22390000	30195000	24816000	20979000	23058000	17547000	16507000	20846000	21128000	13005000	16159000	19051000	3.03857e+07	22951000	17749000	0.0200476	1.71196	0.755323
Q93034;H0YCA0	CUL5	53791000	69092000	63567000	58046000	46624000	35937000	38363000	49632000	35793000	37989000	38823000	38657000	38803000	62150000	46869000	3.97229e+07	0.0276975	1.56459	0.754127
O75165;A0A3B3IRM0;H0YA63	DNAJC13	537320000	519870000	542860000	410410000	432530000	361410000	363240000	330690000	352700000	376040000	413500000	386690000	405780000	533350000	401450000	375520000	0.030491	1.4203	0.752695
Q96KB5;E5RFX4	PBK	23396000	25462000	21760000	26487000	26301000	0	0	0	0	13068000	13626000	24817000	0	2.35393e+07	17596000	7.35871e+06	0.0393492	3.19884	0.747515
C9JME2;Q9Y4F1;A0A1B0GV68;M0QXT1;M0QYB0;H0Y783;M0R262	FARP1	274130000	256630000	312650000	221500000	221280000	186550000	135440000	193230000	116350000	83339000	87866000	91999000	123320000	2.81137e+08	2.09777e+08	118792000	0.000297005	2.36663	0.746173
B5MDF5;P62826;J3KQE5;H0YFC6;F5H018;B4DV51;A0A087X0W0	RAN	1231900000	805990000	2145100000	1226700000	801350000	1065900000	1026500000	691380000	1130400000	222740000	758430000	100950000	536760000	1394330000	1.03132e+09	6.38166e+08	0.0450679	2.1849	0.73965
P16615;H7C5W9;J3QSY6;H3BVB2;H3BTW4	ATP2A2	2203600000	2285100000	2427100000	1822000000	1755200000	1495400000	1538700000	1174200000	1754800000	1573700000	1723900000	1779100000	1357800000	2.30527e+09	1.69087e+09	1.55746e+09	0.0316722	1.48015	0.73348
Q8N573;H0YC07;E5RII8;E9PLW2	OXR1	129680000	136400000	126100000	99015000	102600000	84444000	95265000	62678000	97462000	96612000	89854000	112690000	47982000	1.30727e+08	95353000	8.60776e+07	0.0457019	1.51871	0.729407
Q6ZUT6;H0YK65;H0YM82	C15orf52	206590000	249790000	230410000	194660000	155380000	148790000	145950000	118560000	107710000	0	70686000	0	133560000	228930000	1.66277e+08	8.23523e+07	0.00205661	2.77989	0.726321
P04406;E7EUT5	GAPDH	91319000000	81538000000	109150000000	65502000000	62926000000	76225000000	56310000000	47140000000	69223000000	78817000000	57009000000	57026000000	61234000000	9.40023e+10	6.82177e+10	6.09656e+10	0.0370464	1.54189	0.725702
E9PS44;Q01628;H7BYV1;E9PQN9;P13164;Q01629	IFITM3;IFITM2;IFITM1	386390000	358800000	361590000	313130000	222150000	267300000	92510000	88932000	201830000	145360000	169140000	253520000	58270000	3.68927e+08	2.67527e+08	1.44223e+08	0.000637148	2.55803	0.725149
P51798;H0Y2M6;H3BNG8;I3L470	CLCN7	59126000	61400000	69414000	50659000	41372000	45478000	38708000	32654000	37550000	48720000	32060000	37859000	30355000	6.33133e+07	4.58363e+07	3.68437e+07	0.00718265	1.71843	0.72396
Q01968;A0A2R8YG38;A0A2R8YCN4;A0A2R8YF88	OCRL	30890000	26450000	29095000	26901000	17485000	17674000	17478000	19560000	22620000	19081000	8919800	17207000	16376000	2.88117e+07	2.06867e+07	1.73203e+07	0.0283134	1.66347	0.717996
B7WPG3;C9IYN3;D6W592;Q8WVV9;C9JJZ7;H7BXH8;H7C464	HNRNPLL;HNRPLL	69982000	55180000	74609000	55638000	51283000	35682000	41218000	36170000	36860000	37065000	17893000	48878000	27109000	6.65903e+07	4.75343e+07	3.50276e+07	0.0104515	1.90108	0.713832
Q86WG5;H0Y767;H0YD05;H0YDZ1	SBF2	33377000	43959000	44274000	37079000	21280000	28263000	21318000	0	18188000	23241000	17018000	15396000	12639000	4.05367e+07	28874000	15400000	0.00209584	2.63225	0.712293
A0A494C143;Q14689	DIP2A	52958000	69134000	68492000	44063000	50584000	40781000	32436000	22486000	36328000	52431000	38085000	33562000	31305000	63528000	4.51427e+07	3.52333e+07	0.0107026	1.80307	0.710595
P11717;S4R328	IGF2R	382220000	439200000	475690000	322320000	288140000	309250000	225910000	218070000	234160000	217470000	226080000	266910000	234240000	432370000	306570000	2.31834e+08	0.00608062	1.865	0.709045
A0A087WSW9;A0A087WSY9;Q16881;E9PIR7;F8W809;A0A182DWI3;E2QRB9;E9PKD3;A0A0B4J225;E9PIZ5;E9PRI8;E9PQI3;E9PLT3;E9PKI4	TXNRD1	1969900000	1782400000	2061900000	1476000000	1461700000	1174900000	903280000	853420000	932000000	701300000	814500000	702450000	1466800000	1.93807e+09	1.37087e+09	9.10536e+08	0.00167332	2.12849	0.707337
Q9ULH7;I3L2S3	MKL2	37152000	36604000	30907000	27268000	24343000	22267000	24685000	16340000	25477000	23704000	16426000	25220000	20376000	3.48877e+07	24626000	2.17469e+07	0.0261528	1.60426	0.705865
A0A1B0GUF4;O60447	EVI5	17191000	16901000	19420000	16524000	0	21132000	0	0	0	16557000	0	0	15239000	1.78373e+07	12552000	4.54229e+06	0.0307509	3.92695	0.703693
Q9NZ56;B0QZD5;A0A0A0MTF8;B0QZA8	FMN2	83994000	103920000	101280000	76748000	67671000	59079000	78473000	68051000	39802000	31185000	45425000	48541000	45899000	96398000	6.78327e+07	5.10537e+07	0.00867931	1.88817	0.703673
Q9NRX5	SERINC1	64781000	64063000	75339000	63179000	51298000	28927000	59170000	22053000	41172000	27216000	19545000	30031000	12784000	68061000	4.78013e+07	3.02816e+07	0.00999231	2.2476	0.702331
Q2LD37;H0Y781;H7C121;H3BLT5;H7C0G8;H7C070	KIAA1109	6253500	6755800	9061000	4528000	5706200	5198800	4002100	0	5199800	6268500	0	4972400	0	7.35677e+06	5.14433e+06	2920400	0.0237756	2.5191	0.699266
P02794;G3V1D1;G3V192;E9PPQ4;E9PRK8;E9PKY7;E9PQR3;E9PKM5;E9PK45	FTH1	628590000	587270000	883410000	464940000	646700000	353270000	257470000	381430000	214200000	336810000	228620000	295530000	552730000	6.99757e+08	4.88303e+08	3.23827e+08	0.0129161	2.1609	0.697819
B4E2I4;A0A2R8YEL6;P48506;E1CEI4;A0A0C4DGB2;A0A2R8Y648	GCLC	22697000	25453000	43007000	29420000	17153000	16472000	16126000	18005000	0	0	12813000	0	22369000	3.03857e+07	21015000	9.90186e+06	0.0145572	3.06868	0.691609
P32119;A6NIW5	PRDX2	2013600000	1920700000	1793900000	1168200000	1393500000	1382800000	919770000	1942500000	768180000	1026400000	913630000	783570000	1199500000	1909400000	1.31483e+09	1.07908e+09	0.0265284	1.76947	0.688611
P84157	MXRA7	171710000	213140000	143870000	84043000	165180000	114710000	90413000	122080000	89640000	91811000	103530000	69648000	76942000	176240000	121311000	9.20091e+07	0.0265828	1.91546	0.688328
A0A024R442;E7ETB3;Q9ULA0;E7EMB6;F8WAN0;C9JBE1;B9ZVU2;C9J1E2;E7EPX3;C9JRG3;E5RJ35	DNPEP	252990000	243800000	256250000	181070000	176450000	155970000	135730000	80655000	149480000	147440000	149370000	156800000	183080000	2.51013e+08	1.71163e+08	1.43222e+08	0.01267	1.75262	0.681889
A0A494C169;Q9NVE7;E9PHT6;H0YA26;H0Y9E4;H0YA31;D6RJF3	PANK4	37764000	48524000	53912000	31611000	30634000	32339000	30247000	38853000	0	0	39332000	27501000	21715000	4.67333e+07	31528000	2.25211e+07	0.049852	2.07509	0.674636
P42224;J3KPM9;E7EPD2;D2KFR9;E7ENM1;H7BZ88;H7BZB5;E9PH66	STAT1	2012700000	1859200000	1708200000	1208100000	1440100000	1114900000	647510000	1046000000	1440300000	1208300000	1339200000	1186200000	1132900000	1.86003e+09	1.25437e+09	1.14292e+09	0.0436219	1.62745	0.674379
CON__Q0V8M9;A0A087WW43;E7ET33;Q06033	ITIH3	254960000	271750000	330340000	197800000	211020000	161600000	154010000	101750000	68420000	130160000	120040000	72886000	104280000	2.85683e+08	190140000	1.07364e+08	0.00183422	2.66089	0.665562
A0A0A0MQY7;Q5VU97;A0A3B3ISH2	CACHD1	20028000	20060000	21150000	15332000	15619000	9547800	0	0	11748000	0	0	14373000	0	2.04127e+07	13499600	3.73157e+06	0.00119634	5.47026	0.661334
Q86WN1;E5RGT6;E5RK49;E5RGB1	FCHSD1	31702000	26888000	26696000	18998000	15537000	21737000	10846000	0	14177000	14598000	11950000	15016000	18618000	2.84287e+07	1.87573e+07	1.21721e+07	0.00548315	2.33555	0.659803
Q02750;H3BRW9	MAP2K1	686370000	815460000	808530000	505890000	515820000	491030000	348080000	226350000	386550000	493550000	442010000	396170000	391170000	770120000	5.04247e+08	3.83411e+08	0.00752137	2.0086	0.654764
P04075;H3BQN4;J3KPS3;H3BPS8;H3BUH7;H3BR04;H3BMQ8;H3BR68;H3BU78	ALDOA	12344000000	11963000000	14485000000	10915000000	6767500000	7569000000	7221100000	6307500000	8316700000	8899200000	7279400000	5736800000	7846900000	1.29307e+10	8.41717e+09	7.37251e+09	0.0406856	1.7539	0.650946
P42785;E9PNF7;E9PQB5;E9PL85;E9PQN3;E9PKN6;E9PIG4;E9PLY4;E9PNJ1;E9PL49	PRCP	366900000	349540000	301790000	187460000	218000000	256930000	115400000	156960000	151960000	183560000	193020000	171370000	107740000	339410000	2.20797e+08	1.54287e+08	0.00592382	2.19986	0.650531
Q658P3;B8ZZX6	STEAP3	94093000	103080000	99706000	80487000	40781000	70932000	66147000	0	0	57494000	29865000	0	0	9.89597e+07	6.40667e+07	2.19294e+07	0.00188246	4.51264	0.647402
Q96RF0	SNX18	310820000	316900000	387600000	237140000	213340000	204400000	183000000	168860000	170630000	168800000	239930000	181440000	131970000	338440000	2.18293e+08	1.77804e+08	0.0167934	1.90344	0.644999
K7EK35;P42229;K7EIF9;K7EM17;C9JVV6	STAT5A	100840000	84316000	128520000	59110000	78314000	62791000	0	56310000	44279000	64442000	55976000	68488000	76873000	1.04559e+08	6.67383e+07	5.23383e+07	0.0401836	1.99775	0.638286
Q8IV08;M0R1F7;M0R3G9	PLD3	909490000	1166700000	958990000	609620000	695060000	626750000	529500000	244840000	239640000	219660000	197410000	251510000	279040000	1.01173e+09	643810000	2.80229e+08	0.000843858	3.61036	0.636348
Q9Y3M8	STARD13	33991000	32778000	29092000	23189000	18533000	19216000	0	0	16685000	0	0	0	22160000	3.19537e+07	2.03127e+07	5.54929e+06	0.000955397	5.75816	0.635691
C9JF58;Q8WVF1;H7C0S2;H0YAG0	OSCP1	11148000	9510000	10105000	10772000	8424500	0	0	0	6336700	0	6147700	5403200	6170900	1.02543e+07	6.39883e+06	3.43693e+06	0.0439566	2.98357	0.624013
Q9H425;E5RFY9;E5RI90	C1orf198	627910000	639630000	620600000	385310000	368900000	418690000	289380000	530640000	133110000	137450000	257070000	212870000	243900000	629380000	3.90967e+08	2.57774e+08	0.00593491	2.44159	0.621193
Q9Y2D5	AKAP2	814920000	921190000	756630000	576820000	510160000	457480000	257740000	376360000	338990000	426850000	356550000	404240000	240480000	8.30913e+08	514820000	343030000	0.00570436	2.42228	0.619583
A0A0A0MTS2;A0A2U3TZU2;P06744;K7EQ48;A0A0J9YXP8;A0A0J9YX90;A0A0J9YYH3;A0A2R8Y6C7;K7EPY4;K7EP41;K7ERC6;K7ERK8;A0A2R8YF08;K7ELR7;K7ENA0;A0A0J9YYI8;K7EIL4;A0A0J9YXH9;A0A0J9YXM3;K7ESF4	GPI	3241900000	2842200000	3494200000	2224700000	1791600000	1865400000	1356600000	1415700000	1989300000	2448900000	1562200000	2035900000	1703600000	3.19277e+09	1.96057e+09	1.78746e+09	0.0457577	1.78621	0.614065
A0A0U1RQW6;Q9Y2E4;E7EPU2;H0Y7Q3;H0Y5A8	DIP2C	30659000	37078000	51564000	23434000	24541000	25161000	16405000	0	0	0	18052000	16395000	0	39767000	2.43787e+07	7.26457e+06	0.00131154	5.4741	0.613038
P27105;F8VSL7	STOM	2455700000	2643000000	2575300000	1862500000	1470600000	1362200000	989160000	1354100000	1109800000	1357400000	769200000	1024800000	1002800000	2558000000	1565100000	1.08675e+09	0.00713204	2.3538	0.611845
Q02952	AKAP12	14881000000	15802000000	16987000000	10120000000	10582000000	8422700000	1262100000	3093100000	2523300000	2024300000	1353500000	5964700000	5461400000	15890000000	9.70823e+09	3.09749e+09	0.000419686	5.12997	0.610965
A0A2R8Y524;O00462;A0A2R8YCE9;A0A2R8Y4U7;E9PFW2;A0A2R8YEC9;A0A2R8YE79;A0A2R8Y7N1;A0A2R8Y211;A0A2R8Y7A0;A0A2R8Y7A7	MANBA	21505000	19035000	20621000	0	18538000	18388000	0	0	0	0	21274000	0	15849000	20387000	1.23087e+07	5.30329e+06	0.0418979	3.84422	0.603751
Q08357	SLC20A2	36611000	39959000	39035000	24741000	20581000	24353000	20656000	0	14029000	0	15211000	0	0	38535000	23225000	7128000	0.000542586	5.40614	0.602699
Q15311;J3QLT3;E7ENF8;A0A1W2PRI7	RALBP1	46630000	61406000	61322000	60910000	41001000	0	38082000	0	0	0	35050000	36325000	0	5.64527e+07	3.39703e+07	1.56367e+07	0.0364343	3.61026	0.601749
Q96CX2;Q68DU8	KCTD12	1280100000	1327100000	1427400000	507780000	861850000	1020600000	118820000	47831000	167890000	118310000	252350000	411250000	102810000	1.34487e+09	7.96743e+08	1.7418e+08	0.00090422	7.72113	0.592433
A0A3B3IU69;F8W717;O00423;G3V500;G3V3N9;G3V4H6;G3V497;G3V538;G3V4U5;G3V5C8;G3V3J1;H0YJK4;H0YJY3	EML1	305550000	309210000	324480000	209940000	146040000	196020000	71955000	103800000	110890000	107370000	69062000	111050000	349680000	313080000	184000000	1.31972e+08	0.0329109	2.37231	0.587709
Q9UHL4;R4GMR2;R4GNE8;R4GMV4;R4GN05	DPP7	387580000	511340000	564200000	227720000	306140000	301310000	70734000	203230000	167280000	95551000	83303000	189480000	203350000	4.87707e+08	278390000	144704000	0.00493563	3.37037	0.570814
P13674	P4HA1	2870800000	3222300000	2983900000	1474900000	1932900000	1771300000	1346700000	1188700000	1887300000	1589200000	1454400000	1481000000	2032900000	3.02567e+09	1.72637e+09	1568600000	0.0429993	1.9289	0.570574
P13807;P54840	GYS1	117940000	191480000	205670000	97395000	101740000	94634000	68351000	28713000	67587000	51909000	48878000	79700000	76680000	1.71697e+08	97923000	6.02597e+07	0.0132863	2.84928	0.570326
Q9Y3A6;M0R072;B1AKT3	TMED5	36707000	37265000	51390000	0	38654000	32464000	27903000	0	18791000	0	0	16758000	0	4.17873e+07	23706000	9.06457e+06	0.0202269	4.60996	0.567301
Q06481	APLP2	68409000	63434000	62154000	42737000	31454000	34955000	38837000	30087000	29022000	28326000	23597000	27767000	24218000	6.46657e+07	36382000	2.88363e+07	0.0198274	2.24251	0.562617
B4DDF4;B4DUT8;Q99439;H3BVI6;A0A087X271;K7ES69;A0A087X1X5;H3BQH0;A0A087WV51;U3KPS3	CNN2	1108100000	998340000	1272000000	740510000	677960000	446610000	686610000	687190000	643900000	449340000	374630000	326440000	585260000	1.12615e+09	6.21693e+08	5.36196e+08	0.0432113	2.10025	0.552054
P51151	RAB9A	72392000	83522000	105110000	40761000	56035000	47056000	31310000	59453000	44533000	35927000	30757000	39983000	36625000	87008000	4.79507e+07	3.97983e+07	0.0378577	2.18622	0.551106
Q6ZW31;M0QXZ8	SYDE1	4208800	4616000	4232300	3036200	0	3920400	3153900	3500900	0	0	0	0	0	4.35237e+06	2.31887e+06	950686	0.0275948	4.57813	0.532783
P35580;E7ERA5	MYH10	3185800000	3309300000	3443600000	1853900000	1669000000	1704000000	1132800000	1601300000	1119700000	1476000000	1374600000	1527400000	982770000	3312900000	1742300000	1.31637e+09	0.0175332	2.5167	0.525914
Q96EB6;B0QZ35;E9PC49	SIRT1	13564000	14229000	16558000	12003000	0	10527000	0	0	12788000	0	10481000	0	0	1.47837e+07	7510000	3.32414e+06	0.0339243	4.44736	0.507993
P36871;A0A3B3ITK7	PGM1	1221200000	1314200000	1467700000	786320000	656380000	516940000	515850000	499800000	582070000	589680000	645290000	405150000	604720000	1.33437e+09	6.53213e+08	5.48937e+08	0.0378898	2.43082	0.489531
P26022	PTX3	286860000	332870000	429970000	189590000	162480000	161050000	109330000	12705000	221990000	121130000	111510000	181240000	12750000	349900000	171040000	1.10094e+08	0.0201993	3.17821	0.488825
Q8IVB4;C9IZP1	SLC9A9	76859000	85216000	69609000	0	51648000	54949000	0	0	59891000	27076000	0	50857000	0	77228000	3.55323e+07	1.96891e+07	0.0439989	3.92236	0.460097
P54652	HSPA2	1032700000	1146800000	1041000000	441550000	474840000	392420000	197430000	180950000	131730000	53539000	87000000	40853000	141810000	1073500000	436270000	1.19045e+08	0.00646551	9.01763	0.4064
Q5VXI4;Q9HCE6;A0A384DVK7	ARHGEF10L	34965000	34871000	26701000	15344000	0	17886000	9421800	0	0	0	0	0	16101000	32179000	1.10767e+07	3.64611e+06	0.0201579	8.82556	0.34422
Q99541;Q5SYF5;Q5SYF3;Q5SYF4	PLIN2	533200000	649570000	592180000	192940000	165120000	198530000	112150000	76733000	150580000	152980000	125850000	108140000	123950000	591650000	185530000	1.21483e+08	0.0336141	4.87022	0.313581
V9GYD9;Q5VZZ6;A0A0J9YX66;A0A1B0GU44;E9PC62;A0A1B0GUN8;A0A0J9YXJ0;O95319	CELF2	55149000	52078000	55369000	0	20825000	28728000	0	0	13246000	0	0	15192000	0	5.41987e+07	1.65177e+07	4.06257e+06	0.0183393	13.341	0.304761
O14967;D6RAZ4	CLGN	76965000	96570000	72332000	20072000	19254000	15054000	0	0	0	0	0	9639900	0	8.19557e+07	1.81267e+07	1.37713e+06	0.020865	59.512	0.221176

## Sheet: Process
#term ID	term description	observed gene count	background gene count	strength	false discovery rate	matching proteins in your network (IDs)	matching proteins in your network (labels)
GO:0006520	cellular amino acid metabolic process	6	236	1.32	0.0024	10090.ENSMUSP00000025979,10090.ENSMUSP00000027802,10090.ENSMUSP00000030432,10090.ENSMUSP00000081544,10090.ENSMUSP00000115090,10090.ENSMUSP00000130941	Aldh18a1,Pycr2,Hmgcl,Oat,Gatc,Mut
GO:0019752	carboxylic acid metabolic process	9	754	0.99	0.0024	10090.ENSMUSP00000025979,10090.ENSMUSP00000027802,10090.ENSMUSP00000030432,10090.ENSMUSP00000034267,10090.ENSMUSP00000073764,10090.ENSMUSP00000081544,10090.ENSMUSP00000115090,10090.ENSMUSP00000123765,10090.ENSMUSP00000130941	Aldh18a1,Pycr2,Hmgcl,Slc27a1,Aldh3a2,Oat,Gatc,Sucla2,Mut
GO:0044281	small molecule metabolic process	11	1450	0.79	0.0024	10090.ENSMUSP00000025979,10090.ENSMUSP00000027802,10090.ENSMUSP00000030432,10090.ENSMUSP00000034267,10090.ENSMUSP00000073764,10090.ENSMUSP00000081544,10090.ENSMUSP00000105905,10090.ENSMUSP00000108237,10090.ENSMUSP00000115090,10090.ENSMUSP00000123765,10090.ENSMUSP00000130941	Aldh18a1,Pycr2,Hmgcl,Slc27a1,Aldh3a2,Oat,Coq6,Gpd2,Gatc,Sucla2,Mut
GO:0055114	oxidation-reduction process	9	917	0.9	0.0024	10090.ENSMUSP00000025979,10090.ENSMUSP00000027111,10090.ENSMUSP00000027802,10090.ENSMUSP00000033176,10090.ENSMUSP00000055455,10090.ENSMUSP00000073764,10090.ENSMUSP00000105905,10090.ENSMUSP00000108237,10090.ENSMUSP00000123765	Aldh18a1,Ndufs1,Pycr2,Uqcrc2,Cpox,Aldh3a2,Coq6,Gpd2,Sucla2
GO:0055129	L-proline biosynthetic process	3	6	2.61	0.0024	10090.ENSMUSP00000025979,10090.ENSMUSP00000027802,10090.ENSMUSP00000081544	Aldh18a1,Pycr2,Oat
GO:0044237	cellular metabolic process	20	6445	0.4	0.0031	10090.ENSMUSP00000001127,10090.ENSMUSP00000015501,10090.ENSMUSP00000021667,10090.ENSMUSP00000025077,10090.ENSMUSP00000025979,10090.ENSMUSP00000027111,10090.ENSMUSP00000027802,10090.ENSMUSP00000030432,10090.ENSMUSP00000030882,10090.ENSMUSP00000032060,10090.ENSMUSP00000033176,10090.ENSMUSP00000034267,10090.ENSMUSP00000055455,10090.ENSMUSP00000073764,10090.ENSMUSP00000081544,10090.ENSMUSP00000105905…	Poldip2,Clpx,Isca2,Mtpap,Aldh18a1,Ndufs1,Pycr2,Hmgcl,Pmpcb,Nfu1,Uqcrc2,Slc27a1,Cpox,Aldh3a2,Oat,Coq6,Gpd2,Gatc,Sucla2,Mut
GO:1901605	alpha-amino acid metabolic process	5	173	1.37	0.0033	10090.ENSMUSP00000025979,10090.ENSMUSP00000027802,10090.ENSMUSP00000030432,10090.ENSMUSP00000081544,10090.ENSMUSP00000130941	Aldh18a1,Pycr2,Hmgcl,Oat,Mut
GO:0070129	regulation of mitochondrial translation	3	26	1.97	0.0079	10090.ENSMUSP00000027103,10090.ENSMUSP00000062326,10090.ENSMUSP00000107927	Fastkd2,Mrps27,Lrpprc
GO:0007005	mitochondrion organization	6	410	1.08	0.0107	10090.ENSMUSP00000001127,10090.ENSMUSP00000027111,10090.ENSMUSP00000030432,10090.ENSMUSP00000030882,10090.ENSMUSP00000033176,10090.ENSMUSP00000077446	Poldip2,Ndufs1,Hmgcl,Pmpcb,Uqcrc2,Mff
GO:1902775	mitochondrial large ribosomal subunit assembly	2	3	2.74	0.0157	10090.ENSMUSP00000027103,10090.ENSMUSP00000062622	Fastkd2,Dhx30
GO:0044283	small molecule biosynthetic process	6	468	1.02	0.0186	10090.ENSMUSP00000025979,10090.ENSMUSP00000027802,10090.ENSMUSP00000030432,10090.ENSMUSP00000081544,10090.ENSMUSP00000105905,10090.ENSMUSP00000108237	Aldh18a1,Pycr2,Hmgcl,Oat,Coq6,Gpd2
GO:0006790	sulfur compound metabolic process	5	280	1.16	0.0204	10090.ENSMUSP00000021667,10090.ENSMUSP00000030432,10090.ENSMUSP00000032060,10090.ENSMUSP00000123765,10090.ENSMUSP00000130941	Isca2,Hmgcl,Nfu1,Sucla2,Mut
GO:0009987	cellular process	26	13330	0.2	0.0207	10090.ENSMUSP00000001127,10090.ENSMUSP00000015501,10090.ENSMUSP00000021667,10090.ENSMUSP00000025077,10090.ENSMUSP00000025979,10090.ENSMUSP00000027103,10090.ENSMUSP00000027111,10090.ENSMUSP00000027802,10090.ENSMUSP00000030432,10090.ENSMUSP00000030882,10090.ENSMUSP00000032060,10090.ENSMUSP00000033176,10090.ENSMUSP00000034267,10090.ENSMUSP00000045162,10090.ENSMUSP00000055455,10090.ENSMUSP00000062326…	Poldip2,Clpx,Isca2,Mtpap,Aldh18a1,Fastkd2,Ndufs1,Pycr2,Hmgcl,Pmpcb,Nfu1,Uqcrc2,Slc27a1,Vasn,Cpox,Mrps27,Dhx30,Aldh3a2,Mff,Armcx3,Oat,Coq6,Gpd2,Gatc,Sucla2,Mut
GO:0071704	organic substance metabolic process	19	6824	0.36	0.0246	10090.ENSMUSP00000001127,10090.ENSMUSP00000015501,10090.ENSMUSP00000021667,10090.ENSMUSP00000025077,10090.ENSMUSP00000025979,10090.ENSMUSP00000027802,10090.ENSMUSP00000030432,10090.ENSMUSP00000030882,10090.ENSMUSP00000032060,10090.ENSMUSP00000033176,10090.ENSMUSP00000034267,10090.ENSMUSP00000055455,10090.ENSMUSP00000073764,10090.ENSMUSP00000081544,10090.ENSMUSP00000105905,10090.ENSMUSP00000108237…	Poldip2,Clpx,Isca2,Mtpap,Aldh18a1,Pycr2,Hmgcl,Pmpcb,Nfu1,Uqcrc2,Slc27a1,Cpox,Aldh3a2,Oat,Coq6,Gpd2,Gatc,Sucla2,Mut
GO:0006627	protein processing involved in protein targeting to mitochondrion	2	6	2.43	0.0320	10090.ENSMUSP00000030882,10090.ENSMUSP00000033176	Pmpcb,Uqcrc2
GO:0006626	protein targeting to mitochondrion	3	56	1.64	0.0370	10090.ENSMUSP00000030882,10090.ENSMUSP00000033176,10090.ENSMUSP00000077446	Pmpcb,Uqcrc2,Mff

## Sheet: Function
#term ID	term description	observed gene count	background gene count	strength	false discovery rate	matching proteins in your network (IDs)	matching proteins in your network (labels)
GO:0003824	catalytic activity	18	5224	0.45	0.0141	10090.ENSMUSP00000015501,10090.ENSMUSP00000025077,10090.ENSMUSP00000025979,10090.ENSMUSP00000027111,10090.ENSMUSP00000027802,10090.ENSMUSP00000030432,10090.ENSMUSP00000030882,10090.ENSMUSP00000033176,10090.ENSMUSP00000034267,10090.ENSMUSP00000055455,10090.ENSMUSP00000062622,10090.ENSMUSP00000073764,10090.ENSMUSP00000081544,10090.ENSMUSP00000105905,10090.ENSMUSP00000108237,10090.ENSMUSP00000115090…	Clpx,Mtpap,Aldh18a1,Ndufs1,Pycr2,Hmgcl,Pmpcb,Uqcrc2,Slc27a1,Cpox,Dhx30,Aldh3a2,Oat,Coq6,Gpd2,Gatc,Sucla2,Mut
GO:0005488	binding	25	11199	0.26	0.0141	10090.ENSMUSP00000001127,10090.ENSMUSP00000015501,10090.ENSMUSP00000021667,10090.ENSMUSP00000025077,10090.ENSMUSP00000025979,10090.ENSMUSP00000027103,10090.ENSMUSP00000027111,10090.ENSMUSP00000030432,10090.ENSMUSP00000030882,10090.ENSMUSP00000032060,10090.ENSMUSP00000033176,10090.ENSMUSP00000034267,10090.ENSMUSP00000045162,10090.ENSMUSP00000055455,10090.ENSMUSP00000062326,10090.ENSMUSP00000062622…	Poldip2,Clpx,Isca2,Mtpap,Aldh18a1,Fastkd2,Ndufs1,Hmgcl,Pmpcb,Nfu1,Uqcrc2,Slc27a1,Vasn,Cpox,Mrps27,Dhx30,Aldh3a2,Mff,Oat,Coq6,Lrpprc,Gpd2,Gatc,Sucla2,Mut
GO:0016491	oxidoreductase activity	7	710	0.91	0.0325	10090.ENSMUSP00000025979,10090.ENSMUSP00000027111,10090.ENSMUSP00000027802,10090.ENSMUSP00000055455,10090.ENSMUSP00000073764,10090.ENSMUSP00000105905,10090.ENSMUSP00000108237	Aldh18a1,Ndufs1,Pycr2,Cpox,Aldh3a2,Coq6,Gpd2
GO:0051539	4 iron, 4 sulfur cluster binding	3	40	1.79	0.0325	10090.ENSMUSP00000021667,10090.ENSMUSP00000027111,10090.ENSMUSP00000032060	Isca2,Ndufs1,Nfu1

## Sheet: Component
#term ID	term description	observed gene count	background gene count	strength	false discovery rate	matching proteins in your network (IDs)	matching proteins in your network (labels)
GO:0005739	mitochondrion	27	1776	1.09	8.69e-27	10090.ENSMUSP00000001127,10090.ENSMUSP00000015501,10090.ENSMUSP00000021667,10090.ENSMUSP00000025077,10090.ENSMUSP00000025979,10090.ENSMUSP00000027103,10090.ENSMUSP00000027111,10090.ENSMUSP00000027802,10090.ENSMUSP00000030432,10090.ENSMUSP00000030882,10090.ENSMUSP00000032060,10090.ENSMUSP00000033176,10090.ENSMUSP00000034267,10090.ENSMUSP00000045162,10090.ENSMUSP00000055455,10090.ENSMUSP00000062326…	Poldip2,Clpx,Isca2,Mtpap,Aldh18a1,Fastkd2,Ndufs1,Pycr2,Hmgcl,Pmpcb,Nfu1,Uqcrc2,Slc27a1,Vasn,Cpox,Mrps27,Dhx30,Aldh3a2,Mff,Armcx3,Oat,Coq6,Lrpprc,Gpd2,Gatc,Sucla2,Mut
GO:0005759	mitochondrial matrix	11	340	1.42	1.79e-10	10090.ENSMUSP00000001127,10090.ENSMUSP00000015501,10090.ENSMUSP00000027103,10090.ENSMUSP00000030432,10090.ENSMUSP00000030882,10090.ENSMUSP00000033176,10090.ENSMUSP00000062326,10090.ENSMUSP00000062622,10090.ENSMUSP00000081544,10090.ENSMUSP00000107927,10090.ENSMUSP00000130941	Poldip2,Clpx,Fastkd2,Hmgcl,Pmpcb,Uqcrc2,Mrps27,Dhx30,Oat,Lrpprc,Mut
GO:0031966	mitochondrial membrane	12	647	1.18	4.29e-09	10090.ENSMUSP00000015501,10090.ENSMUSP00000025979,10090.ENSMUSP00000027111,10090.ENSMUSP00000030432,10090.ENSMUSP00000030882,10090.ENSMUSP00000033176,10090.ENSMUSP00000055455,10090.ENSMUSP00000073764,10090.ENSMUSP00000077446,10090.ENSMUSP00000080518,10090.ENSMUSP00000105905,10090.ENSMUSP00000108237	Clpx,Aldh18a1,Ndufs1,Hmgcl,Pmpcb,Uqcrc2,Cpox,Aldh3a2,Mff,Armcx3,Coq6,Gpd2
GO:0019866	organelle inner membrane	11	492	1.26	4.44e-09	10090.ENSMUSP00000015501,10090.ENSMUSP00000025979,10090.ENSMUSP00000027111,10090.ENSMUSP00000030432,10090.ENSMUSP00000030882,10090.ENSMUSP00000033176,10090.ENSMUSP00000055455,10090.ENSMUSP00000073764,10090.ENSMUSP00000105905,10090.ENSMUSP00000107927,10090.ENSMUSP00000108237	Clpx,Aldh18a1,Ndufs1,Hmgcl,Pmpcb,Uqcrc2,Cpox,Aldh3a2,Coq6,Lrpprc,Gpd2
GO:0005743	mitochondrial inner membrane	10	435	1.27	2.55e-08	10090.ENSMUSP00000015501,10090.ENSMUSP00000025979,10090.ENSMUSP00000027111,10090.ENSMUSP00000030432,10090.ENSMUSP00000030882,10090.ENSMUSP00000033176,10090.ENSMUSP00000055455,10090.ENSMUSP00000073764,10090.ENSMUSP00000105905,10090.ENSMUSP00000108237	Clpx,Aldh18a1,Ndufs1,Hmgcl,Pmpcb,Uqcrc2,Cpox,Aldh3a2,Coq6,Gpd2
GO:0031967	organelle envelope	13	1131	0.97	5.68e-08	10090.ENSMUSP00000015501,10090.ENSMUSP00000025979,10090.ENSMUSP00000027111,10090.ENSMUSP00000030432,10090.ENSMUSP00000030882,10090.ENSMUSP00000033176,10090.ENSMUSP00000055455,10090.ENSMUSP00000073764,10090.ENSMUSP00000077446,10090.ENSMUSP00000080518,10090.ENSMUSP00000105905,10090.ENSMUSP00000107927,10090.ENSMUSP00000108237	Clpx,Aldh18a1,Ndufs1,Hmgcl,Pmpcb,Uqcrc2,Cpox,Aldh3a2,Mff,Armcx3,Coq6,Lrpprc,Gpd2
GO:0042645	mitochondrial nucleoid	5	47	1.94	9.46e-07	10090.ENSMUSP00000001127,10090.ENSMUSP00000015501,10090.ENSMUSP00000027103,10090.ENSMUSP00000062622,10090.ENSMUSP00000107927	Poldip2,Clpx,Fastkd2,Dhx30,Lrpprc
GO:0017087	mitochondrial processing peptidase complex	2	3	2.74	0.0021	10090.ENSMUSP00000030882,10090.ENSMUSP00000033176	Pmpcb,Uqcrc2
GO:0031090	organelle membrane	13	2973	0.55	0.0021	10090.ENSMUSP00000015501,10090.ENSMUSP00000025979,10090.ENSMUSP00000027111,10090.ENSMUSP00000030432,10090.ENSMUSP00000030882,10090.ENSMUSP00000033176,10090.ENSMUSP00000055455,10090.ENSMUSP00000073764,10090.ENSMUSP00000077446,10090.ENSMUSP00000080518,10090.ENSMUSP00000105905,10090.ENSMUSP00000107927,10090.ENSMUSP00000108237	Clpx,Aldh18a1,Ndufs1,Hmgcl,Pmpcb,Uqcrc2,Cpox,Aldh3a2,Mff,Armcx3,Coq6,Lrpprc,Gpd2
GO:0098798	mitochondrial protein complex	5	261	1.19	0.0021	10090.ENSMUSP00000015501,10090.ENSMUSP00000027111,10090.ENSMUSP00000030882,10090.ENSMUSP00000033176,10090.ENSMUSP00000062326	Clpx,Ndufs1,Pmpcb,Uqcrc2,Mrps27
GO:0070013	intracellular organelle lumen	14	4279	0.43	0.0194	10090.ENSMUSP00000001127,10090.ENSMUSP00000015501,10090.ENSMUSP00000027103,10090.ENSMUSP00000027111,10090.ENSMUSP00000030432,10090.ENSMUSP00000030882,10090.ENSMUSP00000032060,10090.ENSMUSP00000033176,10090.ENSMUSP00000055455,10090.ENSMUSP00000062326,10090.ENSMUSP00000062622,10090.ENSMUSP00000081544,10090.ENSMUSP00000107927,10090.ENSMUSP00000130941	Poldip2,Clpx,Fastkd2,Ndufs1,Hmgcl,Pmpcb,Nfu1,Uqcrc2,Cpox,Mrps27,Dhx30,Oat,Lrpprc,Mut
GO:1990204	oxidoreductase complex	3	104	1.37	0.0305	10090.ENSMUSP00000027111,10090.ENSMUSP00000033176,10090.ENSMUSP00000108237	Ndufs1,Uqcrc2,Gpd2
GO:0031307	integral component of mitochondrial outer membrane	2	23	1.85	0.0417	10090.ENSMUSP00000077446,10090.ENSMUSP00000080518	Mff,Armcx3

## Sheet: PMID
#term ID	term description	observed gene count	background gene count	strength	false discovery rate	matching proteins in your network (IDs)	matching proteins in your network (labels)
PMID:20869947	(2010) Fast kinase domain-containing protein 3 is a mitochondrial protein essential for cellular respiration.	6	44	2.05	0.00010	10090.ENSMUSP00000025979,10090.ENSMUSP00000027103,10090.ENSMUSP00000027111,10090.ENSMUSP00000033176,10090.ENSMUSP00000062622,10090.ENSMUSP00000107927	Aldh18a1,Fastkd2,Ndufs1,Uqcrc2,Dhx30,Lrpprc
PMID:25778941	(2015) Spectrum of combined respiratory chain defects.	6	91	1.73	0.0030	10090.ENSMUSP00000025077,10090.ENSMUSP00000032060,10090.ENSMUSP00000033176,10090.ENSMUSP00000077446,10090.ENSMUSP00000105905,10090.ENSMUSP00000123765	Mtpap,Nfu1,Uqcrc2,Mff,Coq6,Sucla2
PMID:30765471	(2019) Dimeric ferrochelatase bridges ABCB7 and ABCB10 homodimers in an architecturally defined molecular complex required for heme biosynthesis.	5	53	1.89	0.0097	10090.ENSMUSP00000015501,10090.ENSMUSP00000027111,10090.ENSMUSP00000033176,10090.ENSMUSP00000055455,10090.ENSMUSP00000123765	Clpx,Ndufs1,Uqcrc2,Cpox,Sucla2
PMID:29132502	(2017) Transcriptomic and proteomic landscape of mitochondrial dysfunction reveals secondary coenzyme Q deficiency in mammals.	5	75	1.74	0.0373	10090.ENSMUSP00000015501,10090.ENSMUSP00000025979,10090.ENSMUSP00000027802,10090.ENSMUSP00000030882,10090.ENSMUSP00000105905	Clpx,Aldh18a1,Pycr2,Pmpcb,Coq6

## Sheet: KEGG
#term ID	term description	observed gene count	background gene count	strength	false discovery rate	matching proteins in your network (IDs)	matching proteins in your network (labels)
mmu01100	Metabolic pathways	12	1536	0.8	3.97e-05	10090.ENSMUSP00000025979,10090.ENSMUSP00000027111,10090.ENSMUSP00000027802,10090.ENSMUSP00000030432,10090.ENSMUSP00000033176,10090.ENSMUSP00000055455,10090.ENSMUSP00000073764,10090.ENSMUSP00000081544,10090.ENSMUSP00000105905,10090.ENSMUSP00000115090,10090.ENSMUSP00000123765,10090.ENSMUSP00000130941	Aldh18a1,Ndufs1,Pycr2,Hmgcl,Uqcrc2,Cpox,Aldh3a2,Oat,Coq6,Gatc,Sucla2,Mut
mmu00330	Arginine and proline metabolism	4	53	1.79	0.00015	10090.ENSMUSP00000025979,10090.ENSMUSP00000027802,10090.ENSMUSP00000073764,10090.ENSMUSP00000081544	Aldh18a1,Pycr2,Aldh3a2,Oat
mmu00280	Valine, leucine and isoleucine degradation	3	55	1.65	0.0073	10090.ENSMUSP00000030432,10090.ENSMUSP00000073764,10090.ENSMUSP00000130941	Hmgcl,Aldh3a2,Mut

## Sheet: RCTM
#term ID	term description	observed gene count	background gene count	strength	false discovery rate	matching proteins in your network (IDs)	matching proteins in your network (labels)
MMU-1430728	Metabolism	13	1779	0.78	0.00075	10090.ENSMUSP00000021667,10090.ENSMUSP00000025979,10090.ENSMUSP00000027111,10090.ENSMUSP00000027802,10090.ENSMUSP00000030432,10090.ENSMUSP00000033176,10090.ENSMUSP00000055455,10090.ENSMUSP00000073764,10090.ENSMUSP00000081544,10090.ENSMUSP00000107927,10090.ENSMUSP00000108237,10090.ENSMUSP00000123765,10090.ENSMUSP00000130941	Isca2,Aldh18a1,Ndufs1,Pycr2,Hmgcl,Uqcrc2,Cpox,Aldh3a2,Oat,Lrpprc,Gpd2,Sucla2,Mut
MMU-8964539	Glutamate and glutamine metabolism	3	13	2.28	0.0079	10090.ENSMUSP00000025979,10090.ENSMUSP00000027802,10090.ENSMUSP00000081544	Aldh18a1,Pycr2,Oat

## Sheet: WikiPathways
#term ID	term description	observed gene count	background gene count	strength	false discovery rate	matching proteins in your network (IDs)	matching proteins in your network (labels)
WP662	Amino acid metabolism	4	95	1.54	0.0108	10090.ENSMUSP00000025979,10090.ENSMUSP00000030432,10090.ENSMUSP00000081544,10090.ENSMUSP00000130941	Aldh18a1,Hmgcl,Oat,Mut

## Sheet: COMPARTMENTS
#term ID	term description	observed gene count	background gene count	strength	false discovery rate	matching proteins in your network (IDs)	matching proteins in your network (labels)
GOCC:0005739	Mitochondrion	25	1161	1.25	1.24e-26	10090.ENSMUSP00000001127,10090.ENSMUSP00000015501,10090.ENSMUSP00000021667,10090.ENSMUSP00000025979,10090.ENSMUSP00000027103,10090.ENSMUSP00000027111,10090.ENSMUSP00000030432,10090.ENSMUSP00000030882,10090.ENSMUSP00000032060,10090.ENSMUSP00000033176,10090.ENSMUSP00000034267,10090.ENSMUSP00000045162,10090.ENSMUSP00000055455,10090.ENSMUSP00000062326,10090.ENSMUSP00000062622,10090.ENSMUSP00000073764…	Poldip2,Clpx,Isca2,Aldh18a1,Fastkd2,Ndufs1,Hmgcl,Pmpcb,Nfu1,Uqcrc2,Slc27a1,Vasn,Cpox,Mrps27,Dhx30,Aldh3a2,Mff,Armcx3,Oat,Coq6,Lrpprc,Gpd2,Gatc,Sucla2,Mut
GOCC:0005759	Mitochondrial matrix	10	250	1.51	4.23e-10	10090.ENSMUSP00000001127,10090.ENSMUSP00000015501,10090.ENSMUSP00000027103,10090.ENSMUSP00000030882,10090.ENSMUSP00000033176,10090.ENSMUSP00000062326,10090.ENSMUSP00000062622,10090.ENSMUSP00000081544,10090.ENSMUSP00000107927,10090.ENSMUSP00000130941	Poldip2,Clpx,Fastkd2,Pmpcb,Uqcrc2,Mrps27,Dhx30,Oat,Lrpprc,Mut
GOCC:0005737	Cytoplasm	26	6723	0.5	7.08e-10	10090.ENSMUSP00000001127,10090.ENSMUSP00000015501,10090.ENSMUSP00000021667,10090.ENSMUSP00000025979,10090.ENSMUSP00000027103,10090.ENSMUSP00000027111,10090.ENSMUSP00000027802,10090.ENSMUSP00000030432,10090.ENSMUSP00000030882,10090.ENSMUSP00000032060,10090.ENSMUSP00000033176,10090.ENSMUSP00000034267,10090.ENSMUSP00000045162,10090.ENSMUSP00000055455,10090.ENSMUSP00000062326,10090.ENSMUSP00000062622…	Poldip2,Clpx,Isca2,Aldh18a1,Fastkd2,Ndufs1,Pycr2,Hmgcl,Pmpcb,Nfu1,Uqcrc2,Slc27a1,Vasn,Cpox,Mrps27,Dhx30,Aldh3a2,Mff,Armcx3,Oat,Coq6,Lrpprc,Gpd2,Gatc,Sucla2,Mut
GOCC:0043231	Intracellular membrane-bounded organelle	25	6383	0.5	4.55e-09	10090.ENSMUSP00000001127,10090.ENSMUSP00000015501,10090.ENSMUSP00000021667,10090.ENSMUSP00000025979,10090.ENSMUSP00000027103,10090.ENSMUSP00000027111,10090.ENSMUSP00000030432,10090.ENSMUSP00000030882,10090.ENSMUSP00000032060,10090.ENSMUSP00000033176,10090.ENSMUSP00000034267,10090.ENSMUSP00000045162,10090.ENSMUSP00000055455,10090.ENSMUSP00000062326,10090.ENSMUSP00000062622,10090.ENSMUSP00000073764…	Poldip2,Clpx,Isca2,Aldh18a1,Fastkd2,Ndufs1,Hmgcl,Pmpcb,Nfu1,Uqcrc2,Slc27a1,Vasn,Cpox,Mrps27,Dhx30,Aldh3a2,Mff,Armcx3,Oat,Coq6,Lrpprc,Gpd2,Gatc,Sucla2,Mut
GOCC:0043227	Membrane-bounded organelle	25	7102	0.46	4.78e-08	10090.ENSMUSP00000001127,10090.ENSMUSP00000015501,10090.ENSMUSP00000021667,10090.ENSMUSP00000025979,10090.ENSMUSP00000027103,10090.ENSMUSP00000027111,10090.ENSMUSP00000030432,10090.ENSMUSP00000030882,10090.ENSMUSP00000032060,10090.ENSMUSP00000033176,10090.ENSMUSP00000034267,10090.ENSMUSP00000045162,10090.ENSMUSP00000055455,10090.ENSMUSP00000062326,10090.ENSMUSP00000062622,10090.ENSMUSP00000073764…	Poldip2,Clpx,Isca2,Aldh18a1,Fastkd2,Ndufs1,Hmgcl,Pmpcb,Nfu1,Uqcrc2,Slc27a1,Vasn,Cpox,Mrps27,Dhx30,Aldh3a2,Mff,Armcx3,Oat,Coq6,Lrpprc,Gpd2,Gatc,Sucla2,Mut
GOCC:0031966	Mitochondrial membrane	9	431	1.23	7.20e-07	10090.ENSMUSP00000015501,10090.ENSMUSP00000027111,10090.ENSMUSP00000030432,10090.ENSMUSP00000030882,10090.ENSMUSP00000033176,10090.ENSMUSP00000055455,10090.ENSMUSP00000077446,10090.ENSMUSP00000080518,10090.ENSMUSP00000108237	Clpx,Ndufs1,Hmgcl,Pmpcb,Uqcrc2,Cpox,Mff,Armcx3,Gpd2
GOCC:0043229	Intracellular organelle	25	8074	0.4	7.39e-07	10090.ENSMUSP00000001127,10090.ENSMUSP00000015501,10090.ENSMUSP00000021667,10090.ENSMUSP00000025979,10090.ENSMUSP00000027103,10090.ENSMUSP00000027111,10090.ENSMUSP00000030432,10090.ENSMUSP00000030882,10090.ENSMUSP00000032060,10090.ENSMUSP00000033176,10090.ENSMUSP00000034267,10090.ENSMUSP00000045162,10090.ENSMUSP00000055455,10090.ENSMUSP00000062326,10090.ENSMUSP00000062622,10090.ENSMUSP00000073764…	Poldip2,Clpx,Isca2,Aldh18a1,Fastkd2,Ndufs1,Hmgcl,Pmpcb,Nfu1,Uqcrc2,Slc27a1,Vasn,Cpox,Mrps27,Dhx30,Aldh3a2,Mff,Armcx3,Oat,Coq6,Lrpprc,Gpd2,Gatc,Sucla2,Mut
GOCC:0005740	Mitochondrial envelope	9	475	1.19	1.24e-06	10090.ENSMUSP00000015501,10090.ENSMUSP00000027111,10090.ENSMUSP00000030432,10090.ENSMUSP00000030882,10090.ENSMUSP00000033176,10090.ENSMUSP00000055455,10090.ENSMUSP00000077446,10090.ENSMUSP00000080518,10090.ENSMUSP00000108237	Clpx,Ndufs1,Hmgcl,Pmpcb,Uqcrc2,Cpox,Mff,Armcx3,Gpd2
GOCC:0043226	Organelle	25	8446	0.38	1.68e-06	10090.ENSMUSP00000001127,10090.ENSMUSP00000015501,10090.ENSMUSP00000021667,10090.ENSMUSP00000025979,10090.ENSMUSP00000027103,10090.ENSMUSP00000027111,10090.ENSMUSP00000030432,10090.ENSMUSP00000030882,10090.ENSMUSP00000032060,10090.ENSMUSP00000033176,10090.ENSMUSP00000034267,10090.ENSMUSP00000045162,10090.ENSMUSP00000055455,10090.ENSMUSP00000062326,10090.ENSMUSP00000062622,10090.ENSMUSP00000073764…	Poldip2,Clpx,Isca2,Aldh18a1,Fastkd2,Ndufs1,Hmgcl,Pmpcb,Nfu1,Uqcrc2,Slc27a1,Vasn,Cpox,Mrps27,Dhx30,Aldh3a2,Mff,Armcx3,Oat,Coq6,Lrpprc,Gpd2,Gatc,Sucla2,Mut
GOCC:0042645	Mitochondrial nucleoid	5	51	1.9	1.87e-06	10090.ENSMUSP00000001127,10090.ENSMUSP00000015501,10090.ENSMUSP00000027103,10090.ENSMUSP00000062622,10090.ENSMUSP00000107927	Poldip2,Clpx,Fastkd2,Dhx30,Lrpprc
GOCC:0009295	Nucleoid	5	57	1.86	2.87e-06	10090.ENSMUSP00000001127,10090.ENSMUSP00000015501,10090.ENSMUSP00000027103,10090.ENSMUSP00000062622,10090.ENSMUSP00000107927	Poldip2,Clpx,Fastkd2,Dhx30,Lrpprc
GOCC:0005622	Intracellular	26	9948	0.33	3.70e-06	10090.ENSMUSP00000001127,10090.ENSMUSP00000015501,10090.ENSMUSP00000021667,10090.ENSMUSP00000025979,10090.ENSMUSP00000027103,10090.ENSMUSP00000027111,10090.ENSMUSP00000027802,10090.ENSMUSP00000030432,10090.ENSMUSP00000030882,10090.ENSMUSP00000032060,10090.ENSMUSP00000033176,10090.ENSMUSP00000034267,10090.ENSMUSP00000045162,10090.ENSMUSP00000055455,10090.ENSMUSP00000062326,10090.ENSMUSP00000062622…	Poldip2,Clpx,Isca2,Aldh18a1,Fastkd2,Ndufs1,Pycr2,Hmgcl,Pmpcb,Nfu1,Uqcrc2,Slc27a1,Vasn,Cpox,Mrps27,Dhx30,Aldh3a2,Mff,Armcx3,Oat,Coq6,Lrpprc,Gpd2,Gatc,Sucla2,Mut
GOCC:0005743	Mitochondrial inner membrane	7	303	1.28	1.50e-05	10090.ENSMUSP00000015501,10090.ENSMUSP00000027111,10090.ENSMUSP00000030432,10090.ENSMUSP00000030882,10090.ENSMUSP00000033176,10090.ENSMUSP00000055455,10090.ENSMUSP00000108237	Clpx,Ndufs1,Hmgcl,Pmpcb,Uqcrc2,Cpox,Gpd2
GOCC:0019866	Organelle inner membrane	7	346	1.22	3.22e-05	10090.ENSMUSP00000015501,10090.ENSMUSP00000027111,10090.ENSMUSP00000030432,10090.ENSMUSP00000030882,10090.ENSMUSP00000033176,10090.ENSMUSP00000055455,10090.ENSMUSP00000108237	Clpx,Ndufs1,Hmgcl,Pmpcb,Uqcrc2,Cpox,Gpd2
GOCC:0031967	Organelle envelope	9	745	0.99	3.22e-05	10090.ENSMUSP00000015501,10090.ENSMUSP00000027111,10090.ENSMUSP00000030432,10090.ENSMUSP00000030882,10090.ENSMUSP00000033176,10090.ENSMUSP00000055455,10090.ENSMUSP00000077446,10090.ENSMUSP00000080518,10090.ENSMUSP00000108237	Clpx,Ndufs1,Hmgcl,Pmpcb,Uqcrc2,Cpox,Mff,Armcx3,Gpd2
GOCC:0031975	GO:0031975	9	754	0.99	3.22e-05	10090.ENSMUSP00000015501,10090.ENSMUSP00000027111,10090.ENSMUSP00000030432,10090.ENSMUSP00000030882,10090.ENSMUSP00000033176,10090.ENSMUSP00000055455,10090.ENSMUSP00000077446,10090.ENSMUSP00000080518,10090.ENSMUSP00000108237	Clpx,Ndufs1,Hmgcl,Pmpcb,Uqcrc2,Cpox,Mff,Armcx3,Gpd2
GOCC:0005575	Cellular_component	27	12845	0.23	7.62e-05	10090.ENSMUSP00000001127,10090.ENSMUSP00000015501,10090.ENSMUSP00000021667,10090.ENSMUSP00000025077,10090.ENSMUSP00000025979,10090.ENSMUSP00000027103,10090.ENSMUSP00000027111,10090.ENSMUSP00000027802,10090.ENSMUSP00000030432,10090.ENSMUSP00000030882,10090.ENSMUSP00000032060,10090.ENSMUSP00000033176,10090.ENSMUSP00000034267,10090.ENSMUSP00000045162,10090.ENSMUSP00000055455,10090.ENSMUSP00000062326…	Poldip2,Clpx,Isca2,Mtpap,Aldh18a1,Fastkd2,Ndufs1,Pycr2,Hmgcl,Pmpcb,Nfu1,Uqcrc2,Slc27a1,Vasn,Cpox,Mrps27,Dhx30,Aldh3a2,Mff,Armcx3,Oat,Coq6,Lrpprc,Gpd2,Gatc,Sucla2,Mut
GOCC:0031974	Membrane-enclosed lumen	12	2152	0.66	0.00050	10090.ENSMUSP00000001127,10090.ENSMUSP00000015501,10090.ENSMUSP00000027103,10090.ENSMUSP00000027111,10090.ENSMUSP00000030882,10090.ENSMUSP00000033176,10090.ENSMUSP00000055455,10090.ENSMUSP00000062326,10090.ENSMUSP00000062622,10090.ENSMUSP00000081544,10090.ENSMUSP00000107927,10090.ENSMUSP00000130941	Poldip2,Clpx,Fastkd2,Ndufs1,Pmpcb,Uqcrc2,Cpox,Mrps27,Dhx30,Oat,Lrpprc,Mut
GOCC:0043233	Organelle lumen	12	2152	0.66	0.00050	10090.ENSMUSP00000001127,10090.ENSMUSP00000015501,10090.ENSMUSP00000027103,10090.ENSMUSP00000027111,10090.ENSMUSP00000030882,10090.ENSMUSP00000033176,10090.ENSMUSP00000055455,10090.ENSMUSP00000062326,10090.ENSMUSP00000062622,10090.ENSMUSP00000081544,10090.ENSMUSP00000107927,10090.ENSMUSP00000130941	Poldip2,Clpx,Fastkd2,Ndufs1,Pmpcb,Uqcrc2,Cpox,Mrps27,Dhx30,Oat,Lrpprc,Mut
GOCC:0070013	Intracellular organelle lumen	12	2150	0.66	0.00050	10090.ENSMUSP00000001127,10090.ENSMUSP00000015501,10090.ENSMUSP00000027103,10090.ENSMUSP00000027111,10090.ENSMUSP00000030882,10090.ENSMUSP00000033176,10090.ENSMUSP00000055455,10090.ENSMUSP00000062326,10090.ENSMUSP00000062622,10090.ENSMUSP00000081544,10090.ENSMUSP00000107927,10090.ENSMUSP00000130941	Poldip2,Clpx,Fastkd2,Ndufs1,Pmpcb,Uqcrc2,Cpox,Mrps27,Dhx30,Oat,Lrpprc,Mut
GOCC:0031090	Organelle membrane	10	1480	0.74	0.00073	10090.ENSMUSP00000015501,10090.ENSMUSP00000027111,10090.ENSMUSP00000030432,10090.ENSMUSP00000030882,10090.ENSMUSP00000033176,10090.ENSMUSP00000055455,10090.ENSMUSP00000073764,10090.ENSMUSP00000077446,10090.ENSMUSP00000080518,10090.ENSMUSP00000108237	Clpx,Ndufs1,Hmgcl,Pmpcb,Uqcrc2,Cpox,Aldh3a2,Mff,Armcx3,Gpd2
GOCC:0098798	Mitochondrial protein complex	5	268	1.18	0.0023	10090.ENSMUSP00000015501,10090.ENSMUSP00000027111,10090.ENSMUSP00000030882,10090.ENSMUSP00000033176,10090.ENSMUSP00000062326	Clpx,Ndufs1,Pmpcb,Uqcrc2,Mrps27
GOCC:0017087	Mitochondrial processing peptidase complex	2	4	2.61	0.0026	10090.ENSMUSP00000030882,10090.ENSMUSP00000033176	Pmpcb,Uqcrc2

## Sheet: Keyword
#term ID	term description	observed gene count	background gene count	strength	false discovery rate	matching proteins in your network (IDs)	matching proteins in your network (labels)
KW-0496	Mitochondrion	24	1126	1.24	2.95e-25	10090.ENSMUSP00000001127,10090.ENSMUSP00000015501,10090.ENSMUSP00000021667,10090.ENSMUSP00000025077,10090.ENSMUSP00000025979,10090.ENSMUSP00000027103,10090.ENSMUSP00000027111,10090.ENSMUSP00000027802,10090.ENSMUSP00000030432,10090.ENSMUSP00000030882,10090.ENSMUSP00000032060,10090.ENSMUSP00000033176,10090.ENSMUSP00000055455,10090.ENSMUSP00000062326,10090.ENSMUSP00000062622,10090.ENSMUSP00000077446…	Poldip2,Clpx,Isca2,Mtpap,Aldh18a1,Fastkd2,Ndufs1,Pycr2,Hmgcl,Pmpcb,Nfu1,Uqcrc2,Cpox,Mrps27,Dhx30,Mff,Armcx3,Oat,Coq6,Lrpprc,Gpd2,Gatc,Sucla2,Mut
KW-0809	Transit peptide	19	527	1.47	1.86e-22	10090.ENSMUSP00000001127,10090.ENSMUSP00000015501,10090.ENSMUSP00000021667,10090.ENSMUSP00000025077,10090.ENSMUSP00000027103,10090.ENSMUSP00000027111,10090.ENSMUSP00000030432,10090.ENSMUSP00000030882,10090.ENSMUSP00000032060,10090.ENSMUSP00000033176,10090.ENSMUSP00000055455,10090.ENSMUSP00000062326,10090.ENSMUSP00000081544,10090.ENSMUSP00000105905,10090.ENSMUSP00000107927,10090.ENSMUSP00000108237…	Poldip2,Clpx,Isca2,Mtpap,Fastkd2,Ndufs1,Hmgcl,Pmpcb,Nfu1,Uqcrc2,Cpox,Mrps27,Oat,Coq6,Lrpprc,Gpd2,Gatc,Sucla2,Mut
KW-1135	Mitochondrion nucleoid	3	17	2.16	0.00057	10090.ENSMUSP00000015501,10090.ENSMUSP00000027103,10090.ENSMUSP00000062622	Clpx,Fastkd2,Dhx30
KW-0560	Oxidoreductase	7	623	0.96	0.0019	10090.ENSMUSP00000025979,10090.ENSMUSP00000027111,10090.ENSMUSP00000027802,10090.ENSMUSP00000055455,10090.ENSMUSP00000073764,10090.ENSMUSP00000105905,10090.ENSMUSP00000108237	Aldh18a1,Ndufs1,Pycr2,Cpox,Aldh3a2,Coq6,Gpd2
KW-0641	Proline biosynthesis	2	4	2.61	0.0040	10090.ENSMUSP00000025979,10090.ENSMUSP00000027802	Aldh18a1,Pycr2
KW-0999	Mitochondrion inner membrane	5	283	1.16	0.0040	10090.ENSMUSP00000025979,10090.ENSMUSP00000027111,10090.ENSMUSP00000033176,10090.ENSMUSP00000105905,10090.ENSMUSP00000108237	Aldh18a1,Ndufs1,Uqcrc2,Coq6,Gpd2
KW-0411	Iron-sulfur	3	62	1.6	0.0089	10090.ENSMUSP00000021667,10090.ENSMUSP00000027111,10090.ENSMUSP00000032060	Isca2,Ndufs1,Nfu1
KW-0699	rRNA-binding	2	23	1.85	0.0491	10090.ENSMUSP00000027103,10090.ENSMUSP00000062326	Fastkd2,Mrps27
