# Supplementary material for: Inactivity of Peptidase ClpP Causes Primary Accumulation of Mitochondrial Disaggregase ClpX with Its Interacting Nucleoid Proteins, and of mtDNA
Source: Cells. 2021 Nov 29;10(12):3354. doi: 10.3390/cells10123354 (PMC8699119; doi:10.3390/cells10123354)
Supplement: Supplementary file 1 [file cells-10-03354-s001.zip › cells-1469176-supplementary resubmitted-final/KeyAuburger-TableS8.xlsx]

## Sheet: Metabolome_MEF_originalvalues
Metabolite	MEF-KO 1	MEF-KO 3	MEF-KO 4	MEF-KO 5	MEF-KO 6	MEF-KO 7	MEF-KO 9	MEF-KO 10	MEF-WT 1	MEF-WT 3	MEF-WT 4	MEF-WT 5	MEF-WT 6	MEF-WT 7	MEF-WT 9	MEF-WT 10	Mean KO	Mean WT
Phosphoenolpyruvic acid	4.48533e+06	2.34814e+06	1.88967e+06	9.86351e+06	972044	936035	393839	1.66523e+06	4.4575e+06	1.80358e+06	3.22407e+06	5.89706e+06	404595	632610	556535	591375	2.81922e+06	2.19592e+06
Pyruvic acid	16318.5	31581.5	25537.9	52957.4	33836.8	41018.6	33892.3	62576	87038.6	35881.7	79882.1	35728.4	45372.1	33891	33167	19658.6	37214.9	46327.5
Oxaloacetic acid	210702	160032	164986	0	240826	170680	149408	289094	244185	220456	345928	183641	220334	205234	149927	192017	173216	220215
NAD	130391	180483	52910.3	279660	848572	466246	332799	442153	36811.2	165566	207486	135997	683802	641151	400746	816122	341652	385960
NADH	511790	139207	314055	157128	890989	444717	235342	2.97381e+06	579116	311792	757869	1.35547e+06	231530	473531	443638	344380	708380	562166
Chorismic acid	2.23421e+06	2.27137e+06	1.88853e+06	3.50664e+06	1.33693e+06	1.39542e+06	641619	949181	3.59512e+06	1.51415e+06	3.89008e+06	1.95534e+06	806687	882327	752279	997664	1.77799e+06	1.79921e+06
Ribose 5-phosphate, D- / Ribulose 5-phosphate, D-	1.86755e+06	1.12456e+06	620014	1.16887e+06	706765	583155	523035	453289	2.52151e+06	847769	2.08124e+06	1.76459e+06	366533	575394	468677	377238	880905	1.12537e+06
Homoserine, L-	6.59998e+07	9.48997e+07	8.15005e+07	1.14452e+08	1.75262e+08	1.09566e+08	8.34255e+07	1.74544e+08	1.08409e+08	9.85643e+07	1.48043e+08	6.65189e+07	1.32108e+08	8.41824e+07	1.08097e+08	1.26009e+08	1.12456e+08	1.08991e+08
Aconitic acid, cis-	6.88236e+06	7.19966e+06	5.08546e+06	7.91485e+06	6.24656e+06	6.12899e+06	2.4025e+06	6.25098e+06	1.00069e+07	5.64743e+06	1.32051e+07	5.23353e+06	7.72485e+06	4.12952e+06	3.2583e+06	5.206e+06	6.01392e+06	6.80144e+06
Homocysteine	50685.5	92668	96848.3	242064	182382	133552	147623	120777	96540.8	102445	116425	74350.8	109791	46766.3	117703	151996	133325	102002
Acetyl coenzyme A	0	0	0	0	0	0	0	0	0	0	0	0	3227.22	0	1102.97	0	0	541.275
Cysteine, L-	3.23848e+06	2.75219e+06	1.27783e+06	5.10704e+06	957734	806861	328228	923651	2.84306e+06	1.12313e+06	5.34567e+06	2.16944e+06	623308	481550	419300	697909	1.924e+06	1.71292e+06
Sedoheptulose 7-phosphate, D-	5.74879e+06	1.81554e+06	1.19016e+06	1.97936e+06	840979	745726	689226	698624	2.83976e+06	2.96057e+06	3.15999e+06	1.16166e+07	770582	6.55438e+06	854892	683924	1.71355e+06	3.68009e+06
NADP	337125	257541	178352	592532	751030	500854	265594	540491	297296	397572	361516	504093	313759	447749	507680	645323	427940	434373
Phosphoglyceric acid, 2- / Phosphoglyceric acid, 3-	5.92799e+06	3.91626e+06	3.75841e+06	9.00628e+06	2.02903e+06	2.46265e+06	1.49549e+06	3.50591e+06	5.37319e+06	1.55287e+06	3.4508e+06	6.72657e+06	1.12687e+06	2.15951e+06	1.23837e+06	1.35801e+06	4.01275e+06	2.87327e+06
Hexose x-phosphate (Fructose 6-phosphate)	1.54047e+07	1.2372e+07	4098000	1.30276e+07	1.51444e+06	2.03023e+06	1.75144e+06	1.21577e+06	1.27654e+07	1.4215e+07	2.12817e+07	1.47237e+07	1.58181e+06	9.38198e+06	1.40287e+06	1.65026e+06	6.42676e+06	9.62534e+06
NADPH	0	13436.6	12910.3	0	8163.22	23505.8	10343.7	66539	0	0	1465.26	23346.5	4900.11	9859.4	0	16684.8	16862.3	7032.01
Glyceraldehyde 3-phosphate / Dihydroxyacetone phosphate	5.38744e+06	3.3864e+06	1.38009e+06	3.52947e+06	423990	378807	363511	561765	5.95527e+06	435307	3.56238e+06	2.46531e+06	383618	556460	301213	443622	1.92643e+06	1.7629e+06
Hexose 1,6-bisphosphate	7.26203e+06	4.90639e+06	2.29938e+06	4.45353e+06	556721	779109	271760	330658	8.31971e+06	1.12375e+06	6.51053e+06	5.07401e+06	358452	507063	481524	479209	2.60745e+06	2.85678e+06
Phosphogluconic acid, 6-	365335	406093	158069	461234	131065	79406	62314.7	103339	290807	489239	683015	202430	77611.4	87052.7	83418.8	79524.7	220857	249137
Citric acid / Isocitric acid	2.13114e+08	2.26405e+08	1.62351e+08	2.88535e+08	2.60461e+08	2.12984e+08	1.21984e+08	3.0584e+08	2.68024e+08	1.03368e+08	2.78591e+08	1.97759e+08	2.58738e+08	1.56184e+08	1.0882e+08	1.62302e+08	2.23959e+08	1.91723e+08
Ketoglutaric acid, 2-	2.0439e+08	1.99815e+08	1.00602e+08	3.73266e+08	6.65841e+07	8.98435e+07	2.77269e+07	5.36846e+07	2.31942e+08	9.67614e+07	2.06803e+08	1.44222e+08	4.64409e+07	4.61837e+07	4.34038e+07	4.39105e+07	1.39489e+08	1.07458e+08
Succinic acid	816653	831911	755524	979340	2.94607e+06	1.81726e+06	2.59723e+06	1.64731e+06	2.04344e+06	1.30734e+06	1.5183e+06	643579	1.42034e+06	1.70075e+06	2.15338e+06	1.89272e+06	1.54891e+06	1.58498e+06
Fumaric acid	1.42263e+06	1.68674e+06	765110	2.99309e+06	1.08608e+06	910100	542638	1.07367e+06	1.76325e+06	770608	1.77725e+06	1.17422e+06	770292	579891	644787	717375	1.31001e+06	1.02471e+06
Malic acid, L-	2.42906e+07	3.12305e+07	2.13131e+07	3.99812e+07	3.735e+07	2.57348e+07	2.62464e+07	3.12716e+07	3.90064e+07	1.70062e+07	2.7e+07	1.94545e+07	2.39333e+07	1.814e+07	1.97996e+07	2.40275e+07	2.96773e+07	2.3546e+07
Alanine, L-	3.02872e+06	3.96264e+06	3.9293e+06	4.73843e+06	1.89451e+07	1.19318e+07	9.67521e+06	1.46721e+07	5.99296e+06	3.56484e+06	6.84681e+06	2.39782e+06	1.19127e+07	6.02738e+06	9.10015e+06	1.14961e+07	8.8604e+06	7.16735e+06
Arginine, L-	4.3272e+06	3.90136e+06	4.25075e+06	5.08649e+06	7.92342e+06	4.63159e+06	3.8225e+06	5.15688e+06	6.7177e+06	6.82889e+06	7.16744e+06	5.20786e+06	5.14888e+06	7.52621e+06	3.81736e+06	5.57177e+06	4.88752e+06	5.99826e+06
Asparagine, L-	214452	239493	372910	428043	755773	468912	420712	584956	417077	177955	461836	272605	725420	517450	319474	576762	435656	433572
Aspartic acid, L-	2.01344e+06	3.4443e+06	3.74652e+06	5.85264e+06	8.88148e+06	8.02725e+06	1.22872e+07	8.52292e+06	5.94346e+06	3.72971e+06	6.63817e+06	1.89577e+06	6.40238e+06	1.41549e+06	6.33853e+06	5.70065e+06	6.59696e+06	4.75802e+06
Glutamic acid, L-	1.32144e+07	1.81012e+07	3.01353e+07	2.93833e+07	3.56357e+07	3.50595e+07	3.11727e+07	4.07808e+07	3.78404e+07	1.59077e+07	5.20436e+07	1.35234e+07	3.33438e+07	1.55079e+07	3.00429e+07	2.95001e+07	2.91854e+07	2.84637e+07
Glutamine, L-	917008	572402	881655	1.5806e+06	486095	458527	488306	392251	1.94547e+06	927589	1.58853e+06	833050	720856	0	345689	603567	722105	870594
Glycine, L-	9.93905e+06	1.18488e+07	12329600	1.26233e+07	3.89497e+07	2.85777e+07	1.40635e+07	3.02562e+07	1.49418e+07	8.80566e+06	2.34742e+07	8.39374e+06	2.93282e+07	2.54642e+07	1.40816e+07	3.16657e+07	1.98235e+07	1.95194e+07
Histidine, L-	1.58558e+07	1.28019e+07	2.01052e+07	1.11719e+07	3.09215e+07	2.09471e+07	1.844e+07	3.15353e+07	2.55649e+07	3.36277e+07	3.65217e+07	2.16204e+07	2.52898e+07	2.68218e+07	2.53868e+07	2.61871e+07	2.02223e+07	2.76275e+07
Leucine, L- / Isoleucine, L-	2.47244e+08	2.63192e+08	1.63179e+08	3.08279e+08	2.16733e+08	2.16564e+08	1.00228e+08	1.93426e+08	2.43864e+08	1.35631e+08	1.22048e+08	1.00602e+08	2.08102e+08	6.01285e+07	1.21797e+08	1.5539e+08	2.13606e+08	1.43445e+08
Lysine, L-	3.66804e+07	3.46271e+07	2.14658e+07	6.32705e+07	1.79167e+07	1.72567e+07	8.80946e+06	1.54493e+07	4.1959e+07	2.28115e+07	4.26923e+07	2.82266e+07	1.48925e+07	1.47279e+07	1.09409e+07	1.34755e+07	2.69345e+07	2.37158e+07
Methionine, L-	2.10196e+06	1.62966e+06	2.11335e+06	1.54445e+06	2.60265e+06	1.93744e+06	1.80225e+06	2.73304e+06	2.94188e+06	3.92337e+06	4.74867e+06	2.21636e+06	2.31455e+06	2.29544e+06	2.25579e+06	2.54623e+06	2.0581e+06	2.90529e+06
Phenylalanine, L-	7.51066e+06	5.87823e+06	8.41977e+06	7.30204e+06	1.1003e+07	7.50875e+06	5.47633e+06	9.07516e+06	1.16044e+07	1.68461e+07	1.62544e+07	8.59921e+06	8.03223e+06	9.07837e+06	7.75343e+06	8.8196e+06	7.77174e+06	1.08735e+07
Proline, L-	2.47723e+08	2.54669e+08	2.35368e+08	2.8601e+08	6.27285e+08	4.171e+08	1.33497e+08	5.45464e+08	2.62368e+08	3.40234e+08	3.94292e+08	2.10617e+08	3.79312e+08	4.86423e+08	2.71821e+08	4.44291e+08	3.43389e+08	3.4867e+08
Serine, L-	1.1701e+06	2.4935e+06	2.2919e+06	3.48389e+06	5.84785e+06	4.85314e+06	5.77826e+06	2.38959e+06	4.65026e+06	1.32074e+06	4.58185e+06	1.04741e+06	5.99305e+06	3.95658e+06	4.74703e+06	2.53749e+06	3.53853e+06	3.6043e+06
Threonine, L-	9.0819e+06	1.725e+07	1.91179e+07	1.70534e+07	4.11792e+07	2.83073e+07	2.62736e+07	1.40227e+07	2.94474e+07	2.43613e+07	3.32488e+07	7.36147e+06	3.37694e+07	2.39936e+07	2.86089e+07	1.23998e+07	2.15357e+07	2.41488e+07
Tryptophan, L-	2.00319e+06	1.2773e+06	1.99513e+06	1.52589e+06	2.84849e+06	1.85528e+06	1.18231e+06	2.17959e+06	2.82583e+06	4.2139e+06	4.74231e+06	2.13227e+06	1.6711e+06	2.30964e+06	1.70111e+06	2.16526e+06	1.8584e+06	2.72018e+06
Tyrosine, L-	2.74606e+06	2.35115e+06	2.70255e+06	2.10747e+06	3.18892e+06	2.08062e+06	1.51598e+06	3.05177e+06	3.67558e+06	4.36845e+06	5.1325e+06	3.30496e+06	2.45742e+06	2.76966e+06	2.02081e+06	2.86208e+06	2.46807e+06	3.32393e+06
Valine, L-	9.37817e+07	9.48025e+07	9.21133e+07	1.01255e+08	1.18431e+08	7.87078e+07	4.62808e+07	1.20768e+08	1.22153e+08	1.28992e+08	1.66608e+08	1.01207e+08	8.96975e+07	8.81014e+07	7.67215e+07	9.51607e+07	9.32675e+07	1.0858e+08
Ornithine	6.06739e+06	5.3066e+06	4.18087e+06	1.03071e+07	3.7069e+06	2.88545e+06	1.47005e+06	2.18486e+06	7.12804e+06	4.03094e+06	7.49548e+06	5.93623e+06	3.84068e+06	2.54423e+06	2.04059e+06	3.95495e+06	4.51365e+06	4.62139e+06
Adenosine triphosphate	1.68177e+07	1.87101e+07	1.01412e+07	3.57368e+07	1.8522e+07	1.31162e+07	6.58263e+06	1.35894e+07	2.19321e+07	7.61735e+06	3.23298e+07	2.41866e+07	1.10373e+07	8.88308e+06	1.16297e+07	1.69934e+07	1.6652e+07	1.68262e+07
Adenosine diphosphate	1.58603e+07	1.35402e+07	1.29144e+07	1.70564e+07	2.01449e+07	1.61364e+07	1.16753e+07	1.78806e+07	2.28923e+07	1.58324e+07	2.15414e+07	1.08996e+07	1.23114e+07	1.45928e+07	1.27652e+07	1.39767e+07	1.56511e+07	1.56015e+07
Adenosine monophosphate	3.69981e+06	3.89241e+06	7.02212e+06	2.68289e+06	9.96863e+06	1.0653e+07	1.34025e+07	1.07104e+07	6.30855e+06	7.96929e+06	5.0264e+06	1.97067e+06	6.84334e+06	9.68287e+06	8.27832e+06	5.48123e+06	7.75397e+06	6.44508e+06
Uridine triphosphate	7.17871e+06	1.09831e+07	3.97112e+06	1.28614e+07	6.78701e+06	3.87602e+06	2.29491e+06	5.93786e+06	8.97072e+06	2.82814e+06	1.43816e+07	1.00132e+07	3.84017e+06	2.73464e+06	5.93097e+06	9.77569e+06	6.73628e+06	7.30939e+06
Cytidine triphosphate	2.12652e+06	2.74309e+06	1.16966e+06	3.48372e+06	1.68344e+06	1.16961e+06	653810	1.66875e+06	2.68105e+06	832192	4.06331e+06	3.79451e+06	1.10768e+06	721033	1254000	1.70127e+06	1.83732e+06	2.01938e+06
Guanosine triphosphate	262778	551095	220903	737021	726716	140652	222708	566631	346815	45154.9	837196	1.30971e+06	289429	340598	352142	556429	428563	509685
Hexose	4.27042e+06	3.32812e+06	2.62603e+06	6.97383e+06	1.33041e+06	895002	875296	1.29855e+06	6.82823e+06	2.12822e+06	6.27613e+06	3.24669e+06	1.04908e+06	1.35022e+06	1.12051e+06	1.04108e+06	2.69971e+06	2.88002e+06
Lactic acid, L-	1.72241e+07	1.90614e+07	1.64893e+07	1.56843e+07	4.71699e+07	2.26749e+07	3.1626e+07	3.5231e+07	3.55216e+07	1.74161e+07	2.56548e+07	2.41393e+07	2.99869e+07	3.84748e+07	3.53004e+07	3.12668e+07	2.56451e+07	2.97201e+07
Glyoxylic acid	86322.6	48108.7	26641.4	114809	0	19921.1	11805.4	20655.2	121854	64907	97692.6	24246.1	7284.3	0	0	0	41032.9	39498
Bisphosphoglyceric acid, 1,3-	232137	220950	292462	236979	1.7903e+06	709956	1.03632e+06	1.0484e+06	310133	157656	350703	206495	1.52648e+06	681981	471611	1.26285e+06	695938	620988

## Sheet: Means_MEF
Metabolite	Mean KO	SD KO	Mean WT	SD WT
Phosphoenolpyruvic acid	2.81922e+06	3.10889e+06	2.19592e+06	2.10235e+06
Pyruvic acid	37214.9	14797.1	46327.5	24038
Oxaloacetic acid	173216	84703.3	220215	58157.6
NAD	341652	250853	385960	293721
NADH	708380	947236	562166	360410
Chorismic acid	1.77799e+06	907994	1.79921e+06	1.26869e+06
Ribose 5-phosphate, D- / Ribulose 5-phosphate, D-	880905	480138	1.12537e+06	863366
Homoserine, L-	1.12456e+08	4.15405e+07	1.08991e+08	2.63988e+07
Aconitic acid, cis-	6.01392e+06	1.68191e+06	6.80144e+06	3.34156e+06
Homocysteine	133325	59046.6	102002	31305.5
Acetyl coenzyme A	0	0	541.275	1151.87
Cysteine, L-	1.924e+06	1.6341e+06	1.71292e+06	1.7087e+06
Sedoheptulose 7-phosphate, D-	1.71355e+06	1.70778e+06	3.68009e+06	3.74487e+06
NADP	427940	198349	434373	116444
Phosphoglyceric acid, 2- / Phosphoglyceric acid, 3-	4.01275e+06	2.43806e+06	2.87327e+06	2.12814e+06
Hexose x-phosphate (Fructose 6-phosphate)	6.42676e+06	6.06413e+06	9.62534e+06	7.4523e+06
NADPH	16862.3	21467.9	7032.01	8873.84
Glyceraldehyde 3-phosphate / Dihydroxyacetone phosphate	1.92643e+06	1.92487e+06	1.7629e+06	2.08069e+06
Hexose 1,6-bisphosphate	2.60745e+06	2.63603e+06	2.85678e+06	3.25512e+06
Phosphogluconic acid, 6-	220857	162096	249137	227326
Citric acid / Isocitric acid	2.23959e+08	6.16968e+07	1.91723e+08	7.04104e+07
Ketoglutaric acid, 2-	1.39489e+08	1.14423e+08	1.07458e+08	7.78739e+07
Succinic acid	1.54891e+06	856646	1.58498e+06	483475
Fumaric acid	1.31001e+06	768956	1.02471e+06	492816
Malic acid, L-	2.96773e+07	6.50589e+06	2.3546e+07	7.11243e+06
Alanine, L-	8.8604e+06	5.91459e+06	7.16735e+06	3.45379e+06
Arginine, L-	4.88752e+06	1.32128e+06	5.99826e+06	1.26454e+06
Asparagine, L-	435656	176271	433572	176495
Aspartic acid, L-	6.59696e+06	3.44299e+06	4.75802e+06	2.11974e+06
Glutamic acid, L-	2.91854e+07	9.20704e+06	2.84637e+07	1.32019e+07
Glutamine, L-	722105	398479	870594	632753
Glycine, L-	1.98235e+07	1.10438e+07	1.95194e+07	9.13248e+06
Histidine, L-	2.02223e+07	7.58015e+06	2.76275e+07	4.90856e+06
Leucine, L- / Isoleucine, L-	2.13606e+08	6.36694e+07	1.43445e+08	5.87633e+07
Lysine, L-	2.69345e+07	1.74838e+07	2.37158e+07	1.27659e+07
Methionine, L-	2.0581e+06	428363	2.90529e+06	939768
Phenylalanine, L-	7.77174e+06	1.7636e+06	1.08735e+07	3.69518e+06
Proline, L-	3.43389e+08	1.70253e+08	3.4867e+08	9.53364e+07
Serine, L-	3.53853e+06	1.75891e+06	3.6043e+06	1.77587e+06
Threonine, L-	2.15357e+07	1.00713e+07	2.41488e+07	9.58614e+06
Tryptophan, L-	1.8584e+06	538311	2.72018e+06	1.15218e+06
Tyrosine, L-	2.46807e+06	559705	3.32393e+06	1.03202e+06
Valine, L-	9.32675e+07	2.35341e+07	1.0858e+08	2.92609e+07
Ornithine	4.51365e+06	2.79556e+06	4.62139e+06	2.02308e+06
Adenosine triphosphate	1.6652e+07	8.764e+06	1.68262e+07	8.69355e+06
Adenosine diphosphate	1.56511e+07	2.80743e+06	1.56015e+07	4.36097e+06
Adenosine monophosphate	7.75397e+06	3.99204e+06	6.44508e+06	2.36964e+06
Uridine triphosphate	6.73628e+06	3.62417e+06	7.30939e+06	4.15957e+06
Cytidine triphosphate	1.83732e+06	922659	2.01938e+06	1.32987e+06
Guanosine triphosphate	428563	243192	509685	395282
Hexose	2.69971e+06	2.12331e+06	2.88002e+06	2.39021e+06
Lactic acid, L-	2.56451e+07	1.13207e+07	2.97201e+07	6.99965e+06
Glyoxylic acid	41032.9	39910.8	39498	48939.3
Bisphosphoglyceric acid, 1,3-	695938	567209	620988	509074

## Sheet: DA_MEF
Metabolite	global.p	global.p.adj	MEF-KO/MEF-WT: local.p	MEF-KO/MEF-WT: ratio	ratio
Phosphoenolpyruvic acid	0.646755	1	0.646755	0.360476	1.28385
Pyruvic acid	0.379717	1	0.379717	-0.315988	0.803301
Oxaloacetic acid	0.219315	1	0.219315	-0.346343	0.786576
NAD	0.75051	1	0.75051	-0.175926	0.885199
NADH	0.692787	1	0.692787	0.333527	1.26009
Chorismic acid	0.969913	1	0.969913	-0.0171156	0.988206
Ribose 5-phosphate, D- / Ribulose 5-phosphate, D-	0.498575	1	0.498575	-0.353339	0.78277
Homoserine, L-	0.84555	1	0.84555	0.0451489	1.03179
Aconitic acid, cis-	0.564375	1	0.564375	-0.177535	0.884212
Homocysteine	0.212704	1	0.212704	0.386346	1.30708
Acetyl coenzyme A	0.225497	1	0.225497	#NUM!	0
Cysteine, L-	0.804319	1	0.804319	0.167651	1.12323
Sedoheptulose 7-phosphate, D-	0.206964	1	0.206964	-1.10275	0.465627
NADP	0.938324	1	0.938324	-0.0215272	0.985189
Phosphoglyceric acid, 2- / Phosphoglyceric acid, 3-	0.336506	1	0.336506	0.481897	1.39658
Hexose x-phosphate (Fructose 6-phosphate)	0.362998	1	0.362998	-0.582746	0.667692
NADPH	0.260877	1	0.260877	1.26179	2.39794
Glyceraldehyde 3-phosphate / Dihydroxyacetone phosphate	0.872718	1	0.872718	0.127984	1.09277
Hexose 1,6-bisphosphate	0.868807	1	0.868807	-0.131751	0.912723
Phosphogluconic acid, 6-	0.779135	1	0.779135	-0.173829	0.886486
Citric acid / Isocitric acid	0.346896	1	0.346896	0.224211	1.16814
Ketoglutaric acid, 2-	0.524766	1	0.524766	0.376375	1.29808
Succinic acid	0.919261	1	0.919261	-0.0332082	0.977245
Fumaric acid	0.394426	1	0.394426	0.354358	1.27842
Malic acid, L-	0.0937557	1	0.0937557	0.333879	1.2604
Alanine, L-	0.498618	1	0.498618	0.305932	1.23622
Arginine, L-	0.107906	1	0.107906	-0.295441	0.814823
Asparagine, L-	0.981481	1	0.981481	0.00691767	1.00481
Aspartic acid, L-	0.22329	1	0.22329	0.47144	1.38649
Glutamic acid, L-	0.901103	1	0.901103	0.0361209	1.02535
Glutamine, L-	0.584862	1	0.584862	-0.269792	0.829439
Glycine, L-	0.953019	1	0.953019	0.0223022	1.01558
Histidine, L-	0.0388265	1	0.0388265	-0.450157	0.731963
Leucine, L- / Isoleucine, L-	0.0381473	1	0.0381473	0.574449	1.48911
Lysine, L-	0.681063	1	0.681063	0.183607	1.13572
Methionine, L-	0.043289	1	0.043289	-0.497367	0.708398
Phenylalanine, L-	0.0576919	1	0.0576919	-0.484502	0.714744
Proline, L-	0.940365	1	0.940365	-0.0220156	0.984856
Serine, L-	0.94172	1	0.94172	-0.0265711	0.981751
Threonine, L-	0.603382	1	0.603382	-0.16522	0.891793
Tryptophan, L-	0.0845168	1	0.0845168	-0.54964	0.683191
Tyrosine, L-	0.0641434	1	0.0641434	-0.429509	0.742514
Valine, L-	0.26893	1	0.26893	-0.219314	0.858974
Ornithine	0.931	1	0.931	-0.0340339	0.976686
Adenosine triphosphate	0.96873	1	0.96873	-0.0150117	0.989649
Adenosine diphosphate	0.978869	1	0.978869	0.00457892	1.00318
Adenosine monophosphate	0.441495	1	0.441495	0.266737	1.20308
Uridine triphosphate	0.773285	1	0.773285	-0.117798	0.921593
Cytidine triphosphate	0.755647	1	0.755647	-0.136306	0.909846
Guanosine triphosphate	0.630234	1	0.630234	-0.250097	0.84084
Hexose	0.87557	1	0.87557	-0.093276	0.937392
Lactic acid, L-	0.403966	1	0.403966	-0.212755	0.862888
Glyoxylic acid	0.946205	1	0.946205	0.0549992	1.03886
Bisphosphoglyceric acid, 1,3-	0.785014	1	0.785014	0.164392	1.12069

## Sheet: Metabolome_MEF_normalized
Metabolite	MEF-KO 1	MEF-KO 3	MEF-KO 4	MEF-KO 5	MEF-KO 6	MEF-KO 7	MEF-KO 9	MEF-KO 10	MEF-WT 1	MEF-WT 3	MEF-WT 4	MEF-WT 5	MEF-WT 6	MEF-WT 7	MEF-WT 9	MEF-WT 10	mean KO	mean WT
Phosphoenolpyruvic acid	2.04258	1.06932	0.860538	4.49175	0.44266	0.426262	0.17935	0.758332	2.0299	0.821335	1.46821	2.68547	0.184249	0.288085	0.253441	0.269307	1.28385	1
Pyruvic acid	0.352244	0.681701	0.551248	1.14311	0.730383	0.885405	0.731582	1.35073	1.87877	0.774523	1.72429	0.771215	0.979379	0.731554	0.715926	0.42434	0.803301	1
Oxaloacetic acid	0.956799	0.726708	0.749204	0	1.09359	0.775059	0.678463	1.31278	1.10885	1.00109	1.57087	0.833915	1.00054	0.931969	0.680819	0.871954	0.786576	1
NAD	0.337836	0.46762	0.137088	0.724581	2.1986	1.20802	0.862263	1.14559	0.0953755	0.428972	0.537585	0.35236	1.77169	1.66118	1.03831	2.11452	0.885199	1
NADH	0.91039	0.247626	0.558652	0.279504	1.58492	0.791077	0.418633	5.28992	1.03015	0.554625	1.34812	2.41116	0.411854	0.842332	0.789159	0.612595	1.26009	1
Chorismic acid	1.24178	1.26243	1.04965	1.94899	0.743064	0.775574	0.356612	0.527556	1.99817	0.841564	2.16211	1.08678	0.448357	0.490398	0.418117	0.554503	0.988206	1
Ribose 5-phosphate, D- / Ribulose 5-phosphate, D-	1.6595	0.999281	0.550943	1.03866	0.62803	0.518191	0.464768	0.402792	2.24061	0.753326	1.84939	1.56801	0.325701	0.511294	0.416466	0.335213	0.78277	1
Homoserine, L-	0.605551	0.870708	0.74777	1.0501	1.60803	1.00528	0.765432	1.60145	0.994655	0.904331	1.3583	0.610313	1.21209	0.772376	0.991795	1.15613	1.03179	1
Aconitic acid, cis-	1.0119	1.05855	0.747703	1.1637	0.918416	0.90113	0.353234	0.919067	1.47128	0.830329	1.94151	0.769473	1.13577	0.607154	0.47906	0.765426	0.884212	1
Homocysteine	0.496905	0.90849	0.949472	2.37312	1.78802	1.30931	1.44725	1.18406	0.946457	1.00434	1.1414	0.728913	1.07636	0.458482	1.15392	1.49012	1.30708	1
Acetyl coenzyme A	0	0	0	0	0	0	0	0	0	0	0	0	5.96226	0	2.03774	0	0	1
Cysteine, L-	1.89062	1.60672	0.745993	2.98148	0.559124	0.471044	0.191619	0.539226	1.65977	0.655683	3.12079	1.26651	0.363886	0.281128	0.244786	0.407438	1.12323	1
Sedoheptulose 7-phosphate, D-	1.56213	0.49334	0.323405	0.537857	0.228521	0.202638	0.187285	0.189839	0.771656	0.804484	0.858672	3.15661	0.209392	1.78104	0.232302	0.185844	0.465627	1
NADP	0.776118	0.592903	0.410595	1.36411	1.729	1.15305	0.611442	1.2443	0.684425	0.915277	0.83227	1.16051	0.722324	1.03079	1.16876	1.48564	0.985189	1
Phosphoglyceric acid, 2- / Phosphoglyceric acid, 3-	2.06315	1.363	1.30806	3.1345	0.706174	0.857087	0.520485	1.22018	1.87006	0.540452	1.201	2.34108	0.392192	0.751587	0.430995	0.472634	1.39658	1
Hexose x-phosphate (Fructose 6-phosphate)	1.60043	1.28535	0.425751	1.35347	0.157339	0.210925	0.181961	0.12631	1.32623	1.47683	2.211	1.52968	0.164338	0.974716	0.145747	0.171449	0.667692	1
NADPH	0	1.91078	1.83594	0	1.16087	3.34269	1.47094	9.4623	0	0	0.20837	3.32004	0.696829	1.40207	0	2.37269	2.39794	1
Glyceraldehyde 3-phosphate / Dihydroxyacetone phosphate	3.05601	1.92093	0.782853	2.00208	0.240507	0.214878	0.206201	0.31866	3.37811	0.246927	2.02075	1.39844	0.217606	0.315651	0.170862	0.251643	1.09277	1
Hexose 1,6-bisphosphate	2.54203	1.71746	0.804885	1.55893	0.194877	0.272723	0.095128	0.115745	2.91227	0.393361	2.27898	1.77613	0.125474	0.177495	0.168555	0.167744	0.912723	1
Phosphogluconic acid, 6-	1.4664	1.62999	0.634465	1.85132	0.526074	0.318724	0.250122	0.414789	1.16726	1.96373	2.74152	0.812524	0.311521	0.349417	0.33483	0.3192	0.886486	1
Citric acid / Isocitric acid	1.11157	1.18089	0.846798	1.50495	1.35853	1.11089	0.63625	1.59522	1.39797	0.539154	1.45309	1.03148	1.34954	0.814631	0.56759	0.846543	1.16814	1
Ketoglutaric acid, 2-	1.90204	1.85947	0.936192	3.47359	0.619628	0.836077	0.258025	0.499586	2.15844	0.900455	1.92449	1.34212	0.432176	0.429782	0.403913	0.408628	1.29808	1
Succinic acid	0.515245	0.524872	0.476678	0.617888	1.85875	1.14655	1.63865	1.03932	1.28925	0.824828	0.957932	0.406048	0.896125	1.07304	1.35862	1.19416	0.977245	1
Fumaric acid	1.38832	1.64606	0.746661	2.92091	1.05989	0.888154	0.529553	1.04778	1.72073	0.752026	1.73439	1.1459	0.751717	0.565908	0.629239	0.700077	1.27842	1
Malic acid, L-	1.03162	1.32637	0.905169	1.69801	1.58626	1.09296	1.11469	1.32811	1.65661	0.722256	1.14669	0.826235	1.01645	0.770409	0.840893	1.02045	1.2604	1
Alanine, L-	0.422572	0.552874	0.548222	0.661113	2.64325	1.66474	1.3499	2.04707	0.836147	0.497372	0.955278	0.334548	1.66208	0.84095	1.26967	1.60396	1.23622	1
Arginine, L-	0.721408	0.650416	0.708664	0.847994	1.32095	0.772155	0.637267	0.859728	1.11994	1.13848	1.19492	0.868227	0.858396	1.25473	0.636412	0.928897	0.814823	1
Asparagine, L-	0.494615	0.552371	0.860088	0.987246	1.74313	1.08151	0.970339	1.34915	0.961955	0.410439	1.06519	0.628742	1.67312	1.19346	0.73684	1.33026	1.00481	1
Aspartic acid, L-	0.423167	0.723894	0.787411	1.23006	1.86663	1.6871	2.58241	1.79127	1.24915	0.783878	1.39515	0.398437	1.3456	0.297495	1.33218	1.19811	1.38649	1
Glutamic acid, L-	0.464255	0.63594	1.05873	1.03231	1.25197	1.23173	1.09517	1.43273	1.32943	0.558877	1.82842	0.47511	1.17145	0.544829	1.05548	1.03641	1.02535	1
Glutamine, L-	1.05331	0.657485	1.01271	1.81554	0.558349	0.526682	0.560889	0.450556	2.23464	1.06547	1.82466	0.956875	0.828005	0	0.397072	0.693282	0.829439	1
Glycine, L-	0.509188	0.607028	0.631659	0.646705	1.99543	1.46407	0.720487	1.55006	0.765484	0.451124	1.20261	0.43002	1.50252	1.30456	0.721416	1.62227	1.01558	1
Histidine, L-	0.573913	0.463375	0.727725	0.404375	1.11923	0.758196	0.667449	1.14144	0.925342	1.21718	1.32193	0.782568	0.915384	0.970836	0.918896	0.947862	0.731963	1
Leucine, L- / Isoleucine, L-	1.72361	1.83479	1.13757	2.14911	1.51091	1.50973	0.698718	1.34843	1.70005	0.945522	0.850835	0.701327	1.45074	0.419173	0.849085	1.08327	1.48911	1
Lysine, L-	1.54667	1.46009	0.905128	2.66786	0.755475	0.727644	0.37146	0.651436	1.76924	0.96187	1.80016	1.1902	0.627958	0.621018	0.461336	0.568208	1.13572	1
Methionine, L-	0.723495	0.560929	0.727416	0.531599	0.895832	0.666868	0.620336	0.940711	1.0126	1.35042	1.63449	0.762871	0.796669	0.79009	0.776443	0.876415	0.708398	1
Phenylalanine, L-	0.690733	0.540603	0.774342	0.671547	1.01191	0.690557	0.503642	0.834616	1.06722	1.54928	1.49487	0.790844	0.7387	0.834911	0.71306	0.811113	0.714744	1
Proline, L-	0.710479	0.730403	0.675046	0.820289	1.79908	1.19626	0.382875	1.56441	0.752483	0.975806	1.13085	0.604059	1.08788	1.39508	0.779595	1.27425	0.984856	1
Serine, L-	0.324639	0.691812	0.635878	0.966593	1.62246	1.34648	1.60315	0.662983	1.2902	0.366435	1.27122	0.2906	1.66275	1.09774	1.31705	0.704018	0.981751	1
Threonine, L-	0.37608	0.714321	0.791669	0.706178	1.70523	1.1722	1.08798	0.58068	1.21941	1.0088	1.37683	0.304837	1.39839	0.993571	1.18469	0.513473	0.891793	1
Tryptophan, L-	0.736419	0.469565	0.733456	0.560954	1.04717	0.682044	0.434646	0.801269	1.03884	1.54913	1.74338	0.783873	0.614333	0.849076	0.625366	0.796	0.683191	1
Tyrosine, L-	0.826149	0.707341	0.813059	0.634029	0.959383	0.625952	0.456081	0.918121	1.10579	1.31424	1.54411	0.994291	0.739311	0.833248	0.607959	0.861053	0.742514	1
Valine, L-	0.863709	0.873111	0.848344	0.932533	1.09072	0.724882	0.426236	1.11225	1.12501	1.18799	1.53442	0.932095	0.826095	0.811396	0.706589	0.87641	0.858974	1
Ornithine	1.31289	1.14827	0.904677	2.23029	0.802117	0.624368	0.318097	0.472772	1.5424	0.872235	1.62191	1.28451	0.831067	0.550532	0.441553	0.855792	0.976686	1
Adenosine triphosphate	0.999498	1.11196	0.602704	2.12388	1.10078	0.779514	0.391214	0.807633	1.30345	0.452708	1.9214	1.43744	0.655963	0.527932	0.691169	1.00994	0.989649	1
Adenosine diphosphate	1.01659	0.867882	0.827766	1.09325	1.29122	1.03429	0.748346	1.14608	1.46732	1.0148	1.38073	0.698627	0.789115	0.935349	0.818207	0.895854	1.00318	1
Adenosine monophosphate	0.574052	0.603934	1.08953	0.41627	1.5467	1.6529	2.07949	1.66179	0.978816	1.23649	0.779881	0.305764	1.06179	1.50237	1.28444	0.850451	1.20308	1
Uridine triphosphate	0.982122	1.50261	0.543291	1.75958	0.928533	0.53028	0.313968	0.812361	1.22729	0.386919	1.96755	1.36991	0.525375	0.374128	0.811419	1.33742	0.921593	1
Cytidine triphosphate	1.05305	1.35838	0.579215	1.72514	0.833643	0.579193	0.323767	0.826369	1.32766	0.412102	2.01216	1.87905	0.548522	0.357057	0.620983	0.842472	0.909846	1
Guanosine triphosphate	0.51557	1.08125	0.433412	1.44603	1.42582	0.275959	0.436953	1.11173	0.680451	0.0885938	1.64258	2.56966	0.567859	0.668251	0.690901	1.09171	0.84084	1
Hexose	1.48277	1.15559	0.911809	2.42145	0.461946	0.310763	0.30392	0.450883	2.3709	0.73896	2.1792	1.12731	0.364263	0.468822	0.389063	0.361485	0.937392	1
Lactic acid, L-	0.579543	0.641364	0.554821	0.527735	1.58714	0.762948	1.06413	1.18543	1.19521	0.586003	0.863215	0.812223	1.00898	1.29457	1.18776	1.05204	0.862888	1
Glyoxylic acid	2.18549	1.218	0.674499	2.90669	0	0.504357	0.298885	0.522943	3.08507	1.6433	2.47336	0.613856	0.184422	0	0	0	1.03886	1
Bisphosphoglyceric acid, 1,3-	0.373819	0.355803	0.470962	0.381615	2.88299	1.14327	1.66882	1.68827	0.499418	0.25388	0.56475	0.332526	2.45814	1.09822	0.759452	2.03362	1.12069	1
